# Supplementary material for: Comparative Transcriptome Analysis of Salt Stress-Induced Leaf Senescence in Medicago truncatula
Source: Front Plant Sci. 2021 Jul 9;12:666660. doi: 10.3389/fpls.2021.666660 (PMC8299074; doi:10.3389/fpls.2021.666660)
Supplement: Supplementary Figure 1 — The sampled leaf tissues and the relationship between leaf senescence and different NaCl concentration treatments. (A) The leaves detached for treatment-induced senescence. (B) The relationship between leaf senescence and different concentrations of NaCl. [file Data_Sheet_1.zip]

Archive with 24 entries (23 files):
- supplementary files/
- supplementary files/Supplementary Figure 1.tif
- supplementary files/Supplementary Figure 2.tif
- supplementary files/Supplementary Figure 3.tif
- supplementary files/Supplementary Figure 4.tif
- supplementary files/Supplementary Figure 5.tif
- supplementary files/Supplementary Figure 6.tif
- supplementary files/Supplementary Figure 7.tif
- supplementary files/Supplementary Figure 8.tif
- supplementary files/Supplementary Figure 9.tif
- supplementary files/Supplementary Table 1 Project sample information, raw data, quality control data and comparison data..xlsx
- supplementary files/Supplementary Table 10 Microarray Significant Profiles (maSigPro) analysis..xlsx
- supplementary files/Supplementary Table 11 Differentially Expressed Genes (DEGs) at days 2, 4, and 6 (2)..xlsx
- supplementary files/Supplementary Table 12 Senescence-associated genes (SAGs) at days 2, 4, and 6 (1)..xlsx
- supplementary files/Supplementary Table 13 bHLH,MYB,ERF and NAC families analysis data..xlsx
- supplementary files/Supplementary Table 14 Differentially expressed genes related to physiological and biochemical indicators..xlsx
- supplementary files/Supplementary Table 2 Reference genome annotation..xlsx
- supplementary files/Supplementary Table 3 Gene Ontology (GO) enrichment analysis of senescence-associated genes (SAGs)..xlsx
- supplementary files/Supplementary Table 4 Kyoto Encyclopedia of Genes and Genomes (KEGG) enrichment analysis of senescence-associated genes (SAGs)..xlsx
- supplementary files/Supplementary Table 5 Software Information..xlsx
- supplementary files/Supplementary Table 6 Primers used for real-time quantitative PCR and functional verification of genes in this study..xlsx
- supplementary files/Supplementary Table 7 TF families analysis data..xlsx
- supplementary files/Supplementary Table 8 Target genes prediction.xlsx
- supplementary files/Supplementary Table 9 Analysis of genes with temporally differential expression throughout the salt stress treatment ..xlsx
