# Supplementary material for: Comparative Transcriptome Analysis of Salt Stress-Induced Leaf Senescence in Medicago truncatula
Source: Front Plant Sci. 2021 Jul 9;12:666660. doi: 10.3389/fpls.2021.666660 (PMC8299074; doi:10.3389/fpls.2021.666660)
Supplement: Supplementary Figure 1 — The sampled leaf tissues and the relationship between leaf senescence and different NaCl concentration treatments. (A) The leaves detached for treatment-induced senescence. (B) The relationship between leaf senescence and different concentrations of NaCl. [file Data_Sheet_1.zip › supplementary files/Supplementary Table 1 Project sample information, raw data, quality control data and comparison data..xlsx]

## Sheet: Project sample information
Species Latin Name	Sample Initial Name	Sample Analysis Name	Group Name
Medicago_truncatula	A1	A1	Control
Medicago_truncatula	A2	A2	Control
Medicago_truncatula	A3	A3	Control
Medicago_truncatula	B1	B1	Dark_0mM_2D
Medicago_truncatula	B2	B2	Dark_0mM_2D
Medicago_truncatula	B3	B3	Dark_0mM_2D
Medicago_truncatula	E1	E1	Light_0mM_2D
Medicago_truncatula	E2	E2	Light_0mM_2D
Medicago_truncatula	E3	E3	Light_0mM_2D
Medicago_truncatula	H1	H1	Light_150mM_2D
Medicago_truncatula	H2	H2	Light_150mM_2D
Medicago_truncatula	H3	H3	Light_150mM_2D
Medicago_truncatula	I1	I1	Dark_0mM_4D
Medicago_truncatula	I2	I2	Dark_0mM_4D
Medicago_truncatula	I3	I3	Dark_0mM_4D
Medicago_truncatula	L1	L1	Light_0mM_4D
Medicago_truncatula	L2	L2	Light_0mM_4D
Medicago_truncatula	L3	L3	Light_0mM_4D
Medicago_truncatula	O1	O1	Light_150mM_4D
Medicago_truncatula	O2	O2	Light_150mM_4D
Medicago_truncatula	O3	O3	Light_150mM_4D
Medicago_truncatula	P1	P1	Dark_0mM_6D
Medicago_truncatula	P2	P2	Dark_0mM_6D
Medicago_truncatula	P3	P3	Dark_0mM_6D
Medicago_truncatula	S1	S1	Light_0mM_6D
Medicago_truncatula	S2	S2	Light_0mM_6D
Medicago_truncatula	S3	S3	Light_0mM_6D
Medicago_truncatula	V1	V1	Light_150mM_6D
Medicago_truncatula	V2	V2	Light_150mM_6D
Medicago_truncatula	V3	V3	Light_150mM_6D

## Sheet: Sequencing data statistics
legends	Description
Group Name	Group Name
Sample	Sample Name
Raw reads	Total number of entries of raw sequencing data (reads, representing sequencing read segments, one reads is one entry)
Raw bases	Total volume of raw sequencing data (i.e. number of Raw reads multiplied by the read length of the reads)
Clean reads	Total number of entries of sequencing data after QC.
Clean bases	Total data volume of sequencing after QC (i.e. number of Clean reads multiplied by reads length).
Error rate(%)	The average error rate of sequencing bases corresponding to QC data, generally below 0.1%.
Q20(%)	Quality assessment of sequencing data after QC, Q20 and Q30 refer to the percentage of bases with sequencing quality above 99% and 99.9% of the total bases, generally Q20 is above 85% and Q30 is above 80%.
Q30(%)	Quality assessment of sequencing data after QC, Q20 and Q30 refer to the percentage of bases with sequencing quality above 99% and 99.9% of the total bases, generally Q20 is above 85% and Q30 is above 80%.
GC content(%)	The sum of G and C bases corresponding to quality control data as a percentage of total bases.
Group Name	Sample	Raw reads	Raw bases	Clean reads	Clean bases	Error rate(%)	Q20(%)	Q30(%)	GC content(%)
Control	A1	42876956	6474420356	42223890	6091841185	0.0264	97.49	92.82	42.31
Control	A2	48969012	7394320812	48196610	6921375069	0.0259	97.7	93.28	42.33
Control	A3	46930138	7086450838	46167826	6634131855	0.0259	97.7	93.27	42.34
Dark_0mM_2D	B1	43258436	6532023836	42829332	6257866439	0.0258	97.72	93.34	42.33
Dark_0mM_2D	B2	45471784	6866239384	44603920	6349733209	0.0254	97.85	93.72	42.4
Dark_0mM_2D	B3	50194352	7579347152	49883090	7365867685	0.0253	97.95	93.82	41.76
Light_0mM_2D	E1	59597268	8999187468	58838702	8522856966	0.0237	98.6	95.36	42.22
Light_0mM_2D	E2	48795374	7368101474	48215202	6961714482	0.0237	98.61	95.42	41.95
Light_0mM_2D	E3	40994682	6190196982	40484886	5926592807	0.0239	98.55	95.2	42.01
Light_150mM_2D	H1	50976950	7697519450	50431254	7353048183	0.0237	98.59	95.37	42.16
Light_150mM_2D	H2	49960964	7544105564	49396668	7139506446	0.0237	98.6	95.34	42.3
Light_150mM_2D	H3	43883236	6626368636	42798742	6021838727	0.0234	98.69	95.73	41.82
Dark_0mM_4D	I1	43371202	6549051502	42848588	6203183253	0.0238	98.55	95.26	41.69
Dark_0mM_4D	I2	44996092	6794409892	44441852	6444287317	0.0235	98.66	95.57	41.83
Dark_0mM_4D	I3	50917052	7688474852	50351894	7306016578	0.0236	98.67	95.55	41.87
Light_0mM_4D	L1	46566728	7031575928	46035650	6508676525	0.0235	98.7	95.64	42.24
Light_0mM_4D	L2	50918998	7688768698	50465200	7357621924	0.0235	98.71	95.65	42.26
Light_0mM_4D	L3	54852786	8282770686	54250326	7945707229	0.0241	98.46	94.95	42.11
Light_150mM_4D	O1	49019922	7402008222	48656092	7254017656	0.0257	97.79	93.46	42.37
Light_150mM_4D	O2	53596190	8093024690	53259612	7860514750	0.0251	98.02	93.97	41.94
Light_150mM_4D	O3	59330446	8958897346	58979172	8725398862	0.0251	98.01	93.96	41.97
Dark_0mM_6D	P1	51978318	7848726018	51316612	7385676204	0.0236	98.63	95.5	41.89
Dark_0mM_6D	P2	69259576	10458195976	68614742	10114862709	0.0236	98.66	95.49	42.07
Dark_0mM_6D	P3	64705094	9770469194	63872206	8845767527	0.0233	98.77	95.86	42.39
Light_0mM_6D	S1	57627816	8701800216	57083510	8365594002	0.0237	98.63	95.44	42.1
Light_0mM_6D	S2	54835822	8280209122	54314664	7857547948	0.0232	98.78	95.89	42.16
Light_0mM_6D	S3	55552816	8388475216	54916468	7941591081	0.0236	98.65	95.54	41.92
Light_150mM_6D	V1	66570108	10052086308	65666952	9366910055	0.0233	98.75	95.8	41.92
Light_150mM_6D	V2	44379088	6701242288	43451280	6116056510	0.0235	98.67	95.67	41.47
Light_150mM_6D	V3	68406946	10329448846	67314694	9406878448	0.0235	98.69	95.68	41.78

## Sheet: Raw data statistics
legends	Description
Group Name	Group Name
Sample	Sample Name
Raw reads	The total number of entries of raw sequencing data (reads, representing sequencing read segments, one reads is one).
Raw bases	Raw bases: the total amount of raw sequencing data (i.e., the number of Raw reads multiplied by the read length of the reads).
Error rate(%)	Error rate (%): the average error rate of sequencing bases corresponding to the original data, generally below 0.1%.
Q20(%)	Quality assessment of raw sequencing data, Q20 and Q30 refer to the percentage of bases with sequencing quality above 99% and 99.9% of the total bases, generally Q20 is above 85% and Q30 is above 80%.
Q30(%)	Quality assessment of raw sequencing data, Q20 and Q30 refer to the percentage of bases with sequencing quality above 99% and 99.9% of the total bases, generally Q20 is above 85% and Q30 is above 80%.
GC content(%)	The sum of G and C bases corresponding to the original data as a percentage of the total bases.
Group Name	Sample	Raw reads	Raw bases	Error rate(%)	Q20(%)	Q30(%)	GC content(%)
Control	A1	42876956	6474420356	0.0281	96.55	91.62	42.83
Control	A2	48969012	7394320812	0.0274	96.85	92.14	42.96
Control	A3	46930138	7086450838	0.0274	96.87	92.15	43.01
Dark_0mM_2D	B1	43258436	6532023836	0.0271	96.98	92.38	42.85
Dark_0mM_2D	B2	45471784	6866239384	0.028	96.4	91.89	43.61
Dark_0mM_2D	B3	50194352	7579347152	0.026	97.53	93.27	42.11
Light_0mM_2D	E1	59597268	8999187468	0.0249	97.93	94.43	42.79
Light_0mM_2D	E2	48795374	7368101474	0.0249	97.86	94.47	42.5
Light_0mM_2D	E3	40994682	6190196982	0.0247	98.06	94.53	42.38
Light_150mM_2D	H1	50976950	7697519450	0.0247	98.04	94.6	42.66
Light_150mM_2D	H2	49960964	7544105564	0.0249	97.93	94.42	42.91
Light_150mM_2D	H3	43883236	6626368636	0.0252	97.67	94.26	43.35
Dark_0mM_4D	I1	43371202	6549051502	0.0247	98.03	94.53	42.22
Dark_0mM_4D	I2	44996092	6794409892	0.0246	98.05	94.68	42.45
Dark_0mM_4D	I3	50917052	7688474852	0.0246	98.07	94.73	42.49
Light_0mM_4D	L1	46566728	7031575928	0.0249	97.88	94.51	43.08
Light_0mM_4D	L2	50918998	7688768698	0.0243	98.24	94.94	42.73
Light_0mM_4D	L3	54852786	8282770686	0.025	97.94	94.22	42.5
Light_150mM_4D	O1	49019922	7402008222	0.0263	97.42	92.98	42.59
Light_150mM_4D	O2	53596190	8093024690	0.026	97.52	93.34	42.33
Light_150mM_4D	O3	59330446	8958897346	0.0258	97.62	93.45	42.3
Dark_0mM_6D	P1	51978318	7848726018	0.0251	97.76	94.37	42.68
Dark_0mM_6D	P2	69259576	10458195976	0.0243	98.25	94.93	42.45
Dark_0mM_6D	P3	64705094	9770469194	0.0252	97.66	94.28	43.52
Light_0mM_6D	S1	57627816	8701800216	0.0245	98.14	94.75	42.47
Light_0mM_6D	S2	54835822	8280209122	0.0242	98.24	95.13	42.69
Light_0mM_6D	S3	55552816	8388475216	0.0246	98.04	94.66	42.5
Light_150mM_6D	V1	66570108	10052086308	0.0246	97.99	94.7	42.97
Light_150mM_6D	V2	44379088	6701242288	0.0255	97.5	94.07	42.51
Light_150mM_6D	V3	68406946	10329448846	0.0253	97.62	94.2	42.95

## Sheet: Quality control data statistics
legends	Description
Group Name	Group Name
Sample	Sample Name
Clean reads	The total number of entries of sequencing data after QC.
Clean bases	The total amount of sequencing data after QC (i.e., the number of Clean reads multiplied by the length of the reads).
Error rate(%)	The average error rate of sequencing bases corresponding to QC data, generally below 0.1%.
Q20(%)	Quality assessment of sequencing data after QC, Q20 and Q30 refer to the percentage of bases with sequencing quality above 99% and 99.9% of total bases, generally Q20 is above 85% and Q30 is above 80%.
Q30(%)	Quality assessment of sequencing data after QC, Q20 and Q30 refer to the percentage of bases with sequencing quality above 99% and 99.9% of total bases, generally Q20 is above 85% and Q30 is above 80%.
GC content(%)	The sum of G and C bases corresponding to quality control data as a percentage of total bases.
Group Name	Sample	Clean reads	Clean bases	Error rate(%)	Q20(%)	Q30(%)	GC content(%)
Control	A1	42223890	6091841185	0.0264	97.49	92.82	42.31
Control	A2	48196610	6921375069	0.0259	97.7	93.28	42.33
Control	A3	46167826	6634131855	0.0259	97.7	93.27	42.34
Dark_0mM_2D	B1	42829332	6257866439	0.0258	97.72	93.34	42.33
Dark_0mM_2D	B2	44603920	6349733209	0.0254	97.85	93.72	42.4
Dark_0mM_2D	B3	49883090	7365867685	0.0253	97.95	93.82	41.76
Light_0mM_2D	E1	58838702	8522856966	0.0237	98.6	95.36	42.22
Light_0mM_2D	E2	48215202	6961714482	0.0237	98.61	95.42	41.95
Light_0mM_2D	E3	40484886	5926592807	0.0239	98.55	95.2	42.01
Light_150mM_2D	H1	50431254	7353048183	0.0237	98.59	95.37	42.16
Light_150mM_2D	H2	49396668	7139506446	0.0237	98.6	95.34	42.3
Light_150mM_2D	H3	42798742	6021838727	0.0234	98.69	95.73	41.82
Dark_0mM_4D	I1	42848588	6203183253	0.0238	98.55	95.26	41.69
Dark_0mM_4D	I2	44441852	6444287317	0.0235	98.66	95.57	41.83
Dark_0mM_4D	I3	50351894	7306016578	0.0236	98.67	95.55	41.87
Light_0mM_4D	L1	46035650	6508676525	0.0235	98.7	95.64	42.24
Light_0mM_4D	L2	50465200	7357621924	0.0235	98.71	95.65	42.26
Light_0mM_4D	L3	54250326	7945707229	0.0241	98.46	94.95	42.11
Light_150mM_4D	O1	48656092	7254017656	0.0257	97.79	93.46	42.37
Light_150mM_4D	O2	53259612	7860514750	0.0251	98.02	93.97	41.94
Light_150mM_4D	O3	58979172	8725398862	0.0251	98.01	93.96	41.97
Dark_0mM_6D	P1	51316612	7385676204	0.0236	98.63	95.5	41.89
Dark_0mM_6D	P2	68614742	10114862709	0.0236	98.66	95.49	42.07
Dark_0mM_6D	P3	63872206	8845767527	0.0233	98.77	95.86	42.39
Light_0mM_6D	S1	57083510	8365594002	0.0237	98.63	95.44	42.1
Light_0mM_6D	S2	54314664	7857547948	0.0232	98.78	95.89	42.16
Light_0mM_6D	S3	54916468	7941591081	0.0236	98.65	95.54	41.92
Light_150mM_6D	V1	65666952	9366910055	0.0233	98.75	95.8	41.92
Light_150mM_6D	V2	43451280	6116056510	0.0235	98.67	95.67	41.47
Light_150mM_6D	V3	67314694	9406878448	0.0235	98.69	95.68	41.78

## Sheet: Comparison result statistics
legends	Description
Group Name	Group Name
Sample	Sample Name
Total reads	Count of the number of sequences that have been filtered after sequencing (i.e. Clean reads).
Total mapped	The number of Clean reads that can be localized to the genome.
Multiple mapped	The number of Clean reads with multiple alignment positions on the reference sequence.
Uniquely mapped	The number of Clean reads that have a unique alignment position on the reference sequence.
Group Name	Sample	Total reads	Total mapped	Multiple mapped	Uniquely mapped
Control	A1	42223890	36998940(87.63%)	2151742(5.1%)	34847198(82.53%)
Control	A2	48196610	42378980(87.93%)	2612292(5.42%)	39766688(82.51%)
Control	A3	46167826	40560848(87.86%)	2484912(5.38%)	38075936(82.47%)
Dark_0mM_2D	B1	42829332	37262843(87.0%)	1739033(4.06%)	35523810(82.94%)
Dark_0mM_2D	B2	44603920	38993700(87.42%)	2015800(4.52%)	36977900(82.9%)
Dark_0mM_2D	B3	49883090	43442028(87.09%)	1570512(3.15%)	41871516(83.94%)
Light_0mM_2D	E1	58838702	52162116(88.65%)	2541400(4.32%)	49620716(84.33%)
Light_0mM_2D	E2	48215202	42378490(87.89%)	1854827(3.85%)	40523663(84.05%)
Light_0mM_2D	E3	40484886	35606951(87.95%)	1793320(4.43%)	33813631(83.52%)
Light_150mM_2D	H1	50431254	44770759(88.78%)	2728289(5.41%)	42042470(83.37%)
Light_150mM_2D	H2	49396668	44008055(89.09%)	2631053(5.33%)	41377002(83.76%)
Light_150mM_2D	H3	42798742	37759337(88.23%)	1965658(4.59%)	35793679(83.63%)
Dark_0mM_4D	I1	42848588	37501951(87.52%)	1517150(3.54%)	35984801(83.98%)
Dark_0mM_4D	I2	44441852	39086185(87.95%)	1669737(3.76%)	37416448(84.19%)
Dark_0mM_4D	I3	50351894	44430035(88.24%)	1855104(3.68%)	42574931(84.55%)
Light_0mM_4D	L1	46035650	40565796(88.12%)	2328984(5.06%)	38236812(83.06%)
Light_0mM_4D	L2	50465200	44559389(88.3%)	2449116(4.85%)	42110273(83.44%)
Light_0mM_4D	L3	54250326	47786515(88.09%)	2325177(4.29%)	45461338(83.8%)
Light_150mM_4D	O1	48656092	41260641(84.8%)	2010279(4.13%)	39250362(80.67%)
Light_150mM_4D	O2	53259612	46606405(87.51%)	2342217(4.4%)	44264188(83.11%)
Light_150mM_4D	O3	58979172	51662480(87.59%)	2525099(4.28%)	49137381(83.31%)
Dark_0mM_6D	P1	51316612	44670667(87.05%)	2011268(3.92%)	42659399(83.13%)
Dark_0mM_6D	P2	68614742	59375435(86.53%)	2917989(4.25%)	56457446(82.28%)
Dark_0mM_6D	P3	63872206	55555888(86.98%)	3906836(6.12%)	51649052(80.86%)
Light_0mM_6D	S1	57083510	50035642(87.65%)	2414049(4.23%)	47621593(83.42%)
Light_0mM_6D	S2	54314664	47413593(87.29%)	2492644(4.59%)	44920949(82.71%)
Light_0mM_6D	S3	54916468	47997297(87.4%)	2546089(4.64%)	45451208(82.76%)
Light_150mM_6D	V1	65666952	55072763(83.87%)	2913673(4.44%)	52159090(79.43%)
Light_150mM_6D	V2	43451280	25283133(58.19%)	1508715(3.47%)	23774418(54.72%)
Light_150mM_6D	V3	67314694	38874148(57.75%)	1885369(2.8%)	36988779(54.95%)
