# Supplementary material for: Comparative Transcriptome Analysis of Salt Stress-Induced Leaf Senescence in Medicago truncatula
Source: Front Plant Sci. 2021 Jul 9;12:666660. doi: 10.3389/fpls.2021.666660 (PMC8299074; doi:10.3389/fpls.2021.666660)
Supplement: Supplementary Figure 1 — The sampled leaf tissues and the relationship between leaf senescence and different NaCl concentration treatments. (A) The leaves detached for treatment-induced senescence. (B) The relationship between leaf senescence and different concentrations of NaCl. [file Data_Sheet_1.zip › supplementary files/Supplementary Table 10 Microarray Significant Profiles (maSigPro) analysis..xlsx]

## Sheet: Time series difference analysis
legends	Description
Gene ID	Gene ID
Gene Name	Gene Name
gene description	Gene description information.
p-value	Significance level.
p-adjust	P-value after correction.
r.squared	Goodness-of-fit.
cluster	Clustering ID
Gene ID	Gene Name	gene description	p-value	p-adjust	r.squared	cluster
ENSRNA049474494	SSU_rRNA_eukarya	Eukaryotic small subunit ribosomal RNA	2.11539e-13	2.94896e-13	0.842464	1
MTR_1g017260		heat shock protein-binding protein	1.51726e-21	2.92845e-21	0.886265	1
MTR_1g063900		cysteine proteinase superfamily protein	1.30358e-15	1.97195e-15	0.864497	1
MTR_1g080890		transcription factor UNE12-like protein	1.88225e-29	4.84992e-29	0.912187	1
MTR_1g081620		O-acetylserine (thiol) lyase	3.66137e-07	4.12571e-07	0.742622	1
MTR_1g096140		neutral/alkaline invertase	2.01658e-18	3.41098e-18	0.878603	1
MTR_1g100305		NAD(P)-binding rossmann-fold protein	3.52633e-34	1.06647e-33	0.930187	1
MTR_1g105970		tubulin alpha-6 chain, putative	1.22137e-13	1.71346e-13	0.840192	1
MTR_1g112660		plant phospholipase-like protein	2.49224e-54	1.71245e-53	0.924422	1
MTR_2g020020		alpha/beta-hydrolase superfamily protein	7.45713e-11	9.45753e-11	0.818536	1
MTR_2g024060		proline synthetase associated protein	4.58103e-20	8.30278e-20	0.867553	1
MTR_2g075940		transmembrane protein, putative	2.71483e-93	7.36337e-92	0.818084	1
MTR_2g089350		universal stress family protein	2.49684e-19	4.40151e-19	0.877537	1
MTR_2g104400		transcription cofactor, putative	1.33588e-13	1.87241e-13	0.80634	1
MTR_3g062850		hypothetical protein	7.69934e-17	1.22587e-16	0.867997	1
MTR_3g071970		DUF399 family protein	7.27791e-09	8.66178e-09	0.792712	1
MTR_3g072110		transmembrane amino acid transporter family protein	6.02633e-09	7.18328e-09	0.765267	1
MTR_3g085300		chaperone dnaJ-like protein	1.23946e-17	2.03419e-17	0.839216	1
MTR_3g088590		IAA-amino acid hydrolase ILR1-like protein	3.44601e-38	1.22191e-37	0.784354	1
MTR_3g096840		transmembrane amino acid transporter family protein	1.87313e-10	2.34673e-10	0.766133	1
MTR_3g101640		transparent testa protein	1.45745e-39	5.57728e-39	0.747417	1
MTR_3g108808		zinc finger (C3HC4-type RING finger) family protein	2.01848e-29	5.19229e-29	0.874156	1
MTR_3g111730		DUF4091 domain protein	1.47046e-39	5.61315e-39	0.922059	1
MTR_3g113160		alpha/beta fold hydrolase	5.93285e-14	8.42258e-14	0.852532	1
MTR_3g437990		ABC transporter A family protein	1.52703e-09	1.85015e-09	0.74828	1
MTR_3g448370		RNA recognition motif 2 in plant MEI2-like protein	1.22971e-09	1.49578e-09	0.791119	1
MTR_4g007540		shikimate/quinate hydroxycinnamoyltransferase	4.19997e-33	1.22052e-32	0.907098	1
MTR_4g021730		metallothionein	3.95971e-30	1.04111e-29	0.900961	1
MTR_4g026485		GRAS family transcription regulator	1.26008e-15	1.90989e-15	0.838109	1
MTR_4g027050		VAMP-associated protein	2.14241e-16	3.3558e-16	0.871596	1
MTR_4g028960		plant U-box protein	5.90671e-39	2.17942e-38	0.925253	1
MTR_4g033435		patellin-like protein	8.43567e-40	3.26856e-39	0.93863	1
MTR_4g055610		transmembrane amino acid transporter family protein	4.42962e-15	6.55957e-15	0.850354	1
MTR_4g082970		NADP-dependent alkenal double bond reductase	2.57898e-142	2.84793e-140	0.945811	1
MTR_4g086010		glycoprotein 3-alpha-L-fucosyltransferase A	2.80603e-17	4.54731e-17	0.874094	1
MTR_4g087320		C2 and GRAM domain plant-like protein	3.04301e-15	4.54101e-15	0.847652	1
MTR_4g092760		palmitoyltransferase TIP1	5.73321e-59	4.52221e-58	0.955727	1
MTR_4g098710		hypothetical protein	1.58185e-16	2.49036e-16	0.862264	1
MTR_4g115330		raffinose synthase or seed inhibition protein	3.26342e-13	4.49665e-13	0.822233	1
MTR_4g124190		cytidine/deoxycytidylate deaminase family protein	1.99914e-54	1.37976e-53	0.955355	1
MTR_4g126790		transmembrane-like protein	3.10396e-35	9.85363e-35	0.904794	1
MTR_4g130620		F-box SKIP1-like protein	1.72527e-07	1.95979e-07	0.747241	1
MTR_4g485640		UDP-glucosyltransferase 73B2	1.19659e-29	3.09871e-29	0.920642	1
MTR_5g012920		peroxisomal acyl-coenzyme A oxidase-like protein	2.25378e-07	2.5545e-07	0.740452	1
MTR_5g015180		BSD domain protein	4.14712e-19	7.25277e-19	0.815003	1
MTR_5g022880		eukaryotic aspartyl protease family protein	2.52966e-14	3.64139e-14	0.799105	1
MTR_5g024740		tonoplast monosaccharide transporter 2	5.02073e-17	8.04358e-17	0.871173	1
MTR_5g039390		galactose oxidase/kelch repeat protein	3.22835e-40	1.26676e-39	0.926904	1
MTR_5g071170		microsomal omega-3 fatty acid desaturase	2.52879e-71	3.231e-70	0.705451	1
MTR_5g085300		tyrosine specific protein phosphatase family protein	4.89483e-23	9.93098e-23	0.900004	1
MTR_7g006560		transaldolase family protein	1.23127e-44	5.85707e-44	0.943119	1
MTR_7g010750		transmembrane amino acid transporter family protein	4.30946e-26	9.6697e-26	0.848448	1
MTR_7g014200		anthocyanin 5-aromatic acyltransferase	1.00333e-10	1.26527e-10	0.767263	1
MTR_7g072710		Serine/Threonine-kinase HT1-like protein	4.70891e-11	6.02149e-11	0.752354	1
MTR_7g073520		ribosomal protein S6 kinase	2.10515e-08	2.46744e-08	0.785591	1
MTR_7g074010		LRR receptor-like kinase	1.17154e-21	2.27538e-21	0.896656	1
MTR_7g112400		drought-induced protein	6.58596e-41	2.64465e-40	0.938655	1
MTR_7g114600		DUF573 family protein	1.99769e-31	5.46623e-31	0.88928	1
MTR_8g028920		ubiquitin-conjugating enzyme	4.55715e-19	7.94291e-19	0.843926	1
MTR_8g079120		methylesterase	4.95646e-16	7.64739e-16	0.863493	1
MTR_8g089745		alpha-galactosidase	5.90175e-16	9.04272e-16	0.816413	1
MTR_8g104310		AMSH-like ubiquitin thioesterase	4.20515e-10	5.21345e-10	0.804679	1
MTR_0003s0660		S-adenosylmethionine decarboxylase proenzyme	1.38178e-198	7.12077e-196	0.981848	2
MTR_0036s0140		plant invertase/pectin methylesterase inhibitor	2.55379e-13	3.54413e-13	0.806479	2
MTR_1g016110		cytosolic Fe-S cluster assembly factor NUBP1-like protein	7.34699e-53	4.8129e-52	0.932486	2
MTR_1g060070		iron-sulfur cluster assembly protein IscA	8.06324e-10	9.91707e-10	0.773841	2
MTR_1g074170		electron transfer flavoprotein subunit beta	7.81435e-91	2.04763e-89	0.972283	2
MTR_1g076990		PHD finger plant-like protein	2.82317e-39	1.05681e-38	0.910813	2
MTR_1g085550		polyketide cyclase/dehydrase and lipid transporter	1.09155e-15	1.66097e-15	0.852938	2
MTR_1g101000		pectinacetylesterase family protein	6.9225e-45	3.35492e-44	0.923979	2
MTR_1g492600		transmembrane protein, putative	1.74814e-66	1.88995e-65	0.962042	2
MTR_2g008960		transmembrane protein, putative	1.72824e-41	7.22126e-41	0.854797	2
MTR_2g020240		beta-amylase	2.11361e-21	4.02916e-21	0.873511	2
MTR_2g025160		extracellular ligand-gated ion channel protein	6.91751e-46	3.47223e-45	0.895307	2
MTR_2g064470		NAC transcription factor-like protein	1.15326e-12	1.54768e-12	0.814393	2
MTR_2g090190		catalytic/protein phosphatase type 2C	2.41376e-53	1.58794e-52	0.775107	2
MTR_3g081150		cysteine proteinase superfamily protein	4.94991e-18	8.22856e-18	0.881793	2
MTR_3g082750		unusual kinase, putative	2.12546e-53	1.40426e-52	0.950567	2
MTR_3g096310		GDP-mannose transporter GONST1	2.72399e-48	1.52583e-47	0.944109	2
MTR_3g098840		DHHC type zinc finger protein	6.87233e-19	1.1911e-18	0.842414	2
MTR_3g102120		SPla/RYanodine receptor (SPRY) domain protein	1.71496e-41	7.20209e-41	0.725535	2
MTR_3g116830		adenine nucleotide alpha hydrolase superfamily protein	5.58857e-25	1.20669e-24	0.876112	2
MTR_4g007710		hypothetical protein	4.65178e-35	1.4558e-34	0.921956	2
MTR_4g009880		2-methoxy-6-polyprenyl-1,4-benzoquinol methylase	1.45701e-24	3.10695e-24	0.908043	2
MTR_4g011820		aspartate aminotransferase	2.04201e-38	7.35885e-38	0.938375	2
MTR_4g012850		carnitine/acylcarnitine carrier CACL-like protein	3.3194e-52	2.12058e-51	0.794773	2
MTR_4g071120		hypothetical protein	3.19695e-47	1.69263e-46	0.947828	2
MTR_4g079720		hypothetical protein	1.55402e-15	2.33935e-15	0.84215	2
MTR_4g080790		electron transfer flavoprotein subunit alpha	1.21967e-50	7.25234e-50	0.952107	2
MTR_4g105740		inactive poly [ADP-ribose] polymerase SRO4	1.13658e-36	3.80338e-36	0.898443	2
MTR_4g125810		protein phosphatase 2C ABI2-like protein	6.78442e-22	1.32601e-21	0.899784	2
MTR_4g129020		transmembrane protein	3.15262e-21	5.96567e-21	0.748055	2
MTR_4g134090		peroxisomal acetoacetyl-coenzyme A thiolase	3.23301e-54	2.20186e-53	0.955615	2
MTR_5g009170		UDP-D-glucose/UDP-D-galactose 4-epimerase	5.23708e-23	1.06114e-22	0.903241	2
MTR_5g011120		senescence-inducible stay-green protein	4.14976e-13	5.67746e-13	0.799697	2
MTR_5g022940		cytoplasmic-like aconitate hydratase	7.468e-33	2.15e-32	0.877599	2
MTR_5g024300		transmembrane amino acid transporter family protein	1.64381e-26	3.74274e-26	0.894193	2
MTR_5g032090		mechanosensitive ion channel-like protein	1.37597e-58	1.07982e-57	0.941521	2
MTR_5g041930		YGL010w-like protein	6.49514e-32	1.81582e-31	0.925258	2
MTR_6g043220		holocarboxylase synthetase	7.48072e-12	9.826e-12	0.835724	2
MTR_6g091800		grave disease carrier protein	1.00809e-26	2.32613e-26	0.806404	2
MTR_7g005910		MFS/sugar transporter	2.79401e-41	1.14881e-40	0.936271	2
MTR_7g018290		S-adenosylmethionine decarboxylase proenzyme	1.27104e-99	4.09381e-98	0.971392	2
MTR_8g014520		auxin response factor	3.82053e-56	2.7861e-55	0.948224	2
MTR_8g020880		RelA/SpoT-like protein RSH2	8.51915e-43	3.77381e-42	0.945344	2
MTR_8g021190		DUF1677 family protein	5.72577e-18	9.48773e-18	0.850161	2
MTR_8g028140		F-box/LRR protein	1.51243e-31	4.16796e-31	0.926983	2
MTR_8g059485		UNE1-like protein	1.20427e-37	4.20271e-37	0.747198	2
MTR_8g061360		tyrosine/nicotianamine family aminotransferase	7.15346e-72	9.29348e-71	0.890027	2
MTR_8g070860		arabinogalactan protein	2.45058e-37	8.40044e-37	0.934423	2
MTR_0013s0150		DUF3411 domain protein	2.49216e-26	5.64111e-26	0.884953	3
MTR_1g011510		2Fe-2S iron-sulfur cluster-binding domain protein	3.51609e-25	7.65615e-25	0.898355	3
MTR_1g021760		30S ribosomal protein S9P	4.55757e-41	1.83489e-40	0.939608	3
MTR_1g025550		calcium-dependent lipid-binding (CaLB domain) family protein	2.23296e-16	3.49409e-16	0.858869	3
MTR_1g026910		sulfite exporter TauE/SafE family protein	5.04465e-13	6.8896e-13	0.742163	3
MTR_1g030750		quinolinate phosphoribosyltransferase, putative	1.03166e-14	1.50893e-14	0.837699	3
MTR_1g031740		transmembrane protein, putative	8.09397e-34	2.41569e-33	0.931713	3
MTR_1g040195		benzyl alcohol O-benzoyltransferase	1.94247e-23	3.99343e-23	0.867927	3
MTR_1g046250		coenzyme F420-reducing hydrogenase, beta subunit	2.79342e-28	6.83327e-28	0.883464	3
MTR_1g046620		ABC1/COQ8 Serine/Threonine kinase	8.69381e-14	1.22634e-13	0.817839	3
MTR_1g053160		NADPH-dependent thioredoxin reductase	1.63491e-18	2.77146e-18	0.882543	3
MTR_1g054305		homogentisate phytyltransferase	1.39099e-21	2.68809e-21	0.896396	3
MTR_1g054980		sucrose-6F-phosphate phosphohydrolase	1.85112e-27	4.40283e-27	0.887833	3
MTR_1g057420		late embryogenesis abundant hydroxyproline-rich glycoprotein	4.0392e-65	4.00295e-64	0.957752	3
MTR_1g061850		FKBP-type peptidyl-prolyl cis-trans isomerase	6.80012e-45	3.30597e-44	0.933459	3
MTR_1g070840		single-stranded DNA-binding protein	4.32629e-24	9.03843e-24	0.880271	3
MTR_1g071110		2-methyl-6-phytylbenzoquinone methyltransferase	1.08212e-08	1.27902e-08	0.791819	3
MTR_1g082420		thylakoid lumen 18.3 kDa protein	1.41299e-25	3.11179e-25	0.902354	3
MTR_1g085620		pectinacetylesterase family protein	2.14014e-30	5.67523e-30	0.883873	3
MTR_1g090867		tyrosine phosphatase	8.38956e-36	2.70778e-35	0.917249	3
MTR_1g095920		aspartyl/glutamyl-tRNA(Asn/Gln) amidotransferase subunit C	1.64237e-20	3.02996e-20	0.882921	3
MTR_1g100800		plant/K24M7-17 protein	1.86041e-41	7.75256e-41	0.922051	3
MTR_2g008610		light-harvesting complex I chlorophyll A/B-binding protein	9.22829e-33	2.64202e-32	0.919742	3
MTR_2g010430		inorganic pyrophosphatase	3.02157e-36	9.91793e-36	0.895374	3
MTR_2g015390		magnesium-chelatase subunit ChlI	1.20978e-44	5.77259e-44	0.947498	3
MTR_2g019140		protease Do-like protein	2.52231e-14	3.6342e-14	0.8223	3
MTR_2g020190		NAD(P)-binding rossmann-fold protein	3.7119e-35	1.17114e-34	0.925243	3
MTR_2g028000		histidine phosphatase family (branch 1) protein	1.28293e-15	1.94261e-15	0.86059	3
MTR_2g042370		adipocyte plasma membrane-associated-like protein	9.96431e-13	1.34188e-12	0.746614	3
MTR_2g075760		gamma-glutamylhydrolase	3.32442e-38	1.18151e-37	0.925411	3
MTR_2g096920		outer envelope pore protein	1.77788e-15	2.67114e-15	0.822826	3
MTR_2g101770		30S ribosomal protein S17	1.90498e-72	2.53888e-71	0.961348	3
MTR_2g104040		transmembrane protein, putative	6.13674e-42	2.60643e-41	0.929697	3
MTR_3g012440		CXE carboxylesterase	1.88579e-14	2.72216e-14	0.820124	3
MTR_3g019320		LHCP translocation defect protein, putative	5.35831e-27	1.25135e-26	0.8796	3
MTR_3g020680		50S ribosomal protein L27	2.99054e-49	1.71873e-48	0.949879	3
MTR_3g060670		SEC14 cytosolic factor-like protein	4.16839e-14	5.95594e-14	0.850986	3
MTR_3g073140		30S ribosomal protein S13	2.68193e-37	9.15291e-37	0.916872	3
MTR_3g073990		pollen Ole e I family allergen	8.46529e-11	1.07098e-10	0.812396	3
MTR_3g075230		haloacid dehalogenase-like hydrolase	1.50654e-35	4.82219e-35	0.921462	3
MTR_3g078633		enhanced disease susceptibility protein	1.80448e-28	4.4851e-28	0.913953	3
MTR_3g080800		50S ribosomal protein L11P	3.88285e-40	1.51972e-39	0.941749	3
MTR_3g082690		rubisco methyltransferase family protein	5.22499e-35	1.63189e-34	0.929293	3
MTR_3g088040		light-harvesting complex I chlorophyll A/B-binding protein	5.72472e-13	7.784e-13	0.812262	3
MTR_3g089510		MAP kinase-like protein	7.71618e-29	1.95241e-28	0.871729	3
MTR_3g090490		thiol-disulfide isomerase and thioredoxins protein	1.19153e-26	2.7453e-26	0.882541	3
MTR_3g096290		cyanobacterial and plant NDH-1 subunit O	8.00889e-19	1.38035e-18	0.853516	3
MTR_3g096780		chromosome condensation regulator RCC1 repeat protein	2.65472e-49	1.53142e-48	0.951268	3
MTR_3g102270		DCL protein	1.43704e-09	1.74248e-09	0.759501	3
MTR_3g109540		ribosome biogenesis GTP-binding protein YsxC	1.94768e-44	9.15234e-44	0.936888	3
MTR_3g116110		photosystem II reaction center PsbP family protein	7.27448e-33	2.0982e-32	0.930867	3
MTR_3g118320		alpha/beta-hydrolase superfamily protein	3.94275e-25	8.56108e-25	0.889634	3
MTR_3g462950		thiamine biosynthesis protein ThiC	2.17488e-17	3.53933e-17	0.800878	3
MTR_3g464810		NB-ARC domain disease resistance protein	6.93667e-08	7.94966e-08	0.748376	3
MTR_4g007140		DS12 from 2D-PAGE of leaf protein, putative	1.21598e-17	1.99778e-17	0.851132	3
MTR_4g007190		Low PSII accumulation protein	7.57726e-36	2.45072e-35	0.894796	3
MTR_4g013200		thylakoid membrane phosphoprotein 14 kDa protein	6.83849e-20	1.22934e-19	0.868911	3
MTR_4g016510		GDSL-like lipase/acylhydrolase	2.57375e-51	1.5604e-50	0.86419	3
MTR_4g019080		legume lectin beta domain protein	1.101e-30	2.94489e-30	0.916536	3
MTR_4g057670		fructose-bisphosphate aldolase class I	1.5593e-15	2.34502e-15	0.859933	3
MTR_4g069960		adenylyl cyclase-associated protein	1.70355e-16	2.67924e-16	0.843547	3
MTR_4g074050		magnesium transporter NIPA2-like protein	7.15802e-17	1.14203e-16	0.748072	3
MTR_4g074350		delta(24)-sterol reductase-like protein	8.90313e-13	1.20002e-12	0.816232	3
MTR_4g093560		magnesium-dependent phosphatase-like protein	7.25861e-32	2.02195e-31	0.924701	3
MTR_4g094785		FKBP-type peptidyl-prolyl cis-trans isomerase	8.84565e-11	1.11818e-10	0.784371	3
MTR_4g099340		light harvesting-like protein	5.2717e-13	7.19333e-13	0.811483	3
MTR_4g104470		31 kDa ribonucleoprotein	1.5558e-20	2.87711e-20	0.89396	3
MTR_4g106970		phosphoglycerate mutase	4.29179e-27	1.00837e-26	0.90491	3
MTR_4g112530		extracellular calcium sensing receptor	1.71192e-18	2.89882e-18	0.883486	3
MTR_5g009110		cytochrome P450 family 97 protein	3.77841e-35	1.1897e-34	0.928134	3
MTR_5g011460		ycf49-like protein	1.7936e-21	3.44461e-21	0.89878	3
MTR_5g017260		triacylglycerol lipase-like protein	1.29296e-21	2.50176e-21	0.878288	3
MTR_5g025650		long-chain-alcohol oxidase FAO1-like protein	2.86316e-24	6.01419e-24	0.746012	3
MTR_5g026510		LRR receptor-like kinase	2.41143e-41	9.94153e-41	0.931346	3
MTR_5g030940		zincin-like metalloprotease family protein	7.22573e-39	2.65976e-38	0.894668	3
MTR_5g031360		cinnamyl alcohol dehydrogenase family protein	1.45684e-65	1.5116e-64	0.939002	3
MTR_5g037380		glutathione S-transferase, amino-terminal domain protein	7.82842e-17	1.24514e-16	0.835472	3
MTR_5g042420		NAD(P)H dehydrogenase	3.8587e-34	1.16288e-33	0.882308	3
MTR_5g043020		plastid division regulator MinE	6.17542e-24	1.27979e-23	0.800737	3
MTR_5g043480		UvrB/uvrC domain protein	3.35629e-36	1.09933e-35	0.922023	3
MTR_5g093390		GDP-L-galactose phosphorylase	6.58459e-19	1.14251e-18	0.882274	3
MTR_5g098785		light-harvesting complex I chlorophyll A/B-binding protein	1.66062e-56	1.21674e-55	0.956096	3
MTR_6g006990		carbonic anhydrase family protein	1.07229e-34	3.31552e-34	0.922045	3
MTR_6g014195		UDP-glycosyltransferase superfamily protein	1.98105e-12	2.63345e-12	0.797013	3
MTR_6g017260		thylakoid membrane slr0575-like protein	3.33116e-21	6.28046e-21	0.880792	3
MTR_6g033320		light-harvesting complex I chlorophyll A/B-binding protein	7.09482e-18	1.17311e-17	0.844526	3
MTR_6g037530		5-formyltetrahydrofolate cyclo-ligase	7.48148e-46	3.74316e-45	0.94286	3
MTR_7g018880		nuclear transport factor 2 (NTF2) family protein	2.89922e-17	4.68849e-17	0.834009	3
MTR_7g069210		bacteriochlorophyll synthase, putative	4.19353e-20	7.61833e-20	0.89392	3
MTR_7g073250		elongation factor P (EF-P), putative	1.78076e-19	3.15356e-19	0.796422	3
MTR_7g073380		WRKY transcription factor	4.10292e-45	2.00732e-44	0.811562	3
MTR_7g080250		thioredoxin	2.18732e-37	7.5482e-37	0.932259	3
MTR_7g080370		calreticulin	2.30711e-45	1.13955e-44	0.936928	3
MTR_7g080530		phosphoglycolate phosphatase-like protein	3.58357e-39	1.33821e-38	0.910966	3
MTR_7g088340		magnesium-protoporphyrin IX monomethyl ester cyclase	1.5899e-26	3.6307e-26	0.9156	3
MTR_7g088740		4-alpha-glucanotransferase DPE2	3.68276e-17	5.9246e-17	0.876664	3
MTR_7g089970		ferredoxin-dependent glutamate synthase	1.42212e-34	4.37096e-34	0.927288	3
MTR_7g105840		hypothetical protein	1.39513e-38	5.08694e-38	0.937849	3
MTR_7g106440		33 kDa ribonucleoprotein	9.27923e-19	1.59397e-18	0.838113	3
MTR_7g111690		receptor-like kinase plant	7.00505e-14	9.9174e-14	0.825103	3
MTR_7g444820		plastid lipid-associated protein	2.43843e-28	5.99335e-28	0.913283	3
MTR_8g006755		FKBP-type peptidyl-prolyl cis-trans isomerase	9.54008e-25	2.05132e-24	0.890119	3
MTR_8g006995		50S ribosomal protein L4, bacterial/organelle protein	3.18893e-21	6.01964e-21	0.888464	3
MTR_8g031100		AT hook motif DNA-binding family protein	5.84842e-10	7.23912e-10	0.776251	3
MTR_8g054450		50S ribosomal protein L13	5.62097e-39	2.07895e-38	0.916104	3
MTR_8g070530		phototropin-2 protein	7.87971e-19	1.3596e-18	0.840441	3
MTR_8g089880		zinc finger, C3HC4 type (RING finger) protein	6.55813e-10	8.09167e-10	0.735043	3
MTR_8g089895		homeobox associated leucine zipper protein	2.45e-26	5.55382e-26	0.899556	3
MTR_8g090185		50S ribosomal protein L29	6.34729e-46	3.19639e-45	0.948789	3
MTR_8g095320		ferrochelatase	4.40067e-24	9.18143e-24	0.89719	3
MTR_8g467540		CAAX amino terminal protease family protein	1.68679e-28	4.21289e-28	0.748899	3
MTR_0038s0080		disease resistance protein (TIR-NBS-LRR class)	6.01319e-51	3.60325e-50	0.883726	4
MTR_1588s0010		ATP synthase F1, gamma subunit	1.78707e-14	2.58206e-14	0.855436	4
MTR_1g015930		C2H2 type zinc finger protein	1.20223e-16	1.89852e-16	0.861616	4
MTR_1g027960		receptor-like kinase	7.18514e-52	4.47912e-51	0.953654	4
MTR_1g074930		high affinity inorganic phosphate transporter	1.88756e-22	3.74123e-22	0.847413	4
MTR_1g082430		Mog1/PsbP/DUF1795-like photosystem II reaction center PsbP family protein	1.20312e-15	1.82534e-15	0.75731	4
MTR_1g101400		dihydrodipicolinate reductase	1.67301e-37	5.79928e-37	0.845944	4
MTR_1g105650		cysteine-rich receptor-kinase-like protein	3.72762e-23	7.60278e-23	0.881457	4
MTR_2g017520		pyridoxal biosynthesis protein PDX1, putative	1.33093e-17	2.17969e-17	0.860096	4
MTR_2g023320		soluble starch synthase III-1	9.14892e-26	2.03222e-25	0.911468	4
MTR_2g040060		lycopene epsilon cyclase	3.87411e-26	8.70549e-26	0.901965	4
MTR_2g080290		transmembrane protein, putative	6.40771e-31	1.72885e-30	0.883232	4
MTR_2g082660		plant/F3H11-7 protein	9.50414e-95	2.721e-93	0.717541	4
MTR_2g090200		photosystem II Pbs27 protein	4.32178e-54	2.91767e-53	0.945107	4
MTR_2g438010		mTERF protein	5.70904e-75	8.4867e-74	0.902289	4
MTR_3g040370		methyltransferase PMT2-like protein	2.0459e-28	5.06073e-28	0.918781	4
MTR_3g058630		ZIP metal ion transporter family protein	3.31749e-78	5.39877e-77	0.968401	4
MTR_3g068030		ribulose bisphosphate carboxylase/oxygenase activase	7.92005e-30	2.06831e-29	0.92372	4
MTR_3g077550		transmembrane protein, putative	7.11133e-33	2.05498e-32	0.8605	4
MTR_3g099470		seryl-tRNA synthetase/serine-tRNA ligase	1.32484e-44	6.28281e-44	0.935562	4
MTR_3g100910		prolyl-tRNA synthetase family protein	1.27803e-32	3.63872e-32	0.926318	4
MTR_3g104950		ultraviolet-B-repressible protein	2.5789e-75	3.87085e-74	0.957478	4
MTR_3g118430		NAD-dependent epimerase/dehydratase family protein	1.46745e-24	3.12061e-24	0.899357	4
MTR_3g462220		maternal effect embryo arrest protein, putative	1.02449e-42	4.49962e-42	0.935196	4
MTR_4g009960		eukaryotic translation initiation factor 3 subunit	8.23237e-47	4.28527e-46	0.949411	4
MTR_4g017125		hypothetical protein	3.42108e-13	4.7055e-13	0.762807	4
MTR_4g058700		zinc finger, C3HC4 type (RING finger) protein	6.10902e-48	3.34913e-47	0.939723	4
MTR_4g072990		PPR containing plant-like protein	1.0355e-11	1.35669e-11	0.822447	4
MTR_4g109720		ABC transporter B family protein	4.28912e-39	1.59783e-38	0.940217	4
MTR_4g113090		bile acid:sodium symporter	2.42723e-46	1.24255e-45	0.941421	4
MTR_5g005850		2-hydroxyisoflavanone dehydratase	9.93112e-40	3.82881e-39	0.936961	4
MTR_5g053270		CHUP1-like protein	3.1635e-18	5.31029e-18	0.882069	4
MTR_5g071900		fructose-6-phosphate-2-kinase/fructose-2, 6-bisphosphatase	3.04922e-14	4.38113e-14	0.846896	4
MTR_5g082260		M50 family peptidase	9.97507e-20	1.78489e-19	0.883153	4
MTR_5g087710		zinc-binding alcohol dehydrogenase family protein	1.50977e-42	6.5381e-42	0.8675	4
MTR_6g015275		chlororespiratory reduction protein	3.45633e-111	1.66984e-109	0.968396	4
MTR_6g015775		disease resistance protein (TIR-NBS-LRR class)	2.05089e-35	6.53746e-35	0.905259	4
MTR_6g015780		RALF	1.57358e-32	4.46378e-32	0.916876	4
MTR_6g032880		NDH-dependent cyclic electron flow protein, putative	1.7613e-90	4.46388e-89	0.967866	4
MTR_6g051780		transmembrane protein, putative	3.54572e-48	1.96476e-47	0.941271	4
MTR_6g065270		carboxylesterase-like protein	1.03229e-35	3.32485e-35	0.805171	4
MTR_6g075880		disease resistance protein (TIR-NBS-LRR class)	8.60347e-298	1.3301e-294	0.989984	4
MTR_6g465290		hypothetical protein	1.16737e-82	2.20092e-81	0.968835	4
MTR_7g015390		feronia receptor-like kinase	2.81773e-89	7.02614e-88	0.702689	4
MTR_7g015620		feronia receptor-like kinase	3.96048e-14	5.66936e-14	0.798867	4
MTR_7g061550		myb transcription factor	2.4979e-66	2.68177e-65	0.960852	4
MTR_7g080793		cytochrome protein C	5.37002e-121	3.45919e-119	0.972216	4
MTR_7g083030		phenylalanyl-tRNA synthetase	2.55995e-54	1.75119e-53	0.950963	4
MTR_7g100550		PPR containing plant-like protein	9.67366e-54	6.44633e-53	0.952608	4
MTR_7g100570		transmembrane protein, putative	8.79641e-19	1.51439e-18	0.85008	4
MTR_7g108940		RelA-SpoT-like protein RSH1	1.80827e-38	6.54703e-38	0.934993	4
MTR_8g006730		UDP-glucosyltransferase family protein	2.18437e-24	4.61344e-24	0.705863	4
MTR_8g009840		NADP-dependent alkenal double bond reductase P2	6.45935e-28	1.55548e-27	0.896535	4
MTR_8g094600		NAD-dependent aldehyde dehydrogenase family protein	7.6376e-55	5.29494e-54	0.947545	4
MTR_8g103380		Zc3h12a-like ribonuclease NYN domain protein	1.89386e-16	2.96948e-16	0.761826	4
MTR_8g468990		alpha amylase domain protein	7.46083e-22	1.45637e-21	0.894323	4
MTR_0053s0030		ubiquinone biosynthesis protein UbiB	8.27561e-17	1.31491e-16	0.866548	5
MTR_0314s0030		2OG-Fe(II) oxygenase family oxidoreductase	2.90432e-25	6.35088e-25	0.890639	5
MTR_1g047210		3-ketoacyl-CoA thiolase 2, peroxisomal-like protein	1.97003e-38	7.11606e-38	0.935838	5
MTR_1g066710		cationic peroxidase	2.9501e-40	1.16052e-39	0.714564	5
MTR_1g109470		octicosapeptide/phox/Bem1p family protein	3.0917e-23	6.31409e-23	0.902864	5
MTR_2g021030		F-box/LRR protein	4.19693e-08	4.853e-08	0.74077	5
MTR_2g088360		cytoplasmic-like aconitate hydratase	4.74796e-13	6.49014e-13	0.837256	5
MTR_2g094093		galactose oxidase/kelch repeat protein	1.22797e-35	3.94688e-35	0.926139	5
MTR_2g104430		transcription cofactor, putative	2.30516e-13	3.20772e-13	0.843925	5
MTR_3g048920		citrate synthase 3, peroxisomal protein	2.21584e-33	6.50035e-33	0.918473	5
MTR_3g498715		cation/H+ exchanger 3	5.76369e-60	4.76506e-59	0.748513	5
MTR_4g011460		plastidic ATP/ADP-transporter-like protein	2.37861e-27	5.61425e-27	0.908592	5
MTR_4g037670		inactive purple acid phosphatase-like protein	6.69287e-15	9.85446e-15	0.833591	5
MTR_4g120130		glyoxysomal fatty acid beta-oxidation MFP-A protein	6.54085e-37	2.20789e-36	0.931717	5
MTR_4g120400		glycine-rich protein [Source:Projected from Arabidopsis thaliana (AT3G06780) TAIR;Acc:AT3G06780]	1.09519e-12	1.47232e-12	0.831893	5
MTR_4g128840		xylose isomerase	1.1745e-12	1.57346e-12	0.834495	5
MTR_5g036660		DEAD-box ATP-dependent RNA helicase ISE2	4.80149e-12	6.33911e-12	0.827845	5
MTR_5g070350		pfkB family carbohydrate kinase	1.73561e-31	4.76598e-31	0.923835	5
MTR_5g086350		ubiquitin fusion degradation protein (UFD1), putative	5.77817e-13	7.84288e-13	0.783596	5
MTR_5g092140		plant/F10M23-360 protein	1.12652e-12	1.51313e-12	0.823559	5
MTR_6g008500		cytochrome P450 family 82 protein	6.72792e-15	9.89663e-15	0.855983	5
MTR_6g065670		eukaryotic translation initiation factor 6-like protein	2.76061e-19	4.85541e-19	0.844819	5
MTR_7g029015		nodulin-like/MFS transporter	1.8106e-28	4.49309e-28	0.902408	5
MTR_7g100950		zinc finger, C3HC4 type (RING finger) protein	1.5165e-10	1.9061e-10	0.785511	5
MTR_7g113570		endo-beta-mannosidase-like mannosylglycoprotein	4.60263e-07	5.17127e-07	0.748488	5
MTR_8g028555		3-methyl-2-oxobutanoate hydroxymethyltransferase	2.7468e-14	3.95029e-14	0.812241	5
MTR_8g039160		glycoside hydrolase family 2 protein	1.30581e-18	2.22579e-18	0.857748	5
MTR_0076s0020		S-adenosylmethionine decarboxylase proenzyme	1.6566e-21	3.18942e-21	0.880553	6
MTR_0249s0070		zinc finger A20 and AN1 domain stress-associated protein	2.1599e-08	2.52588e-08	0.717693	6
MTR_1g007380		transmembrane amino acid transporter family protein	1.19153e-30	3.17822e-30	0.917144	6
MTR_1g008200		nuclear movement family protein	1.90394e-11	2.46524e-11	0.787711	6
MTR_1g071430		inhibitor of apoptosis-promoting Bax1 protein	3.23272e-119	1.99911e-117	0.979044	6
MTR_1g082660		nuclear transcription factor Y protein	9.11588e-10	1.11585e-09	0.805287	6
MTR_1g087320		late embryogenesis abundant protein (LEA) family protein	1.27749e-34	3.94213e-34	0.914795	6
MTR_1g093280		magnesium transporter MRS2-like protein	4.1725e-16	6.46085e-16	0.816334	6
MTR_1g100727		cytochrome b5-like heme/steroid-binding domain protein	2.12723e-44	9.96575e-44	0.926521	6
MTR_1g102780		early light-induced-like protein	4.69831e-28	1.13849e-27	0.918537	6
MTR_1g102870		1,2-dihydroxy-3-keto-5-methylthiopentene dioxygenase	7.34734e-71	9.08719e-70	0.96107	6
MTR_1g105940		methionine aminopeptidase 2B-like protein	2.82702e-40	1.11494e-39	0.907363	6
MTR_1g107510		kynurenine formamidase-like protein	4.76174e-65	4.68895e-64	0.949068	6
MTR_2g032100		UDP-D-glucose/UDP-D-galactose 4-epimerase	2.58389e-81	4.59161e-80	0.967526	6
MTR_2g061420		hypothetical protein	1.77251e-20	3.26225e-20	0.892823	6
MTR_2g091175		Pmr5/Cas1p GDSL/SGNH-like acyl-esterase family protein	4.49198e-20	8.15094e-20	0.886911	6
MTR_2g095290		SNF1-related kinase regulatory subunit beta-2	1.41128e-42	6.14603e-42	0.944523	6
MTR_2g101890		RAB GTPase-like protein A1D	9.53061e-21	1.77095e-20	0.870435	6
MTR_2g105230		hypothetical protein	1.43737e-14	2.08069e-14	0.804992	6
MTR_3g085070		nuclear transport factor 2	1.90117e-25	4.1691e-25	0.865828	6
MTR_3g085370		rubber elongation factor protein	8.45196e-11	1.07017e-10	0.771857	6
MTR_3g088470		proteasome assembly chaperone-like protein	1.92796e-22	3.81643e-22	0.886584	6
MTR_3g095660		TLD-domain nucleolar protein	1.1338e-11	1.4817e-11	0.784465	6
MTR_3g110065		aspartate aminotransferase	5.58364e-89	1.37021e-87	0.950288	6
MTR_3g115040		enoyl-CoA hydratase 2, peroxisomal protein	6.83778e-124	5.03391e-122	0.974215	6
MTR_3g118350		axoneme-associated protein mst101, putative	4.5179e-09	5.41448e-09	0.708303	6
MTR_3g462060		import receptor subunit TOM7-1	6.55042e-26	1.46343e-25	0.898098	6
MTR_4g012800		translation machinery associated TMA7 protein	5.84151e-07	6.52999e-07	0.7179	6
MTR_4g021570		armadillo/beta-catenin-like repeat protein	6.86593e-12	9.02613e-12	0.811669	6
MTR_4g049540		B-cell receptor-associated-like protein	2.94981e-28	7.20444e-28	0.914786	6
MTR_4g050490		P-loop nucleoside triphosphate hydrolase superfamily protein	3.87922e-10	4.82096e-10	0.803436	6
MTR_4g073580		ubiquitin-NEDD8 RUB1-like protein	5.47272e-13	7.46104e-13	0.84488	6
MTR_4g074480		Anamorsin homolog [Source:UniProtKB/TrEMBL;Acc:A0A072UMF3]	1.13697e-69	1.34179e-68	0.961136	6
MTR_4g093170		methylmalonate-semialdehyde dehydrogenase	1.12857e-19	2.01475e-19	0.870556	6
MTR_4g094465		DNA polymerase delta subunit 4	3.95074e-21	7.41244e-21	0.872985	6
MTR_4g134380		glutathione S-transferase tau 5	1.50547e-19	2.67524e-19	0.885208	6
MTR_6g085170		shwachman-bodian-diamond syndrome protein, putative	2.53993e-22	5.02139e-22	0.862901	6
MTR_6g086280		multiprotein bridging factor 1b-like protein	9.34113e-09	1.10662e-08	0.711787	6
MTR_7g009070		thioredoxin H2-like protein	1.06053e-12	1.42696e-12	0.786136	6
MTR_7g082910		pheromone receptor, (AR401), putative	9.87774e-60	8.12286e-59	0.957934	6
MTR_7g090930		hypothetical protein	1.08861e-14	1.58623e-14	0.835445	6
MTR_7g105260		RNA-binding (RRM/RBD/RNP motif) family protein	1.88109e-12	2.50487e-12	0.834077	6
MTR_7g114240		superoxide dismutase [Cu-Zn] protein	5.44546e-25	1.17744e-24	0.911497	6
MTR_8g040630		transcription factor IIB	1.90176e-39	7.22388e-39	0.704061	6
MTR_0172s0030		RNA polymerase sigma factor	6.61366e-64	6.27284e-63	0.961705	7
MTR_1g008310		PPR containing plant-like protein	6.28981e-89	1.51938e-87	0.958961	7
MTR_1g009980		plastid lipid-associated protein	3.97434e-78	6.33435e-77	0.965908	7
MTR_1g016230		glycine dehydrogenase [decarboxylating] protein	2.70897e-33	7.93195e-33	0.898507	7
MTR_1g019360		cold regulated protein, putative	7.36031e-74	1.01599e-72	0.962121	7
MTR_1g026140		glutathione S-transferase, amino-terminal domain protein	8.80205e-45	4.23924e-44	0.947747	7
MTR_1g048970		pterin-4-alpha-carbinolamine dehydratase	8.23136e-70	9.78899e-69	0.9637	7
MTR_1g048990		superoxide dismutase	6.83824e-68	7.71673e-67	0.928002	7
MTR_1g050530		RAP annotation release 2, galactose-binding-like domain protein	1.56846e-37	5.46136e-37	0.932054	7
MTR_1g059660		hypothetical protein	1.09985e-29	2.86258e-29	0.877532	7
MTR_1g059970		glutathione S-transferase, amino-terminal domain protein	4.06513e-68	4.65533e-67	0.941295	7
MTR_1g063350		thylakoid lumenal 15.0 kDa protein	5.37549e-46	2.72476e-45	0.948411	7
MTR_1g067200		integral membrane protein, TerC family protein	2.50702e-38	8.97189e-38	0.737783	7
MTR_1g072170		ribosome recycling factor	1.00286e-46	5.18536e-46	0.943551	7
MTR_1g072270		FZO-like protein	4.77908e-83	9.12156e-82	0.938292	7
MTR_1g076310		30S ribosomal S16-like protein	1.19821e-60	1.00676e-59	0.939812	7
MTR_1g076840		RmlC-like cupins superfamily protein	1.46698e-40	5.83021e-40	0.932007	7
MTR_1g082210		gibberellin receptor GID1c-like protein	3.18177e-57	2.42316e-56	0.945506	7
MTR_1g083600		TPR repeat protein	1.16229e-53	7.71201e-53	0.950266	7
MTR_1g085560		peptidyl-prolyl cis-trans isomerase	2.25927e-47	1.20443e-46	0.94855	7
MTR_1g087030		calvin cycle protein CP12-1	4.3031e-45	2.09861e-44	0.942656	7
MTR_1g097270		integral membrane protein, putative	1.0674e-36	3.58741e-36	0.932061	7
MTR_1g098280		light-harvesting complex I chlorophyll A/B-binding protein	3.17298e-32	8.95152e-32	0.893768	7
MTR_1g106075		photosystem I reaction center subunit N	1.20367e-56	9.03338e-56	0.930969	7
MTR_1g112510		D-glycerate dehydrogenase/hydroxypyruvate reductase	5.29723e-123	3.56066e-121	0.97918	7
MTR_1g114290		thioredoxin-like protein	6.43416e-48	3.51492e-47	0.939587	7
MTR_1g115230		prolyl oligopeptidase family protein	8.07856e-48	4.39769e-47	0.94612	7
MTR_1g115410		photosystem II reaction center PsbP family protein	6.25878e-31	1.69162e-30	0.871853	7
MTR_1g115740		light-harvesting complex I chlorophyll A/B-binding protein	1.02965e-65	1.08289e-64	0.951234	7
MTR_1g116120		plastid transketolase	4.4043e-47	2.316e-46	0.949205	7
MTR_1g116320		plastid lipid-associated protein	3.23433e-63	2.95874e-62	0.96028	7
MTR_2g006290		2Fe-2S ferredoxin superfamily protein	1.21718e-68	1.4043e-67	0.950936	7
MTR_2g007300		plastid lipid-associated protein	4.898e-61	4.16061e-60	0.95939	7
MTR_2g010980		hypothetical protein	3.90053e-23	7.94495e-23	0.889254	7
MTR_2g013570		phosphoglycerate mutase	7.62777e-126	6.2066e-124	0.980187	7
MTR_2g015790		ribosomal protein L34	6.24798e-74	8.70214e-73	0.964388	7
MTR_2g020160		3,8-divinyl protochlorophyllide A 8-vinyl reductase	1.34053e-28	3.36437e-28	0.919179	7
MTR_2g021255		glutamine synthetase domain protein	2.63499e-36	8.66744e-36	0.92276	7
MTR_2g023290		F0F1 ATP synthase subunit gamma	9.21324e-64	8.63253e-63	0.956812	7
MTR_2g024300		chaperonin-like RbcX protein	6.62619e-91	1.76622e-89	0.971657	7
MTR_2g033020		30S ribosomal protein S1	1.39727e-63	1.30131e-62	0.958569	7
MTR_2g035070		drought-induced protein	1.7134e-21	3.29467e-21	0.889525	7
MTR_2g036690		nitrogen fixation protein NifU	1.16639e-79	1.96004e-78	0.966421	7
MTR_2g044920		50S ribosomal protein L18	4.91591e-27	1.15151e-26	0.890213	7
MTR_2g064650		photosystem II 10 kDa proteinPsbR protein	4.65077e-55	3.28315e-54	0.956217	7
MTR_2g070060		glutathione S-transferase, amino-terminal domain protein	1.2412e-55	8.88376e-55	0.943807	7
MTR_2g070420		peroxisomal (S)-2-hydroxy-acid oxidase GLO1	4.06745e-40	1.58795e-39	0.920807	7
MTR_2g072250		cytochrome P450 family 709 protein	3.06138e-97	9.28019e-96	0.971856	7
MTR_2g078540		transmembrane protein, putative	3.60982e-111	1.69115e-109	0.977098	7
MTR_2g079060		embryo defective 2737 protein	1.08333e-73	1.48216e-72	0.962647	7
MTR_2g079710		NADPH-protochlorophyllide oxidoreductase	3.52462e-65	3.56147e-64	0.949037	7
MTR_2g082930		hypothetical protein	3.58034e-65	3.59429e-64	0.959881	7
MTR_2g084835		MORN domain protein	1.25609e-59	1.01142e-58	0.955127	7
MTR_2g089510		cytochrome b6-F complex iron-sulfur subunit	3.7597e-103	1.29167e-101	0.975065	7
MTR_2g090245		epoxide hydrolase-like protein	2.37705e-102	7.98896e-101	0.964058	7
MTR_2g099910		glyoxylate/succinic semialdehyde reductase	3.76486e-52	2.38544e-51	0.94819	7
MTR_2g105480		ribulose bisphosphate carboxylase/oxygenase activase	1.56578e-57	1.19836e-56	0.955017	7
MTR_3g005060		dienelactone hydrolase family protein	2.27175e-39	8.56616e-39	0.733802	7
MTR_3g006730		glycyl-tRNA synthetase/glycine-tRNA ligase	9.17272e-20	1.64513e-19	0.849913	7
MTR_3g013460		proline-rich family protein [Source:Projected from Arabidopsis thaliana (AT5G07020) TAIR;Acc:AT5G07020]	3.22325e-28	7.84747e-28	0.917007	7
MTR_3g015440		TPR domain protein	1.254e-42	5.47652e-42	0.936268	7
MTR_3g028150		thylakoid lumenal 19 kDa protein	4.14461e-41	1.67299e-40	0.908738	7
MTR_3g033420		RNA polymerase sigma factor	1.16732e-81	2.12315e-80	0.823425	7
MTR_3g053890		serine-glyoxylate aminotransferase-like protein	3.06321e-48	1.70965e-47	0.950347	7
MTR_3g053980		eukaryotic aspartyl protease family protein	1.62365e-62	1.42623e-61	0.957696	7
MTR_3g060750		FKBP-type peptidyl-prolyl cis-trans isomerase	1.52365e-99	4.80727e-98	0.966086	7
MTR_3g061480		transmembrane protein, putative	9.92623e-53	6.44788e-52	0.940964	7
MTR_3g062890		NADH-quinone oxidoreductase cyanobacterial subunit N	3.14696e-128	2.86189e-126	0.977859	7
MTR_3g070330		yippee family zinc-binding protein, putative	1.93442e-12	2.57368e-12	0.817406	7
MTR_3g076660		elongation factor Tu protein	7.5031e-65	7.29547e-64	0.960571	7
MTR_3g079520		smad/FHA domain protein	1.57953e-37	5.48754e-37	0.919169	7
MTR_3g082630		B-box type zinc finger protein	1.87021e-45	9.26715e-45	0.942594	7
MTR_3g086230		photosystem II core complex family psbY protein	1.2089e-149	1.86896e-147	0.98163	7
MTR_3g088645		NAD(P)H-quinone oxidoreductase subunit M	6.69388e-55	4.66159e-54	0.955646	7
MTR_3g089010		cycloeucalenol cycloisomerase	2.5549e-21	4.85839e-21	0.869482	7
MTR_3g092040		rhodanese/cell cycle control phosphatase superfamily protein	2.28693e-69	2.67849e-68	0.964834	7
MTR_3g097250		GTP-binding elongation factor Tu family protein	2.17506e-86	4.73612e-85	0.971116	7
MTR_3g098490		transferring glycosyl group transferase	3.66195e-36	1.19438e-35	0.934719	7
MTR_3g104980		DnaJ heat shock amino-terminal domain protein, putative	4.69917e-68	5.34186e-67	0.963939	7
MTR_3g105050		hypothetical protein	3.43743e-34	1.04201e-33	0.910038	7
MTR_3g107397		chaperon protein P13.9, putative	5.04272e-71	6.33824e-70	0.959349	7
MTR_3g108040		PsbP domain protein	8.28719e-22	1.6136e-21	0.86742	7
MTR_3g111360		hypothetical protein	1.41731e-56	1.05853e-55	0.955381	7
MTR_3g118190		seven transmembrane MLO family protein	5.24074e-109	2.31491e-107	0.976204	7
MTR_3g118290		RNA polymerase sigma factor	1.52136e-56	1.12506e-55	0.952039	7
MTR_3g435320		NDH-dependent flow 6 protein	6.36298e-52	3.99885e-51	0.928839	7
MTR_3g435460		light-harvesting complex I chlorophyll A/B-binding protein	1.4791e-34	4.53709e-34	0.896495	7
MTR_3g449930		oxygen-evolving enhancer protein 2-1	1.40955e-63	1.30488e-62	0.9491	7
MTR_3g462340		glycogen/starch/alpha-glucan phosphorylase family protein	1.73199e-46	8.92555e-46	0.945244	7
MTR_3g491820		plastid transcriptionally active protein	4.01657e-64	3.8331e-63	0.952532	7
MTR_3g491830		protein phosphatase 2C-like protein	7.65303e-44	3.52131e-43	0.941753	7
MTR_3g491890		thylakoid lumenal 17.4 kDa protein	2.02585e-81	3.64182e-80	0.957392	7
MTR_4g005390		plastid lipid-associated protein	5.71416e-49	3.24783e-48	0.948495	7
MTR_4g011040		peptide deformylase 1A	1.719e-41	7.20209e-41	0.915252	7
MTR_4g015010		transmembrane protein, putative	1.07904e-85	2.195e-84	0.93126	7
MTR_4g032670		SNARE associated family protein	1.50586e-42	6.5381e-42	0.926861	7
MTR_4g032905		plant/F12K8-2 protein, putative	4.18532e-71	5.30369e-70	0.965501	7
MTR_4g039540		hypothetical protein	8.17361e-128	7.02022e-126	0.978157	7
MTR_4g057210		50S ribosomal protein L9	6.52792e-54	4.3689e-53	0.952569	7
MTR_4g063100		myb transcription factor	1.94159e-94	5.36018e-93	0.971363	7
MTR_4g064820		sugar transporter	1.30443e-22	2.61224e-22	0.769371	7
MTR_4g066020		transcription factor jumonji (JmjC) domain protein	9.44096e-63	8.53551e-62	0.920995	7
MTR_4g068280		trigger factor-like protein, putative	1.34882e-74	1.94885e-73	0.95379	7
MTR_4g069080		cytochrome C biogenesis protein Ccs1	6.1267e-36	1.98572e-35	0.934268	7
MTR_4g074590		DUF177 domain protein	2.02457e-157	3.91248e-155	0.983786	7
MTR_4g075040		photosystem II stability/assembly factor HCF136	1.28058e-75	1.94095e-74	0.965366	7
MTR_4g079750		CMV 1a interacting protein	1.98509e-32	5.62079e-32	0.903172	7
MTR_4g079850		ATP synthase I, related protein	6.05901e-74	8.51567e-73	0.954084	7
MTR_4g083080		alpha/beta fold hydrolase	4.54727e-58	3.5327e-57	0.753592	7
MTR_4g086470		CXE carboxylesterase	1.66654e-118	9.90948e-117	0.978676	7
MTR_4g092690		glyoxysomal malate dehydrogenase	1.41596e-114	7.8181e-113	0.977557	7
MTR_4g093620		fructose-1,6-bisphosphatase	4.07067e-41	1.64745e-40	0.940312	7
MTR_4g098620		TLD protein	1.09466e-62	9.78237e-62	0.961523	7
MTR_4g108710		HNH endonuclease domain protein	3.08555e-26	6.96388e-26	0.910839	7
MTR_4g108800		ribulose-phosphate 3-epimerase	2.78026e-47	1.47707e-46	0.926529	7
MTR_4g108880		two-component response regulator-like APRR7 protein	8.40587e-66	8.90101e-65	0.932448	7
MTR_4g114180		chaperon protein P13.9, putative	9.52794e-34	2.83819e-33	0.914528	7
MTR_4g125860		glyoxalase/bleomycin resistance protein/dioxygenase	3.74238e-87	8.26532e-86	0.969939	7
MTR_4g129490		acyl-CoA N-acyltransferase (NAT) superfamily protein	6.0791e-102	1.99964e-100	0.967619	7
MTR_4g130300		50S ribosomal protein L35	2.35703e-23	4.82646e-23	0.889641	7
MTR_4g130530		translation initiation factor IF-3	5.39807e-73	7.25689e-72	0.964871	7
MTR_4g133770		transmembrane protein, putative	9.74054e-48	5.26534e-47	0.947972	7
MTR_4g134780		All-trans-retinol 13,14-reductase	3.00956e-41	1.23089e-40	0.932213	7
MTR_5g006130		photosystem I reaction center subunit II	5.42934e-80	9.22392e-79	0.944272	7
MTR_5g006320		2Fe-2S ferredoxin superfamily protein	4.47338e-60	3.7182e-59	0.947238	7
MTR_5g011220		PGR5-like protein 1A	5.81476e-85	1.13793e-83	0.967021	7
MTR_5g016150		sigma factor sigb regulation rsbq-like protein	2.66934e-24	5.62235e-24	0.907335	7
MTR_5g019920		plant/T3A5-60 protein	1.95767e-47	1.05455e-46	0.948529	7
MTR_5g022300		leaf ferredoxin-NADP reductase	9.71085e-63	8.72848e-62	0.961582	7
MTR_5g027010		transmembrane protein, putative	7.34752e-38	2.58753e-37	0.930195	7
MTR_5g027220		plant/K24G6-12 protein	3.74408e-72	4.90538e-71	0.894522	7
MTR_5g029550		inactive shikimate kinase-like protein	3.44432e-52	2.19132e-51	0.954626	7
MTR_5g030020		RNA-binding (RRM/RBD/RNP motif) family protein	7.76652e-86	1.60094e-84	0.968123	7
MTR_5g030950		serine hydroxymethyltransferase	2.08674e-50	1.22666e-49	0.9525	7
MTR_5g033230		glutamate-glyoxylate aminotransferase	1.52822e-56	1.12506e-55	0.956613	7
MTR_5g035060		GNAT family acetyltransferase	5.04444e-28	1.22045e-27	0.915975	7
MTR_5g068740		glycoside hydrolase family 1 protein	3.40984e-65	3.46817e-64	0.961275	7
MTR_5g069480		zinc finger constans-like protein	1.96163e-104	7.58172e-103	0.971771	7
MTR_5g069990		thylakoid soluble phosphoprotein TSP9 protein	4.74802e-62	4.12384e-61	0.937396	7
MTR_5g083010		lateral organ boundaries (LOB) domain protein	1.02774e-41	4.35312e-41	0.903737	7
MTR_5g086670		transmembrane protein, putative	4.39215e-56	3.17302e-55	0.956564	7
MTR_5g098780		light-harvesting complex I chlorophyll A/B-binding protein	1.25366e-25	2.77673e-25	0.888127	7
MTR_6g004140		hypothetical protein	1.87862e-85	3.77189e-84	0.966901	7
MTR_6g006060		50S ribosomal protein L7/L12	5.63626e-44	2.61672e-43	0.929211	7
MTR_6g007887		Heavy metal transport/detoxification superfamily protein [Source:Projected from Arabidopsis thaliana (AT5G14910) TAIR;Acc:AT5G14910]	3.05336e-78	5.02181e-77	0.967661	7
MTR_6g008220		ferredoxin-thioredoxin reductase catalytic chain	1.48556e-17	2.42778e-17	0.845783	7
MTR_6g011810		trypsin-like serine protease	8.7792e-47	4.55458e-46	0.945533	7
MTR_6g015250		DUF3571 family protein	5.63638e-43	2.51119e-42	0.936988	7
MTR_6g033510		shikimate kinase	2.77427e-30	7.33167e-30	0.904969	7
MTR_6g038750		unusual kinase, putative	3.65623e-73	4.95836e-72	0.709766	7
MTR_6g042030		transmembrane protein, putative	5.41129e-32	1.52107e-31	0.909092	7
MTR_6g084620		transmembrane protein, putative	3.51533e-67	3.90985e-66	0.951809	7
MTR_6g086600		nucleotide-binding protein	4.37616e-85	8.67377e-84	0.971004	7
MTR_6g092700		thioredoxin	1.78133e-14	2.57618e-14	0.856062	7
MTR_7g006570		FKBP-type peptidyl-prolyl cis-trans isomerase	2.36825e-19	4.17959e-19	0.888793	7
MTR_7g009520		ATP synthase (C/ac39) subunit	3.62726e-31	9.8728e-31	0.749657	7
MTR_7g023290		oxygen-evolving complex/thylakoid lumenal 25.6 kDa protein	1.86214e-80	3.27144e-79	0.968525	7
MTR_7g032240		CCT motif protein	1.60171e-59	1.28303e-58	0.951436	7
MTR_7g073990		acetyltransferase NSI-like protein	2.27092e-37	7.81923e-37	0.928887	7
MTR_7g079840		zinc finger CCCH domain protein	1.11629e-51	6.87561e-51	0.952496	7
MTR_7g079900		photosystem I reaction center subunit XI	3.88587e-112	2.00252e-110	0.97059	7
MTR_7g080220		DUF2358 family protein	3.92008e-60	3.27592e-59	0.953855	7
MTR_7g088880		thylakoid lumenal 29.8 kDa protein	9.12828e-75	1.33135e-73	0.965982	7
MTR_7g092820		rhodanese/cell cycle control phosphatase superfamily protein	7.89878e-163	1.7445e-160	0.983352	7
MTR_7g094710		transmembrane protein, putative	1.4602e-94	4.1045e-93	0.97351	7
MTR_7g095930		transmembrane protein, putative	3.04393e-43	1.37199e-42	0.941552	7
MTR_7g108300		peptide chain release factor 1	7.47433e-52	4.64069e-51	0.951584	7
MTR_7g108590		TPR repeat protein	9.75724e-49	5.52553e-48	0.946378	7
MTR_7g112140		haloacid dehalogenase-like hydrolase family protein	4.37167e-39	1.62466e-38	0.901299	7
MTR_7g113480		Xaa-pro aminopeptidase P	1.18459e-33	3.52187e-33	0.931183	7
MTR_7g116990		heavy-metal-associated domain protein	7.06481e-61	5.96842e-60	0.959422	7
MTR_7g117970		plant/F21F14-40 protein	3.17664e-51	1.91839e-50	0.951415	7
MTR_7g118290		thylakoid membrane phosphoprotein 14 kDa protein	1.90738e-103	6.70183e-102	0.971677	7
MTR_8g011430		lectin kinase family protein	5.15843e-171	1.59499e-168	0.984109	7
MTR_8g012565		1-deoxy-D-xylulose 5-phosphate reductoisomerase	1.64069e-30	4.35826e-30	0.877849	7
MTR_8g028100		DUF2996 family protein	1.39682e-36	4.63407e-36	0.911739	7
MTR_8g032000		NAD(P)-binding rossmann-fold protein	7.67607e-33	2.2058e-32	0.927042	7
MTR_8g032040		NADP-dependent malic enzyme	3.87602e-31	1.05129e-30	0.921746	7
MTR_8g032260		plant/T32A16-60 protein	2.42821e-80	4.21799e-79	0.960344	7
MTR_8g077180		soluble inorganic pyrophosphatase	2.47004e-40	9.76645e-40	0.90459	7
MTR_8g078870		photosystem II oxygen-evolving enhancer protein	4.77121e-59	3.80221e-58	0.955427	7
MTR_8g085650		F-box/kelch-repeat plant-like protein	5.81052e-32	1.62737e-31	0.903364	7
MTR_8g088420		tyrosine phosphatase, putative	6.37771e-86	1.33242e-84	0.969968	7
MTR_8g089610		photosystem II core complex family psbY protein	2.74276e-82	5.1088e-81	0.96954	7
MTR_8g090025		haloacid dehalogenase-like hydrolase	4.75932e-27	1.11653e-26	0.915944	7
MTR_8g091410		FKBP-type peptidyl-prolyl cis-trans isomerase	1.45025e-39	5.56348e-39	0.941363	7
MTR_8g093750		TPR repeat protein	1.71742e-27	4.09112e-27	0.917346	7
MTR_8g099525		PPR superfamily protein	1.88844e-112	1.00673e-110	0.976868	7
MTR_8g103870		carbon catabolite repressor-like protein	1.41259e-110	6.42313e-109	0.74509	7
MTR_8g104920		F-box SKIP28-like protein	3.72619e-43	1.66976e-42	0.933603	7
MTR_8g105590		flavin-binding kelch repeat F-box protein, putative	1.05812e-59	8.65528e-59	0.949199	7
MTR_1g023340		alpha/beta fold hydrolase	1.36969e-17	2.24078e-17	0.855714	8
MTR_1g055425		MD-like lipid recognition domain protein/ML domain protein	6.98115e-45	3.37277e-44	0.94616	8
MTR_1g066390		pentameric polyubiquitin	3.71146e-24	7.77496e-24	0.877389	8
MTR_1g088660		E3 ubiquitin-protein ligase BAH1-like protein, putative	1.60368e-52	1.03736e-51	0.91655	8
MTR_2g011820		D-erythro-sphingosine kinase/diacylglycerol kinase	8.81178e-39	3.2282e-38	0.92918	8
MTR_2g015720		trichome birefringence-like protein	3.66562e-47	1.93415e-46	0.948281	8
MTR_2g022950		polyadenylate-binding protein RBP47B	1.68316e-11	2.1867e-11	0.748783	8
MTR_2g024010		STIG1-like protein	3.78467e-27	8.90579e-27	0.702963	8
MTR_2g044070		sucrose synthase	6.38421e-27	1.48869e-26	0.904726	8
MTR_2g048720		inositol transporter 4	1.12793e-44	5.41549e-44	0.8619	8
MTR_2g099040		electron transfer flavoprotein ubiquinone oxidoreductase	6.47477e-144	9.1e-142	0.977074	8
MTR_2g436300		glyoxysomal fatty acid beta-oxidation MFP-A protein	3.11264e-46	1.58816e-45	0.937138	8
MTR_3g052330		senescence regulator	4.3896e-16	6.78632e-16	0.848366	8
MTR_3g070180		26S proteasome regulatory particle non-ATPase subunit 8	3.15946e-42	1.35306e-41	0.927783	8
MTR_3g080480		vacuolar protein sorting-associated protein	5.16029e-22	1.00985e-21	0.889627	8
MTR_3g088895		F-box SKP2A-like protein	1.62656e-90	4.19109e-89	0.955273	8
MTR_3g090640		proline-rich cell wall-like protein	1.73636e-51	1.05686e-50	0.944337	8
MTR_3g098380		respiratory burst oxidase-like protein D	2.71632e-43	1.23151e-42	0.940282	8
MTR_3g104260		ferrochelatase	1.18126e-66	1.28608e-65	0.956718	8
MTR_3g104500		ADP/ATP carrier protein	1.91811e-41	7.97152e-41	0.927366	8
MTR_4g018750		uncoupling protein	2.0325e-123	1.42829e-121	0.97415	8
MTR_4g019850		ferrochelatase	3.6161e-42	1.54434e-41	0.932382	8
MTR_4g055440		histone deacetylase HDT2, putative	5.68063e-48	3.12536e-47	0.950336	8
MTR_4g063570		plant/mmn10-180 protein	1.18222e-18	2.01734e-18	0.868412	8
MTR_4g079960		sequence-specific DNA-binding transcription factors protein, putative	1.30109e-26	2.98883e-26	0.874121	8
MTR_4g088770		plant-specific domain TIGR01615 family protein	2.0207e-23	4.14873e-23	0.87625	8
MTR_4g100970		Cwf15/cwc15 cell cycle control protein	1.13085e-37	3.95542e-37	0.938014	8
MTR_4g102810		Ara4-interacting protein	1.33512e-23	2.75579e-23	0.897731	8
MTR_4g118790		F-box-like protein	2.43095e-16	3.79621e-16	0.833322	8
MTR_4g125000		ubiquinone biosynthesis protein COQ9	4.81418e-49	2.74639e-48	0.943522	8
MTR_4g133515		hypothetical protein	1.50187e-57	1.15517e-56	0.948621	8
MTR_5g021240		D-2-hydroxyglutarate dehydrogenase	8.77033e-88	2.02372e-86	0.958088	8
MTR_5g033940		transmembrane protein, putative	4.5551e-48	2.51507e-47	0.941229	8
MTR_5g067740		hypothetical protein	5.99052e-71	7.46882e-70	0.799042	8
MTR_5g077070		NADP-dependent isocitrate dehydrogenase	3.95518e-78	6.33435e-77	0.963991	8
MTR_5g091060		4-hydroxyphenylpyruvate dioxygenase	2.31245e-142	2.75003e-140	0.975536	8
MTR_5g097530		Serine/Threonine-kinase WNK11-like protein	6.33951e-09	7.55075e-09	0.739306	8
MTR_6g021730		E3 ubiquitin-protein ligase RGLG2-like protein	1.61145e-28	4.03124e-28	0.916707	8
MTR_6g029460		NADP-specific glutamate dehydrogenase	3.84369e-36	1.25102e-35	0.746995	8
MTR_6g037640		import inner membrane translocase subunit tim16-like protein	6.73238e-34	2.02102e-33	0.910527	8
MTR_6g069660		fructose-bisphosphate aldolase class-II protein	7.39076e-67	8.16151e-66	0.962226	8
MTR_7g068940		plant/T10O8-60 protein	5.24746e-15	7.76322e-15	0.795882	8
MTR_7g087440		ELMO/CED-12 family protein	2.61179e-45	1.28593e-44	0.923165	8
MTR_7g110410		chaperone DnaJ domain protein	7.85164e-51	4.68673e-50	0.952756	8
MTR_7g112320		DNA polymerase III, epsilon subunit-like protein	9.18992e-58	7.10381e-57	0.951519	8
MTR_7g112960		epoxide hydrolase	3.4856e-155	5.98748e-153	0.97998	8
MTR_8g024650		GRF1-interacting factor-like protein	3.50372e-21	6.59775e-21	0.865789	8
MTR_8g040080		VQ motif protein	1.19519e-15	1.81509e-15	0.765598	8
MTR_8g073580		heterogeneous nuclear ribonucleoprotein	1.20677e-62	1.07222e-61	0.951908	8
MTR_8g101470		ethanolamine-phosphate cytidylyltransferase	4.62789e-31	1.25302e-30	0.903674	8
MTR_1g492730		OTU-like cysteine protease	3.31956e-11	4.26604e-11	0.778775	9
MTR_3g105820		translocon at the inner envelope membrane ofs protein 55-II	1.16982e-12	1.56856e-12	0.792062	9
MTR_4g007990		pyridoxamine 5'-phosphate oxidase family protein	1.65689e-22	3.29248e-22	0.889147	9
MTR_4g021410		aldo/keto reductase family oxidoreductase	2.46065e-08	2.86674e-08	0.782917	9
MTR_5g008800		long-chain acyl-CoA synthetase	2.94094e-12	3.89271e-12	0.813914	9
MTR_5g026910		transmembrane protein, putative	1.60736e-06	1.78391e-06	0.72743	9
MTR_5g032050		SGT1-plant-like protein	1.71688e-06	1.90272e-06	0.717345	9
MTR_5g039730		peroxisomal adenine nucleotide carrier protein	2.43746e-16	3.80254e-16	0.870871	9
MTR_7g039810		peroxisomal adenine nucleotide carrier protein	4.23036e-18	7.06278e-18	0.876933	9
MTR_7g068380		vacuolar cation/proton exchanger 3	9.38872e-10	1.14834e-09	0.803791	9
MTR_7g092070		ARM repeat CCCH-type zinc finger protein	4.34143e-18	7.23259e-18	0.836193	9
MTR_8g101730		Xaa-pro aminopeptidase	2.29228e-10	2.86489e-10	0.805595	9

## Sheet: Clustering statistics
Cluster	Number
1	62
2	48
3	111
4	56
5	27
6	44
7	191
8	50
9	12
Note: The first column indicates the clusters and the second column the number of genes clustered.

## Sheet: Cluster 1
gene id	gene name	gene description	GO_id	GO_term	KO_id	KO_name	Pathway_id	Pathway_definition	Control_VS_Light_150mM_6D(significant)	Control_VS_Light_150mM_6D(regulate)	Control_VS_Light_150mM_6D(log2fc)	Control_VS_Light_150mM_6D(padjust)	Control_VS_Light_150mM_2D(significant)	Control_VS_Light_150mM_2D(regulate)	Control_VS_Light_150mM_2D(log2fc)	Control_VS_Light_150mM_2D(padjust)	Control_VS_Light_150mM_4D(significant)	Control_VS_Light_150mM_4D(regulate)	Control_VS_Light_150mM_4D(log2fc)	Control_VS_Light_150mM_4D(padjust)
ENSRNA049474494	SSU_rRNA_eukarya	Eukaryotic small subunit ribosomal RNA	GO:0005840;GO:000573	CC:ribosome;CC:mitochondrion;	------	------	------	------	yes	up	4.94571	0.000707616	yes	up	2.10159	0.0240486	yes	up	1.44355	0.0074989
MTR_1g017260		heat shock protein-binding protein	GO:0016021;GO:001602	CC:integral component of membrane;CC:membrane;	------	------	------	------	yes	up	2.30312	3.3209e-05	yes	up	1.93719	0.00125225	yes	up	2.04612	1.83598e-05
MTR_1g063900		cysteine proteinase superfamily protein	GO:0006508;GO:0016579;GO:0016787;GO:0036459;GO:000484	BP:proteolysis;BP:protein deubiquitination;MF:hydrolase activity;MF:thiol-dependent ubiquitinyl hydrolase activity;MF:thiol-dependent ubiquitin-specific protease activity;	------	------	------	------	yes	up	2.27928	0.00019976	yes	up	1.51004	0.0229592	yes	up	1.82383	0.00111919
MTR_1g080890		transcription factor UNE12-like protein	GO:004698	MF:protein dimerization activity;	------	------	------	------	yes	up	3.14446	1.12897e-05	yes	up	1.899	0.00676358	yes	up	2.57458	6.96337e-05
MTR_1g081620		O-acetylserine (thiol) lyase	GO:0006535;GO:0005737;GO:0016829;GO:0004124;GO:0016740;GO:003017	BP:cysteine biosynthetic process from serine;CC:cytoplasm;MF:lyase activity;MF:cysteine synthase activity;MF:transferase activity;MF:pyridoxal phosphate binding;	K01738	cysK	map00270;map00920	Cysteine and methionine metabolism;Sulfur metabolism	yes	up	2.06363	0.000123044	yes	up	1.74865	0.00612079	yes	up	1.74661	0.000229305
MTR_1g096140		neutral/alkaline invertase	GO:0005987;GO:0008152;GO:0005829;GO:0016787;GO:0016798;GO:0033926;GO:0003824;GO:0004564;GO:000457	BP:sucrose catabolic process;BP:metabolic process;CC:cytosol;MF:hydrolase activity;MF:hydrolase activity, acting on glycosyl bonds;MF:glycopeptide alpha-N-acetylgalactosaminidase activity;MF:catalytic activity;MF:beta-fructofuranosidase activity;MF:sucrose alpha-glucosidase activity;	------	------	------	------	yes	up	1.92211	0.000104604	yes	up	1.10284	0.0219866	yes	up	1.35759	0.000171459
MTR_1g100305		NAD(P)-binding rossmann-fold protein	GO:0015031;GO:0009706;GO:0102340;GO:0102341;GO:0102342;GO:0005516;GO:0102339;GO:001649	BP:protein transport;CC:chloroplast inner membrane;MF:3-oxo-behenoyl-CoA reductase activity;MF:3-oxo-lignoceroyl-CoA reductase activity;MF:3-oxo-cerotoyl-CoA reductase activity;MF:calmodulin binding;MF:3-oxo-arachidoyl-CoA reductase activity;MF:oxidoreductase activity;	------	------	------	------	yes	up	1.83752	0.000137668	yes	up	1.15341	0.00487294	yes	up	1.32991	0.00093677
MTR_1g105970		tubulin alpha-6 chain, putative	GO:0009535;GO:0016021;GO:001602	CC:chloroplast thylakoid membrane;CC:integral component of membrane;CC:membrane;	------	------	------	------	yes	up	2.28308	0.000101277	yes	up	1.5131	0.00857074	yes	up	1.74053	9.75424e-05
MTR_1g112660		plant phospholipase-like protein	GO:0010468;GO:000368	BP:regulation of gene expression;MF:chromatin binding;	------	------	------	------	yes	up	3.19265	4.19527e-05	yes	up	2.39965	0.00171905	yes	up	2.88233	0.0001039
MTR_2g020020		alpha/beta-hydrolase superfamily protein	GO:0006629;GO:0016787;GO:000480	BP:lipid metabolic process;MF:hydrolase activity;MF:triglyceride lipase activity;	------	------	------	------	yes	up	2.47887	0.00101885	yes	up	1.48772	0.0182746	yes	up	1.99215	4.23883e-05
MTR_2g024060		proline synthetase associated protein	GO:003017	MF:pyridoxal phosphate binding;	K06997	yggS, PROSC	------	------	yes	up	1.63583	0.000291787	yes	up	1.06587	0.00369377	yes	up	1.19349	0.00132969
MTR_2g075940		transmembrane protein, putative	GO:0006995;GO:0006970;GO:001602	BP:cellular response to nitrogen starvation;BP:response to osmotic stress;CC:integral component of membrane;	------	------	------	------	yes	up	7.87737	4.67836e-05	yes	up	6.45756	0.00899166	yes	up	6.21995	0.000383093
MTR_2g089350		universal stress family protein	------	------	------	------	------	------	yes	up	2.3476	0.000137942	yes	up	1.54304	0.000566113	yes	up	1.70549	0.000203411
MTR_2g104400		transcription cofactor, putative	GO:0006355;GO:0003712;GO:003149	BP:regulation of transcription, DNA-templated;MF:transcription cofactor activity;MF:chromatin DNA binding;	K14972	PAXIP1, PTIP	------	------	yes	up	1.86554	0.000327489	yes	up	1.36778	0.000936174	yes	up	1.67156	0.000102436
MTR_3g062850		hypothetical protein	------	------	------	------	------	------	yes	up	1.5014	0.000320024	yes	up	1.00933	0.0072224	yes	up	1.04606	0.000489744
MTR_3g071970		DUF399 family protein	------	------	------	------	------	------	yes	up	2.13609	0.00158528	yes	up	1.47989	0.0180638	yes	up	2.12377	0.000171069
MTR_3g072110		transmembrane amino acid transporter family protein	GO:0003333;GO:0016021;GO:0016020;GO:001517	BP:amino acid transmembrane transport;CC:integral component of membrane;CC:membrane;MF:amino acid transmembrane transporter activity;	K14993	SLC38A6, SNAT6	------	------	yes	up	2.03597	0.000118364	yes	up	1.9424	0.00295893	yes	up	1.92293	5.71057e-05
MTR_3g085300		chaperone dnaJ-like protein	GO:001602	CC:integral component of membrane;	------	------	------	------	yes	up	2.53793	7.43433e-05	yes	up	1.83072	0.00149809	yes	up	1.97325	2.81335e-05
MTR_3g088590		IAA-amino acid hydrolase ILR1-like protein	GO:0009753;GO:0009620;GO:0009695;GO:0016021;GO:0016020;GO:001678	BP:response to jasmonic acid;BP:response to fungus;BP:jasmonic acid biosynthetic process;CC:integral component of membrane;CC:membrane;MF:hydrolase activity;	K21604	IAR3, ILL6	------	------	yes	up	2.93728	0.000525138	yes	up	2.19092	0.00492728	yes	up	2.7422	0.000782756
MTR_3g096840		transmembrane amino acid transporter family protein	GO:0003333;GO:0016021;GO:0016020;GO:0005886;GO:001517	BP:amino acid transmembrane transport;CC:integral component of membrane;CC:membrane;CC:plasma membrane;MF:amino acid transmembrane transporter activity;	------	------	------	------	yes	up	1.97911	0.000124493	yes	up	1.24272	0.0499629	yes	up	1.55825	0.000547754
MTR_3g101640		transparent testa protein	GO:0009809;GO:0046274;GO:0055114;GO:0010023;GO:0048046;GO:0005576;GO:0016491;GO:0052716;GO:0046872;GO:000550	BP:lignin biosynthetic process;BP:lignin catabolic process;BP:oxidation-reduction process;BP:proanthocyanidin biosynthetic process;CC:apoplast;CC:extracellular region;MF:oxidoreductase activity;MF:hydroquinon;MF:metal ion binding;MF:copper ion binding;	K05909	E1.10.3.2	------	------	yes	up	10.8936	2.8791e-06	yes	up	8.27488	0.00234389	yes	up	9.87336	6.79799e-06
MTR_3g108808		zinc finger (C3HC4-type RING finger) family protein	GO:0016874;GO:0061630;GO:000827	MF:ligase activity;MF:ubiquitin protein ligase activity;MF:zinc ion binding;	------	------	------	------	yes	up	2.69229	1.6119e-05	yes	up	2.24301	0.000690052	yes	up	2.30204	4.9168e-05
MTR_3g111730		DUF4091 domain protein	------	------	------	------	------	------	yes	up	3.30512	2.71185e-05	yes	up	2.73324	0.000311718	yes	up	2.66307	1.80466e-05
MTR_3g113160		alpha/beta fold hydrolase	GO:0055088;GO:0016787;GO:0016740;GO:0052689;GO:0003824;GO:0003841;GO:0016746;GO:0042171;GO:000462	BP:lipid homeostasis;MF:hydrolase activity;MF:transferase activity;MF:carboxylic ester hydrolase activity;MF:catalytic activity;MF:1-acylglycerol-3-phosphate O-acyltransferase activity;MF:transferase activity, transferring acyl groups;MF:lysophosphatidic acid acyltransferase activity;MF:phospholipase A2 activity;	------	------	------	------	yes	up	1.80412	0.000521089	yes	up	1.35691	0.0235272	yes	up	1.40894	0.00267651
MTR_3g437990		ABC transporter A family protein	GO:0006869;GO:0055085;GO:0043231;GO:0016021;GO:0016020;GO:0005319;GO:0042626;GO:0000166;GO:0016887;GO:0005524;GO:009913	BP:lipid transport;BP:transmembrane transport;CC:intracellular membrane-bounded organelle;CC:integral component of membrane;CC:membrane;MF:lipid transporter activity;MF:ATPase activity, coupled to transmembrane movement of substances;MF:nucleotide binding;MF:ATPase activity;MF:ATP binding;MF:old GO;	------	------	------	------	yes	up	1.77236	0.000123047	yes	up	1.59842	0.000942583	yes	up	1.40152	0.000116445
MTR_3g448370		RNA recognition motif 2 in plant MEI2-like protein	GO:0045836;GO:0016607;GO:0005634;GO:0003676;GO:000372	BP:positive regulation of meiotic nuclear division;CC:nuclear speck;CC:nucleus;MF:nucleic acid binding;MF:RNA binding;	------	------	------	------	yes	up	2.11938	0.0032038	yes	up	1.08097	0.0172286	yes	up	1.88403	0.00015298
MTR_4g007540		shikimate/quinate hydroxycinnamoyltransferase	GO:0009809;GO:0010252;GO:0009963;GO:0005829;GO:0016020;GO:0047172;GO:0016740;GO:0016746;GO:0016747;GO:004720	BP:lignin biosynthetic process;BP:auxin homeostasis;BP:positive regulation of flavonoid biosynthetic process;CC:cytosol;CC:membrane;MF:shikimate O-hydroxycinnamoyltransferase activity;MF:transferase activity;MF:transferase activity, transferring acyl groups;MF:transferase activity, transferring acyl groups other than amino-acyl groups;MF:quinate O-hydroxycinnamoyltransferase activity;	K13065	E2.3.1.133, HCT	map00941;map00940;map00945	Flavonoid biosynthesis;Phenylpropanoid biosynthesis;Stilbenoid, diarylheptanoid and gingerol biosynthesis	yes	up	2.97452	2.80293e-05	yes	up	2.07514	0.000723656	yes	up	2.35147	1.45696e-05
MTR_4g021730		metallothionein	GO:0016021;GO:004687	CC:integral component of membrane;MF:metal ion binding;	------	------	------	------	yes	up	2.73336	0.000462124	yes	up	1.99653	0.00408121	yes	up	2.57014	0.000712925
MTR_4g026485		GRAS family transcription regulator	------	------	------	------	------	------	yes	up	1.61265	0.000232898	yes	up	1.18849	0.0043885	yes	up	1.46182	5.30928e-05
MTR_4g027050		VAMP-associated protein	GO:0016021;GO:0016020;GO:000578	CC:integral component of membrane;CC:membrane;CC:endoplasmic reticulum membrane;	------	------	------	------	yes	up	2.07216	4.62409e-05	yes	up	1.53479	0.000673742	yes	up	1.67808	6.46141e-05
MTR_4g028960		plant U-box protein	GO:0010200;GO:0016567;GO:0005737;GO:0005634;GO:0005515;GO:000484	BP:response to chitin;BP:protein ubiquitination;CC:cytoplasm;CC:nucleus;MF:protein binding;MF:ubiquitin-protein transferase activity;	------	------	------	------	yes	up	3.17583	8.34253e-05	yes	up	2.17987	0.00397454	yes	up	2.68388	0.000232355
MTR_4g033435		patellin-like protein	------	------	K19996	SFH5	------	------	yes	up	2.31839	0.000110733	yes	up	1.59371	0.00432521	yes	up	1.72642	6.75895e-05
MTR_4g055610		transmembrane amino acid transporter family protein	GO:0003333;GO:0016020;GO:0005886;GO:0016021;GO:0015171;GO:001518	BP:amino acid transmembrane transport;CC:membrane;CC:plasma membrane;CC:integral component of membrane;MF:amino acid transmembrane transporter activity;MF:gamma-aminobutyric acid transmembrane transporter activity;	------	------	------	------	yes	up	2.77812	1.44662e-05	yes	up	2.17131	0.00881491	yes	up	2.22069	6.91405e-05
MTR_4g082970		NADP-dependent alkenal double bond reductase	GO:0055114;GO:001649	BP:oxidation-reduction process;MF:oxidoreductase activity;	------	------	------	------	yes	up	12.0797	0.000140673	yes	up	10.1186	0.00130444	yes	up	10.8258	5.89979e-05
MTR_4g086010		glycoprotein 3-alpha-L-fucosyltransferase A	GO:0036065;GO:0006486;GO:0005794;GO:0016021;GO:0016020;GO:0032580;GO:0018392;GO:0008417;GO:0016740;GO:001675	BP:fucosylation;BP:protein glycosylation;CC:Golgi apparatus;CC:integral component of membrane;CC:membrane;CC:Golgi cisterna membrane;MF:glycoprotein 3-alpha-L-fucosyltransferase activity;MF:fucosyltransferase activity;MF:transferase activity;MF:transferase activity, transferring glycosyl groups;	K00753	E2.4.1.214	------	------	yes	up	1.81238	7.5765e-05	yes	up	1.4253	0.00283511	yes	up	1.56905	0.000114125
MTR_4g087320		C2 and GRAM domain plant-like protein	GO:0009617;GO:0009627;GO:0031348;GO:0009697;GO:0016021;GO:001602	BP:response to bacterium;BP:systemic acquired resistance;BP:negative regulation of defense response;BP:salicylic acid biosynthetic process;CC:integral component of membrane;CC:membrane;	------	------	------	------	yes	up	1.38131	0.000827136	yes	up	1.05154	0.0181181	yes	up	1.12932	0.00122418
MTR_4g092760		palmitoyltransferase TIP1	GO:0018230;GO:0006612;GO:0005794;GO:0016020;GO:0005783;GO:0016021;GO:0016740;GO:0016746;GO:0005515;GO:001970	BP:peptidyl-L-cysteine S-palmitoylation;BP:protein targeting to membrane;CC:Golgi apparatus;CC:membrane;CC:endoplasmic reticulum;CC:integral component of membrane;MF:transferase activity;MF:transferase activity, transferring acyl groups;MF:protein binding;MF:protein-cysteine S-palmitoyltransferase activity;	K20032	ZDHHC13_17, HIP14	------	------	yes	up	1.71602	0.000111891	yes	up	1.34333	0.00084521	yes	up	1.62018	5.62362e-05
MTR_4g098710		hypothetical protein	------	------	------	------	------	------	yes	up	1.80687	0.000246679	yes	up	1.34987	0.00540375	yes	up	1.45538	0.000944293
MTR_4g115330		raffinose synthase or seed inhibition protein	GO:0080167;GO:0009409;GO:0006979;GO:0009507;GO:0009506;GO:0047274;GO:0003824;GO:0016757;GO:000372	BP:response to karrikin;BP:response to cold;BP:response to oxidative stress;CC:chloroplast;CC:plasmodesma;MF:galactinol-sucrose galactosyltransferase activity;MF:catalytic activity;MF:transferase activity, transferring glycosyl groups;MF:mRNA binding;	K06617	E2.4.1.82	map00052	Galactose metabolism	yes	up	2.6126	0.00041541	yes	up	1.74598	0.00808941	yes	up	2.07375	0.000221663
MTR_4g124190		cytidine/deoxycytidylate deaminase family protein	GO:0006152;GO:0016787;GO:0008892;GO:0003824;GO:0008270;GO:004797	BP:purine nucleoside catabolic process;MF:hydrolase activity;MF:guanine deaminase activity;MF:catalytic activity;MF:zinc ion binding;MF:guanosine deaminase activity;	------	------	------	------	yes	up	2.2503	6.21993e-05	yes	up	1.45113	0.00249183	yes	up	1.68994	0.000278784
MTR_4g126790		transmembrane-like protein	GO:0016021;GO:001602	CC:integral component of membrane;CC:membrane;	------	------	------	------	yes	up	4.01913	3.03269e-06	yes	up	2.76888	0.0017855	yes	up	2.96264	3.28703e-05
MTR_4g130620		F-box SKIP1-like protein	GO:0016567;GO:0031146;GO:0019005;GO:000551	BP:protein ubiquitination;BP:SCF-dependent proteasomal ubiquitin-dependent protein catabolic process;CC:SCF ubiquitin ligase complex;MF:protein binding;	K10268	FBXL2_20	------	------	yes	up	1.59078	0.000334854	yes	up	1.27302	0.00540609	yes	up	1.42302	0.000220461
MTR_4g485640		UDP-glucosyltransferase 73B2	GO:0043231;GO:0030554;GO:0080043;GO:0016740;GO:0080044;GO:0016758;GO:000819	CC:intracellular membrane-bounded organelle;MF:adenyl nucleotide binding;MF:quercetin 3-O-glucosyltransferase activity;MF:transferase activity;MF:quercetin 7-O-glucosyltransferase activity;MF:transferase activity, transferring hexosyl groups;MF:UDP-glycosyltransferase activity;	K14595	AOG	map00906	Carotenoid biosynthesis	yes	up	3.07707	0.000440921	yes	up	2.26983	0.0239136	yes	up	2.55031	0.00195917
MTR_5g012920		peroxisomal acyl-coenzyme A oxidase-like protein	GO:0006631;GO:0006635;GO:0055088;GO:0033540;GO:0055114;GO:0001676;GO:0005777;GO:0050660;GO:0016627;GO:0005504;GO:0003997;GO:0071949;GO:001649	BP:fatty acid metabolic process;BP:fatty acid beta-oxidation;BP:lipid homeostasis;BP:fatty acid beta-oxidation using acyl-CoA oxidase;BP:oxidation-reduction process;BP:long-chain fatty acid metabolic process;CC:peroxisome;MF:flavin adenine dinucleotide binding;MF:oxidoreductase activity, acting on the CH-CH group of donors;MF:fatty acid binding;MF:acyl-CoA oxidase activity;MF:FAD binding;MF:oxido…	K00232	E1.3.3.6, ACOX1, ACOX3	map04146;map00592;map01040;map00071	Peroxisome;alpha-Linolenic acid metabolism;Biosynthesis of unsaturated fatty acids;Fatty acid degradation	yes	up	1.95108	0.0129274	yes	up	1.25878	0.0391607	yes	up	1.38779	0.00542615
MTR_5g015180		BSD domain protein	------	------	------	------	------	------	yes	up	1.36604	0.000435323	yes	up	1.03884	0.0017733	yes	up	1.2203	0.000466636
MTR_5g022880		eukaryotic aspartyl protease family protein	GO:0030163;GO:0006508;GO:0016021;GO:0016020;GO:0016787;GO:0004190;GO:000823	BP:protein catabolic process;BP:proteolysis;CC:integral component of membrane;CC:membrane;MF:hydrolase activity;MF:aspartic-type endopeptidase activity;MF:peptidase activity;	------	------	------	------	yes	up	1.9689	0.000820611	yes	up	1.20113	0.0266318	yes	up	1.2928	0.00819395
MTR_5g024740		tonoplast monosaccharide transporter 2	GO:0008643;GO:0055085;GO:0016021;GO:0016020;GO:0005887;GO:0005215;GO:0022857;GO:000536	BP:carbohydrate transport;BP:transmembrane transport;CC:integral component of membrane;CC:membrane;CC:integral component of plasma membrane;MF:transporter activity;MF:transmembrane transporter activity;MF:myo-inosito;	------	------	------	------	yes	up	2.272	4.57405e-05	yes	up	1.58453	0.00319421	yes	up	1.85557	2.8917e-05
MTR_5g039390		galactose oxidase/kelch repeat protein	GO:0005634;GO:000551	CC:nucleus;MF:protein binding;	------	------	------	------	yes	up	4.19365	5.08002e-05	yes	up	3.36127	0.00172145	yes	up	3.81187	6.91187e-05
MTR_5g071170		microsomal omega-3 fatty acid desaturase	GO:0006629;GO:0055114;GO:0006636;GO:0016020;GO:0005789;GO:0016021;GO:0016717;GO:004238	BP:lipid metabolic process;BP:oxidation-reduction process;BP:unsaturated fatty acid biosynthetic process;CC:membrane;CC:endoplasmic reticulum membrane;CC:integral component of membrane;MF:oxidoreductase activity, acting on paired donors, with oxidation of a pair of donors resulting in the reduction of molecular oxygen to two molecules of water;MF:omega-3 fatty acid desaturase activity;	K10257	FAD3, FAD7, FAD8, desB	------	------	yes	up	7.51874	4.79599e-05	yes	up	5.97997	0.000854882	yes	up	7.03492	1.89869e-05
MTR_5g085300		tyrosine specific protein phosphatase family protein	GO:0016311;GO:0035335;GO:0016787;GO:0004725;GO:001679	BP:dephosphorylation;BP:peptidyl-tyrosine dephosphorylation;MF:hydrolase activity;MF:protein tyrosine phosphatase activity;MF:phosphatase activity;	K18045	SIW14, OCA3	------	------	yes	up	3.73748	3.27024e-05	yes	up	2.82045	0.00582631	yes	up	3.39461	5.65783e-05
MTR_7g006560		transaldolase family protein	GO:0033587;GO:0005975;GO:0006098;GO:0046686;GO:0009809;GO:0005737;GO:0009570;GO:0005739;GO:0004801;GO:0003824;GO:001674	BP:shikimate biosynthetic process;BP:carbohydrate metabolic process;BP:pentose-phosphate shunt;BP:response to cadmium ion;BP:lignin biosynthetic process;CC:cytoplasm;CC:chloroplast stroma;CC:mitochondrion;MF:sedoheptulose-7-phosphat;MF:catalytic activity;MF:transferase activity;	K00616	E2.2.1.2, talA, talB	map00030	Pentose phosphate pathway	yes	up	2.92518	1.56361e-05	yes	up	2.39674	6.61964e-05	yes	up	2.82841	1.19003e-05
MTR_7g010750		transmembrane amino acid transporter family protein	GO:0003333;GO:0016021;GO:0016020;GO:0005886;GO:001517	BP:amino acid transmembrane transport;CC:integral component of membrane;CC:membrane;CC:plasma membrane;MF:amino acid transmembrane transporter activity;	K15015	SLC32A, VGAT	------	------	yes	up	2.58461	3.19727e-05	yes	up	1.98811	0.00830877	yes	up	2.20759	1.82424e-05
MTR_7g014200		anthocyanin 5-aromatic acyltransferase	GO:0047164;GO:0016740;GO:0016746;GO:0016747;GO:001642	MF:isoflavone-7-O-beta-glucoside 6''-O-malonyltransferase activity;MF:transferase activity;MF:transferase activity, transferring acyl groups;MF:transferase activity, transferring acyl groups other than amino-acyl groups;MF:malonyltransferase activity;	------	------	------	------	yes	up	2.25106	8.5234e-05	yes	up	1.76792	0.0160415	yes	up	1.59551	0.000493858
MTR_7g072710		Serine/Threonine-kinase HT1-like protein	GO:0006468;GO:0016310;GO:0016301;GO:0000166;GO:0004674;GO:0016740;GO:0004712;GO:0004672;GO:000552	BP:protein phosphorylation;BP:phosphorylation;MF:kinase activity;MF:nucleotide binding;MF:protein serine/threonine kinase activity;MF:transferase activity;MF:protein serine/threonine/tyrosine kinase activity;MF:protein kinase activity;MF:ATP binding;	------	------	------	------	yes	up	2.18171	9.54968e-05	yes	up	1.41407	0.0079493	yes	up	1.66471	0.00086617
MTR_7g073520		ribosomal protein S6 kinase	GO:0006468;GO:0016310;GO:0016021;GO:0016301;GO:0000166;GO:0004674;GO:0016740;GO:0004672;GO:000552	BP:protein phosphorylation;BP:phosphorylation;CC:integral component of membrane;MF:kinase activity;MF:nucleotide binding;MF:protein serine/threonine kinase activity;MF:transferase activity;MF:protein kinase activity;MF:ATP binding;	K04688	RPS6KB	map05225;map05165;map05226;map05163;map04714	Hepatocellular carcinoma;Human papillomavirus infection;Gastric cancer;Human cytomegalovirus infection;Thermogenesis	yes	up	1.94266	0.00177141	yes	up	1.40478	0.0220818	yes	up	1.76026	7.15046e-05
MTR_7g074010		LRR receptor-like kinase	GO:0006468;GO:0016310;GO:0016020;GO:0016021;GO:0005886;GO:0000166;GO:0004675;GO:0004674;GO:0016740;GO:0016301;GO:0004672;GO:000552	BP:protein phosphorylation;BP:phosphorylation;CC:membrane;CC:integral component of membrane;CC:plasma membrane;MF:nucleotide binding;MF:transmembrane receptor protein serine/threonine kinase activity;MF:protein serine/threonine kinase activity;MF:transferase activity;MF:kinase activity;MF:protein kinase activity;MF:ATP binding;	------	------	------	------	yes	up	3.0156	1.72924e-05	yes	up	1.98244	0.00335269	yes	up	2.6323	6.47998e-05
MTR_7g112400		drought-induced protein	GO:0016021;GO:001602	CC:integral component of membrane;CC:membrane;	------	------	------	------	yes	up	2.06536	6.03629e-05	yes	up	1.31282	0.00210737	yes	up	1.94445	7.44563e-05
MTR_7g114600		DUF573 family protein	GO:0006355;GO:0005634;GO:0043565;GO:000367	BP:regulation of transcription, DNA-templated;CC:nucleus;MF:sequence-specific DNA binding;MF:DNA binding;	------	------	------	------	yes	up	1.6585	0.000137432	yes	up	1.11778	0.00833218	yes	up	1.25935	0.000415449
MTR_8g028920		ubiquitin-conjugating enzyme	GO:0016567;GO:0006511;GO:0016740;GO:0000166;GO:0004839;GO:0016746;GO:0016874;GO:0061631;GO:000552	BP:protein ubiquitination;BP:ubiquitin-dependent protein catabolic process;MF:transferase activity;MF:nucleotide binding;MF:ubiquitin activating enzyme activity;MF:transferase activity, transferring acyl groups;MF:ligase activity;MF:ubiquitin conjugating enzyme activity;MF:ATP binding;	K10576	UBE2H, UBC8	map04120	Ubiquitin mediated proteolysis	yes	up	1.87269	0.000373986	yes	up	1.09107	0.00394444	yes	up	1.43881	0.000689901
MTR_8g079120		methylesterase	GO:0009694;GO:0009696;GO:0080032;GO:0080031;GO:008003	BP:jasmonic acid metabolic process;BP:salicylic acid metabolic process;MF:methyl jasmonate esterase activity;MF:methyl salicylate esterase activity;MF:methyl indole-3-acetate esterase activity;	K08233	PNAE	map00901	Indole alkaloid biosynthesis	yes	up	4.07983	3.48556e-05	yes	up	2.76307	0.0135526	yes	up	3.15392	4.82524e-05
MTR_8g089745		alpha-galactosidase	GO:0005975;GO:0008152;GO:0016787;GO:0052692;GO:0030246;GO:0016798;GO:0003824;GO:000455	BP:carbohydrate metabolic process;BP:metabolic process;MF:hydrolase activity;MF:raffinose alpha-galactosidase activity;MF:carbohydrate binding;MF:hydrolase activity, acting on glycosyl bonds;MF:catalytic activity;MF:hydrolase activity, hydrolyzing O-glycosyl compounds;	------	------	------	------	yes	up	1.53259	0.0011868	yes	up	1.44138	0.0211876	yes	up	1.18703	0.00354184
MTR_8g104310		AMSH-like ubiquitin thioesterase	GO:0016579;GO:0070536;GO:0016020;GO:0005768;GO:0004843;GO:0005515;GO:003645	BP:protein deubiquitination;BP:protein K63-linked deubiquitination;CC:membrane;CC:endosome;MF:thiol-dependent ubiquitin-specific protease activity;MF:protein binding;MF:thiol-dependent ubiquitinyl hydrolase activity;	K11866	STAMBP, AMSH	map04144	Endocytosis	yes	up	1.5108	0.000291086	yes	up	1.04836	0.0076679	yes	up	1.05215	0.0006459

## Sheet: Cluster 2
gene id	gene name	gene description	GO_id	GO_term	KO_id	KO_name	Pathway_id	Pathway_definition	Control_VS_Light_150mM_6D(significant)	Control_VS_Light_150mM_6D(regulate)	Control_VS_Light_150mM_6D(fc)	Control_VS_Light_150mM_6D(padjust)	Control_VS_Light_150mM_2D(significant)	Control_VS_Light_150mM_2D(regulate)	Control_VS_Light_150mM_2D(fc)	Control_VS_Light_150mM_2D(padjust)	Control_VS_Light_150mM_4D(significant)	Control_VS_Light_150mM_4D(regulate)	Control_VS_Light_150mM_4D(fc)	Control_VS_Light_150mM_4D(padjust)
MTR_0003s0660		S-adenosylmethionine decarboxylase proenzyme	GO:0006557;GO:0006597;GO:0008295;GO:0016021;GO:0005829;GO:000401	BP:S-adenosylmethioninamine biosynthetic process;BP:spermine biosynthetic process;BP:spermidine biosynthetic process;CC:integral component of membrane;CC:cytosol;MF:adenosylmethionine decarboxylase activity;	K01611	speD, AMD1	map00270;map00330	Cysteine and methionine metabolism;Arginine and proline metabolism	yes	up	5.90489	2.91857e-05	yes	up	7.97804	0.000130782	yes	up	6.03818	1.83264e-05
MTR_0036s0140		plant invertase/pectin methylesterase inhibitor	GO:0043086;GO:0005794;GO:0016021;GO:0016020;GO:0046910;GO:0016787;GO:0030599;GO:000485	BP:negative regulation of catalytic activity;CC:Golgi apparatus;CC:integral component of membrane;CC:membrane;MF:pectinesterase inhibitor activity;MF:hydrolase activity;MF:pectinesterase activity;MF:enzyme inhibitor activity;	------	------	------	------	yes	up	3.70035	0.000330636	yes	up	2.70055	0.0151942	yes	up	2.46855	0.00960898
MTR_1g016110		cytosolic Fe-S cluster assembly factor NUBP1-like protein	GO:0016226;GO:0005737;GO:0005829;GO:0051539;GO:0000166;GO:0051536;GO:0046872;GO:000552	BP:iron-sulfur cluster assembly;CC:cytoplasm;CC:cytosol;MF:4 iron, 4 sulfur cluster binding;MF:nucleotide binding;MF:iron-sulfur cluster binding;MF:metal ion binding;MF:ATP binding;	------	------	------	------	yes	up	4.60756	6.76039e-05	yes	up	5.11228	0.000170208	yes	up	4.32654	2.31614e-05
MTR_1g060070		iron-sulfur cluster assembly protein IscA	GO:0097428;GO:0051536;GO:000519	BP:protein maturation by iron-sulfur cluster transfer;MF:iron-sulfur cluster binding;MF:structural molecule activity;	K13628	iscA	------	------	yes	up	2.54744	0.000530831	yes	up	3.02149	0.000702475	yes	up	2.1885	0.000870383
MTR_1g074170		electron transfer flavoprotein subunit beta	GO:0022900;GO:000905	BP:electron transport chain;MF:electron carrier activity;	K03521	fixA, etfB	------	------	yes	up	8.1072	1.35541e-05	yes	up	8.40958	5.90357e-05	yes	up	5.91711	2.96267e-05
MTR_1g076990		PHD finger plant-like protein	GO:004687	MF:metal ion binding;	------	------	------	------	yes	up	5.38593	7.91792e-05	yes	up	5.53035	0.000296423	yes	up	4.55533	2.18186e-05
MTR_1g085550		polyketide cyclase/dehydrase and lipid transporter	GO:000950	CC:chloroplast;	------	------	------	------	yes	up	2.84252	0.000608327	yes	up	2.35425	0.00102255	yes	up	2.02722	0.00113855
MTR_1g101000		pectinacetylesterase family protein	GO:0071555;GO:0005618;GO:0005576;GO:0009505;GO:0016787;GO:005279	BP:cell wall organization;CC:cell wall;CC:extracellular region;CC:plant-type cell wall;MF:hydrolase activity;MF:pectin acetylesterase activity;	K19882	NOTUM	------	------	yes	up	2.662	0.000362888	yes	up	3.33578	0.00102082	yes	up	3.10034	0.000185609
MTR_1g492600		transmembrane protein, putative	GO:0016021;GO:0016020;GO:000950	CC:integral component of membrane;CC:membrane;CC:chloroplast;	------	------	------	------	yes	up	14.4048	2.22253e-05	yes	up	11.5467	4.83443e-05	yes	up	9.40053	3.73137e-05
MTR_2g008960		transmembrane protein, putative	GO:0016021;GO:001602	CC:integral component of membrane;CC:membrane;	------	------	------	------	yes	up	5.30387	0.00385015	yes	up	5.44593	0.0108079	yes	up	4.65547	0.00801821
MTR_2g020240		beta-amylase	GO:0005975;GO:0000272;GO:0008152;GO:0016787;GO:0016161;GO:0016798;GO:010222	BP:carbohydrate metabolic process;BP:polysaccharide catabolic process;BP:metabolic process;MF:hydrolase activity;MF:beta-amylase activity;MF:hydrolase activity, acting on glycosyl bonds;MF:amylopectin maltohydrolase activity;	------	------	------	------	yes	up	4.62771	0.000145442	yes	up	6.70499	4.99824e-05	yes	up	6.33561	5.81574e-05
MTR_2g025160		extracellular ligand-gated ion channel protein	GO:0016021;GO:001602	CC:integral component of membrane;CC:membrane;	------	------	------	------	yes	up	9.28619	5.09157e-05	yes	up	15.8499	2.83823e-05	yes	up	11.44	7.67805e-06
MTR_2g064470		NAC transcription factor-like protein	GO:0006355;GO:0005634;GO:000367	BP:regulation of transcription, DNA-templated;CC:nucleus;MF:DNA binding;	------	------	------	------	yes	up	4.38293	0.00300474	yes	up	5.72424	0.00459138	yes	up	3.34976	0.00489687
MTR_2g090190		catalytic/protein phosphatase type 2C	GO:0006470;GO:0003824;GO:0016787;GO:0004724;GO:000472	BP:protein dephosphorylation;MF:catalytic activity;MF:hydrolase activity;MF:magnesium-dependent protein serine/threonine phosphatase activity;MF:protein serine/threonine phosphatase activity;	------	------	------	------	yes	up	5.55887	0.000144301	yes	up	5.81913	0.000192581	yes	up	4.85794	3.16402e-05
MTR_3g081150		cysteine proteinase superfamily protein	GO:0006508;GO:0005886;GO:0016787;GO:003645	BP:proteolysis;CC:plasma membrane;MF:hydrolase activity;MF:thiol-dependent ubiquitinyl hydrolase activity;	------	------	------	------	yes	up	2.93369	0.0055116	yes	up	2.88677	0.0180433	yes	up	2.04243	0.0486917
MTR_3g082750		unusual kinase, putative	GO:0016310;GO:0070574;GO:0016021;GO:0016020;GO:0015434;GO:0016301;GO:0099132;GO:001678	BP:phosphorylation;BP:cadmium ion transmembrane transport;CC:integral component of membrane;CC:membrane;MF:cadmium-transporting ATPase activity;MF:kinase activity;MF:old GO;MF:hydrolase activity;	------	------	------	------	yes	up	8.89252	7.93255e-05	yes	up	11.3961	0.000244637	yes	up	9.53631	1.18192e-05
MTR_3g096310		GDP-mannose transporter GONST1	GO:0005794;GO:0016021;GO:0016020;GO:0015297;GO:0005458;GO:002285	CC:Golgi apparatus;CC:integral component of membrane;CC:membrane;MF:antiporter activity;MF:GDP-mannose transmembrane transporter activity;MF:transmembrane transporter activity;	K15356	VRG4, GONST1	------	------	yes	up	4.26813	3.8392e-05	yes	up	4.53787	0.000519644	yes	up	2.90254	6.48445e-05
MTR_3g098840		DHHC type zinc finger protein	GO:0018230;GO:0006612;GO:0005794;GO:0016020;GO:0005783;GO:0016021;GO:0005886;GO:0016740;GO:0016746;GO:001970	BP:peptidyl-L-cysteine S-palmitoylation;BP:protein targeting to membrane;CC:Golgi apparatus;CC:membrane;CC:endoplasmic reticulum;CC:integral component of membrane;CC:plasma membrane;MF:transferase activity;MF:transferase activity, transferring acyl groups;MF:protein-cysteine S-palmitoyltransferase activity;	K16675	ZDHHC9_14_18	------	------	yes	up	3.19877	0.0013638	yes	up	3.50984	0.00430016	yes	up	2.40489	0.00868515
MTR_3g102120		SPla/RYanodine receptor (SPRY) domain protein	GO:0016021;GO:0016020;GO:0030246;GO:000551	CC:integral component of membrane;CC:membrane;MF:carbohydrate binding;MF:protein binding;	------	------	------	------	yes	up	3.11468	0.000968145	yes	up	2.51121	0.00394004	yes	up	2.52936	0.00192927
MTR_3g116830		adenine nucleotide alpha hydrolase superfamily protein	GO:0042631;GO:0002238;GO:0019375;GO:001678	BP:cellular response to water deprivation;BP:response to molecule of fungal origin;BP:galactolipid biosynthetic process;MF:hydrolase activity;	------	------	------	------	yes	up	5.20902	4.6231e-05	yes	up	5.7652	0.000427197	yes	up	3.76985	6.26622e-05
MTR_4g007710		hypothetical protein	------	------	------	------	------	------	yes	up	16.2518	3.59978e-05	yes	up	18.5902	0.000281759	yes	up	12.3663	4.7692e-06
MTR_4g009880		2-methoxy-6-polyprenyl-1,4-benzoquinol methylase	GO:0032259;GO:0006744;GO:0016020;GO:0005739;GO:0005743;GO:0031314;GO:0008425;GO:0016740;GO:0043333;GO:000816	BP:methylation;BP:ubiquinone biosynthetic process;CC:membrane;CC:mitochondrion;CC:mitochondrial inner membrane;CC:extrinsic component of mitochondrial inner membrane;MF:2-polyprenyl-6-methoxy-1,4-benzoquinone methyltransferase activity;MF:transferase activity;MF:2-octaprenyl-6-methoxy-1,4-benzoquinone methyltransferase activity;MF:methyltransferase activity;	K06127	COQ5	map00130	Ubiquinone and other terpenoid-quinone biosynthesis	yes	up	2.89702	0.000187558	yes	up	2.82036	0.000346573	yes	up	2.61177	8.2311e-05
MTR_4g011820		aspartate aminotransferase	GO:0009058;GO:0008483;GO:0016740;GO:0030170;GO:000382	BP:biosynthetic process;MF:transaminase activity;MF:transferase activity;MF:pyridoxal phosphate binding;MF:catalytic activity;	------	------	------	------	yes	up	3.91697	0.00011183	yes	up	4.63871	0.000232024	yes	up	3.45317	3.05444e-05
MTR_4g012850		carnitine/acylcarnitine carrier CACL-like protein	GO:0006844;GO:0055085;GO:0016020;GO:0016021;GO:002285	BP:acyl carnitine transport;BP:transmembrane transport;CC:membrane;CC:integral component of membrane;MF:transmembrane transporter activity;	K15109	SLC25A20_29, CACT, CACL, CRC1	map04714	Thermogenesis	yes	up	22.3947	6.96432e-06	yes	up	23.4329	4.6824e-05	yes	up	19.5687	6.34218e-06
MTR_4g071120		hypothetical protein	------	------	------	------	------	------	yes	up	4.27207	0.000215749	yes	up	4.09592	0.00133728	yes	up	2.90834	0.00184957
MTR_4g079720		hypothetical protein	------	------	------	------	------	------	yes	up	2.73337	0.000665685	yes	up	3.45966	0.000461659	yes	up	2.50289	9.5371e-05
MTR_4g080790		electron transfer flavoprotein subunit alpha	GO:0033539;GO:0022900;GO:0055114;GO:0005739;GO:0050660;GO:0009055;GO:001649	BP:fatty acid beta-oxidation using acyl-CoA dehydrogenase;BP:electron transport chain;BP:oxidation-reduction process;CC:mitochondrion;MF:flavin adenine dinucleotide binding;MF:electron carrier activity;MF:oxidoreductase activity;	K03522	fixB, etfA	------	------	yes	up	9.39126	2.20784e-05	yes	up	8.97235	3.02166e-05	yes	up	6.4035	1.69622e-05
MTR_4g105740		inactive poly [ADP-ribose] polymerase SRO4	GO:000395	MF:NAD+ ADP-ribosyltransferase activity;	------	------	------	------	yes	up	2.80665	0.00726464	yes	up	3.30846	0.0124788	yes	up	2.50753	0.0133392
MTR_4g125810		protein phosphatase 2C ABI2-like protein	GO:0006470;GO:0009788;GO:0005634;GO:0005829;GO:0016787;GO:0043169;GO:0004724;GO:0004722;GO:0004721;GO:0003824;GO:004687	BP:protein dephosphorylation;BP:negative regulation of abscisic acid-activated signaling pathway;CC:nucleus;CC:cytosol;MF:hydrolase activity;MF:cation binding;MF:magnesium-dependent protein serine/threonine phosphatase activity;MF:protein serine/threonine phosphatase activity;MF:phosphoprotein phosphatase activity;MF:catalytic activity;MF:metal ion binding;	K14497	PP2C	map04016;map04075	MAPK signaling pathway - plant;Plant hormone signal transduction	yes	up	4.02099	0.000739896	yes	up	4.93951	0.000246405	yes	up	3.83238	4.71272e-05
MTR_4g129020		transmembrane protein	GO:0080143;GO:0016021;GO:001602	BP:regulation of amino acid export;CC:integral component of membrane;CC:membrane;	------	------	------	------	yes	up	8.02784	0.000156963	yes	up	10.3407	0.000156416	yes	up	10.9883	1.79214e-05
MTR_4g134090		peroxisomal acetoacetyl-coenzyme A thiolase	GO:0006635;GO:0003824;GO:0016740;GO:0016746;GO:0016747;GO:0003988;GO:000398	BP:fatty acid beta-oxidation;MF:catalytic activity;MF:transferase activity;MF:transferase activity, transferring acyl groups;MF:transferase activity, transferring acyl groups other than amino-acyl groups;MF:acetyl-CoA C-acyltransferase activity;MF:acetyl-CoA C-acetyltransferase activity;	K00626	E2.3.1.9, atoB	map00630;map00310;map00280;map00650;map00620;map00900;map00072;map00071;map00640;map00380	Glyoxylate and dicarboxylate metabolism;Lysine degradation;Valine, leucine and isoleucine degradation;Butanoate metabolism;Pyruvate metabolism;Terpenoid backbone biosynthesis;Synthesis and degradation of ketone bodies;Fatty acid degradation;Propanoate metabolism;Tryptophan metabolism	yes	up	4.97799	4.41134e-05	yes	up	5.08966	7.76108e-05	yes	up	4.37487	5.0366e-05
MTR_5g009170		UDP-D-glucose/UDP-D-galactose 4-epimerase	GO:0033499;GO:0006012;GO:0019388;GO:0005829;GO:0003978;GO:001685	BP:galactose catabolic process via UDP-galactose;BP:galactose metabolic process;BP:galactose catabolic process;CC:cytosol;MF:UDP-glucose 4-epimerase activity;MF:isomerase activity;	K01784	galE, GALE	map00520;map00052	Amino sugar and nucleotide sugar metabolism;Galactose metabolism	yes	up	4.75957	7.96869e-05	yes	up	4.40287	0.000156839	yes	up	3.41494	5.10979e-05
MTR_5g011120		senescence-inducible stay-green protein	GO:0010271;GO:000950	BP:regulation of chlorophyll catabolic process;CC:chloroplast;	------	------	------	------	yes	up	10.1364	0.00423419	yes	up	14.1322	0.00450696	yes	up	12.2876	0.00301477
MTR_5g022940		cytoplasmic-like aconitate hydratase	GO:0010039;GO:0006833;GO:0000302;GO:0006099;GO:0055072;GO:0006101;GO:0006972;GO:0009266;GO:0046686;GO:0005773;GO:0005829;GO:0005739;GO:0009506;GO:0051539;GO:0051536;GO:0003994;GO:0048027;GO:0016829;GO:005263	BP:response to iron ion;BP:water transport;BP:response to reactive oxygen species;BP:tricarboxylic acid cycle;BP:iron ion homeostasis;BP:citrate metabolic process;BP:hyperosmotic response;BP:response to temperature stimulus;BP:response to cadmium ion;CC:vacuole;CC:cytosol;CC:mitochondrion;CC:plasmodesma;MF:4 iron, 4 sulfur cluster binding;MF:iron-sulfur cluster binding;MF:aconitate hydratase acti…	K01681	ACO, acnA	map00020;map00630	Citrate cycle (TCA cycle);Glyoxylate and dicarboxylate metabolism	yes	up	3.71186	0.000215185	yes	up	4.36612	0.000402309	yes	up	3.95079	3.73496e-05
MTR_5g024300		transmembrane amino acid transporter family protein	GO:0016021;GO:001602	CC:integral component of membrane;CC:membrane;	K14209	SLC36A, PAT	------	------	yes	up	4.88242	0.000230922	yes	up	4.46581	0.000203151	yes	up	4.59803	2.00653e-05
MTR_5g032090		mechanosensitive ion channel-like protein	GO:0055085;GO:0010020;GO:0031969;GO:0016021;GO:001602	BP:transmembrane transport;BP:chloroplast fission;CC:chloroplast membrane;CC:integral component of membrane;CC:membrane;	------	------	------	------	yes	up	5.01251	6.50308e-05	yes	up	6.32493	0.000300672	yes	up	5.24048	9.33889e-06
MTR_5g041930		YGL010w-like protein	GO:0046521;GO:0016021;GO:001602	BP:sphingoid catabolic process;CC:integral component of membrane;CC:membrane;	------	------	------	------	yes	up	4.35892	0.000160102	yes	up	4.45301	0.000838628	yes	up	3.39614	0.000724646
MTR_6g043220		holocarboxylase synthetase	------	------	------	------	------	------	yes	up	3.02139	0.000432867	yes	up	2.78386	0.00245328	yes	up	2.61331	0.000885504
MTR_6g091800		grave disease carrier protein	GO:0055085;GO:0005743;GO:0016020;GO:0016021;GO:002285	BP:transmembrane transport;CC:mitochondrial inner membrane;CC:membrane;CC:integral component of membrane;MF:transmembrane transporter activity;	K15084	SLC25A16, GDA, LEU5	------	------	yes	up	3.43235	0.000507336	yes	up	3.12794	0.0027332	yes	up	2.98555	0.0008779
MTR_7g005910		MFS/sugar transporter	GO:0008643;GO:0055085;GO:0016021;GO:0016020;GO:0005887;GO:0005215;GO:0022857;GO:000536	BP:carbohydrate transport;BP:transmembrane transport;CC:integral component of membrane;CC:membrane;CC:integral component of plasma membrane;MF:transporter activity;MF:transmembrane transporter activity;MF:myo-inosito;	K08150	SLC2A13, ITR	------	------	yes	up	3.25383	0.000677326	yes	up	5.18112	0.000360581	yes	up	3.17007	0.000171647
MTR_7g018290		S-adenosylmethionine decarboxylase proenzyme	GO:0006557;GO:0006596;GO:0006597;GO:0008295;GO:0005829;GO:0016021;GO:0016829;GO:0004014;GO:001683	BP:S-adenosylmethioninamine biosynthetic process;BP:polyamine biosynthetic process;BP:spermine biosynthetic process;BP:spermidine biosynthetic process;CC:cytosol;CC:integral component of membrane;MF:lyase activity;MF:adenosylmethionine decarboxylase activity;MF:carboxy-lyase activity;	K01611	speD, AMD1	map00270;map00330	Cysteine and methionine metabolism;Arginine and proline metabolism	yes	up	3.90512	0.000363138	yes	up	5.62281	0.000258367	yes	up	4.19655	3.20441e-05
MTR_8g014520		auxin response factor	GO:0006355;GO:0006351;GO:0009734;GO:0005634;GO:000551	BP:regulation of transcription, DNA-templated;BP:transcription, DNA-templated;BP:auxin-activated signaling pathway;CC:nucleus;MF:protein binding;	K14484	IAA	map04075	Plant hormone signal transduction	yes	up	7.7291	1.44588e-05	yes	up	9.96392	9.64948e-05	yes	up	5.46295	2.46208e-05
MTR_8g020880		RelA/SpoT-like protein RSH2	GO:0015969;GO:0016310;GO:0008152;GO:0009507;GO:0016787;GO:0008728;GO:0016301;GO:0016798;GO:0016740;GO:000372	BP:guanosine tetraphosphate metabolic process;BP:phosphorylation;BP:metabolic process;CC:chloroplast;MF:hydrolase activity;MF:GTP diphosphokinase activity;MF:kinase activity;MF:hydrolase activity, acting on glycosyl bonds;MF:transferase activity;MF:RNA binding;	------	------	------	------	yes	up	2.79824	0.00450851	yes	up	2.52545	0.0113321	yes	up	2.57531	0.00579654
MTR_8g021190		DUF1677 family protein	------	------	------	------	------	------	yes	up	4.7586	0.000221837	yes	up	3.16782	0.00174353	yes	up	3.15102	0.00149808
MTR_8g028140		F-box/LRR protein	GO:0016567;GO:0006511;GO:0031146;GO:0019005;GO:000551	BP:protein ubiquitination;BP:ubiquitin-dependent protein catabolic process;BP:SCF-dependent proteasomal ubiquitin-dependent protein catabolic process;CC:SCF ubiquitin ligase complex;MF:protein binding;	K10268	FBXL2_20	------	------	yes	up	6.05954	0.00253494	yes	up	6.72777	0.00505034	yes	up	6.19658	0.00215554
MTR_8g059485		UNE1-like protein	GO:0009639;GO:000995	BP:response to red or far red light;BP:negative gravitropism;	------	------	------	------	yes	up	4.54221	0.000624086	yes	up	4.58823	0.0015655	yes	up	4.34951	0.000837866
MTR_8g061360		tyrosine/nicotianamine family aminotransferase	GO:0006572;GO:0006520;GO:0009058;GO:0010189;GO:0005829;GO:0003824;GO:0008793;GO:0016740;GO:0080130;GO:0008483;GO:0004838;GO:003017	BP:tyrosine catabolic process;BP:cellular amino acid metabolic process;BP:biosynthetic process;BP:vitamin E biosynthetic process;CC:cytosol;MF:catalytic activity;MF:aromatic-amino-aci;MF:transferase activity;MF:L-phenylalanin;MF:transaminase activity;MF:L-tyrosin;MF:pyridoxal phosphate binding;	K00815	TAT	map00270;map00130;map00950;map00360;map00350;map00960;map00400	Cysteine and methionine metabolism;Ubiquinone and other terpenoid-quinone biosynthesis;Isoquinoline alkaloid biosynthesis;Phenylalanine metabolism;Tyrosine metabolism;Tropane, piperidine and pyridine alkaloid biosynthesis;Phenylalanine, tyrosine and tryptophan biosynthesis	yes	up	61.1354	5.17605e-06	yes	up	60.848	5.11071e-05	yes	up	45.7509	6.38274e-06
MTR_8g070860		arabinogalactan protein	GO:0005634;GO:0031490;GO:000371	CC:nucleus;MF:chromatin DNA binding;MF:transcription coactivator activity;	------	------	------	------	yes	up	5.28262	3.45859e-05	yes	up	6.04253	9.54785e-05	yes	up	4.07593	9.94285e-05

## Sheet: Cluster 3
gene id	gene name	gene description	GO_id	GO_term	KO_id	KO_name	Pathway_id	Pathway_definition	Control_VS_Light_150mM_6D(significant)	Control_VS_Light_150mM_6D(regulate)	Control_VS_Light_150mM_6D(log2fc)	Control_VS_Light_150mM_6D(padjust)	Control_VS_Light_150mM_2D(significant)	Control_VS_Light_150mM_2D(regulate)	Control_VS_Light_150mM_2D(log2fc)	Control_VS_Light_150mM_2D(padjust)	Control_VS_Light_150mM_4D(significant)	Control_VS_Light_150mM_4D(regulate)	Control_VS_Light_150mM_4D(log2fc)	Control_VS_Light_150mM_4D(padjust)
MTR_0013s0150		DUF3411 domain protein	------	------	------	------	------	------	yes	down	-2.92882	1.90203e-05	yes	down	-2.17584	0.00114838	yes	down	-2.01265	0.000195652
MTR_1g011510		2Fe-2S iron-sulfur cluster-binding domain protein	GO:0022900;GO:0051536;GO:000905	BP:electron transport chain;MF:iron-sulfur cluster binding;MF:electron carrier activity;	------	------	------	------	yes	down	-1.99263	6.15314e-05	yes	down	-1.82886	0.000244208	yes	down	-1.96123	0.000672573
MTR_1g021760		30S ribosomal protein S9P	GO:0000462;GO:0006412;GO:0009941;GO:0005840;GO:0009570;GO:0000312;GO:0003735;GO:000372	BP:maturation of SSU-rRNA from tricistronic rRNA transcrip;BP:translation;CC:chloroplast envelope;CC:ribosome;CC:chloroplast stroma;CC:plastid small ribosomal subunit;MF:structural constituent of ribosome;MF:RNA binding;	K02996	RP-S9, MRPS9, rpsI	map03010	Ribosome	yes	down	-1.3585	0.000674206	yes	down	-1.22372	0.00121384	yes	down	-1.12968	0.000298996
MTR_1g025550		calcium-dependent lipid-binding (CaLB domain) family protein	GO:0006869;GO:0016021;GO:0016020;GO:0005783;GO:000828	BP:lipid transport;CC:integral component of membrane;CC:membrane;CC:endoplasmic reticulum;MF:lipid binding;	------	------	------	------	yes	down	-2.72687	1.90329e-05	yes	down	-1.472	0.0116073	yes	down	-2.05929	0.000114155
MTR_1g026910		sulfite exporter TauE/SafE family protein	GO:0016021;GO:001602	CC:integral component of membrane;CC:membrane;	------	------	------	------	yes	down	-2.46764	8.30865e-05	yes	down	-1.47017	0.0015941	yes	down	-1.49442	0.00100668
MTR_1g030750		quinolinate phosphoribosyltransferase, putative	GO:0009435;GO:0034213;GO:0019363;GO:0005737;GO:0009507;GO:0004514;GO:0003824;GO:0016763;GO:0016740;GO:001675	BP:NAD biosynthetic process;BP:quinolinate catabolic process;BP:pyridine nucleotide biosynthetic process;CC:cytoplasm;CC:chloroplast;MF:nicotinate-nucleotide diphosphorylas;MF:catalytic activity;MF:transferase activity, transferring pentosyl groups;MF:transferase activity;MF:transferase activity, transferring glycosyl groups;	K00767	nadC, QPRT	map00760	Nicotinate and nicotinamide metabolism	yes	down	-1.91285	8.35271e-05	yes	down	-1.31193	0.0216836	yes	down	-1.37742	0.000255013
MTR_1g031740		transmembrane protein, putative	GO:0009773;GO:0009535;GO:0010598;GO:0016021;GO:0016020;GO:000950	BP:photosynthetic electron transport in photosystem I;CC:chloroplast thylakoid membrane;CC:NA;CC:integral component of membrane;CC:membrane;CC:chloroplast;	------	------	------	------	yes	down	-2.18804	7.58818e-05	yes	down	-2.25661	0.00145679	yes	down	-1.47189	0.000604814
MTR_1g040195		benzyl alcohol O-benzoyltransferase	GO:0016740;GO:001674	MF:transferase activity;MF:transferase activity, transferring acyl groups other than amino-acyl groups;	K19861	BEBT, AMAT	------	------	yes	down	-3.60901	3.97536e-06	yes	down	-2.86816	0.00120662	yes	down	-3.19341	6.05737e-05
MTR_1g046250		coenzyme F420-reducing hydrogenase, beta subunit	GO:0033354;GO:0055114;GO:0009507;GO:0090415;GO:0003824;GO:001649	BP:chlorophyll cycle;BP:oxidation-reduction process;CC:chloroplast;MF:7-hydroxymethyl chlorophyll a reductase activity;MF:catalytic activity;MF:oxidoreductase activity;	K18010	HCAR	map00860	Porphyrin and chlorophyll metabolism	yes	down	-1.34535	0.000286527	yes	down	-1.10338	0.00910983	yes	down	-1.0448	0.000511062
MTR_1g046620		ABC1/COQ8 Serine/Threonine kinase	GO:0006468;GO:0099132;GO:0016310;GO:0070574;GO:0015434;GO:0016787;GO:0016301;GO:0004672;GO:000552	BP:protein phosphorylation;BP:old GO;BP:phosphorylation;BP:cadmium ion transmembrane transport;MF:cadmium-transporting ATPase activity;MF:hydrolase activity;MF:kinase activity;MF:protein kinase activity;MF:ATP binding;	K08869	ADCK, ABC1	------	------	yes	down	-1.93261	6.21619e-05	yes	down	-1.48913	0.00220662	yes	down	-1.44674	0.000117188
MTR_1g053160		NADPH-dependent thioredoxin reductase	GO:0042744;GO:0010581;GO:0055114;GO:0019430;GO:0010380;GO:0045454;GO:0005737;GO:0009570;GO:0009507;GO:0016671;GO:0008047;GO:0016491;GO:0042802;GO:000479	BP:hydrogen peroxide catabolic process;BP:regulation of starch biosynthetic process;BP:oxidation-reduction process;BP:removal of superoxide radicals;BP:regulation of chlorophyll biosynthetic process;BP:cell redox homeostasis;CC:cytoplasm;CC:chloroplast stroma;CC:chloroplast;MF:oxidoreductase activity, acting on a sulfur group of donors, disulfide as acceptor;MF:enzyme activator activity;MF:oxidor…	K00384	trxB, TRR	map00450	Selenocompound metabolism	yes	down	-1.88636	0.000309807	yes	down	-1.53265	0.000515973	yes	down	-1.25628	0.000311519
MTR_1g054305		homogentisate phytyltransferase	GO:0016021;GO:0016020;GO:0016765;GO:0016740;GO:010266	CC:integral component of membrane;CC:membrane;MF:transferase activity, transferring alkyl or ary;MF:transferase activity;MF:homogentisate solanyltransferase activity;	K12501	HST	map00130	Ubiquinone and other terpenoid-quinone biosynthesis	yes	down	-1.84587	0.000174687	yes	down	-1.75124	0.000309163	yes	down	-1.25909	0.000302622
MTR_1g054980		sucrose-6F-phosphate phosphohydrolase	GO:0016311;GO:0005986;GO:0016787;GO:0000287;GO:005030	BP:dephosphorylation;BP:sucrose biosynthetic process;MF:hydrolase activity;MF:magnesium ion binding;MF:sucrose-phosphate phosphatase activity;	K07024	SPP	map00500	Starch and sucrose metabolism	yes	down	-2.02755	4.49106e-05	yes	down	-1.53964	0.00177564	yes	down	-1.52325	4.31452e-05
MTR_1g057420		late embryogenesis abundant hydroxyproline-rich glycoprotein	GO:0046658;GO:0016021;GO:0016020;GO:000950	CC:anchored component of plasma membrane;CC:integral component of membrane;CC:membrane;CC:plasmodesma;	------	------	------	------	yes	down	-2.35278	2.75822e-05	yes	down	-1.30858	0.00156584	yes	down	-1.73516	5.08265e-05
MTR_1g061850		FKBP-type peptidyl-prolyl cis-trans isomerase	GO:0000413;GO:0042631;GO:0009535;GO:0009543;GO:0016853;GO:000375	BP:protein peptidyl-prolyl isomerization;BP:cellular response to water deprivation;CC:chloroplast thylakoid membrane;CC:chloroplast thylakoid lumen;MF:isomerase activity;MF:peptidyl-prolyl cis-trans isomerase activity;	------	------	------	------	yes	down	-2.95482	2.76369e-05	yes	down	-2.94095	6.51305e-05	yes	down	-2.7924	4.52358e-05
MTR_1g070840		single-stranded DNA-binding protein	GO:0051096;GO:0006264;GO:0006260;GO:0005739;GO:0042645;GO:0003677;GO:000369	BP:positive regulation of helicase activity;BP:mitochondrial DNA replication;BP:DNA replication;CC:mitochondrion;CC:mitochondrial nucleoid;MF:DNA binding;MF:single-stranded DNA binding;	------	------	------	------	yes	down	-2.11046	8.97246e-05	yes	down	-2.04703	0.000214145	yes	down	-1.89591	0.000159672
MTR_1g071110		2-methyl-6-phytylbenzoquinone methyltransferase	GO:0006655;GO:0019761;GO:0032259;GO:0010236;GO:0010189;GO:0009941;GO:0016021;GO:0016020;GO:0009706;GO:0016740;GO:0051741;GO:0008168;GO:010255	BP:phosphatidylglycerol biosynthetic process;BP:glucosinolate biosynthetic process;BP:methylation;BP:plastoquinone biosynthetic process;BP:vitamin E biosynthetic process;CC:chloroplast envelope;CC:integral component of membrane;CC:membrane;CC:chloroplast inner membrane;MF:transferase activity;MF:2-methyl-6-phytyl-1,4-benzoquinone methyltransferase activity;MF:methyltransferase activity;MF:2-methy…	K12502	VTE3, APG1	map00130	Ubiquinone and other terpenoid-quinone biosynthesis	yes	down	-1.48389	0.000547024	yes	down	-1.06926	0.00351346	yes	down	-1.41304	0.000297647
MTR_1g082420		thylakoid lumen 18.3 kDa protein	GO:0010206;GO:0006636;GO:0016311;GO:0009657;GO:0010218;GO:0009637;GO:0019761;GO:0019344;GO:0010114;GO:0035304;GO:0009535;GO:0009534;GO:0016021;GO:0031977;GO:0016020;GO:0009579;GO:0009507;GO:0016787;GO:000399	BP:photosystem II repair;BP:unsaturated fatty acid biosynthetic process;BP:dephosphorylation;BP:plastid organization;BP:response to far red light;BP:response to blue light;BP:glucosinolate biosynthetic process;BP:cysteine biosynthetic process;BP:response to red light;BP:regulation of protein dephosphorylation;CC:chloroplast thylakoid membrane;CC:chloroplast thylakoid;CC:integral component of memb…	------	------	------	------	yes	down	-1.73327	0.000431808	yes	down	-1.48568	0.00113081	yes	down	-1.53452	0.000141096
MTR_1g085620		pectinacetylesterase family protein	GO:0071555;GO:0005618;GO:0005576;GO:0009505;GO:0016787;GO:005279	BP:cell wall organization;CC:cell wall;CC:extracellular region;CC:plant-type cell wall;MF:hydrolase activity;MF:pectin acetylesterase activity;	K19882	NOTUM	------	------	yes	down	-2.11165	6.59275e-05	yes	down	-1.49726	0.00295806	yes	down	-1.61481	0.00020681
MTR_1g090867		tyrosine phosphatase	GO:0007623;GO:0016311;GO:0006470;GO:0005982;GO:0005983;GO:0046838;GO:0009570;GO:0009507;GO:0019203;GO:0008138;GO:0030247;GO:2001066;GO:2001070;GO:001679	BP:circadian rhythm;BP:dephosphorylation;BP:protein dephosphorylation;BP:starch metabolic process;BP:starch catabolic process;BP:phosphorylated carbohydrate dephosphorylation;CC:chloroplast stroma;CC:chloroplast;MF:carbohydrate phosphatase activity;MF:protein tyrosine/serine/threonine phosphatase activity;MF:polysaccharide binding;MF:amylopectin binding;MF:starch binding;MF:phosphatase activity;	------	------	------	------	yes	down	-3.32642	7.2964e-06	yes	down	-2.56809	0.00210905	yes	down	-2.44856	4.24179e-05
MTR_1g095920		aspartyl/glutamyl-tRNA(Asn/Gln) amidotransferase subunit C	GO:0006450;GO:0006412;GO:0032543;GO:0070681;GO:0030956;GO:0005739;GO:0009536;GO:0009507;GO:0016884;GO:0050567;GO:0000166;GO:0016740;GO:0005524;GO:001687	BP:regulation of translational fidelity;BP:translation;BP:mitochondrial translation;BP:glutaminyl-tRNAGln biosynthesis via transamidation;CC:glutamyl-tRN;CC:mitochondrion;CC:plastid;CC:chloroplast;MF:carbon-nitrogen ligase activity, with glutamine as amido-N-donor;MF:glutaminyl-tRNA synthas;MF:nucleotide binding;MF:transferase activity;MF:ATP binding;MF:ligase activity;	K02435	gatC, GATC	map00970	Aminoacyl-tRNA biosynthesis	yes	down	-1.14069	0.00221834	yes	down	-1.13049	0.0113462	yes	down	-1.2553	0.000698488
MTR_1g100800		plant/K24M7-17 protein	GO:0005773;GO:0016021;GO:0016020;GO:000588	CC:vacuole;CC:integral component of membrane;CC:membrane;CC:plasma membrane;	------	------	------	------	yes	down	-1.7868	0.000184276	yes	down	-1.50806	0.000732966	yes	down	-1.48726	0.000294293
MTR_2g008610		light-harvesting complex I chlorophyll A/B-binding protein	GO:0018298;GO:0015979;GO:0035304;GO:0010196;GO:0019344;GO:0009765;GO:0009535;GO:0009534;GO:0009536;GO:0009522;GO:0009523;GO:0009941;GO:0016021;GO:0016020;GO:0010287;GO:0009783;GO:0009579;GO:0009507;GO:0016168;GO:001990	BP:protein-chromophore linkage;BP:photosynthesis;BP:regulation of protein dephosphorylation;BP:nonphotochemical quenching;BP:cysteine biosynthetic process;BP:photosynthesis, light harvesting;CC:chloroplast thylakoid membrane;CC:chloroplast thylakoid;CC:plastid;CC:photosystem I;CC:photosystem II;CC:chloroplast envelope;CC:integral component of membrane;CC:membrane;CC:plastoglobule;CC:photosystem I…	K08917	LHCB6	map00196	Photosynthesis - antenna proteins	yes	down	-2.84328	2.47173e-05	yes	down	-1.99967	0.000428074	yes	down	-2.45578	0.000349215
MTR_2g010430		inorganic pyrophosphatase	GO:0009595;GO:0009867;GO:0006612;GO:0031348;GO:0009697;GO:0042742;GO:0009651;GO:0010310;GO:0000165;GO:0046686;GO:0019761;GO:0009684;GO:0043900;GO:0009409;GO:0010363;GO:0010200;GO:0006796;GO:0019344;GO:0009862;GO:0009579;GO:0005737;GO:0009941;GO:0009570;GO:0004427;GO:0000287;GO:001678	BP:detection of biotic stimulus;BP:jasmonic acid mediated signaling pathway;BP:protein targeting to membrane;BP:negative regulation of defense response;BP:salicylic acid biosynthetic process;BP:defense response to bacterium;BP:response to salt stress;BP:regulation of hydrogen peroxide metabolic process;BP:MAPK cascade;BP:response to cadmium ion;BP:glucosinolate biosynthetic process;BP:indoleaceti…	K01507	ppa	map00190	Oxidative phosphorylation	yes	down	-2.75092	3.19659e-05	yes	down	-2.45006	0.000300002	yes	down	-2.28417	5.28515e-05
MTR_2g015390		magnesium-chelatase subunit ChlI	GO:0015995;GO:0015979;GO:0009570;GO:0009536;GO:0009507;GO:0016851;GO:0000166;GO:0016874;GO:000552	BP:chlorophyll biosynthetic process;BP:photosynthesis;CC:chloroplast stroma;CC:plastid;CC:chloroplast;MF:magnesium chelatase activity;MF:nucleotide binding;MF:ligase activity;MF:ATP binding;	K03405	chlI, bchI	map00860	Porphyrin and chlorophyll metabolism	yes	down	-2.26621	5.07637e-05	yes	down	-2.02651	0.000329302	yes	down	-1.66047	0.000148802
MTR_2g019140		protease Do-like protein	GO:0010206;GO:0016556;GO:0006508;GO:0009579;GO:0031977;GO:0009543;GO:0009507;GO:0004252;GO:0016787;GO:000823	BP:photosystem II repair;BP:mRNA modification;BP:proteolysis;CC:thylakoid;CC:thylakoid lumen;CC:chloroplast thylakoid lumen;CC:chloroplast;MF:serine-type endopeptidase activity;MF:hydrolase activity;MF:peptidase activity;	------	------	------	------	yes	down	-1.35772	0.000383546	yes	down	-1.2721	0.00938499	yes	down	-1.16114	0.000535796
MTR_2g020190		NAD(P)-binding rossmann-fold protein	------	------	------	------	------	------	yes	down	-2.12609	0.000108722	yes	down	-1.80371	0.000565609	yes	down	-1.79793	2.55296e-05
MTR_2g028000		histidine phosphatase family (branch 1) protein	GO:000950	CC:chloroplast;	------	------	------	------	yes	down	-1.66002	0.000573025	yes	down	-1.24861	0.00299544	yes	down	-1.3974	5.18107e-05
MTR_2g042370		adipocyte plasma membrane-associated-like protein	GO:0009058;GO:0005783;GO:0016020;GO:0016021;GO:0016844;GO:001682	BP:biosynthetic process;CC:endoplasmic reticulum;CC:membrane;CC:integral component of membrane;MF:strictosidine synthase activity;MF:lyase activity;	------	------	------	------	yes	down	-1.82278	0.000153102	yes	down	-1.37667	0.0193995	yes	down	-1.5098	0.000613397
MTR_2g075760		gamma-glutamylhydrolase	GO:0046900;GO:0006508;GO:0016021;GO:0005773;GO:0016787;GO:0034722;GO:000824	BP:tetrahydrofolylpolyglutamate metabolic process;BP:proteolysis;CC:integral component of membrane;CC:vacuole;MF:hydrolase activity;MF:gamma-glutamyl-peptidase activity;MF:omega peptidase activity;	K01307	GGH	map00790	Folate biosynthesis	yes	down	-1.89519	6.04508e-05	yes	down	-1.47358	0.000862616	yes	down	-1.47797	3.09098e-05
MTR_2g096920		outer envelope pore protein	GO:0006811;GO:0045037;GO:0046930;GO:0009707;GO:0034426;GO:0015288;GO:004280	BP:ion transport;BP:protein import into chloroplast stroma;CC:pore complex;CC:chloroplast outer membrane;CC:etioplast membrane;MF:porin activity;MF:protein homodimerization activity;	------	------	------	------	yes	down	-1.5626	0.000388453	yes	down	-1.40603	0.00347571	yes	down	-1.3975	4.35118e-05
MTR_2g101770		30S ribosomal protein S17	GO:0032544;GO:0006412;GO:0009941;GO:0005840;GO:0009534;GO:0009570;GO:0000312;GO:0005622;GO:000373	BP:plastid translation;BP:translation;CC:chloroplast envelope;CC:ribosome;CC:chloroplast thylakoid;CC:chloroplast stroma;CC:plastid small ribosomal subunit;CC:intracellular;MF:structural constituent of ribosome;	K02961	RP-S17, MRPS17, rpsQ	map03010	Ribosome	yes	down	-1.52961	0.000325094	yes	down	-1.28279	0.000972552	yes	down	-1.23738	0.000278771
MTR_2g104040		transmembrane protein, putative	GO:0016021;GO:001602	CC:integral component of membrane;CC:membrane;	------	------	------	------	yes	down	-1.56042	0.000238593	yes	down	-1.37726	0.00434251	yes	down	-1.3985	8.43189e-05
MTR_3g012440		CXE carboxylesterase	GO:0016787;GO:0052689;GO:008003	MF:hydrolase activity;MF:carboxylic ester hydrolase activity;MF:methyl indole-3-acetate esterase activity;	------	------	------	------	yes	down	-3.06769	0.000889688	yes	down	-3.05594	0.0021746	yes	down	-2.65257	0.00159547
MTR_3g019320		LHCP translocation defect protein, putative	GO:0006655;GO:0090391;GO:0009535;GO:0009941;GO:000957	BP:phosphatidylglycerol biosynthetic process;BP:granum assembly;CC:chloroplast thylakoid membrane;CC:chloroplast envelope;CC:chloroplast stroma;	------	------	------	------	yes	down	-1.39649	0.00103341	yes	down	-1.23902	0.00193499	yes	down	-1.24207	0.000444843
MTR_3g020680		50S ribosomal protein L27	GO:0009735;GO:0006412;GO:0009579;GO:0009941;GO:0005840;GO:0009570;GO:0005622;GO:000373	BP:response to cytokinin;BP:translation;CC:thylakoid;CC:chloroplast envelope;CC:ribosome;CC:chloroplast stroma;CC:intracellular;MF:structural constituent of ribosome;	K02899	RP-L27, MRPL27, rpmA	map03010	Ribosome	yes	down	-1.30913	0.000723886	yes	down	-1.10737	0.00164902	yes	down	-1.17695	0.000370477
MTR_3g060670		SEC14 cytosolic factor-like protein	------	------	------	------	------	------	yes	down	-1.88609	4.55302e-05	yes	down	-1.14389	0.00818457	yes	down	-1.58465	8.24837e-05
MTR_3g073140		30S ribosomal protein S13	GO:0006354;GO:0035304;GO:0006412;GO:0005840;GO:0009941;GO:0009570;GO:0005739;GO:0005622;GO:0003735;GO:0003723;GO:000367	BP:DNA-templated transcription, elongation;BP:regulation of protein dephosphorylation;BP:translation;CC:ribosome;CC:chloroplast envelope;CC:chloroplast stroma;CC:mitochondrion;CC:intracellular;MF:structural constituent of ribosome;MF:RNA binding;MF:nucleic acid binding;	K02952	RP-S13, rpsM	map03010	Ribosome	yes	down	-1.15214	0.00185573	yes	down	-1.06533	0.00284124	yes	down	-1.18564	0.000592469
MTR_3g073990		pollen Ole e I family allergen	GO:001602	CC:integral component of membrane;	------	------	------	------	yes	down	-1.75606	0.000161127	yes	down	-1.03853	0.00674555	yes	down	-1.669	0.000246061
MTR_3g075230		haloacid dehalogenase-like hydrolase	GO:0010027;GO:0010103;GO:0019252;GO:0009941;GO:0009570;GO:0016787;GO:0004523;GO:000367	BP:thylakoid membrane organization;BP:stomatal complex morphogenesis;BP:starch biosynthetic process;CC:chloroplast envelope;CC:chloroplast stroma;MF:hydrolase activity;MF:RNA-DNA hybrid ribonuclease activity;MF:nucleic acid binding;	------	------	------	------	yes	down	-3.90945	3.32669e-05	yes	down	-3.10463	0.000265563	yes	down	-3.09803	4.40718e-05
MTR_3g078633		enhanced disease susceptibility protein	GO:0006629;GO:0016021;GO:0016020;GO:0016787;GO:0080030;GO:005268	BP:lipid metabolic process;CC:integral component of membrane;CC:membrane;MF:hydrolase activity;MF:methyl indole-3-acetate esterase activity;MF:carboxylic ester hydrolase activity;	K18875	EDS1	map04626	Plant-pathogen interaction	yes	down	-1.71362	0.000225107	yes	down	-1.64109	0.00200106	yes	down	-1.54832	0.000267109
MTR_3g080800		50S ribosomal protein L11P	GO:0006412;GO:0005840;GO:000373	BP:translation;CC:ribosome;MF:structural constituent of ribosome;	K02867	RP-L11, MRPL11, rplK	map03010	Ribosome	yes	down	-1.62918	0.000293156	yes	down	-1.63341	0.00100013	yes	down	-1.07542	0.0011331
MTR_3g082690		rubisco methyltransferase family protein	GO:0018026;GO:0032259;GO:0009507;GO:0016279;GO:0016740;GO:0005515;GO:0030785;GO:000816	BP:peptidyl-lysine monomethylation;BP:methylation;CC:chloroplast;MF:protein-lysine N-methyltransferase activity;MF:transferase activity;MF:protein binding;MF:[ribulose-bisphosphate carboxylase]-lysine N-methyltransferase activity;MF:methyltransferase activity;	------	------	------	------	yes	down	-1.52196	0.000204226	yes	down	-1.50121	0.000651301	yes	down	-1.2374	0.000257205
MTR_3g088040		light-harvesting complex I chlorophyll A/B-binding protein	GO:0019252;GO:0019344;GO:0010196;GO:0010027;GO:0000023;GO:0010103;GO:0009535;GO:0016021;GO:0016020;GO:0009517;GO:0009507;GO:005173	BP:starch biosynthetic process;BP:cysteine biosynthetic process;BP:nonphotochemical quenching;BP:thylakoid membrane organization;BP:maltose metabolic process;BP:stomatal complex morphogenesis;CC:chloroplast thylakoid membrane;CC:integral component of membrane;CC:membrane;CC:PSII associated light-harvesting complex II;CC:chloroplast;MF:xanthophyll binding;	K03542	psbS	map00195	Photosynthesis	yes	down	-2.22695	0.000103653	yes	down	-2.20589	0.00205844	yes	down	-2.01617	0.000343998
MTR_3g089510		MAP kinase-like protein	GO:0006468;GO:0016310;GO:0000165;GO:0035556;GO:0010468;GO:0005737;GO:0005634;GO:0005622;GO:0016301;GO:0016740;GO:0000166;GO:0004674;GO:0004707;GO:0004672;GO:000552	BP:protein phosphorylation;BP:phosphorylation;BP:MAPK cascade;BP:intracellular signal transduction;BP:regulation of gene expression;CC:cytoplasm;CC:nucleus;CC:intracellular;MF:kinase activity;MF:transferase activity;MF:nucleotide binding;MF:protein serine/threonine kinase activity;MF:MAP kinase activity;MF:protein kinase activity;MF:ATP binding;	------	------	------	------	yes	down	-1.39774	0.000617625	yes	down	-1.56201	0.000475591	yes	down	-1.36738	0.000129202
MTR_3g090490		thiol-disulfide isomerase and thioredoxins protein	GO:0098869;GO:0010027;GO:0045454;GO:0055114;GO:0005623;GO:0016853;GO:0016209;GO:0051920;GO:0004601;GO:001649	BP:cellular oxidant detoxification;BP:thylakoid membrane organization;BP:cell redox homeostasis;BP:oxidation-reduction process;CC:cell;MF:isomerase activity;MF:antioxidant activity;MF:peroxiredoxin activity;MF:peroxidase activity;MF:oxidoreductase activity;	------	------	------	------	yes	down	-1.65299	9.54172e-05	yes	down	-1.42895	0.00404392	yes	down	-1.33754	0.000265549
MTR_3g096290		cyanobacterial and plant NDH-1 subunit O	GO:0010258;GO:0046777;GO:0055114;GO:0009535;GO:0010598;GO:0005886;GO:001665	BP:NADH dehydrogenase comple;BP:protein autophosphorylation;BP:oxidation-reduction process;CC:chloroplast thylakoid membrane;CC:NA;CC:plasma membrane;MF:oxidoreductase activity, acting on NA;	------	------	------	------	yes	down	-2.06838	8.1901e-05	yes	down	-1.75872	0.000832355	yes	down	-1.66312	0.000125626
MTR_3g096780		chromosome condensation regulator RCC1 repeat protein	GO:0010224;GO:0009881;GO:004280	BP:response to UV-B;MF:photoreceptor activity;MF:protein homodimerization activity;	------	------	------	------	yes	down	-1.2492	0.000542954	yes	down	-1.19391	0.00190515	yes	down	-1.05525	0.00019816
MTR_3g102270		DCL protein	GO:0009658;GO:1901259;GO:000950	BP:chloroplast organization;BP:chloroplast rRNA processing;CC:chloroplast;	------	------	------	------	yes	down	-1.27058	0.000785123	yes	down	-1.05659	0.00352749	yes	down	-1.06095	0.000233469
MTR_3g109540		ribosome biogenesis GTP-binding protein YsxC	GO:0009658;GO:0006399;GO:0000917;GO:000552	BP:chloroplast organization;BP:tRNA metabolic process;BP:barrier septum assembly;MF:GTP binding;	K03978	engB	------	------	yes	down	-2.04682	2.55125e-05	yes	down	-1.17594	0.00194835	yes	down	-1.60394	3.90555e-05
MTR_3g116110		photosystem II reaction center PsbP family protein	GO:0015979;GO:0055114;GO:0009535;GO:0009523;GO:0031977;GO:0019898;GO:0009654;GO:0005509;GO:001649	BP:photosynthesis;BP:oxidation-reduction process;CC:chloroplast thylakoid membrane;CC:photosystem II;CC:thylakoid lumen;CC:extrinsic component of membrane;CC:photosystem II oxygen evolving complex;MF:calcium ion binding;MF:oxidoreductase activity;	------	------	------	------	yes	down	-2.6552	2.11398e-05	yes	down	-2.51678	0.000418103	yes	down	-2.18442	9.2118e-05
MTR_3g118320		alpha/beta-hydrolase superfamily protein	GO:0006505;GO:0009941;GO:0009507;GO:0016787;GO:001678	BP:GPI anchor metabolic process;CC:chloroplast envelope;CC:chloroplast;MF:hydrolase activity;MF:hydrolase activity, acting on ester bonds;	------	------	------	------	yes	down	-2.40057	6.70863e-05	yes	down	-2.13111	0.00011081	yes	down	-1.97001	7.12171e-05
MTR_3g462950		thiamine biosynthesis protein ThiC	GO:0010266;GO:0009228;GO:0009570;GO:0051536;GO:0016830;GO:0080041;GO:0019904;GO:001682	BP:response to vitamin B1;BP:thiamine biosynthetic process;CC:chloroplast stroma;MF:iron-sulfur cluster binding;MF:carbon-carbon lyase activity;MF:ADP-ribose pyrophosphohydrolase activity;MF:protein domain specific binding;MF:lyase activity;	K03147	thiC	map00730	Thiamine metabolism	yes	down	-2.95813	2.62845e-05	yes	down	-2.41691	0.00227686	yes	down	-2.15184	3.66235e-05
MTR_3g464810		NB-ARC domain disease resistance protein	GO:0016787;GO:004353	MF:hydrolase activity;MF:ADP binding;	------	------	------	------	yes	down	-1.6955	0.000175446	yes	down	-1.11864	0.0377831	yes	down	-1.022	0.0017056
MTR_4g007140		DS12 from 2D-PAGE of leaf protein, putative	GO:0070838;GO:0009750;GO:0006833;GO:0030003;GO:0009535;GO:0009941;GO:0009570;GO:0010319;GO:000950	BP:divalent metal ion transport;BP:response to fructose;BP:water transport;BP:cellular cation homeostasis;CC:chloroplast thylakoid membrane;CC:chloroplast envelope;CC:chloroplast stroma;CC:stromule;CC:chloroplast;	------	------	------	------	yes	down	-1.50741	0.000266664	yes	down	-1.1052	0.0126567	yes	down	-1.04465	0.00142209
MTR_4g007190		Low PSII accumulation protein	GO:0009735;GO:0009571;GO:0009570;GO:000950	BP:response to cytokinin;CC:proplastid stroma;CC:chloroplast stroma;CC:chloroplast;	------	------	------	------	yes	down	-1.68022	0.00013013	yes	down	-1.54472	0.000659102	yes	down	-1.44435	6.15094e-05
MTR_4g013200		thylakoid membrane phosphoprotein 14 kDa protein	GO:0009535;GO:0009579;GO:0016021;GO:0016020;GO:0009507;GO:000481	CC:chloroplast thylakoid membrane;CC:thylakoid;CC:integral component of membrane;CC:membrane;CC:chloroplast;MF:aminoacyl-tRNA ligase activity;	------	------	------	------	yes	down	-1.65906	0.000304305	yes	down	-1.24179	0.00138622	yes	down	-1.66038	0.000150467
MTR_4g016510		GDSL-like lipase/acylhydrolase	GO:0016926;GO:0050665;GO:0010228;GO:0016787;GO:001678	BP:protein desumoylation;BP:hydrogen peroxide biosynthetic process;BP:vegetative to reproductive phase transition of meristem;MF:hydrolase activity;MF:hydrolase activity, acting on ester bonds;	------	------	------	------	yes	down	-2.13788	3.81032e-05	yes	down	-1.94708	0.000609513	yes	down	-1.5535	0.000260816
MTR_4g019080		legume lectin beta domain protein	GO:0006468;GO:0016310;GO:0016020;GO:0016021;GO:0016301;GO:0030246;GO:0004674;GO:001674	BP:protein phosphorylation;BP:phosphorylation;CC:membrane;CC:integral component of membrane;MF:kinase activity;MF:carbohydrate binding;MF:protein serine/threonine kinase activity;MF:transferase activity;	------	------	------	------	yes	down	-1.43925	0.000304453	yes	down	-1.3677	0.00053039	yes	down	-1.36892	0.000213951
MTR_4g057670		fructose-bisphosphate aldolase class I	GO:0030388;GO:0006096;GO:0005829;GO:0016829;GO:0003824;GO:000433	BP:fructose 1,6-bisphosphate metabolic process;BP:glycolytic process;CC:cytosol;MF:lyase activity;MF:catalytic activity;MF:fructose-bisphosphate aldolase activity;	K01623	ALDO	map00010;map00030;map00051;map00710	Glycolysis / Gluconeogenesis;Pentose phosphate pathway;Fructose and mannose metabolism;Carbon fixation in photosynthetic organisms	yes	down	-2.14375	0.00110515	yes	down	-1.79993	0.00285651	yes	down	-1.07766	0.00521053
MTR_4g069960		adenylyl cyclase-associated protein	GO:0008154;GO:0009825;GO:0007010;GO:0000902;GO:0010817;GO:0009932;GO:0000271;GO:0043481;GO:0071555;GO:0007163;GO:0048767;GO:0030864;GO:0003779;GO:000817	BP:actin polymerization or depolymerization;BP:multidimensional cell growth;BP:cytoskeleton organization;BP:cell morphogenesis;BP:regulation of hormone levels;BP:cell tip growth;BP:polysaccharide biosynthetic process;BP:anthocyanin accumulation in tissues in response to UV light;BP:cell wall organization;BP:establishment or maintenance of cell polarity;BP:root hair elongation;CC:cortical actin cy…	K17261	CAP1_2, SRV2	------	------	yes	down	-1.10652	0.000789847	yes	down	-1.09518	0.000843889	yes	down	-1.06038	0.000446256
MTR_4g074050		magnesium transporter NIPA2-like protein	GO:1903830;GO:0015693;GO:0006811;GO:0016021;GO:0016020;GO:0005886;GO:0005768;GO:0005769;GO:001509	BP:magnesium ion transmembrane transport;BP:magnesium ion transport;BP:ion transport;CC:integral component of membrane;CC:membrane;CC:plasma membrane;CC:endosome;CC:early endosome;MF:magnesium ion transmembrane transporter activity;	------	------	------	------	yes	down	-1.86133	6.71708e-05	yes	down	-1.40133	0.000441936	yes	down	-1.58916	0.000183752
MTR_4g074350		delta(24)-sterol reductase-like protein	GO:0008202;GO:0055114;GO:0005737;GO:0016021;GO:0016020;GO:0050614;GO:0050660;GO:0016628;GO:0008762;GO:0005516;GO:0071949;GO:001649	BP:steroid metabolic process;BP:oxidation-reduction process;CC:cytoplasm;CC:integral component of membrane;CC:membrane;MF:delta24-sterol reductase activity;MF:flavin adenine dinucleotide binding;MF:oxidoreductase activity, acting on the CH-CH group of donors, NAD or NADP as acceptor;MF:UDP-N-acetylmuramate dehydrogenase activity;MF:calmodulin binding;MF:FAD binding;MF:oxidoreductase activity;	K09828	DHCR24, DWF1	map00100	Steroid biosynthesis	yes	down	-2.06175	3.59947e-05	yes	down	-1.10443	0.0311211	yes	down	-1.24492	0.00110114
MTR_4g093560		magnesium-dependent phosphatase-like protein	GO:0016311;GO:0016787;GO:001679	BP:dephosphorylation;MF:hydrolase activity;MF:phosphatase activity;	K17619	MDP1	------	------	yes	down	-2.99892	6.99007e-05	yes	down	-2.17612	0.000129744	yes	down	-2.64046	0.000144298
MTR_4g094785		FKBP-type peptidyl-prolyl cis-trans isomerase	GO:0000413;GO:0031977;GO:0009507;GO:0016853;GO:000375	BP:protein peptidyl-prolyl isomerization;CC:thylakoid lumen;CC:chloroplast;MF:isomerase activity;MF:peptidyl-prolyl cis-trans isomerase activity;	K01802	E5.2.1.8	------	------	yes	down	-1.36101	0.00357066	yes	down	-1.48806	0.000592695	yes	down	-1.29415	0.000319136
MTR_4g099340		light harvesting-like protein	GO:0009535;GO:001602	CC:chloroplast thylakoid membrane;CC:integral component of membrane;	------	------	------	------	yes	down	-1.25832	0.00308364	yes	down	-1.04889	0.00739085	yes	down	-1.13353	0.00172363
MTR_4g104470		31 kDa ribonucleoprotein	GO:0019013;GO:0003723;GO:000367	CC:viral nucleocapsid;MF:RNA binding;MF:nucleic acid binding;	K11294	NCL, NSR1	------	------	yes	down	-1.71843	0.000689452	yes	down	-1.57607	0.000662767	yes	down	-1.22322	0.00050836
MTR_4g106970		phosphoglycerate mutase	------	------	------	------	------	------	yes	down	-1.33113	0.000300116	yes	down	-1.03979	0.00523961	yes	down	-1.11134	0.000482854
MTR_4g112530		extracellular calcium sensing receptor	GO:0090333;GO:0009704;GO:0071277;GO:0009535;GO:000573	BP:regulation of stomatal closure;BP:de-etiolation;BP:cellular response to calcium ion;CC:chloroplast thylakoid membrane;CC:mitochondrion;	------	------	------	------	yes	down	-1.86152	0.00169248	yes	down	-1.94707	0.000838694	yes	down	-1.17357	0.00538546
MTR_5g009110		cytochrome P450 family 97 protein	GO:0055114;GO:0031969;GO:0009941;GO:0009570;GO:0004497;GO:0020037;GO:0016705;GO:0005506;GO:0046872;GO:001649	BP:oxidation-reduction process;CC:chloroplast membrane;CC:chloroplast envelope;CC:chloroplast stroma;MF:monooxygenase activity;MF:heme binding;MF:oxidoreductase activity, acting on paired donors, with incorporation or reduction of molecular oxygen;MF:iron ion binding;MF:metal ion binding;MF:oxidoreductase activity;	------	------	------	------	yes	down	-2.0442	3.25765e-05	yes	down	-1.27478	0.00202253	yes	down	-1.55139	0.000130538
MTR_5g011460		ycf49-like protein	GO:0016021;GO:001602	CC:integral component of membrane;CC:membrane;	------	------	------	------	yes	down	-1.84239	0.000398062	yes	down	-1.64146	0.000215156	yes	down	-1.9109	2.53832e-05
MTR_5g017260		triacylglycerol lipase-like protein	GO:0006629;GO:0016021;GO:0016020;GO:0016787;GO:000480	BP:lipid metabolic process;CC:integral component of membrane;CC:membrane;MF:hydrolase activity;MF:triglyceride lipase activity;	------	------	------	------	yes	down	-2.55625	0.000778757	yes	down	-1.89603	0.00896966	yes	down	-1.44819	0.0109547
MTR_5g025650		long-chain-alcohol oxidase FAO1-like protein	GO:0055114;GO:0016021;GO:0016020;GO:0046577;GO:0016614;GO:0050660;GO:001649	BP:oxidation-reduction process;CC:integral component of membrane;CC:membrane;MF:long-chain-alcohol oxidase activity;MF:oxidoreductase activity, acting on CH-OH group of donors;MF:flavin adenine dinucleotide binding;MF:oxidoreductase activity;	K17756	FAO3	------	------	yes	down	-2.17387	3.34521e-05	yes	down	-1.19984	0.00918954	yes	down	-1.85913	0.00116001
MTR_5g026510		LRR receptor-like kinase	GO:0006468;GO:0016310;GO:0030244;GO:0016021;GO:0016020;GO:0016301;GO:0000166;GO:0004674;GO:0016740;GO:0004672;GO:000552	BP:protein phosphorylation;BP:phosphorylation;BP:cellulose biosynthetic process;CC:integral component of membrane;CC:membrane;MF:kinase activity;MF:nucleotide binding;MF:protein serine/threonine kinase activity;MF:transferase activity;MF:protein kinase activity;MF:ATP binding;	------	------	------	------	yes	down	-2.089	5.62082e-05	yes	down	-1.6822	0.000247756	yes	down	-1.73778	0.00017054
MTR_5g030940		zincin-like metalloprotease family protein	GO:0006508;GO:0006518;GO:0009507;GO:0016787;GO:0004222;GO:0046872;GO:0008233;GO:000823	BP:proteolysis;BP:peptide metabolic process;CC:chloroplast;MF:hydrolase activity;MF:metalloendopeptidase activity;MF:metal ion binding;MF:peptidase activity;MF:metallopeptidase activity;	K01414	prlC	------	------	yes	down	-1.39556	0.00100461	yes	down	-1.23441	0.00386332	yes	down	-1.11335	0.000568552
MTR_5g031360		cinnamyl alcohol dehydrogenase family protein	GO:0055114;GO:0052747;GO:0045551;GO:0008270;GO:0046872;GO:001649	BP:oxidation-reduction process;MF:sinapyl alcohol dehydrogenase activity;MF:cinnamyl-alcohol dehydrogenase activity;MF:zinc ion binding;MF:metal ion binding;MF:oxidoreductase activity;	K00083	E1.1.1.195	map00940	Phenylpropanoid biosynthesis	yes	down	-4.08512	1.34622e-05	yes	down	-3.1649	0.000111506	yes	down	-2.53834	0.000229498
MTR_5g037380		glutathione S-transferase, amino-terminal domain protein	GO:0006749;GO:0005737;GO:0016740;GO:0004364;GO:000551	BP:glutathione metabolic process;CC:cytoplasm;MF:transferase activity;MF:glutathione transferase activity;MF:protein binding;	K00799	GST, gst	map05225;map00480	Hepatocellular carcinoma;Glutathione metabolism	yes	down	-2.47658	2.65619e-05	yes	down	-1.19061	0.0274148	yes	down	-1.78949	3.09528e-05
MTR_5g042420		NAD(P)H dehydrogenase	GO:0070838;GO:0030003;GO:0010027;GO:0006979;GO:0009535;GO:0016021;GO:000950	BP:divalent metal ion transport;BP:cellular cation homeostasis;BP:thylakoid membrane organization;BP:response to oxidative stress;CC:chloroplast thylakoid membrane;CC:integral component of membrane;CC:chloroplast;	------	------	------	------	yes	down	-2.34887	2.45217e-05	yes	down	-2.02455	0.000779158	yes	down	-1.85801	0.000165555
MTR_5g043020		plastid division regulator MinE	GO:0032955;GO:0010020;GO:0051301;GO:0009706;GO:0009507;GO:0051117;GO:004280	BP:regulation of barrier septum assembly;BP:chloroplast fission;BP:cell division;CC:chloroplast inner membrane;CC:chloroplast;MF:ATPase binding;MF:identical protein binding;	------	------	------	------	yes	down	-2.07679	9.53911e-05	yes	down	-1.44033	0.00161766	yes	down	-1.28967	0.000385936
MTR_5g043480		UvrB/uvrC domain protein	GO:0009840;GO:0009507;GO:0008233;GO:0005515;GO:000367	CC:chloroplastic endopeptidase Clp complex;CC:chloroplast;MF:peptidase activity;MF:protein binding;MF:DNA binding;	------	------	------	------	yes	down	-1.75539	9.82031e-05	yes	down	-1.4003	0.00100957	yes	down	-1.49368	4.14812e-05
MTR_5g093390		GDP-L-galactose phosphorylase	GO:0006006;GO:0005737;GO:0080048;GO:0016779;GO:001674	BP:glucose metabolic process;CC:cytoplasm;MF:GDP-D-glucose phosphorylase activity;MF:nucleotidyltransferase activity;MF:transferase activity;	K14190	VTC2_5	map00053	Ascorbate and aldarate metabolism	yes	down	-1.74942	0.000571251	yes	down	-1.79609	0.00050416	yes	down	-1.29495	0.000345165
MTR_5g098785		light-harvesting complex I chlorophyll A/B-binding protein	GO:0018298;GO:0015979;GO:0009765;GO:0009535;GO:0009579;GO:0009536;GO:0009522;GO:0009523;GO:0016021;GO:0016020;GO:0009507;GO:0016168;GO:004687	BP:protein-chromophore linkage;BP:photosynthesis;BP:photosynthesis, light harvesting;CC:chloroplast thylakoid membrane;CC:thylakoid;CC:plastid;CC:photosystem I;CC:photosystem II;CC:integral component of membrane;CC:membrane;CC:chloroplast;MF:chlorophyll binding;MF:metal ion binding;	K08909	LHCA3	map00196	Photosynthesis - antenna proteins	yes	down	-2.18722	0.000130492	yes	down	-1.75183	0.000723015	yes	down	-2.12171	6.70799e-05
MTR_6g006990		carbonic anhydrase family protein	GO:0015976;GO:0009570;GO:0016829;GO:0004089;GO:000827	BP:carbon utilization;CC:chloroplast stroma;MF:lyase activity;MF:carbonate dehydratase activity;MF:zinc ion binding;	K01673	cynT, can	map00910	Nitrogen metabolism	yes	down	-3.71899	0.000349444	yes	down	-3.07498	0.000318063	yes	down	-3.78238	5.91007e-05
MTR_6g014195		UDP-glycosyltransferase superfamily protein	GO:0016758;GO:0016740;GO:001675	MF:transferase activity, transferring hexosyl groups;MF:transferase activity;MF:transferase activity, transferring glycosyl groups;	K21374	UGT85A	map00902	Monoterpenoid biosynthesis	yes	down	-2.26835	0.00398004	yes	down	-2.58055	0.00214404	yes	down	-1.07771	0.00223755
MTR_6g017260		thylakoid membrane slr0575-like protein	GO:001602	CC:integral component of membrane;	------	------	------	------	yes	down	-1.27824	0.000592039	yes	down	-1.25735	0.000929313	yes	down	-1.43803	0.000142268
MTR_6g033320		light-harvesting complex I chlorophyll A/B-binding protein	GO:0018298;GO:0015979;GO:0009765;GO:0009535;GO:0009579;GO:0009536;GO:0009522;GO:0009523;GO:0016021;GO:0016020;GO:0009507;GO:001616	BP:protein-chromophore linkage;BP:photosynthesis;BP:photosynthesis, light harvesting;CC:chloroplast thylakoid membrane;CC:thylakoid;CC:plastid;CC:photosystem I;CC:photosystem II;CC:integral component of membrane;CC:membrane;CC:chloroplast;MF:chlorophyll binding;	K08907	LHCA1	map00196	Photosynthesis - antenna proteins	yes	down	-2.33217	0.000170638	yes	down	-1.86131	0.00296286	yes	down	-2.22953	0.000280058
MTR_6g037530		5-formyltetrahydrofolate cyclo-ligase	GO:0005737;GO:0009507;GO:001687	CC:cytoplasm;CC:chloroplast;MF:ligase activity;	K01934	MTHFS	map00670	One carbon pool by folate	yes	down	-2.03826	3.58114e-05	yes	down	-1.74857	0.000789603	yes	down	-1.8666	3.07463e-05
MTR_7g018880		nuclear transport factor 2 (NTF2) family protein	GO:0009535;GO:000375	CC:chloroplast thylakoid membrane;MF:peptidyl-prolyl cis-trans isomerase activity;	------	------	------	------	yes	down	-1.18918	0.00135914	yes	down	-1.01555	0.0147084	yes	down	-1.02499	0.00162793
MTR_7g069210		bacteriochlorophyll synthase, putative	GO:0015995;GO:0009534;GO:0016021;GO:0016020;GO:0009507;GO:0046408;GO:001676	BP:chlorophyll biosynthetic process;CC:chloroplast thylakoid;CC:integral component of membrane;CC:membrane;CC:chloroplast;MF:chlorophyll synthetase activity;MF:transferase activity, transferring alkyl or ary;	K04040	chlG, bchG	map00860	Porphyrin and chlorophyll metabolism	yes	down	-1.49179	0.000517315	yes	down	-1.38595	0.0027938	yes	down	-1.05959	0.000780396
MTR_7g073250		elongation factor P (EF-P), putative	GO:0043043;GO:0009793;GO:0006414;GO:0045036;GO:0005737;GO:0009570;GO:000374	BP:peptide biosynthetic process;BP:embryo development ending in seed dormancy;BP:translational elongation;BP:protein targeting to chloroplast;CC:cytoplasm;CC:chloroplast stroma;MF:translation elongation factor activity;	K02356	efp	------	------	yes	down	-1.42164	0.000464613	yes	down	-1.28538	0.0016375	yes	down	-1.15349	0.00136297
MTR_7g073380		WRKY transcription factor	GO:0006355;GO:0005634;GO:0003700;GO:0043565;GO:000367	BP:regulation of transcription, DNA-templated;CC:nucleus;MF:transcription factor activity, sequence-specific DNA binding;MF:sequence-specific DNA binding;MF:DNA binding;	------	------	------	------	yes	down	-4.02283	8.70915e-06	yes	down	-3.63176	0.000350896	yes	down	-3.46017	5.66276e-05
MTR_7g080250		thioredoxin	GO:0045454;GO:0006662;GO:0055114;GO:0005623;GO:0009507;GO:0016656;GO:0016491;GO:001503	BP:cell redox homeostasis;BP:glycerol ether metabolic process;BP:oxidation-reduction process;CC:cell;CC:chloroplast;MF:monodehydroascorbate reductas;MF:oxidoreductase activity;MF:protein disulfide oxidoreductase activity;	K03671	trxA	------	------	yes	down	-1.9836	4.30092e-05	yes	down	-2.27459	0.000204515	yes	down	-1.48881	0.000141663
MTR_7g080370		calreticulin	GO:0006457;GO:0005783;GO:0030246;GO:0051082;GO:0005509;GO:0005515;GO:004687	BP:protein folding;CC:endoplasmic reticulum;MF:carbohydrate binding;MF:unfolded protein binding;MF:calcium ion binding;MF:protein binding;MF:metal ion binding;	K08057	CALR	map04145;map05163;map04141	Phagosome;Human cytomegalovirus infection;Protein processing in endoplasmic reticulum	yes	down	-1.87738	0.000166103	yes	down	-1.55144	0.000841165	yes	down	-1.82511	0.000143857
MTR_7g080530		phosphoglycolate phosphatase-like protein	GO:0016311;GO:0005737;GO:0016791;GO:0008967;GO:001678	BP:dephosphorylation;CC:cytoplasm;MF:phosphatase activity;MF:phosphoglycolate phosphatase activity;MF:hydrolase activity;	K19269	PGP, PGLP	map00630	Glyoxylate and dicarboxylate metabolism	yes	down	-2.38711	0.000100504	yes	down	-2.17377	0.000210301	yes	down	-2.02457	0.000193723
MTR_7g088340		magnesium-protoporphyrin IX monomethyl ester cyclase	GO:0031408;GO:0015995;GO:0006636;GO:0019216;GO:1901401;GO:0009658;GO:0019344;GO:0010027;GO:0015979;GO:0055114;GO:0009535;GO:0009706;GO:0048529;GO:0046872;GO:001649	BP:oxylipin biosynthetic process;BP:chlorophyll biosynthetic process;BP:unsaturated fatty acid biosynthetic process;BP:regulation of lipid metabolic process;BP:regulation of tetrapyrrole metabolic process;BP:chloroplast organization;BP:cysteine biosynthetic process;BP:thylakoid membrane organization;BP:photosynthesis;BP:oxidation-reduction process;CC:chloroplast thylakoid membrane;CC:chloroplast …	K04035	E1.14.13.81, acsF, chlE	map00860	Porphyrin and chlorophyll metabolism	yes	down	-2.33623	9.60248e-05	yes	down	-2.31502	0.000940094	yes	down	-1.67457	0.00132149
MTR_7g088740		4-alpha-glucanotransferase DPE2	GO:0005975;GO:0005977;GO:0000025;GO:0019252;GO:0102500;GO:0010297;GO:0030246;GO:0004134;GO:0016740;GO:200107	BP:carbohydrate metabolic process;BP:glycogen metabolic process;BP:maltose catabolic process;BP:starch biosynthetic process;MF:beta-maltose 4-alpha-glucanotransferase activity;MF:heteropolysaccharide binding;MF:carbohydrate binding;MF:4-alpha-glucanotransferase activity;MF:transferase activity;MF:starch binding;	K00705	malQ	map00500	Starch and sucrose metabolism	yes	down	-1.87705	0.000190885	yes	down	-1.52744	0.00853973	yes	down	-1.04402	0.00283377
MTR_7g089970		ferredoxin-dependent glutamate synthase	GO:0006537;GO:0006807;GO:0055114;GO:0015930;GO:0016638;GO:0016041;GO:0003824;GO:001649	BP:glutamate biosynthetic process;BP:nitrogen compound metabolic process;BP:oxidation-reduction process;MF:glutamate synthase activity;MF:oxidoreductase activity, acting on the CH-NH2 group of donors;MF:glutamate synthas;MF:catalytic activity;MF:oxidoreductase activity;	K00284	GLU, gltS	map00630;map00910	Glyoxylate and dicarboxylate metabolism;Nitrogen metabolism	yes	down	-1.92759	0.00309157	yes	down	-1.6946	0.0024349	yes	down	-1.31037	0.00125049
MTR_7g105840		hypothetical protein	------	------	------	------	------	------	yes	down	-1.84762	0.000209566	yes	down	-1.68288	0.000360579	yes	down	-1.34375	0.000843884
MTR_7g106440		33 kDa ribonucleoprotein	GO:1901259;GO:0009535;GO:1990904;GO:0019013;GO:0009507;GO:0003723;GO:000367	BP:chloroplast rRNA processing;CC:chloroplast thylakoid membrane;CC:ribonucleoprotein complex;CC:viral nucleocapsid;CC:chloroplast;MF:RNA binding;MF:nucleic acid binding;	K11294	NCL, NSR1	------	------	yes	down	-1.49694	0.001631	yes	down	-1.15924	0.00357814	yes	down	-1.09666	0.00132146
MTR_7g111690		receptor-like kinase plant	GO:0006468;GO:0016310;GO:0016020;GO:0016021;GO:0005886;GO:0004672;GO:0004675;GO:0016740;GO:0016301;GO:000552	BP:protein phosphorylation;BP:phosphorylation;CC:membrane;CC:integral component of membrane;CC:plasma membrane;MF:protein kinase activity;MF:transmembrane receptor protein serine/threonine kinase activity;MF:transferase activity;MF:kinase activity;MF:ATP binding;	------	------	------	------	yes	down	-1.27077	0.00129927	yes	down	-1.09665	0.0049633	yes	down	-1.18517	0.00105413
MTR_7g444820		plastid lipid-associated protein	------	------	------	------	------	------	yes	down	-2.35591	1.67077e-05	yes	down	-1.9493	0.000615559	yes	down	-2.02659	0.000218215
MTR_8g006755		FKBP-type peptidyl-prolyl cis-trans isomerase	GO:0000413;GO:0016021;GO:0003755;GO:001685	BP:protein peptidyl-prolyl isomerization;CC:integral component of membrane;MF:peptidyl-prolyl cis-trans isomerase activity;MF:isomerase activity;	------	------	------	------	yes	down	-1.93109	6.52567e-05	yes	down	-1.44434	0.000655373	yes	down	-1.5986	0.000209453
MTR_8g006995		50S ribosomal protein L4, bacterial/organelle protein	GO:0016579;GO:0006412;GO:0005840;GO:0003735;GO:000484	BP:protein deubiquitination;BP:translation;CC:ribosome;MF:structural constituent of ribosome;MF:thiol-dependent ubiquitin-specific protease activity;	K02926	RP-L4, MRPL4, rplD	map03010	Ribosome	yes	down	-1.39203	0.000881047	yes	down	-1.27424	0.00161114	yes	down	-1.16514	0.000583008
MTR_8g031100		AT hook motif DNA-binding family protein	GO:0003680;GO:000367	MF:AT DNA binding;MF:DNA binding;	------	------	------	------	yes	down	-1.73175	0.000199545	yes	down	-1.40117	0.000422783	yes	down	-1.46031	0.000805481
MTR_8g054450		50S ribosomal protein L13	GO:0009735;GO:0006412;GO:0009579;GO:0009941;GO:0005840;GO:0009570;GO:0009507;GO:000373	BP:response to cytokinin;BP:translation;CC:thylakoid;CC:chloroplast envelope;CC:ribosome;CC:chloroplast stroma;CC:chloroplast;MF:structural constituent of ribosome;	K02871	RP-L13, MRPL13, rplM	map03010	Ribosome	yes	down	-1.76874	9.52596e-05	yes	down	-1.52895	0.000513074	yes	down	-1.50036	0.00018174
MTR_8g070530		phototropin-2 protein	GO:0010027;GO:0000023;GO:0010103;GO:0009638;GO:0009735;GO:0016556;GO:0009637;GO:0010218;GO:0046777;GO:0019252;GO:0006468;GO:0007623;GO:0019761;GO:0010118;GO:0010114;GO:0009644;GO:0035304;GO:0010362;GO:0042793;GO:0005737;GO:0005634;GO:0005794;GO:0005886;GO:0005622;GO:0004674;GO:0016740;GO:0010181;GO:0005524;GO:0009882;GO:0004672;GO:0000155;GO:004280	BP:thylakoid membrane organization;BP:maltose metabolic process;BP:stomatal complex morphogenesis;BP:phototropism;BP:response to cytokinin;BP:mRNA modification;BP:response to blue light;BP:response to far red light;BP:protein autophosphorylation;BP:starch biosynthetic process;BP:protein phosphorylation;BP:circadian rhythm;BP:glucosinolate biosynthetic process;BP:stomatal movement;BP:response to r…	K20715	PHOT	------	------	yes	down	-2.69325	0.000118079	yes	down	-1.81137	0.0013027	yes	down	-1.71229	0.00037519
MTR_8g089880		zinc finger, C3HC4 type (RING finger) protein	GO:0016021;GO:001602	CC:integral component of membrane;CC:membrane;	------	------	------	------	yes	down	-1.26572	0.0320488	yes	down	-1.39055	0.033777	yes	down	-1.16754	0.0499236
MTR_8g089895		homeobox associated leucine zipper protein	GO:0006355;GO:0005634;GO:0003700;GO:0043565;GO:000367	BP:regulation of transcription, DNA-templated;CC:nucleus;MF:transcription factor activity, sequence-specific DNA binding;MF:sequence-specific DNA binding;MF:DNA binding;	K09338	HD-ZIP	------	------	yes	down	-2.54626	2.94354e-05	yes	down	-1.94123	0.00245713	yes	down	-2.044	0.00014437
MTR_8g090185		50S ribosomal protein L29	GO:0006412;GO:0005622;GO:0005840;GO:000373	BP:translation;CC:intracellular;CC:ribosome;MF:structural constituent of ribosome;	K02904	RP-L29, rpmC	map03010	Ribosome	yes	down	-1.41576	0.000500276	yes	down	-1.20785	0.00106929	yes	down	-1.30073	0.000233509
MTR_8g095320		ferrochelatase	GO:0006783;GO:0006779;GO:0005739;GO:0016829;GO:000432	BP:heme biosynthetic process;BP:porphyrin-containing compound biosynthetic process;CC:mitochondrion;MF:lyase activity;MF:ferrochelatase activity;	K01772	hemH, FECH	map00860	Porphyrin and chlorophyll metabolism	yes	down	-1.96827	6.82209e-05	yes	down	-1.72701	0.00043567	yes	down	-1.43472	8.42613e-05
MTR_8g467540		CAAX amino terminal protease family protein	GO:0006508;GO:0016020;GO:0016021;GO:000823	BP:proteolysis;CC:membrane;CC:integral component of membrane;MF:peptidase activity;	K07052	K07052	------	------	yes	down	-2.17444	7.35792e-05	yes	down	-1.30724	0.00223776	yes	down	-1.46258	0.000471021

## Sheet: Cluster 4
gene id	gene name	gene description	GO_id	GO_term	KO_id	KO_name	Pathway_id	Pathway_definition	Control_VS_Light_150mM_6D(significant)	Control_VS_Light_150mM_6D(regulate)	Control_VS_Light_150mM_6D(log2fc)	Control_VS_Light_150mM_6D(padjust)	Control_VS_Light_150mM_2D(significant)	Control_VS_Light_150mM_2D(regulate)	Control_VS_Light_150mM_2D(log2fc)	Control_VS_Light_150mM_2D(padjust)	Control_VS_Light_150mM_4D(significant)	Control_VS_Light_150mM_4D(regulate)	Control_VS_Light_150mM_4D(log2fc)	Control_VS_Light_150mM_4D(padjust)
MTR_0038s0080		disease resistance protein (TIR-NBS-LRR class)	GO:0007165;GO:0005515;GO:0016787;GO:0043531;GO:000367	BP:signal transduction;MF:protein binding;MF:hydrolase activity;MF:ADP binding;MF:DNA binding;	------	------	------	------	yes	down	-2.71045	0.000346581	yes	down	-4.49185	4.98343e-05	yes	down	-2.96301	7.08297e-05
MTR_1588s0010		ATP synthase F1, gamma subunit	GO:0015986;GO:0099132;GO:0006754;GO:0045261;GO:0000275;GO:0009535;GO:0016787;GO:004693	BP:ATP synthesis coupled proton transport;BP:old GO;BP:ATP biosynthetic process;CC:proton-transporting ATP synthase complex, catalytic core;CC:mitochondrial proton-transporting ATP synthase complex, catalytic core;CC:chloroplast thylakoid membrane;MF:hydrolase activity;MF:proton-transporting ATP synthase activity, rotational mechanism;	K02115	ATPF1G, atpG	map00195;map00190	Photosynthesis;Oxidative phosphorylation	yes	down	-2.19311	0.002253	yes	down	-3.0395	3.89103e-05	yes	down	-2.31553	7.52412e-05
MTR_1g015930		C2H2 type zinc finger protein	GO:000367	MF:nucleic acid binding;	------	------	------	------	yes	down	-1.33422	0.00241052	yes	down	-1.88166	0.000235081	yes	down	-1.15269	0.000339667
MTR_1g027960		receptor-like kinase	GO:0006468;GO:0016310;GO:0016021;GO:0016020;GO:0016787;GO:0016301;GO:0008889;GO:0004672;GO:000552	BP:protein phosphorylation;BP:phosphorylation;CC:integral component of membrane;CC:membrane;MF:hydrolase activity;MF:kinase activity;MF:glycerophosphodiester phosphodiesterase activity;MF:protein kinase activity;MF:ATP binding;	K04733	IRAK4	------	------	yes	down	-1.6231	0.00153498	yes	down	-2.40534	0.00069571	yes	down	-1.88186	0.000926378
MTR_1g074930		high affinity inorganic phosphate transporter	GO:0006817;GO:0055085;GO:0016021;GO:0016020;GO:0016787;GO:0005315;GO:002285	BP:phosphate ion transport;BP:transmembrane transport;CC:integral component of membrane;CC:membrane;MF:hydrolase activity;MF:inorganic phosphate transmembrane transporter activity;MF:transmembrane transporter activity;	K08176	PHO84	------	------	yes	down	-2.94681	0.00177268	yes	down	-3.66354	0.000812448	yes	down	-2.864	0.000596516
MTR_1g082430		Mog1/PsbP/DUF1795-like photosystem II reaction center PsbP family protein	GO:000922	BP:pyrimidine ribonucleotide biosynthetic process;	------	------	------	------	yes	down	-1.78269	0.000961933	yes	down	-2.22352	0.000698836	yes	down	-1.62927	0.000138077
MTR_1g101400		dihydrodipicolinate reductase	GO:0019684;GO:0009965;GO:0019877;GO:0009089;GO:0016556;GO:0010103;GO:0055114;GO:0009570;GO:0008839;GO:001649	BP:photosynthesis, light reaction;BP:leaf morphogenesis;BP:diaminopimelate biosynthetic process;BP:lysine biosynthetic process via diaminopimelate;BP:mRNA modification;BP:stomatal complex morphogenesis;BP:oxidation-reduction process;CC:chloroplast stroma;MF:4-hydroxy-tetrahydrodipicolinate reductase;MF:oxidoreductase activity;	K16908	CRR1	------	------	yes	down	-2.36297	0.000145006	yes	down	-2.96957	0.000199703	yes	down	-2.18946	4.41183e-05
MTR_1g105650		cysteine-rich receptor-kinase-like protein	GO:0006468;GO:0016310;GO:0042742;GO:0016020;GO:0016021;GO:0005886;GO:0004674;GO:0016740;GO:0016301;GO:0004672;GO:000552	BP:protein phosphorylation;BP:phosphorylation;BP:defense response to bacterium;CC:membrane;CC:integral component of membrane;CC:plasma membrane;MF:protein serine/threonine kinase activity;MF:transferase activity;MF:kinase activity;MF:protein kinase activity;MF:ATP binding;	K04733	IRAK4	------	------	yes	down	-1.41455	0.0048772	yes	down	-2.24008	0.000366285	yes	down	-1.6497	0.000125845
MTR_2g017520		pyridoxal biosynthesis protein PDX1, putative	GO:0015994;GO:0010224;GO:0042538;GO:0006982;GO:0010335;GO:0006520;GO:0009651;GO:0042823;GO:0042819;GO:0000023;GO:0006979;GO:0019252;GO:0005829;GO:0012505;GO:0005886;GO:0036381;GO:0016829;GO:0003824;GO:0046982;GO:004280	BP:chlorophyll metabolic process;BP:response to UV-B;BP:hyperosmotic salinity response;BP:response to lipid hydroperoxide;BP:response to non-ionic osmotic stress;BP:cellular amino acid metabolic process;BP:response to salt stress;BP:pyridoxal phosphate biosynthetic process;BP:vitamin B6 biosynthetic process;BP:maltose metabolic process;BP:response to oxidative stress;BP:starch biosynthetic proces…	K06215	pdxS, pdx1	map00750	Vitamin B6 metabolism	yes	down	-1.73573	0.0013887	yes	down	-1.83775	0.000301495	yes	down	-1.13862	0.000341118
MTR_2g023320		soluble starch synthase III-1	GO:0009250;GO:0019252;GO:0009507;GO:0033201;GO:0016757;GO:0016740;GO:0004373;GO:2001070;GO:000901	BP:glucan biosynthetic process;BP:starch biosynthetic process;CC:chloroplast;MF:alpha-1,4-glucan synthase activity;MF:transferase activity, transferring glycosyl groups;MF:transferase activity;MF:glycoge;MF:starch binding;MF:starch synthase activity;	------	------	------	------	yes	down	-1.72101	0.00268258	yes	down	-1.98287	0.000596095	yes	down	-1.11389	0.00158287
MTR_2g040060		lycopene epsilon cyclase	GO:0016120;GO:0016123;GO:0016117;GO:0006744;GO:0010103;GO:0055114;GO:0031969;GO:0016021;GO:0045435;GO:0016853;GO:0016705;GO:001649	BP:carotene biosynthetic process;BP:xanthophyll biosynthetic process;BP:carotenoid biosynthetic process;BP:ubiquinone biosynthetic process;BP:stomatal complex morphogenesis;BP:oxidation-reduction process;CC:chloroplast membrane;CC:integral component of membrane;MF:lycopene epsilon cyclase activity;MF:isomerase activity;MF:oxidoreductase activity, acting on paired donors, with incorporation or red…	K06444	lcyE, crtL2	map00906	Carotenoid biosynthesis	yes	down	-1.34621	0.000638109	yes	down	-1.53312	0.000428345	yes	down	-1.05229	0.00127659
MTR_2g080290		transmembrane protein, putative	GO:0016021;GO:001602	CC:integral component of membrane;CC:membrane;	------	------	------	------	yes	down	-1.11982	0.00101305	yes	down	-1.5703	0.00243313	yes	down	-1.29011	9.04162e-05
MTR_2g082660		plant/F3H11-7 protein	GO:0009965;GO:000950	BP:leaf morphogenesis;CC:chloroplast;	------	------	------	------	yes	down	-2.01977	0.000155125	yes	down	-3.23567	9.55023e-05	yes	down	-2.09906	8.26795e-05
MTR_2g090200		photosystem II Pbs27 protein	GO:001020	BP:photosystem II assembly;	K08902	psb27	map00195	Photosynthesis	yes	down	-2.03648	8.27919e-05	yes	down	-2.07639	0.000180085	yes	down	-1.70473	0.000192579
MTR_2g438010		mTERF protein	GO:0006355;GO:0016021;GO:000369	BP:regulation of transcription, DNA-templated;CC:integral component of membrane;MF:double-stranded DNA binding;	K15032	MTERFD	------	------	yes	down	-1.66719	0.000591214	yes	down	-2.37212	0.000100166	yes	down	-1.39353	0.000241214
MTR_3g040370		methyltransferase PMT2-like protein	GO:0032259;GO:0005794;GO:0005802;GO:0016021;GO:0016020;GO:0005768;GO:0016740;GO:000816	BP:methylation;CC:Golgi apparatus;CC:trans-Golgi network;CC:integral component of membrane;CC:membrane;CC:endosome;MF:transferase activity;MF:methyltransferase activity;	------	------	------	------	yes	down	-1.60369	0.000318101	yes	down	-1.76019	0.000179963	yes	down	-1.39453	8.03881e-05
MTR_3g058630		ZIP metal ion transporter family protein	GO:0030001;GO:0055085;GO:0016020;GO:0016021;GO:004687	BP:metal ion transport;BP:transmembrane transport;CC:membrane;CC:integral component of membrane;MF:metal ion transmembrane transporter activity;	K14709	SLC39A1_2_3, ZIP1_2_3	------	------	yes	down	-2.03726	0.000218917	yes	down	-3.66614	4.25301e-05	yes	down	-2.87529	5.66092e-06
MTR_3g068030		ribulose bisphosphate carboxylase/oxygenase activase	GO:0009579;GO:0009570;GO:0016787;GO:0046863;GO:0004633;GO:000552	CC:thylakoid;CC:chloroplast stroma;MF:hydrolase activity;MF:ribulose-1,5-bisphosphate carboxylase/oxygenase activator activity;MF:phosphopantothenoylcysteine decarboxylase activity;MF:ATP binding;	------	------	------	------	yes	down	-2.98332	0.000794218	yes	down	-4.24013	0.000215112	yes	down	-3.07531	1.76438e-05
MTR_3g077550		transmembrane protein, putative	GO:0016556;GO:0000023;GO:0010103;GO:0019252;GO:0016021;GO:001602	BP:mRNA modification;BP:maltose metabolic process;BP:stomatal complex morphogenesis;BP:starch biosynthetic process;CC:integral component of membrane;CC:membrane;	------	------	------	------	yes	down	-2.52704	0.00290198	yes	down	-3.55414	4.21493e-05	yes	down	-1.9528	0.000401237
MTR_3g099470		seryl-tRNA synthetase/serine-tRNA ligase	GO:0006434;GO:0010228;GO:0006418;GO:0000096;GO:0009965;GO:0009793;GO:0035304;GO:0048481;GO:0009069;GO:0042793;GO:0010027;GO:0005737;GO:0005739;GO:0009507;GO:0004812;GO:0004828;GO:0000166;GO:0016874;GO:000552	BP:seryl-tRNA aminoacylation;BP:vegetative to reproductive phase transition of meristem;BP:tRNA aminoacylation for protein translation;BP:sulfur amino acid metabolic process;BP:leaf morphogenesis;BP:embryo development ending in seed dormancy;BP:regulation of protein dephosphorylation;BP:plant ovule development;BP:serine family amino acid metabolic process;BP:transcription from plastid promoter;BP…	K01875	SARS, serS	map00970	Aminoacyl-tRNA biosynthesis	yes	down	-1.39377	0.0011484	yes	down	-1.61436	0.000578453	yes	down	-1.02283	0.00202306
MTR_3g100910		prolyl-tRNA synthetase family protein	GO:0009553;GO:0048316;GO:0006433;GO:0010109;GO:0048481;GO:0010228;GO:0009658;GO:0009793;GO:0006418;GO:0010027;GO:0005737;GO:0017101;GO:0009570;GO:0005739;GO:0004827;GO:0000166;GO:0004812;GO:0016874;GO:000552	BP:embryo sac development;BP:seed development;BP:prolyl-tRNA aminoacylation;BP:regulation of photosynthesis;BP:plant ovule development;BP:vegetative to reproductive phase transition of meristem;BP:chloroplast organization;BP:embryo development ending in seed dormancy;BP:tRNA aminoacylation for protein translation;BP:thylakoid membrane organization;CC:cytoplasm;CC:aminoacyl-tRNA synthetase multien…	K01881	PARS, proS	map00970	Aminoacyl-tRNA biosynthesis	yes	down	-1.39383	0.000927618	yes	down	-1.45898	0.000528863	yes	down	-1.06744	0.000524287
MTR_3g104950		ultraviolet-B-repressible protein	GO:0015979;GO:0009523;GO:0016021;GO:0016020;GO:001649	BP:photosynthesis;CC:photosystem II;CC:integral component of membrane;CC:membrane;MF:oxidoreductase activity;	------	------	------	------	yes	down	-2.2448	0.000169952	yes	down	-3.78492	3.66331e-05	yes	down	-2.82337	2.69845e-05
MTR_3g118430		NAD-dependent epimerase/dehydratase family protein	GO:0009637;GO:0010218;GO:0010114;GO:0055114;GO:0009534;GO:0033728;GO:0050446;GO:001649	BP:response to blue light;BP:response to far red light;BP:response to red light;BP:oxidation-reduction process;CC:chloroplast thylakoid;MF:divinyl chlorophyllide a 8-vinyl-reductase activity;MF:azobenzene reductase activity;MF:oxidoreductase activity;	------	------	------	------	yes	down	-1.02405	0.00417216	yes	down	-1.77732	0.000295833	yes	down	-1.17283	0.00020891
MTR_3g462220		maternal effect embryo arrest protein, putative	------	------	------	------	------	------	yes	down	-1.27784	0.00444164	yes	down	-2.60409	0.00071751	yes	down	-2.22582	3.41382e-05
MTR_4g009960		eukaryotic translation initiation factor 3 subunit	GO:0006413;GO:0005515;GO:000374	BP:translational initiation;MF:protein binding;MF:translation initiation factor activity;	K03255	TIF31, CLU1	------	------	yes	down	-1.98944	0.00178563	yes	down	-2.56618	0.000248265	yes	down	-1.343	0.00227077
MTR_4g017125		hypothetical protein	GO:001602	CC:integral component of membrane;	------	------	------	------	yes	down	-2.50864	0.00917886	yes	down	-4.24952	0.000244423	yes	down	-3.08783	0.000417852
MTR_4g058700		zinc finger, C3HC4 type (RING finger) protein	GO:0005680;GO:000484	CC:anaphase-promoting complex;MF:ubiquitin-protein transferase activity;	------	------	------	------	yes	down	-1.38886	0.000530713	yes	down	-1.90788	0.000196458	yes	down	-1.34069	0.000198475
MTR_4g072990		PPR containing plant-like protein	GO:0048255;GO:0016556;GO:0034660;GO:0010027;GO:0042793;GO:0010103;GO:0016021;GO:0016020;GO:0009507;GO:000551	BP:mRNA stabilization;BP:mRNA modification;BP:ncRNA metabolic process;BP:thylakoid membrane organization;BP:transcription from plastid promoter;BP:stomatal complex morphogenesis;CC:integral component of membrane;CC:membrane;CC:chloroplast;MF:protein binding;	------	------	------	------	yes	down	-1.51338	0.00529554	yes	down	-1.87223	0.000999186	yes	down	-1.00079	0.00610936
MTR_4g109720		ABC transporter B family protein	GO:0055085;GO:0016021;GO:0016020;GO:0042626;GO:0099131;GO:0015440;GO:0000166;GO:0016887;GO:000552	BP:transmembrane transport;CC:integral component of membrane;CC:membrane;MF:ATPase activity, coupled to transmembrane movement of substances;MF:old GO;MF:peptide-transporting ATPase activity;MF:nucleotide binding;MF:ATPase activity;MF:ATP binding;	------	------	------	------	yes	down	-1.45863	0.000277701	yes	down	-1.60427	0.000235449	yes	down	-1.19114	0.000118623
MTR_4g113090		bile acid:sodium symporter	GO:0016020;GO:0016021;GO:000850	CC:membrane;CC:integral component of membrane;MF:bile aci;	K03453	TC.BASS	------	------	yes	down	-1.56695	0.000624304	yes	down	-2.21274	0.000130959	yes	down	-1.34459	0.000639591
MTR_5g005850		2-hydroxyisoflavanone dehydratase	GO:0016021;GO:0016787;GO:0033987;GO:008003	CC:integral component of membrane;MF:hydrolase activity;MF:2-hydroxyisoflavanone dehydratase activity;MF:methyl indole-3-acetate esterase activity;	K13258	HIDH	map00943	Isoflavonoid biosynthesis	yes	down	-1.05394	0.00562957	yes	down	-3.13024	0.000119205	yes	down	-1.88369	6.41399e-05
MTR_5g053270		CHUP1-like protein	GO:000970	CC:chloroplast outer membrane;	------	------	------	------	yes	down	-1.61317	0.00242427	yes	down	-2.33098	0.000439059	yes	down	-1.44366	0.000365076
MTR_5g071900		fructose-6-phosphate-2-kinase/fructose-2, 6-bisphosphatase	GO:0016310;GO:0046835;GO:0006000;GO:0006003;GO:0005829;GO:0016301;GO:0030246;GO:0003824;GO:0004331;GO:2001070;GO:0003873;GO:000552	BP:phosphorylation;BP:carbohydrate phosphorylation;BP:fructose metabolic process;BP:fructose 2,6-bisphosphate metabolic process;CC:cytosol;MF:kinase activity;MF:carbohydrate binding;MF:catalytic activity;MF:fructose-2,6-bisphosphate 2-phosphatase activity;MF:starch binding;MF:6-phosphofructo-2-kinase activity;MF:ATP binding;	K01103	PFKFB3	map00051	Fructose and mannose metabolism	yes	down	-2.2155	0.000199485	yes	down	-2.69994	4.26513e-05	yes	down	-1.881	4.81223e-05
MTR_5g082260		M50 family peptidase	GO:0006655;GO:0048481;GO:0009793;GO:0010228;GO:0010027;GO:0010103;GO:0009535;GO:0016021;GO:0016020;GO:000823	BP:phosphatidylglycerol biosynthetic process;BP:plant ovule development;BP:embryo development ending in seed dormancy;BP:vegetative to reproductive phase transition of meristem;BP:thylakoid membrane organization;BP:stomatal complex morphogenesis;CC:chloroplast thylakoid membrane;CC:integral component of membrane;CC:membrane;MF:metallopeptidase activity;	------	------	------	------	yes	down	-1.87224	0.0003137	yes	down	-1.94311	0.000122504	yes	down	-1.41262	0.000360175
MTR_5g087710		zinc-binding alcohol dehydrogenase family protein	GO:0046294;GO:0055114;GO:0005829;GO:0004024;GO:0004022;GO:0008270;GO:0051903;GO:0046872;GO:001649	BP:formaldehyde catabolic process;BP:oxidation-reduction process;CC:cytosol;MF:alcohol dehydrogenase activity, zinc-dependent;MF:alcohol dehydrogenas;MF:zinc ion binding;MF:S;MF:metal ion binding;MF:oxidoreductase activity;	K00121	frmA, ADH5, adhC	map00010;map00350;map00071	Glycolysis / Gluconeogenesis;Tyrosine metabolism;Fatty acid degradation	yes	down	-1.5938	0.000256216	yes	down	-2.9011	0.000493953	yes	down	-1.8798	0.000386395
MTR_6g015275		chlororespiratory reduction protein	GO:0010275;GO:0009570;GO:0010598;GO:000950	BP:NA;CC:chloroplast stroma;CC:NA;CC:chloroplast;	------	------	------	------	yes	down	-1.78343	0.000165494	yes	down	-2.79242	6.45391e-05	yes	down	-2.16354	3.54042e-05
MTR_6g015775		disease resistance protein (TIR-NBS-LRR class)	GO:0030001;GO:0007165;GO:0016787;GO:0005515;GO:0043531;GO:0003677;GO:004687	BP:metal ion transport;BP:signal transduction;MF:hydrolase activity;MF:protein binding;MF:ADP binding;MF:DNA binding;MF:metal ion binding;	------	------	------	------	yes	down	-1.84212	7.71197e-05	yes	down	-2.32571	0.0018228	yes	down	-2.3506	1.49384e-05
MTR_6g015780		RALF	GO:001602	CC:integral component of membrane;	------	------	------	------	yes	down	-1.75928	0.00016165	yes	down	-2.18816	0.00153542	yes	down	-2.10462	2.08898e-05
MTR_6g032880		NDH-dependent cyclic electron flow protein, putative	GO:0009965;GO:0005975;GO:0016556;GO:0003824;GO:003024	BP:leaf morphogenesis;BP:carbohydrate metabolic process;BP:mRNA modification;MF:catalytic activity;MF:carbohydrate binding;	------	------	------	------	yes	down	-2.54357	9.96619e-05	yes	down	-3.56313	3.85287e-05	yes	down	-2.30367	6.47894e-05
MTR_6g051780		transmembrane protein, putative	GO:0009535;GO:0016021;GO:001602	CC:chloroplast thylakoid membrane;CC:integral component of membrane;CC:membrane;	------	------	------	------	yes	down	-1.94809	0.000104638	yes	down	-3.00588	0.0004993	yes	down	-2.4348	2.33644e-05
MTR_6g065270		carboxylesterase-like protein	GO:0016787;GO:0052689;GO:008003	MF:hydrolase activity;MF:carboxylic ester hydrolase activity;MF:methyl indole-3-acetate esterase activity;	------	------	------	------	yes	down	-2.21079	0.00127508	yes	down	-3.42922	0.00038823	yes	down	-2.02479	0.000287247
MTR_6g075880		disease resistance protein (TIR-NBS-LRR class)	GO:0007165;GO:0005515;GO:0016787;GO:0043531;GO:000367	BP:signal transduction;MF:protein binding;MF:hydrolase activity;MF:ADP binding;MF:DNA binding;	------	------	------	------	yes	down	-2.35793	3.36044e-05	yes	down	-4.1037	3.25525e-05	yes	down	-2.66511	1.19424e-05
MTR_6g465290		hypothetical protein	------	------	------	------	------	------	yes	down	-1.31339	0.000709439	yes	down	-2.57528	6.11514e-05	yes	down	-1.48826	0.000699772
MTR_7g015390		feronia receptor-like kinase	GO:0006468;GO:0016310;GO:0016021;GO:0016020;GO:0016301;GO:0016740;GO:0004672;GO:000552	BP:protein phosphorylation;BP:phosphorylation;CC:integral component of membrane;CC:membrane;MF:kinase activity;MF:transferase activity;MF:protein kinase activity;MF:ATP binding;	K04733	IRAK4	------	------	yes	down	-2.78494	0.00150557	yes	down	-4.82953	0.000428312	yes	down	-3.25384	0.000925471
MTR_7g015620		feronia receptor-like kinase	GO:0006468;GO:0016310;GO:0016021;GO:0016020;GO:0016301;GO:0004674;GO:0004672;GO:000552	BP:protein phosphorylation;BP:phosphorylation;CC:integral component of membrane;CC:membrane;MF:kinase activity;MF:protein serine/threonine kinase activity;MF:protein kinase activity;MF:ATP binding;	K04733	IRAK4	------	------	yes	down	-3.55445	0.00373374	yes	down	-5.3701	0.000174343	yes	down	-3.18661	0.00035641
MTR_7g061550		myb transcription factor	GO:0009733;GO:0010338;GO:0009944;GO:0009751;GO:0045088;GO:0009753;GO:0009615;GO:0050832;GO:0045892;GO:0006351;GO:0046686;GO:0009651;GO:0008356;GO:0009739;GO:0042742;GO:0005730;GO:0005634;GO:0000793;GO:0043565;GO:0003677;GO:004280	BP:response to auxin;BP:leaf formation;BP:polarity specification of adaxial/abaxial axis;BP:response to salicylic acid;BP:regulation of innate immune response;BP:response to jasmonic acid;BP:response to virus;BP:defense response to fungus;BP:negative regulation of transcription, DNA-templated;BP:transcription, DNA-templated;BP:response to cadmium ion;BP:response to salt stress;BP:asymmetric cell …	K09422	MYBP	------	------	yes	down	-1.87412	8.25421e-05	yes	down	-2.28216	6.7741e-05	yes	down	-1.29127	0.000613487
MTR_7g080793		cytochrome protein C	GO:0006123;GO:0006122;GO:0010336;GO:0022900;GO:0055114;GO:0005739;GO:0005758;GO:0070469;GO:0005507;GO:0020037;GO:0046872;GO:000905	BP:mitochondrial electron transport, cytochrome c to oxygen;BP:mitochondrial electron transport, ubiquinol to cytochrome c;BP:gibberellic acid homeostasis;BP:electron transport chain;BP:oxidation-reduction process;CC:mitochondrion;CC:mitochondrial intermembrane space;CC:respiratory chain;MF:copper ion binding;MF:heme binding;MF:metal ion binding;MF:electron carrier activity;	K08738	CYC	map05167;map05163	Kaposi sarcoma-associated herpesvirus infection;Human cytomegalovirus infection	yes	down	-1.7026	0.000247317	yes	down	-2.64921	0.000127174	yes	down	-2.28372	1.12737e-05
MTR_7g083030		phenylalanyl-tRNA synthetase	GO:0006432;GO:0043039;GO:0005737;GO:0005739;GO:0004826;GO:0000049;GO:0000166;GO:0004812;GO:0016874;GO:000552	BP:phenylalanyl-tRNA aminoacylation;BP:tRNA aminoacylation;CC:cytoplasm;CC:mitochondrion;MF:phenylalanine-tRNA ligase activity;MF:tRNA binding;MF:nucleotide binding;MF:aminoacyl-tRNA ligase activity;MF:ligase activity;MF:ATP binding;	K01889	FARSA, pheS	map00970	Aminoacyl-tRNA biosynthesis	yes	down	-1.82161	9.86588e-05	yes	down	-1.89009	0.00014862	yes	down	-1.43752	0.00021819
MTR_7g100550		PPR containing plant-like protein	GO:000551	MF:protein binding;	------	------	------	------	yes	down	-2.5572	0.000373413	yes	down	-3.52337	6.60989e-05	yes	down	-2.33167	0.000150498
MTR_7g100570		transmembrane protein, putative	GO:0016021;GO:001602	CC:integral component of membrane;CC:membrane;	------	------	------	------	yes	down	-1.61914	0.000286014	yes	down	-2.07412	0.00138426	yes	down	-2.01985	7.56983e-05
MTR_7g108940		RelA-SpoT-like protein RSH1	GO:0010150;GO:0015969;GO:0016310;GO:0009611;GO:0015979;GO:0009507;GO:0008728;GO:0016301;GO:0008893;GO:001674	BP:leaf senescence;BP:guanosine tetraphosphate metabolic process;BP:phosphorylation;BP:response to wounding;BP:photosynthesis;CC:chloroplast;MF:GTP diphosphokinase activity;MF:kinase activity;MF:guanosine-3',5'-bi;MF:transferase activity;	------	------	------	------	yes	down	-2.08537	0.000170085	yes	down	-2.56135	5.01017e-05	yes	down	-1.74214	6.954e-05
MTR_8g006730		UDP-glucosyltransferase family protein	GO:0016021;GO:0016758;GO:0016740;GO:001675	CC:integral component of membrane;MF:transferase activity, transferring hexosyl groups;MF:transferase activity;MF:transferase activity, transferring glycosyl groups;	K08237	E2.4.1.218	------	------	yes	down	-2.47472	0.000149562	yes	down	-2.47197	0.00303777	yes	down	-2.2126	2.25406e-05
MTR_8g009840		NADP-dependent alkenal double bond reductase P2	GO:0055114;GO:0016021;GO:0016740;GO:0016757;GO:0016758;GO:001649	BP:oxidation-reduction process;CC:integral component of membrane;MF:transferase activity;MF:transferase activity, transferring glycosyl groups;MF:transferase activity, transferring hexosyl groups;MF:oxidoreductase activity;	------	------	------	------	yes	down	-1.01188	0.00261833	yes	down	-2.14094	5.73097e-05	yes	down	-1.35267	0.000169059
MTR_8g094600		NAD-dependent aldehyde dehydrogenase family protein	GO:0009737;GO:0009414;GO:0055114;GO:0006081;GO:0009941;GO:0009507;GO:0004028;GO:0004029;GO:0016620;GO:0016491;GO:003372	BP:response to abscisic acid;BP:response to water deprivation;BP:oxidation-reduction process;BP:cellular aldehyde metabolic process;CC:chloroplast envelope;CC:chloroplast;MF:3-chloroallyl aldehyde dehydrogenase activity;MF:aldehyde dehydrogenas;MF:oxidoreductase activity, acting on the aldehyde or oxo group of donors, NAD or NADP as acceptor;MF:oxidoreductase activity;MF:aldehyde dehydrogenas;	K00128	ALDH	map00310;map00280;map00330;map00903;map00053;map00380;map00010;map00620;map00071;map00340;map00561;map00410	Lysine degradation;Valine, leucine and isoleucine degradation;Arginine and proline metabolism;Limonene and pinene degradation;Ascorbate and aldarate metabolism;Tryptophan metabolism;Glycolysis / Gluconeogenesis;Pyruvate metabolism;Fatty acid degradation;Histidine metabolism;Glycerolipid metabolism;beta-Alanine metabolism	yes	down	-1.77647	0.000229533	yes	down	-2.18522	7.30636e-05	yes	down	-1.40488	0.00010165
MTR_8g103380		Zc3h12a-like ribonuclease NYN domain protein	GO:0001682;GO:0004526;GO:000551	BP:tRNA 5'-leader removal;MF:ribonuclease P activity;MF:protein binding;	K18213	PRORP	map03013	RNA transport	yes	down	-1.33364	0.00265055	yes	down	-1.65118	0.00100021	yes	down	-1.02152	0.00250188
MTR_8g468990		alpha amylase domain protein	GO:0005975;GO:0008152;GO:0009570;GO:0009507;GO:0016787;GO:0016798;GO:0003824;GO:0004556;GO:0005509;GO:010302	BP:carbohydrate metabolic process;BP:metabolic process;CC:chloroplast stroma;CC:chloroplast;MF:hydrolase activity;MF:hydrolase activity, acting on glycosyl bonds;MF:catalytic activity;MF:alpha-amylase activity;MF:calcium ion binding;MF:alpha-amylase activit;	------	------	------	------	yes	down	-2.56023	0.000320669	yes	down	-2.60715	0.000182444	yes	down	-1.90859	7.22753e-05

## Sheet: Cluster 5
gene id	gene name	gene description	GO_id	GO_term	KO_id	KO_name	Pathway_id	Pathway_definition	Control_VS_Light_150mM_6D(significant)	Control_VS_Light_150mM_6D(regulate)	Control_VS_Light_150mM_6D(log2fc)	Control_VS_Light_150mM_6D(padjust)	Control_VS_Light_150mM_2D(significant)	Control_VS_Light_150mM_2D(regulate)	Control_VS_Light_150mM_2D(log2fc)	Control_VS_Light_150mM_2D(padjust)	Control_VS_Light_150mM_4D(significant)	Control_VS_Light_150mM_4D(regulate)	Control_VS_Light_150mM_4D(log2fc)	Control_VS_Light_150mM_4D(padjust)
MTR_0053s0030		ubiquinone biosynthesis protein UbiB	GO:0006468;GO:0099132;GO:0070574;GO:0015434;GO:0016787;GO:0004672;GO:000552	BP:protein phosphorylation;BP:old GO;BP:cadmium ion transmembrane transport;MF:cadmium-transporting ATPase activity;MF:hydrolase activity;MF:protein kinase activity;MF:ATP binding;	K08869	ADCK, ABC1	------	------	yes	up	3.02116	0.000403214	yes	up	2.41658	0.00228688	yes	up	2.87141	1.26475e-05
MTR_0314s0030		2OG-Fe(II) oxygenase family oxidoreductase	GO:0055114;GO:0051213;GO:001649	BP:oxidation-reduction process;MF:dioxygenase activity;MF:oxidoreductase activity;	------	------	------	------	yes	up	2.97443	0.000103594	yes	up	2.40138	0.000289287	yes	up	2.69625	4.88691e-05
MTR_1g047210		3-ketoacyl-CoA thiolase 2, peroxisomal-like protein	GO:0006635;GO:0010124;GO:0005777;GO:0003824;GO:0016740;GO:0016747;GO:0003988;GO:001674	BP:fatty acid beta-oxidation;BP:phenylacetate catabolic process;CC:peroxisome;MF:catalytic activity;MF:transferase activity;MF:transferase activity, transferring acyl groups other than amino-acyl groups;MF:acetyl-CoA C-acyltransferase activity;MF:transferase activity, transferring acyl groups;	K07513	ACAA1	map04146;map00592;map00280;map01040;map00071	Peroxisome;alpha-Linolenic acid metabolism;Valine, leucine and isoleucine degradation;Biosynthesis of unsaturated fatty acids;Fatty acid degradation	yes	up	2.64657	5.20194e-05	yes	up	2.48778	0.000422044	yes	up	2.49299	2.61672e-05
MTR_1g066710		cationic peroxidase	GO:0098869;GO:0006979;GO:0050832;GO:0042744;GO:0055114;GO:0005829;GO:0005576;GO:0009505;GO:0009506;GO:0020037;GO:0046872;GO:0004601;GO:001649	BP:cellular oxidant detoxification;BP:response to oxidative stress;BP:defense response to fungus;BP:hydrogen peroxide catabolic process;BP:oxidation-reduction process;CC:cytosol;CC:extracellular region;CC:plant-type cell wall;CC:plasmodesma;MF:heme binding;MF:metal ion binding;MF:peroxidase activity;MF:oxidoreductase activity;	K00430	E1.11.1.7	map00940	Phenylpropanoid biosynthesis	yes	up	5.29105	0.00493604	yes	up	5.8258	0.00767689	yes	up	6.05707	0.000773482
MTR_1g109470		octicosapeptide/phox/Bem1p family protein	GO:0005829;GO:0005634;GO:000551	CC:cytosol;CC:nucleus;MF:protein binding;	------	------	------	------	yes	up	1.69665	0.000194952	yes	up	1.65504	0.000987934	yes	up	1.59332	9.34771e-05
MTR_2g021030		F-box/LRR protein	GO:0010225;GO:0006289;GO:000551	BP:response to UV-C;BP:nucleotide-excision repair;MF:protein binding;	K10268	FBXL2_20	------	------	yes	up	1.06333	0.00501816	yes	up	1.01272	0.00551308	yes	up	1.11802	0.000480237
MTR_2g088360		cytoplasmic-like aconitate hydratase	GO:0051536;GO:0003994;GO:0016829;GO:005153	MF:iron-sulfur cluster binding;MF:aconitate hydratase activity;MF:lyase activity;MF:4 iron, 4 sulfur cluster binding;	K01681	ACO, acnA	map00020;map00630	Citrate cycle (TCA cycle);Glyoxylate and dicarboxylate metabolism	yes	up	1.98779	0.000285997	yes	up	1.98416	0.000184755	yes	up	2.23667	3.18248e-05
MTR_2g094093		galactose oxidase/kelch repeat protein	GO:0005634;GO:000551	CC:nucleus;MF:protein binding;	------	------	------	------	yes	up	2.19534	6.82244e-05	yes	up	1.96545	0.00111329	yes	up	2.13929	2.81033e-05
MTR_2g104430		transcription cofactor, putative	GO:0006355;GO:000371	BP:regulation of transcription, DNA-templated;MF:transcription cofactor activity;	K14972	PAXIP1, PTIP	------	------	yes	up	1.95402	0.000160789	yes	up	1.8522	0.000440893	yes	up	1.84399	2.45736e-05
MTR_3g048920		citrate synthase 3, peroxisomal protein	GO:0005975;GO:0006099;GO:0044262;GO:0005759;GO:0046912;GO:0004108;GO:0016740;GO:001674	BP:carbohydrate metabolic process;BP:tricarboxylic acid cycle;BP:cellular carbohydrate metabolic process;CC:mitochondrial matrix;MF:transferase activity, transferring acyl groups, acyl groups converted into alkyl on transfer;MF:citrat;MF:transferase activity;MF:transferase activity, transferring acyl groups;	K01647	CS, gltA	map00020;map00630	Citrate cycle (TCA cycle);Glyoxylate and dicarboxylate metabolism	yes	up	2.89867	5.19891e-05	yes	up	2.43879	0.000383878	yes	up	2.69663	3.90594e-05
MTR_3g498715		cation/H+ exchanger 3	GO:1902600;GO:0006885;GO:0006812;GO:0055085;GO:0016021;GO:0016020;GO:0012505;GO:001529	BP:hydrogen ion transmembrane transport;BP:regulation of pH;BP:cation transport;BP:transmembrane transport;CC:integral component of membrane;CC:membrane;CC:endomembrane system;MF:solut;	------	------	------	------	yes	up	8.71198	7.79302e-05	yes	up	8.34049	0.000236749	yes	up	8.88479	5.02719e-06
MTR_4g011460		plastidic ATP/ADP-transporter-like protein	GO:0015866;GO:0015867;GO:0006862;GO:0031969;GO:0009536;GO:0016021;GO:0016020;GO:0009507;GO:0000166;GO:0005471;GO:000552	BP:ADP transport;BP:ATP transport;BP:nucleotide transport;CC:chloroplast membrane;CC:plastid;CC:integral component of membrane;CC:membrane;CC:chloroplast;MF:nucleotide binding;MF:AT;MF:ATP binding;	K03301	TC.AAA	------	------	yes	up	1.55182	0.00179452	yes	up	1.16304	0.0187649	yes	up	1.5268	0.000199531
MTR_4g037670		inactive purple acid phosphatase-like protein	GO:0016311;GO:0016787;GO:0046872;GO:000399	BP:dephosphorylation;MF:hydrolase activity;MF:metal ion binding;MF:acid phosphatase activity;	------	------	------	------	yes	up	2.61529	0.00332427	yes	up	2.29954	0.00251319	yes	up	2.59044	6.36715e-05
MTR_4g120130		glyoxysomal fatty acid beta-oxidation MFP-A protein	GO:0006631;GO:0080129;GO:0006635;GO:0055114;GO:0009407;GO:0051788;GO:0009514;GO:0005730;GO:0005618;GO:0005777;GO:0009506;GO:0004165;GO:0016853;GO:0003824;GO:0004300;GO:0016491;GO:0016508;GO:0003857;GO:0016829;GO:000869	BP:fatty acid metabolic process;BP:proteasome core complex assembly;BP:fatty acid beta-oxidation;BP:oxidation-reduction process;BP:toxin catabolic process;BP:response to misfolded protein;CC:glyoxysome;CC:nucleolus;CC:cell wall;CC:peroxisome;CC:plasmodesma;MF:dodecenoyl-CoA delta-isomerase activity;MF:isomerase activity;MF:catalytic activity;MF:enoyl-CoA hydratase activity;MF:oxidoreductase activ…	K10527	MFP2	map00592;map00071	alpha-Linolenic acid metabolism;Fatty acid degradation	yes	up	3.47076	0.00012401	yes	up	3.20351	0.000364667	yes	up	3.42302	1.90064e-05
MTR_4g120400		glycine-rich protein [Source:Projected from Arabidopsis thaliana (AT3G06780) TAIR;Acc:AT3G06780]	------	------	------	------	------	------	yes	up	1.82379	0.000170875	yes	up	1.48523	0.000325859	yes	up	1.5141	0.000221072
MTR_4g128840		xylose isomerase	GO:0042732;GO:0005975;GO:0005794;GO:0005783;GO:0005773;GO:0005774;GO:0046872;GO:0009045;GO:001685	BP:D-xylose metabolic process;BP:carbohydrate metabolic process;CC:Golgi apparatus;CC:endoplasmic reticulum;CC:vacuole;CC:vacuolar membrane;MF:metal ion binding;MF:xylose isomerase activity;MF:isomerase activity;	K01805	xylA	map00040;map00051	Pentose and glucuronate interconversions;Fructose and mannose metabolism	yes	up	2.6637	0.000501774	yes	up	2.23946	0.000402018	yes	up	2.20329	0.000146681
MTR_5g036660		DEAD-box ATP-dependent RNA helicase ISE2	GO:0010497;GO:0009793;GO:0016556;GO:0016441;GO:0010494;GO:0009570;GO:0016787;GO:0004386;GO:0003676;GO:000552	BP:plasmodesmata-mediated intercellular transport;BP:embryo development ending in seed dormancy;BP:mRNA modification;BP:posttranscriptional gene silencing;CC:cytoplasmic stress granule;CC:chloroplast stroma;MF:hydrolase activity;MF:helicase activity;MF:nucleic acid binding;MF:ATP binding;	------	------	------	------	yes	up	2.32482	0.00323771	yes	up	2.13552	0.00235243	yes	up	2.5926	5.60418e-05
MTR_5g070350		pfkB family carbohydrate kinase	GO:0010264;GO:0016310;GO:0019200;GO:0019140;GO:0016773;GO:0016301;GO:0016740;GO:000552	BP:myo-inositol hexakisphosphate biosynthetic process;BP:phosphorylation;MF:carbohydrate kinase activity;MF:inositol 3-kinase activity;MF:phosphotransferase activity, alcohol group as acceptor;MF:kinase activity;MF:transferase activity;MF:ATP binding;	K19517	MIK	map00562	Inositol phosphate metabolism	yes	up	2.95374	3.37862e-05	yes	up	2.93816	0.000104309	yes	up	2.87335	1.34725e-05
MTR_5g086350		ubiquitin fusion degradation protein (UFD1), putative	GO:0006511;GO:000827	BP:ubiquitin-dependent protein catabolic process;MF:zinc ion binding;	------	------	------	------	yes	up	1.85288	0.00010926	yes	up	2.06794	0.000437461	yes	up	1.86274	4.21468e-05
MTR_5g092140		plant/F10M23-360 protein	GO:001602	CC:integral component of membrane;	------	------	------	------	yes	up	2.25508	0.000618663	yes	up	2.32857	0.000527947	yes	up	2.18048	3.17992e-05
MTR_6g008500		cytochrome P450 family 82 protein	GO:0042343;GO:0055114;GO:0016021;GO:0016020;GO:0004497;GO:0016705;GO:0020037;GO:0016709;GO:0005506;GO:0046872;GO:001649	BP:indole glucosinolate metabolic process;BP:oxidation-reduction process;CC:integral component of membrane;CC:membrane;MF:monooxygenase activity;MF:oxidoreductase activity, acting on paired donors, with incorporation or reduction of molecular oxygen;MF:heme binding;MF:oxidoreductase activity, acting on paired donors, with incorporation or reduction of molecular oxygen, NA;MF:iron ion binding;MF:m…	------	------	------	------	yes	up	1.85377	0.000992708	yes	up	1.91266	0.00599197	yes	up	1.91843	0.000322708
MTR_6g065670		eukaryotic translation initiation factor 6-like protein	GO:0042273;GO:0006412;GO:0000054;GO:0042256;GO:1902626;GO:0042254;GO:0009793;GO:0071215;GO:0006413;GO:0005737;GO:0005730;GO:0005829;GO:0030687;GO:0005634;GO:0043023;GO:0043022;GO:000374	BP:ribosomal large subunit biogenesis;BP:translation;BP:ribosomal subunit export from nucleus;BP:mature ribosome assembly;BP:assembly of large subunit precursor of preribosome;BP:ribosome biogenesis;BP:embryo development ending in seed dormancy;BP:cellular response to abscisic acid stimulus;BP:translational initiation;CC:cytoplasm;CC:nucleolus;CC:cytosol;CC:preribosome, large subunit precursor;CC…	K03264	EIF6	map03008	Ribosome biogenesis in eukaryotes	yes	up	1.03822	0.00149665	yes	up	1.10768	0.00226324	yes	up	1.12129	0.000362023
MTR_7g029015		nodulin-like/MFS transporter	GO:0016021;GO:001602	CC:integral component of membrane;CC:membrane;	------	------	------	------	yes	up	2.08645	0.000167974	yes	up	1.89373	0.00236085	yes	up	2.13023	8.79031e-06
MTR_7g100950		zinc finger, C3HC4 type (RING finger) protein	GO:0016021;GO:0061630;GO:001687	CC:integral component of membrane;MF:ubiquitin protein ligase activity;MF:ligase activity;	------	------	------	------	yes	up	1.51454	0.00165577	yes	up	1.19653	0.00324338	yes	up	1.29685	0.000493492
MTR_7g113570		endo-beta-mannosidase-like mannosylglycoprotein	GO:0005975;GO:0008152;GO:0016787;GO:0033947;GO:0016798;GO:000455	BP:carbohydrate metabolic process;BP:metabolic process;MF:hydrolase activity;MF:mannosylglycoprotein endo-beta-mannosidase activity;MF:hydrolase activity, acting on glycosyl bonds;MF:hydrolase activity, hydrolyzing O-glycosyl compounds;	K18577	EBM	------	------	yes	up	1.13398	0.00284644	yes	up	1.00424	0.01314	yes	up	1.19394	0.000142448
MTR_8g028555		3-methyl-2-oxobutanoate hydroxymethyltransferase	GO:0015940;GO:0032259;GO:0003824;GO:0016740;GO:0008168;GO:000386	BP:pantothenate biosynthetic process;BP:methylation;MF:catalytic activity;MF:transferase activity;MF:methyltransferase activity;MF:3-methyl-2-oxobutanoate hydroxymethyltransferase activity;	K00606	panB	map00770	Pantothenate and CoA biosynthesis	yes	up	1.48573	0.000689039	yes	up	1.66625	0.00185474	yes	up	1.72319	8.60757e-05
MTR_8g039160		glycoside hydrolase family 2 protein	GO:0005975;GO:0005990;GO:0008152;GO:0009341;GO:0016787;GO:0030246;GO:0003824;GO:0004565;GO:0004553;GO:001679	BP:carbohydrate metabolic process;BP:lactose catabolic process;BP:metabolic process;CC:beta-galactosidase complex;MF:hydrolase activity;MF:carbohydrate binding;MF:catalytic activity;MF:beta-galactosidase activity;MF:hydrolase activity, hydrolyzing O-glycosyl compounds;MF:hydrolase activity, acting on glycosyl bonds;	K01190	lacZ	map00600;map00511;map00052	Sphingolipid metabolism;Other glycan degradation;Galactose metabolism	yes	up	2.82607	0.000173742	yes	up	3.21788	0.000270549	yes	up	3.06632	1.48493e-05

## Sheet: Cluster 6
gene id	gene name	gene description	GO_id	GO_term	KO_id	KO_name	Pathway_id	Pathway_definition	Control_VS_Light_150mM_6D(significant)	Control_VS_Light_150mM_6D(regulate)	Control_VS_Light_150mM_6D(log2fc)	Control_VS_Light_150mM_6D(padjust)	Control_VS_Light_150mM_2D(significant)	Control_VS_Light_150mM_2D(regulate)	Control_VS_Light_150mM_2D(log2fc)	Control_VS_Light_150mM_2D(padjust)	Control_VS_Light_150mM_4D(significant)	Control_VS_Light_150mM_4D(regulate)	Control_VS_Light_150mM_4D(log2fc)	Control_VS_Light_150mM_4D(padjust)
MTR_0076s0020		S-adenosylmethionine decarboxylase proenzyme	GO:0006557;GO:0006596;GO:0006597;GO:0008295;GO:0005829;GO:0004014;GO:0016831;GO:001682	BP:S-adenosylmethioninamine biosynthetic process;BP:polyamine biosynthetic process;BP:spermine biosynthetic process;BP:spermidine biosynthetic process;CC:cytosol;MF:adenosylmethionine decarboxylase activity;MF:carboxy-lyase activity;MF:lyase activity;	K01611	speD, AMD1	map00270;map00330	Cysteine and methionine metabolism;Arginine and proline metabolism	yes	up	1.32556	0.00101471	yes	up	1.6592	0.000428064	yes	up	1.54752	6.87738e-05
MTR_0249s0070		zinc finger A20 and AN1 domain stress-associated protein	GO:0046872;GO:0008270;GO:000367	MF:metal ion binding;MF:zinc ion binding;MF:DNA binding;	------	------	------	------	yes	up	1.53088	0.00126162	yes	up	1.76849	0.000503594	yes	up	1.29184	0.0006194
MTR_1g007380		transmembrane amino acid transporter family protein	GO:0003333;GO:0016021;GO:0016020;GO:0005886;GO:001517	BP:amino acid transmembrane transport;CC:integral component of membrane;CC:membrane;CC:plasma membrane;MF:amino acid transmembrane transporter activity;	------	------	------	------	yes	up	1.49379	0.000506349	yes	up	2.45884	9.28546e-05	yes	up	1.67013	6.34026e-05
MTR_1g008200		nuclear movement family protein	------	------	------	------	------	------	yes	up	1.51606	0.000661764	yes	up	1.63213	0.000330287	yes	up	1.20395	0.000132378
MTR_1g071430		inhibitor of apoptosis-promoting Bax1 protein	GO:0009826;GO:0009742;GO:0060548;GO:0050832;GO:1905421;GO:0016021;GO:001602	BP:unidimensional cell growth;BP:brassinosteroid mediated signaling pathway;BP:negative regulation of cell death;BP:defense response to fungus;BP:regulation of plant organ morphogenesis;CC:integral component of membrane;CC:membrane;	K06890	K06890	------	------	yes	up	1.78028	9.56158e-05	yes	up	2.20141	8.46153e-05	yes	up	1.63398	9.71295e-05
MTR_1g082660		nuclear transcription factor Y protein	GO:0055085;GO:0005634;GO:0016021;GO:004698	BP:transmembrane transport;CC:nucleus;CC:integral component of membrane;MF:protein heterodimerization activity;	K08066	NFYC	------	------	yes	up	1.3181	0.000617756	yes	up	1.54401	0.000187695	yes	up	1.16785	0.000214002
MTR_1g087320		late embryogenesis abundant protein (LEA) family protein	GO:0016021;GO:001602	CC:integral component of membrane;CC:membrane;	------	------	------	------	yes	up	2.4695	0.000260924	yes	up	2.64291	0.000230981	yes	up	2.14157	8.05415e-05
MTR_1g093280		magnesium transporter MRS2-like protein	GO:0015693;GO:0030001;GO:0055085;GO:0016021;GO:0016020;GO:0005886;GO:0046873;GO:001509	BP:magnesium ion transport;BP:metal ion transport;BP:transmembrane transport;CC:integral component of membrane;CC:membrane;CC:plasma membrane;MF:metal ion transmembrane transporter activity;MF:magnesium ion transmembrane transporter activity;	K16075	MRS2, MFM1	------	------	yes	up	1.12732	0.00331195	yes	up	1.54542	0.00148103	yes	up	1.159	0.00138464
MTR_1g100727		cytochrome b5-like heme/steroid-binding domain protein	GO:0030308;GO:0005794;GO:0005783;GO:0016021;GO:0005886;GO:000549	BP:negative regulation of cell growth;CC:Golgi apparatus;CC:endoplasmic reticulum;CC:integral component of membrane;CC:plasma membrane;MF:steroid binding;	K17278	PGRMC1_2	------	------	yes	up	1.84077	0.000129605	yes	up	2.03715	0.000129737	yes	up	1.76161	9.6119e-05
MTR_1g102780		early light-induced-like protein	GO:0031969;GO:0016021;GO:001602	CC:chloroplast membrane;CC:integral component of membrane;CC:membrane;	------	------	------	------	yes	up	2.99226	8.42452e-05	yes	up	3.39639	0.000231278	yes	up	3.16192	4.39239e-05
MTR_1g102870		1,2-dihydroxy-3-keto-5-methylthiopentene dioxygenase	GO:0008652;GO:0019509;GO:0009086;GO:0055114;GO:0005737;GO:0005634;GO:0046872;GO:0010309;GO:0051213;GO:0005506;GO:001649	BP:cellular amino acid biosynthetic process;BP:L-methionine biosynthetic process from methylthioadenosine;BP:methionine biosynthetic process;BP:oxidation-reduction process;CC:cytoplasm;CC:nucleus;MF:metal ion binding;MF:acireductone dioxygenase [iro;MF:dioxygenase activity;MF:iron ion binding;MF:oxidoreductase activity;	K08967	mtnD, mtnZ, ADI1	map00270	Cysteine and methionine metabolism	yes	up	2.0133	0.00011078	yes	up	1.86683	0.000269885	yes	up	1.81651	0.000114675
MTR_1g105940		methionine aminopeptidase 2B-like protein	GO:0070084;GO:0006508;GO:0005737;GO:0004177;GO:0016787;GO:0070006;GO:0008233;GO:0046872;GO:000823	BP:protein initiator methionine removal;BP:proteolysis;CC:cytoplasm;MF:aminopeptidase activity;MF:hydrolase activity;MF:metalloaminopeptidase activity;MF:peptidase activity;MF:metal ion binding;MF:metalloexopeptidase activity;	K01265	map	------	------	yes	up	1.34002	0.000361358	yes	up	1.50787	0.000301056	yes	up	1.24835	0.000116582
MTR_1g107510		kynurenine formamidase-like protein	GO:0019441;GO:000406	BP:tryptophan catabolic process to kynurenine;MF:arylformamidase activity;	------	------	------	------	yes	up	1.91797	6.93481e-05	yes	up	2.15787	0.000107227	yes	up	1.85603	8.78471e-05
MTR_2g032100		UDP-D-glucose/UDP-D-galactose 4-epimerase	GO:0006012;GO:0016021;GO:0016020;GO:0050662;GO:0016853;GO:0003824;GO:0050373;GO:000397	BP:galactose metabolic process;CC:integral component of membrane;CC:membrane;MF:coenzyme binding;MF:isomerase activity;MF:catalytic activity;MF:UDP-arabinose 4-epimerase activity;MF:UDP-glucose 4-epimerase activity;	K12448	UXE, uxe	map00520	Amino sugar and nucleotide sugar metabolism	yes	up	1.88296	0.000266829	yes	up	1.81353	0.000471352	yes	up	1.51473	0.000477242
MTR_2g061420		hypothetical protein	------	------	------	------	------	------	yes	up	1.33165	0.000329221	yes	up	1.66558	0.000183005	yes	up	1.3216	0.000257479
MTR_2g091175		Pmr5/Cas1p GDSL/SGNH-like acyl-esterase family protein	GO:0005794;GO:0016021;GO:001641	CC:Golgi apparatus;CC:integral component of membrane;MF:O-acetyltransferase activity;	------	------	------	------	yes	up	2.50184	0.000300701	yes	up	2.46079	0.000588548	yes	up	2.14413	0.000469068
MTR_2g095290		SNF1-related kinase regulatory subunit beta-2	GO:0009744;GO:0043562;GO:0016310;GO:0045859;GO:0005737;GO:0009569;GO:0031588;GO:0009507;GO:0019887;GO:0016301;GO:1901982;GO:000551	BP:response to sucrose;BP:cellular response to nitrogen levels;BP:phosphorylation;BP:regulation of protein kinase activity;CC:cytoplasm;CC:chloroplast starch grain;CC:nucleotide-activated protein kinase complex;CC:chloroplast;MF:protein kinase regulator activity;MF:kinase activity;MF:maltose binding;MF:protein binding;	------	------	------	------	yes	up	1.76773	0.000161727	yes	up	2.02161	0.00043761	yes	up	1.24062	0.000364444
MTR_2g101890		RAB GTPase-like protein A1D	GO:0006886;GO:0032482;GO:0005774;GO:0016787;GO:0003924;GO:000552	BP:intracellular protein transport;BP:Rab protein signal transduction;CC:vacuolar membrane;MF:hydrolase activity;MF:GTPase activity;MF:GTP binding;	K07897	RAB7A	map04145;map04144	Phagosome;Endocytosis	yes	up	1.24282	0.00367561	yes	up	1.70289	0.000696381	yes	up	1.25119	0.00124936
MTR_2g105230		hypothetical protein	GO:001602	CC:integral component of membrane;	------	------	------	------	yes	up	1.61999	0.00111897	yes	up	1.43238	0.00448678	yes	up	1.03109	0.00553761
MTR_3g085070		nuclear transport factor 2	GO:0000160;GO:0016310;GO:0010351;GO:0009116;GO:0005635;GO:0000155;GO:001677	BP:phosphorelay signal transduction system;BP:phosphorylation;BP:lithium ion transport;BP:nucleoside metabolic process;CC:nuclear envelope;MF:phosphorelay sensor kinase activity;MF:transferase activity, transferring phosphorus-containing groups;	------	------	------	------	yes	up	1.19047	0.00167454	yes	up	1.27085	0.001198	yes	up	1.04016	0.00114957
MTR_3g085370		rubber elongation factor protein	GO:0006414;GO:0016021;GO:0003746;GO:001679	BP:translational elongation;CC:integral component of membrane;MF:translation elongation factor activity;MF:phosphatase activity;	K17616	CTDSPL2	------	------	yes	up	1.39032	0.00305855	yes	up	2.0471	0.000538385	yes	up	1.23222	0.00254859
MTR_3g088470		proteasome assembly chaperone-like protein	GO:000050	CC:proteasome complex;	K11877	PSMG3, PAC3	------	------	yes	up	1.49802	0.000662128	yes	up	1.74925	0.000212372	yes	up	1.31187	0.000283593
MTR_3g095660		TLD-domain nucleolar protein	------	------	------	------	------	------	yes	up	1.54044	0.000216636	yes	up	2.11599	0.000120946	yes	up	1.47379	8.96445e-05
MTR_3g110065		aspartate aminotransferase	GO:0006520;GO:0009058;GO:0005737;GO:0003824;GO:0008483;GO:0016740;GO:0004069;GO:003017	BP:cellular amino acid metabolic process;BP:biosynthetic process;CC:cytoplasm;MF:catalytic activity;MF:transaminase activity;MF:transferase activity;MF:L-aspartat;MF:pyridoxal phosphate binding;	K14454	GOT1	map00220;map00270;map00330;map00710;map00950;map00250;map00360;map00350;map00960;map00400	Arginine biosynthesis;Cysteine and methionine metabolism;Arginine and proline metabolism;Carbon fixation in photosynthetic organisms;Isoquinoline alkaloid biosynthesis;Alanine, aspartate and glutamate metabolism;Phenylalanine metabolism;Tyrosine metabolism;Tropane, piperidine and pyridine alkaloid biosynthesis;Phenylalanine, tyrosine and tryptophan biosynthesis	yes	up	2.90966	1.7797e-05	yes	up	3.14101	3.89266e-05	yes	up	2.66659	1.09652e-05
MTR_3g115040		enoyl-CoA hydratase 2, peroxisomal protein	GO:0033542;GO:0005777;GO:0016829;GO:008002	BP:fatty acid beta-oxidation, unsaturated, even number;CC:peroxisome;MF:lyase activity;MF:3R-hydroxyacyl-CoA dehydratase activity;	K19658	ECH2	------	------	yes	up	2.12766	3.98327e-05	yes	up	2.45951	5.36024e-05	yes	up	2.14051	1.48508e-05
MTR_3g118350		axoneme-associated protein mst101, putative	GO:0008284;GO:0016197;GO:0051788;GO:000961	BP:positive regulation of cell proliferation;BP:endosomal transport;BP:response to misfolded protein;BP:response to symbiotic fungus;	------	------	------	------	yes	up	1.94164	0.00044792	yes	up	2.09787	0.000164282	yes	up	1.62265	0.00069813
MTR_3g462060		import receptor subunit TOM7-1	GO:0030150;GO:0005742;GO:0016021;GO:001602	BP:protein import into mitochondrial matrix;CC:mitochondrial outer membrane translocase complex;CC:integral component of membrane;CC:membrane;	K17771	TOM7	------	------	yes	up	1.82048	6.20855e-05	yes	up	2.01736	0.000165515	yes	up	1.79793	5.15382e-05
MTR_4g012800		translation machinery associated TMA7 protein	GO:0002181;GO:000588	BP:cytoplasmic translation;CC:plasma membrane;	------	------	------	------	yes	up	1.42317	0.00294403	yes	up	1.34289	0.00344573	yes	up	1.10383	0.00363246
MTR_4g021570		armadillo/beta-catenin-like repeat protein	GO:0005737;GO:0005783;GO:000077	CC:cytoplasm;CC:endoplasmic reticulum;MF:adenyl-nucleotide exchange factor activity;	K09562	HSPBP1, FES1	map04141	Protein processing in endoplasmic reticulum	yes	up	1.15599	0.00451058	yes	up	1.97848	0.000437042	yes	up	1.06524	0.00164046
MTR_4g049540		B-cell receptor-associated-like protein	GO:0070973;GO:0006888;GO:0006886;GO:0005783;GO:0016020;GO:0005789;GO:0005887;GO:001602	BP:protein localization to endoplasmic reticulum exit site;BP:ER to Golgi vesicle-mediated transport;BP:intracellular protein transport;CC:endoplasmic reticulum;CC:membrane;CC:endoplasmic reticulum membrane;CC:integral component of plasma membrane;CC:integral component of membrane;	K14009	BCAP31, BAP31	map05165;map04141	Human papillomavirus infection;Protein processing in endoplasmic reticulum	yes	up	1.4943	0.000247276	yes	up	1.67734	0.000271977	yes	up	1.30356	0.000177475
MTR_4g050490		P-loop nucleoside triphosphate hydrolase superfamily protein	GO:0016787;GO:000552	MF:hydrolase activity;MF:GTP binding;	K14539	LSG1	map03008	Ribosome biogenesis in eukaryotes	yes	up	1.22793	0.000701951	yes	up	1.63107	0.00190594	yes	up	1.30739	0.000148381
MTR_4g073580		ubiquitin-NEDD8 RUB1-like protein	GO:0019941;GO:0016567;GO:0006412;GO:0005737;GO:0015934;GO:0005840;GO:0005634;GO:0031625;GO:0003735;GO:0003723;GO:0005515;GO:003138	BP:modification-dependent protein catabolic process;BP:protein ubiquitination;BP:translation;CC:cytoplasm;CC:large ribosomal subunit;CC:ribosome;CC:nucleus;MF:ubiquitin protein ligase binding;MF:structural constituent of ribosome;MF:RNA binding;MF:protein binding;MF:protein tag;	K12158	NEDD8	------	------	yes	up	1.50997	0.00102185	yes	up	1.24815	0.00126409	yes	up	1.14477	0.0015991
MTR_4g074480		Anamorsin homolog [Source:UniProtKB/TrEMBL;Acc:A0A072UMF3]	GO:0043066;GO:0016226;GO:0022900;GO:0005737;GO:0005739;GO:0005758;GO:0051539;GO:0051536;GO:0051537;GO:0008168;GO:0046872;GO:000905	BP:negative regulation of apoptotic process;BP:iron-sulfur cluster assembly;BP:electron transport chain;CC:cytoplasm;CC:mitochondrion;CC:mitochondrial intermembrane space;MF:4 iron, 4 sulfur cluster binding;MF:iron-sulfur cluster binding;MF:2 iron, 2 sulfur cluster binding;MF:methyltransferase activity;MF:metal ion binding;MF:electron carrier activity;	------	------	------	------	yes	up	1.63371	0.000129089	yes	up	1.77703	0.00030063	yes	up	1.39226	8.90669e-05
MTR_4g093170		methylmalonate-semialdehyde dehydrogenase	GO:0006573;GO:0006574;GO:0006210;GO:0055114;GO:0005739;GO:0016620;GO:0018478;GO:0004491;GO:001649	BP:valine metabolic process;BP:valine catabolic process;BP:thymine catabolic process;BP:oxidation-reduction process;CC:mitochondrion;MF:oxidoreductase activity, acting on the aldehyde or oxo group of donors, NAD or NADP as acceptor;MF:malonate-semialdehyde dehydrogenas;MF:methylmalonate-semialdehyde dehydrogenas;MF:oxidoreductase activity;	K00140	mmsA, iolA, ALDH6A1	map00280;map00640;map00410;map00562	Valine, leucine and isoleucine degradation;Propanoate metabolism;beta-Alanine metabolism;Inositol phosphate metabolism	yes	up	1.57228	0.000331554	yes	up	1.72315	0.000224524	yes	up	1.37145	8.44892e-05
MTR_4g094465		DNA polymerase delta subunit 4	GO:0006260;GO:0006261;GO:0071897;GO:0043625;GO:000563	BP:DNA replication;BP:DNA-dependent DNA replication;BP:DNA biosynthetic process;CC:delta DNA polymerase complex;CC:nucleus;	K03505	POLD4	map00230;map03430;map03420;map00240;map03410;map03030;map03440	Purine metabolism;Mismatch repair;Nucleotide excision repair;Pyrimidine metabolism;Base excision repair;DNA replication;Homologous recombination	yes	up	1.34304	0.0030209	yes	up	1.60361	0.00112247	yes	up	1.19462	0.00127676
MTR_4g134380		glutathione S-transferase tau 5	GO:0006559;GO:0006749;GO:0009072;GO:0005737;GO:0004364;GO:0005515;GO:0016034;GO:0003824;GO:001674	BP:L-phenylalanine catabolic process;BP:glutathione metabolic process;BP:aromatic amino acid family metabolic process;CC:cytoplasm;MF:glutathione transferase activity;MF:protein binding;MF:maleylacetoacetate isomerase activity;MF:catalytic activity;MF:transferase activity;	K01800	maiA, GSTZ1	map00350	Tyrosine metabolism	yes	up	1.46262	0.000379253	yes	up	1.63535	0.000340352	yes	up	1.18891	0.000135374
MTR_6g085170		shwachman-bodian-diamond syndrome protein, putative	GO:0042254;GO:0042256;GO:000367	BP:ribosome biogenesis;BP:mature ribosome assembly;MF:nucleic acid binding;	K14574	SDO1, SBDS	map03008	Ribosome biogenesis in eukaryotes	yes	up	1.22238	0.00194012	yes	up	1.56064	0.0020186	yes	up	1.07737	0.00202604
MTR_6g086280		multiprotein bridging factor 1b-like protein	GO:0042542;GO:0009644;GO:0034976;GO:0043565;GO:000367	BP:response to hydrogen peroxide;BP:response to high light intensity;BP:response to endoplasmic reticulum stress;MF:sequence-specific DNA binding;MF:DNA binding;	K03627	MBF1	------	------	yes	up	2.25665	5.24933e-05	yes	up	2.96281	0.00601423	yes	up	1.79247	0.000943338
MTR_7g009070		thioredoxin H2-like protein	GO:0000280;GO:0045454;GO:0007000;GO:0006662;GO:0055114;GO:0005829;GO:0005739;GO:0005623;GO:0005886;GO:0016671;GO:0015035;GO:001649	BP:nuclear division;BP:cell redox homeostasis;BP:nucleolus organization;BP:glycerol ether metabolic process;BP:oxidation-reduction process;CC:cytosol;CC:mitochondrion;CC:cell;CC:plasma membrane;MF:oxidoreductase activity, acting on a sulfur group of donors, disulfide as acceptor;MF:protein disulfide oxidoreductase activity;MF:oxidoreductase activity;	K03671	trxA	------	------	yes	up	1.44788	0.000731337	yes	up	1.37478	0.000833496	yes	up	1.06711	0.000424293
MTR_7g082910		pheromone receptor, (AR401), putative	GO:0018027;GO:0018026;GO:0018022;GO:0032259;GO:0005737;GO:0005829;GO:0005634;GO:0016279;GO:0016740;GO:000816	BP:peptidyl-lysine dimethylation;BP:peptidyl-lysine monomethylation;BP:peptidyl-lysine methylation;BP:methylation;CC:cytoplasm;CC:cytosol;CC:nucleus;MF:protein-lysine N-methyltransferase activity;MF:transferase activity;MF:methyltransferase activity;	------	------	------	------	yes	up	1.82293	0.000233226	yes	up	2.04494	0.000277666	yes	up	1.55239	0.000283474
MTR_7g090930		hypothetical protein	------	------	------	------	------	------	yes	up	1.40757	0.00104756	yes	up	2.15542	0.000102371	yes	up	1.19298	0.000272626
MTR_7g105260		RNA-binding (RRM/RBD/RNP motif) family protein	GO:0003723;GO:000367	MF:RNA binding;MF:nucleic acid binding;	K13195	CIRBP	------	------	yes	up	1.24754	0.00110544	yes	up	1.3006	0.0013407	yes	up	1.27441	0.000241403
MTR_7g114240		superoxide dismutase [Cu-Zn] protein	GO:0071484;GO:0006801;GO:0046688;GO:0046686;GO:0071457;GO:0071493;GO:0010039;GO:0055114;GO:0071329;GO:0035195;GO:0019430;GO:0071472;GO:0048046;GO:0005737;GO:0005615;GO:0009570;GO:0009579;GO:0005576;GO:0016491;GO:0005507;GO:0004784;GO:004687	BP:cellular response to light intensity;BP:superoxide metabolic process;BP:response to copper ion;BP:response to cadmium ion;BP:cellular response to ozone;BP:cellular response to UV-B;BP:response to iron ion;BP:oxidation-reduction process;BP:cellular response to sucrose stimulus;BP:gene silencing by miRNA;BP:removal of superoxide radicals;BP:cellular response to salt stress;CC:apoplast;CC:cytopla…	K04565	SOD1	map04146	Peroxisome	yes	up	3.21558	0.000155141	yes	up	2.8202	0.00111488	yes	up	2.88224	8.0542e-05
MTR_8g040630		transcription factor IIB	------	------	------	------	------	------	yes	up	1.80012	0.000333833	yes	up	1.98941	0.000403597	yes	up	1.51002	0.000466098

## Sheet: Cluster 7
gene id	gene name	gene description	GO_id	GO_term	KO_id	KO_name	Pathway_id	Pathway_definition	Control_VS_Light_150mM_6D(significant)	Control_VS_Light_150mM_6D(regulate)	Control_VS_Light_150mM_6D(log2fc)	Control_VS_Light_150mM_6D(padjust)	Control_VS_Light_150mM_2D(significant)	Control_VS_Light_150mM_2D(regulate)	Control_VS_Light_150mM_2D(log2fc)	Control_VS_Light_150mM_2D(padjust)	Control_VS_Light_150mM_4D(significant)	Control_VS_Light_150mM_4D(regulate)	Control_VS_Light_150mM_4D(log2fc)	Control_VS_Light_150mM_4D(padjust)
MTR_0172s0030		RNA polymerase sigma factor	GO:0006355;GO:0006352;GO:000370	BP:regulation of transcription, DNA-templated;BP:DNA-templated transcription, initiation;MF:transcription factor activity, sequence-specific DNA binding;	K03086	rpoD	------	------	yes	down	-1.61927	0.000361399	yes	down	-1.98197	0.000148532	yes	down	-1.3555	0.000354985
MTR_1g008310		PPR containing plant-like protein	GO:000551	MF:protein binding;	K17710	PTCD1	------	------	yes	down	-2.00847	3.95764e-05	yes	down	-2.45558	3.89924e-05	yes	down	-1.68222	0.000140736
MTR_1g009980		plastid lipid-associated protein	GO:0009941;GO:0009507;GO:000953	CC:chloroplast envelope;CC:chloroplast;CC:chloroplast thylakoid;	------	------	------	------	yes	down	-1.94767	4.79984e-05	yes	down	-1.97521	0.000107138	yes	down	-1.58591	0.000140385
MTR_1g016230		glycine dehydrogenase [decarboxylating] protein	GO:0006544;GO:0019464;GO:0006546;GO:0055114;GO:0009941;GO:0005960;GO:0005739;GO:0048046;GO:0004375;GO:0003824;GO:0030170;GO:0016491;GO:001659	BP:glycine metabolic process;BP:glycine decarboxylation via glycine cleavage system;BP:glycine catabolic process;BP:oxidation-reduction process;CC:chloroplast envelope;CC:glycine cleavage complex;CC:mitochondrion;CC:apoplast;MF:glycine dehydrogenas;MF:catalytic activity;MF:pyridoxal phosphate binding;MF:oxidoreductase activity;MF:glycine binding;	K00281	GLDC, gcvP	map00630;map00260	Glyoxylate and dicarboxylate metabolism;Glycine, serine and threonine metabolism	yes	down	-3.01822	0.000328825	yes	down	-2.91093	0.000243807	yes	down	-2.46699	0.000253971
MTR_1g019360		cold regulated protein, putative	------	------	------	------	------	------	yes	down	-1.08543	0.00124759	yes	down	-1.60529	0.000282834	yes	down	-1.5379	0.000245695
MTR_1g026140		glutathione S-transferase, amino-terminal domain protein	GO:0016740;GO:0004364;GO:000551	MF:transferase activity;MF:glutathione transferase activity;MF:protein binding;	K00799	GST, gst	map05225;map00480	Hepatocellular carcinoma;Glutathione metabolism	yes	down	-1.77539	0.000267534	yes	down	-2.32281	0.000197366	yes	down	-1.57967	0.000782818
MTR_1g048970		pterin-4-alpha-carbinolamine dehydratase	GO:0006729;GO:0009737;GO:0009651;GO:0110102;GO:0005634;GO:0071944;GO:0009570;GO:0009507;GO:0008124;GO:001682	BP:tetrahydrobiopterin biosynthetic process;BP:response to abscisic acid;BP:response to salt stress;BP:chloroplast ribulose bisphosphate carboxylase complex assembly;CC:nucleus;CC:cell periphery;CC:chloroplast stroma;CC:chloroplast;MF:4-alpha-hydroxytetrahydrobiopterin dehydratase activity;MF:lyase activity;	K01724	PCBD, phhB	map00790	Folate biosynthesis	yes	down	-1.61598	0.000245877	yes	down	-2.30278	5.00281e-05	yes	down	-1.72224	6.43205e-05
MTR_1g048990		superoxide dismutase	GO:0007623;GO:0010193;GO:0006979;GO:0019430;GO:0046688;GO:0046686;GO:0009642;GO:0055114;GO:0006801;GO:0009579;GO:0009941;GO:0009507;GO:0009570;GO:0005739;GO:0005737;GO:0005886;GO:0046872;GO:0016491;GO:0019904;GO:0004784;GO:000550	BP:circadian rhythm;BP:response to ozone;BP:response to oxidative stress;BP:removal of superoxide radicals;BP:response to copper ion;BP:response to cadmium ion;BP:response to light intensity;BP:oxidation-reduction process;BP:superoxide metabolic process;CC:thylakoid;CC:chloroplast envelope;CC:chloroplast;CC:chloroplast stroma;CC:mitochondrion;CC:cytoplasm;CC:plasma membrane;MF:metal ion binding;M…	K04564	SOD2	map04146	Peroxisome	yes	down	-1.62296	0.000509818	yes	down	-1.60433	0.000403654	yes	down	-2.11409	2.44407e-05
MTR_1g050530		RAP annotation release 2, galactose-binding-like domain protein	------	------	------	------	------	------	yes	down	-1.36556	0.000646772	yes	down	-1.46737	0.000698488	yes	down	-1.24865	0.00025797
MTR_1g059660		hypothetical protein	GO:0009535;GO:000957	CC:chloroplast thylakoid membrane;CC:chloroplast stroma;	------	------	------	------	yes	down	-1.63185	0.000227278	yes	down	-2.20861	9.96029e-05	yes	down	-1.75634	0.000137476
MTR_1g059970		glutathione S-transferase, amino-terminal domain protein	GO:0022900;GO:0045454;GO:0055114;GO:0016021;GO:0005623;GO:0009507;GO:0016740;GO:0005515;GO:0015035;GO:000905	BP:electron transport chain;BP:cell redox homeostasis;BP:oxidation-reduction process;CC:integral component of membrane;CC:cell;CC:chloroplast;MF:transferase activity;MF:protein binding;MF:protein disulfide oxidoreductase activity;MF:electron carrier activity;	------	------	------	------	yes	down	-2.73417	1.98663e-05	yes	down	-2.8315	8.6755e-05	yes	down	-2.60737	1.8271e-05
MTR_1g063350		thylakoid lumenal 15.0 kDa protein	GO:0031977;GO:000950	CC:thylakoid lumen;CC:chloroplast;	------	------	------	------	yes	down	-2.52521	7.75573e-05	yes	down	-2.51414	5.03924e-05	yes	down	-1.97691	0.00014763
MTR_1g067200		integral membrane protein, TerC family protein	GO:0016021;GO:001602	CC:integral component of membrane;CC:membrane;	------	------	------	------	yes	down	-2.27876	5.22977e-05	yes	down	-2.28292	8.96165e-05	yes	down	-1.71359	3.50686e-05
MTR_1g072170		ribosome recycling factor	GO:0009817;GO:0009658;GO:0009793;GO:0042742;GO:0010027;GO:0032544;GO:0019408;GO:0006412;GO:0009579;GO:0009570;GO:0009507;GO:000550	BP:defense response to fungus, incompatible interaction;BP:chloroplast organization;BP:embryo development ending in seed dormancy;BP:defense response to bacterium;BP:thylakoid membrane organization;BP:plastid translation;BP:dolichol biosynthetic process;BP:translation;CC:thylakoid;CC:chloroplast stroma;CC:chloroplast;MF:copper ion binding;	K02838	frr, MRRF, RRF	------	------	yes	down	-2.06024	5.79719e-05	yes	down	-1.94506	0.000120821	yes	down	-1.93377	4.68948e-05
MTR_1g072270		FZO-like protein	GO:1902478;GO:0034051;GO:0048481;GO:0009793;GO:0042793;GO:0010228;GO:0010027;GO:0035304;GO:0031969;GO:0016021;GO:0009707;GO:0009507;GO:0016787;GO:0003824;GO:000552	BP:negative regulation of defense response to bacterium, incompatible interaction;BP:negative regulation of plant-type hypersensitive response;BP:plant ovule development;BP:embryo development ending in seed dormancy;BP:transcription from plastid promoter;BP:vegetative to reproductive phase transition of meristem;BP:thylakoid membrane organization;BP:regulation of protein dephosphorylation;CC:chlo…	------	------	------	------	yes	down	-1.74801	0.000161587	yes	down	-2.38486	8.45781e-05	yes	down	-1.90736	0.000136772
MTR_1g076310		30S ribosomal S16-like protein	GO:0009793;GO:0006412;GO:0009941;GO:0009536;GO:0005840;GO:0005622;GO:0009507;GO:0003735;GO:001990	BP:embryo development ending in seed dormancy;BP:translation;CC:chloroplast envelope;CC:plastid;CC:ribosome;CC:intracellular;CC:chloroplast;MF:structural constituent of ribosome;MF:protein domain specific binding;	K02959	RP-S16, MRPS16, rpsP	map03010	Ribosome	yes	down	-1.92522	0.000138622	yes	down	-1.95262	0.000277793	yes	down	-1.86935	6.91279e-05
MTR_1g076840		RmlC-like cupins superfamily protein	GO:000950	CC:chloroplast;	K06995	K06995	------	------	yes	down	-1.62058	0.000264628	yes	down	-1.64628	0.000875573	yes	down	-1.59598	0.000278117
MTR_1g082210		gibberellin receptor GID1c-like protein	GO:0048444;GO:0010325;GO:0009939;GO:0005737;GO:0005634;GO:0016787;GO:0080030;GO:0010331;GO:005268	BP:floral organ morphogenesis;BP:raffinose family oligosaccharide biosynthetic process;BP:positive regulation of gibberellic acid mediated signaling pathway;CC:cytoplasm;CC:nucleus;MF:hydrolase activity;MF:methyl indole-3-acetate esterase activity;MF:gibberellin binding;MF:carboxylic ester hydrolase activity;	K14493	GID1	map04075	Plant hormone signal transduction	yes	down	-1.44737	0.000563998	yes	down	-1.86346	9.13065e-05	yes	down	-1.32663	0.000417519
MTR_1g083600		TPR repeat protein	GO:0009570;GO:000551	CC:chloroplast stroma;MF:protein binding;	------	------	------	------	yes	down	-1.81796	9.79233e-05	yes	down	-1.86247	0.000159582	yes	down	-1.5103	0.000480056
MTR_1g085560		peptidyl-prolyl cis-trans isomerase	GO:0000413;GO:0006457;GO:0009570;GO:0016853;GO:000375	BP:protein peptidyl-prolyl isomerization;BP:protein folding;CC:chloroplast stroma;MF:isomerase activity;MF:peptidyl-prolyl cis-trans isomerase activity;	K03768	PPIB, ppiB	------	------	yes	down	-2.65485	9.63047e-05	yes	down	-2.5015	0.00013124	yes	down	-2.28511	0.000101521
MTR_1g087030		calvin cycle protein CP12-1	------	------	------	------	------	------	yes	down	-1.39471	0.00119146	yes	down	-2.01193	0.000247853	yes	down	-1.68087	0.000115985
MTR_1g097270		integral membrane protein, putative	GO:0016021;GO:001602	CC:integral component of membrane;CC:membrane;	K02221	yggT	------	------	yes	down	-1.24183	0.00159318	yes	down	-1.63813	0.000489645	yes	down	-1.16126	0.00350739
MTR_1g098280		light-harvesting complex I chlorophyll A/B-binding protein	GO:0009637;GO:0010218;GO:0010114;GO:0009644;GO:0009642;GO:000953	BP:response to blue light;BP:response to far red light;BP:response to red light;BP:response to high light intensity;BP:response to light intensity;CC:chloroplast thylakoid membrane;	------	------	------	------	yes	down	-1.38883	0.000565671	yes	down	-1.79026	0.000336992	yes	down	-1.54666	5.17571e-05
MTR_1g106075		photosystem I reaction center subunit N	GO:0015979;GO:000952	BP:photosynthesis;CC:photosystem I;	------	------	------	------	yes	down	-3.25211	5.32523e-06	yes	down	-2.9862	5.8983e-05	yes	down	-2.86128	7.38425e-05
MTR_1g112510		D-glycerate dehydrogenase/hydroxypyruvate reductase	GO:0055114;GO:0005634;GO:0016616;GO:0051287;GO:0003677;GO:001649	BP:oxidation-reduction process;CC:nucleus;MF:oxidoreductase activity, acting on the CH-OH group of donors, NAD or NADP as acceptor;MF:NAD binding;MF:DNA binding;MF:oxidoreductase activity;	K15893	HPR1	map00630;map00260	Glyoxylate and dicarboxylate metabolism;Glycine, serine and threonine metabolism	yes	down	-2.32124	9.335e-05	yes	down	-2.51215	0.000106151	yes	down	-2.00047	3.8078e-05
MTR_1g114290		thioredoxin-like protein	GO:0055114;GO:0009750;GO:0006833;GO:0045454;GO:0006662;GO:0043085;GO:0009570;GO:0005623;GO:0009507;GO:0016853;GO:0016671;GO:0008047;GO:001503	BP:oxidation-reduction process;BP:response to fructose;BP:water transport;BP:cell redox homeostasis;BP:glycerol ether metabolic process;BP:positive regulation of catalytic activity;CC:chloroplast stroma;CC:cell;CC:chloroplast;MF:isomerase activity;MF:oxidoreductase activity, acting on a sulfur group of donors, disulfide as acceptor;MF:enzyme activator activity;MF:protein disulfide oxidoreductase …	------	------	------	------	yes	down	-1.96029	4.87925e-05	yes	down	-2.12803	0.000125278	yes	down	-1.92298	6.97322e-05
MTR_1g115230		prolyl oligopeptidase family protein	GO:0006508;GO:0004252;GO:0008236;GO:007000	BP:proteolysis;MF:serine-type endopeptidase activity;MF:serine-type peptidase activity;MF:serine-type exopeptidase activity;	K01354	ptrB	------	------	yes	down	-2.69845	2.10723e-05	yes	down	-2.44508	0.000119463	yes	down	-2.19762	1.52224e-05
MTR_1g115410		photosystem II reaction center PsbP family protein	GO:0015979;GO:0009535;GO:0009579;GO:0009523;GO:0019898;GO:0009654;GO:0009507;GO:000550	BP:photosynthesis;CC:chloroplast thylakoid membrane;CC:thylakoid;CC:photosystem II;CC:extrinsic component of membrane;CC:photosystem II oxygen evolving complex;CC:chloroplast;MF:calcium ion binding;	K02717	psbP	map00195	Photosynthesis	yes	down	-3.83936	0.000244189	yes	down	-4.58624	3.95766e-05	yes	down	-4.06498	3.16694e-05
MTR_1g115740		light-harvesting complex I chlorophyll A/B-binding protein	GO:0016021;GO:000950	CC:integral component of membrane;CC:chloroplast;	------	------	------	------	yes	down	-1.44279	0.000279421	yes	down	-1.53652	0.000220057	yes	down	-1.47877	0.000106684
MTR_1g116120		plastid transketolase	GO:0006098;GO:0005829;GO:0004802;GO:0003824;GO:001674	BP:pentose-phosphate shunt;CC:cytosol;MF:transketolase activity;MF:catalytic activity;MF:transferase activity;	K00615	E2.2.1.1, tktA, tktB	map00030;map00710	Pentose phosphate pathway;Carbon fixation in photosynthetic organisms	yes	down	-2.76414	0.000121614	yes	down	-2.79141	0.000120824	yes	down	-2.20676	9.77748e-05
MTR_1g116320		plastid lipid-associated protein	GO:0010027;GO:0009535;GO:0009941;GO:001602	BP:thylakoid membrane organization;CC:chloroplast thylakoid membrane;CC:chloroplast envelope;CC:integral component of membrane;	------	------	------	------	yes	down	-2.76445	1.25414e-05	yes	down	-3.17524	6.09134e-05	yes	down	-2.52558	3.70417e-05
MTR_2g006290		2Fe-2S ferredoxin superfamily protein	GO:0022900;GO:0055114;GO:0009536;GO:0009507;GO:0051536;GO:0051537;GO:0009055;GO:004687	BP:electron transport chain;BP:oxidation-reduction process;CC:plastid;CC:chloroplast;MF:iron-sulfur cluster binding;MF:2 iron, 2 sulfur cluster binding;MF:electron carrier activity;MF:metal ion binding;	K02639	petF	map00195	Photosynthesis	yes	down	-2.27118	0.000144394	yes	down	-2.47333	0.000125056	yes	down	-2.33922	5.24154e-05
MTR_2g007300		plastid lipid-associated protein	------	------	------	------	------	------	yes	down	-2.37397	7.44533e-05	yes	down	-2.63956	4.82426e-05	yes	down	-1.71862	6.40502e-05
MTR_2g010980		hypothetical protein	GO:0046777;GO:0004674;GO:007030	BP:protein autophosphorylation;MF:protein serine/threonine kinase activity;MF:phosphatidic acid binding;	------	------	------	------	yes	down	-1.16031	0.000911267	yes	down	-1.29207	0.000600545	yes	down	-1.34849	0.000128407
MTR_2g013570		phosphoglycerate mutase	GO:0016311;GO:0006351;GO:0005737;GO:0016787;GO:0047538;GO:0003677;GO:000389	BP:dephosphorylation;BP:transcription, DNA-templated;CC:cytoplasm;MF:hydrolase activity;MF:2-carboxy-D-arabinitol-1-phosphatase activity;MF:DNA binding;MF:DNA-directed RNA polymerase activity;	K15637	PGAM5	map04217	Necroptosis	yes	down	-1.99178	4.37792e-05	yes	down	-2.21598	6.60492e-05	yes	down	-1.87742	5.12336e-05
MTR_2g015790		ribosomal protein L34	GO:0006412;GO:0005622;GO:0005840;GO:000373	BP:translation;CC:intracellular;CC:ribosome;MF:structural constituent of ribosome;	K02914	RP-L34, MRPL34, rpmH	map03010	Ribosome	yes	down	-1.77885	0.000171304	yes	down	-1.68727	0.000294178	yes	down	-1.55506	0.000208654
MTR_2g020160		3,8-divinyl protochlorophyllide A 8-vinyl reductase	GO:0006636;GO:0009965;GO:0019344;GO:0009534;GO:0009941;GO:0033728;GO:005174	BP:unsaturated fatty acid biosynthetic process;BP:leaf morphogenesis;BP:cysteine biosynthetic process;CC:chloroplast thylakoid;CC:chloroplast envelope;MF:divinyl chlorophyllide a 8-vinyl-reductase activity;MF:3,8-divinyl protochlorophyllide a 8-vinyl reductase activity;	K19073	DVR	map00860	Porphyrin and chlorophyll metabolism	yes	down	-1.869	0.000241319	yes	down	-2.29582	0.000630937	yes	down	-1.39333	0.000895546
MTR_2g021255		glutamine synthetase domain protein	GO:0006807;GO:0006542;GO:0009507;GO:0004356;GO:0000166;GO:0003824;GO:0016874;GO:000552	BP:nitrogen compound metabolic process;BP:glutamine biosynthetic process;CC:chloroplast;MF:glutamate-ammonia ligase activity;MF:nucleotide binding;MF:catalytic activity;MF:ligase activity;MF:ATP binding;	K01915	glnA, GLUL	map00630;map00220;map00250;map00910;map04217	Glyoxylate and dicarboxylate metabolism;Arginine biosynthesis;Alanine, aspartate and glutamate metabolism;Nitrogen metabolism;Necroptosis	yes	down	-2.928	0.000144925	yes	down	-2.90966	0.000110787	yes	down	-2.74602	4.22786e-05
MTR_2g023290		F0F1 ATP synthase subunit gamma	GO:0015986;GO:0099132;GO:0006754;GO:0045261;GO:0009535;GO:0000275;GO:0046933;GO:0016787;GO:000367	BP:ATP synthesis coupled proton transport;BP:old GO;BP:ATP biosynthetic process;CC:proton-transporting ATP synthase complex, catalytic core;CC:chloroplast thylakoid membrane;CC:mitochondrial proton-transporting ATP synthase complex, catalytic core;MF:proton-transporting ATP synthase activity, rotational mechanism;MF:hydrolase activity;MF:DNA binding;	K02115	ATPF1G, atpG	map00195;map00190	Photosynthesis;Oxidative phosphorylation	yes	down	-2.31342	0.00018148	yes	down	-2.77695	5.26055e-05	yes	down	-2.22653	5.62238e-05
MTR_2g024300		chaperonin-like RbcX protein	------	------	------	------	------	------	yes	down	-1.5923	0.000330657	yes	down	-2.49643	4.79576e-05	yes	down	-1.72317	0.000248263
MTR_2g033020		30S ribosomal protein S1	GO:0009735;GO:0010027;GO:0009579;GO:0005840;GO:0009570;GO:0016020;GO:0009507;GO:0003676;GO:000372	BP:response to cytokinin;BP:thylakoid membrane organization;CC:thylakoid;CC:ribosome;CC:chloroplast stroma;CC:membrane;CC:chloroplast;MF:nucleic acid binding;MF:mRNA binding;	K02945	RP-S1, rpsA	map03010	Ribosome	yes	down	-1.64488	0.000293375	yes	down	-1.73119	0.000346755	yes	down	-1.54295	9.36419e-05
MTR_2g035070		drought-induced protein	------	------	------	------	------	------	yes	down	-1.36407	0.00111258	yes	down	-1.49142	0.000683945	yes	down	-1.56328	8.52373e-05
MTR_2g036690		nitrogen fixation protein NifU	GO:0097428;GO:0048564;GO:0016226;GO:0009570;GO:0009507;GO:0051536;GO:0005506;GO:005153	BP:protein maturation by iron-sulfur cluster transfer;BP:photosystem I assembly;BP:iron-sulfur cluster assembly;CC:chloroplast stroma;CC:chloroplast;MF:iron-sulfur cluster binding;MF:iron ion binding;MF:4 iron, 4 sulfur cluster binding;	------	------	------	------	yes	down	-1.74763	7.61078e-05	yes	down	-2.37486	8.13166e-05	yes	down	-1.65787	6.91857e-05
MTR_2g044920		50S ribosomal protein L18	GO:0007389;GO:0009832;GO:0010075;GO:0008361;GO:0009926;GO:0010015;GO:0048653;GO:0006412;GO:0040007;GO:0005840;GO:0009941;GO:0009570;GO:0005622;GO:000373	BP:pattern specification process;BP:plant-type cell wall biogenesis;BP:regulation of meristem growth;BP:regulation of cell size;BP:auxin polar transport;BP:root morphogenesis;BP:anther development;BP:translation;BP:growth;CC:ribosome;CC:chloroplast envelope;CC:chloroplast stroma;CC:intracellular;MF:structural constituent of ribosome;	K02881	RP-L18, MRPL18, rplR	map03010	Ribosome	yes	down	-1.40738	0.00179736	yes	down	-1.60781	0.00106309	yes	down	-1.40773	0.000194539
MTR_2g064650		photosystem II 10 kDa proteinPsbR protein	GO:0009644;GO:0009735;GO:0010270;GO:0009637;GO:0010218;GO:0019344;GO:0010114;GO:0015979;GO:0009535;GO:0009534;GO:0009523;GO:0042651;GO:0016021;GO:0016020;GO:0009579;GO:0009654;GO:000950	BP:response to high light intensity;BP:response to cytokinin;BP:photosystem II oxygen evolving complex assembly;BP:response to blue light;BP:response to far red light;BP:cysteine biosynthetic process;BP:response to red light;BP:photosynthesis;CC:chloroplast thylakoid membrane;CC:chloroplast thylakoid;CC:photosystem II;CC:thylakoid membrane;CC:integral component of membrane;CC:membrane;CC:thylakoi…	K03541	psbR	map00195	Photosynthesis	yes	down	-1.53262	0.00201332	yes	down	-1.31055	0.00315299	yes	down	-1.83561	0.000192363
MTR_2g070060		glutathione S-transferase, amino-terminal domain protein	GO:0016740;GO:0004364;GO:000551	MF:transferase activity;MF:glutathione transferase activity;MF:protein binding;	K00799	GST, gst	map05225;map00480	Hepatocellular carcinoma;Glutathione metabolism	yes	down	-1.43469	0.000420072	yes	down	-1.8743	0.000247741	yes	down	-2.18298	1.90529e-05
MTR_2g070420		peroxisomal (S)-2-hydroxy-acid oxidase GLO1	GO:0055114;GO:0052854;GO:0052852;GO:0052853;GO:0003973;GO:0003824;GO:0010181;GO:001649	BP:oxidation-reduction process;MF:medium-chain;MF:very-long-chain;MF:long-chain;MF:;MF:catalytic activity;MF:FMN binding;MF:oxidoreductase activity;	K11517	HAO	map00630;map04146	Glyoxylate and dicarboxylate metabolism;Peroxisome	yes	down	-2.47365	0.000520943	yes	down	-2.7186	9.11751e-05	yes	down	-2.30052	4.7908e-05
MTR_2g072250		cytochrome P450 family 709 protein	GO:0016135;GO:0055114;GO:0016020;GO:0016021;GO:0004497;GO:0020037;GO:0016709;GO:0016705;GO:0005506;GO:0046872;GO:0003997;GO:001649	BP:saponin biosynthetic process;BP:oxidation-reduction process;CC:membrane;CC:integral component of membrane;MF:monooxygenase activity;MF:heme binding;MF:oxidoreductase activity, acting on paired donors, with incorporation or reduction of molecular oxygen, NA;MF:oxidoreductase activity, acting on paired donors, with incorporation or reduction of molecular oxygen;MF:iron ion binding;MF:metal ion b…	------	------	------	------	yes	down	-1.96069	4.95949e-05	yes	down	-2.43502	5.93836e-05	yes	down	-1.61186	0.00016009
MTR_2g078540		transmembrane protein, putative	GO:0009535;GO:0016021;GO:001602	CC:chloroplast thylakoid membrane;CC:integral component of membrane;CC:membrane;	------	------	------	------	yes	down	-2.00493	3.89867e-05	yes	down	-2.45582	4.84394e-05	yes	down	-1.9966	1.86616e-05
MTR_2g079060		embryo defective 2737 protein	GO:0010027;GO:1901371;GO:0009941;GO:000950	BP:thylakoid membrane organization;BP:regulation of leaf morphogenesis;CC:chloroplast envelope;CC:chloroplast;	------	------	------	------	yes	down	-1.38483	0.000367152	yes	down	-1.58971	0.000251458	yes	down	-1.1327	0.000345415
MTR_2g079710		NADPH-protochlorophyllide oxidoreductase	GO:0015995;GO:0015979;GO:0055114;GO:0009536;GO:0009507;GO:0016630;GO:001649	BP:chlorophyll biosynthetic process;BP:photosynthesis;BP:oxidation-reduction process;CC:plastid;CC:chloroplast;MF:protochlorophyllide reductase activity;MF:oxidoreductase activity;	K00218	por	map00860	Porphyrin and chlorophyll metabolism	yes	down	-1.31352	0.00219445	yes	down	-2.21643	0.000128785	yes	down	-1.28392	0.00190022
MTR_2g082930		hypothetical protein	GO:000957	CC:chloroplast stroma;	------	------	------	------	yes	down	-2.44293	7.19117e-05	yes	down	-3.40006	4.98623e-05	yes	down	-2.60035	4.0583e-05
MTR_2g084835		MORN domain protein	------	------	------	------	------	------	yes	down	-1.41464	0.00069602	yes	down	-1.60278	0.000456558	yes	down	-1.23918	0.000653825
MTR_2g089510		cytochrome b6-F complex iron-sulfur subunit	GO:0009595;GO:0000165;GO:0006612;GO:0031348;GO:0009697;GO:0015979;GO:0009657;GO:0010310;GO:0009862;GO:0009867;GO:0010363;GO:0043900;GO:0009409;GO:0055114;GO:0022900;GO:0010200;GO:0010196;GO:0009535;GO:0009941;GO:0016021;GO:0016020;GO:0009579;GO:0009536;GO:0042651;GO:0009507;GO:0016491;GO:0046028;GO:0008121;GO:0045158;GO:0009496;GO:0046872;GO:0051536;GO:0051537;GO:001667	BP:detection of biotic stimulus;BP:MAPK cascade;BP:protein targeting to membrane;BP:negative regulation of defense response;BP:salicylic acid biosynthetic process;BP:photosynthesis;BP:plastid organization;BP:regulation of hydrogen peroxide metabolic process;BP:systemic acquired resistance, salicylic acid mediated signaling pathway;BP:jasmonic acid mediated signaling pathway;BP:regulation of plant…	K02636	petC	map00195	Photosynthesis	yes	down	-2.02	0.000265869	yes	down	-2.59752	6.79988e-05	yes	down	-2.37165	2.70349e-05
MTR_2g090245		epoxide hydrolase-like protein	GO:0004301;GO:0016787;GO:0033961;GO:000382	MF:epoxide hydrolase activity;MF:hydrolase activity;MF:cis-stilbene-oxide hydrolase activity;MF:catalytic activity;	------	------	------	------	yes	down	-1.96553	0.000252841	yes	down	-2.99769	6.9767e-05	yes	down	-2.07959	6.84369e-05
MTR_2g099910		glyoxylate/succinic semialdehyde reductase	GO:0006573;GO:0055114;GO:0009570;GO:0009507;GO:0050661;GO:0051287;GO:0030267;GO:001649	BP:valine metabolic process;BP:oxidation-reduction process;CC:chloroplast stroma;CC:chloroplast;MF:NADP binding;MF:NAD binding;MF:glyoxylate reductas;MF:oxidoreductase activity;	K18121	GLYR	map00630;map00650	Glyoxylate and dicarboxylate metabolism;Butanoate metabolism	yes	down	-1.46098	0.000603946	yes	down	-1.68203	0.000454082	yes	down	-1.27726	0.000304247
MTR_2g105480		ribulose bisphosphate carboxylase/oxygenase activase	GO:0016787;GO:000552	MF:hydrolase activity;MF:ATP binding;	------	------	------	------	yes	down	-1.47319	0.000369162	yes	down	-1.60356	0.000349967	yes	down	-1.236	0.000374083
MTR_3g005060		dienelactone hydrolase family protein	GO:0008806;GO:001678	MF:carboxymethylenebutenolidase activity;MF:hydrolase activity;	K01061	E3.1.1.45	------	------	yes	down	-3.9531	2.11118e-05	yes	down	-4.04092	2.7842e-05	yes	down	-3.22896	0.000293142
MTR_3g006730		glycyl-tRNA synthetase/glycine-tRNA ligase	GO:0006426;GO:0070150;GO:0006418;GO:0005737;GO:0016021;GO:0016020;GO:0005739;GO:0004820;GO:0000166;GO:0004812;GO:0016874;GO:000552	BP:glycyl-tRNA aminoacylation;BP:mitochondrial glycyl-tRNA aminoacylation;BP:tRNA aminoacylation for protein translation;CC:cytoplasm;CC:integral component of membrane;CC:membrane;CC:mitochondrion;MF:glycine-tRNA ligase activity;MF:nucleotide binding;MF:aminoacyl-tRNA ligase activity;MF:ligase activity;MF:ATP binding;	K01880	GARS, glyS1	map00970	Aminoacyl-tRNA biosynthesis	yes	down	-1.08319	0.00782173	yes	down	-1.49422	0.00216447	yes	down	-1.26507	0.0018185
MTR_3g013460		proline-rich family protein [Source:Projected from Arabidopsis thaliana (AT5G07020) TAIR;Acc:AT5G07020]	GO:0009965;GO:0034660;GO:0061635;GO:0010027;GO:0042793;GO:000953	BP:leaf morphogenesis;BP:ncRNA metabolic process;BP:regulation of protein complex stability;BP:thylakoid membrane organization;BP:transcription from plastid promoter;CC:chloroplast thylakoid membrane;	------	------	------	------	yes	down	-1.18965	0.0013597	yes	down	-1.55666	0.000403741	yes	down	-1.16968	0.000675689
MTR_3g015440		TPR domain protein	GO:000551	MF:protein binding;	------	------	------	------	yes	down	-1.45906	0.000590603	yes	down	-1.91973	8.61867e-05	yes	down	-1.36553	6.52523e-05
MTR_3g028150		thylakoid lumenal 19 kDa protein	GO:0015979;GO:0009523;GO:0009543;GO:0019898;GO:0009654;GO:000550	BP:photosynthesis;CC:photosystem II;CC:chloroplast thylakoid lumen;CC:extrinsic component of membrane;CC:photosystem II oxygen evolving complex;MF:calcium ion binding;	------	------	------	------	yes	down	-2.26676	0.000111692	yes	down	-2.98136	9.18507e-05	yes	down	-2.37209	0.00010306
MTR_3g033420		RNA polymerase sigma factor	GO:0006355;GO:0071482;GO:0006352;GO:0003700;GO:001698	BP:regulation of transcription, DNA-templated;BP:cellular response to light stimulus;BP:DNA-templated transcription, initiation;MF:transcription factor activity, sequence-specific DNA binding;MF:sigma factor activity;	------	------	------	------	yes	down	-2.98005	3.1335e-05	yes	down	-3.82292	3.20888e-05	yes	down	-2.51706	9.66411e-05
MTR_3g053890		serine-glyoxylate aminotransferase-like protein	GO:0009570;GO:0005777;GO:0048046;GO:0005886;GO:0008453;GO:0003824;GO:0008483;GO:0016740;GO:0004760;GO:005028	CC:chloroplast stroma;CC:peroxisome;CC:apoplast;CC:plasma membrane;MF:alanine-glyoxylate transaminase activity;MF:catalytic activity;MF:transaminase activity;MF:transferase activity;MF:serine-pyruvate transaminase activity;MF:serine-glyoxylate transaminase activity;	K00830	AGXT	map00630;map00250;map00260;map04146	Glyoxylate and dicarboxylate metabolism;Alanine, aspartate and glutamate metabolism;Glycine, serine and threonine metabolism;Peroxisome	yes	down	-2.25374	0.000594432	yes	down	-2.65328	0.000161055	yes	down	-2.02722	9.03023e-05
MTR_3g053980		eukaryotic aspartyl protease family protein	GO:0030163;GO:0006508;GO:0016021;GO:0016787;GO:0004190;GO:000823	BP:protein catabolic process;BP:proteolysis;CC:integral component of membrane;MF:hydrolase activity;MF:aspartic-type endopeptidase activity;MF:peptidase activity;	------	------	------	------	yes	down	-2.20691	0.000173398	yes	down	-3.16254	5.75426e-05	yes	down	-1.84399	0.000159233
MTR_3g060750		FKBP-type peptidyl-prolyl cis-trans isomerase	GO:0000413;GO:0016853;GO:000375	BP:protein peptidyl-prolyl isomerization;MF:isomerase activity;MF:peptidyl-prolyl cis-trans isomerase activity;	------	------	------	------	yes	down	-1.81849	8.80293e-05	yes	down	-1.93165	0.000266798	yes	down	-1.91122	3.91086e-05
MTR_3g061480		transmembrane protein, putative	GO:0000023;GO:0019252;GO:0009535;GO:0016020;GO:001602	BP:maltose metabolic process;BP:starch biosynthetic process;CC:chloroplast thylakoid membrane;CC:membrane;CC:integral component of membrane;	------	------	------	------	yes	down	-1.36345	0.00159231	yes	down	-1.77813	0.000173634	yes	down	-2.12482	2.34038e-05
MTR_3g062890		NADH-quinone oxidoreductase cyanobacterial subunit N	GO:0010258;GO:0019252;GO:0009817;GO:0000023;GO:0016556;GO:0055114;GO:0009535;GO:0009941;GO:0016020;GO:0010598;GO:0009507;GO:001665	BP:NADH dehydrogenase comple;BP:starch biosynthetic process;BP:defense response to fungus, incompatible interaction;BP:maltose metabolic process;BP:mRNA modification;BP:oxidation-reduction process;CC:chloroplast thylakoid membrane;CC:chloroplast envelope;CC:membrane;CC:NA;CC:chloroplast;MF:oxidoreductase activity, acting on NA;	------	------	------	------	yes	down	-2.70762	2.36982e-05	yes	down	-3.69632	3.38048e-05	yes	down	-2.63002	2.51348e-05
MTR_3g070330		yippee family zinc-binding protein, putative	GO:0000151;GO:004687	CC:ubiquitin ligase complex;MF:metal ion binding;	------	------	------	------	yes	down	-1.63626	0.00144712	yes	down	-2.1592	0.000552371	yes	down	-2.08006	3.01363e-05
MTR_3g076660		elongation factor Tu protein	GO:0042335;GO:0000038;GO:0006414;GO:0009535;GO:0009941;GO:0005622;GO:0009570;GO:0009295;GO:0009507;GO:0016787;GO:0003924;GO:0005525;GO:0000166;GO:000374	BP:cuticle development;BP:very long-chain fatty acid metabolic process;BP:translational elongation;CC:chloroplast thylakoid membrane;CC:chloroplast envelope;CC:intracellular;CC:chloroplast stroma;CC:nucleoid;CC:chloroplast;MF:hydrolase activity;MF:GTPase activity;MF:GTP binding;MF:nucleotide binding;MF:translation elongation factor activity;	K02358	tuf, TUFM	------	------	yes	down	-1.96239	0.000256747	yes	down	-2.15249	0.000148413	yes	down	-1.84246	6.71594e-05
MTR_3g079520		smad/FHA domain protein	GO:0055114;GO:0005515;GO:001649	BP:oxidation-reduction process;MF:protein binding;MF:oxidoreductase activity;	------	------	------	------	yes	down	-2.35953	9.22302e-05	yes	down	-2.53205	0.000119054	yes	down	-2.17057	9.60927e-05
MTR_3g082630		B-box type zinc finger protein	GO:0005634;GO:0008270;GO:000551	CC:nucleus;MF:zinc ion binding;MF:protein binding;	------	------	------	------	yes	down	-2.03892	0.000236116	yes	down	-2.22848	0.000108769	yes	down	-1.79948	3.47427e-05
MTR_3g086230		photosystem II core complex family psbY protein	GO:0035304;GO:0019344;GO:0015979;GO:0009657;GO:0009535;GO:0009523;GO:0009533;GO:0016021;GO:0016020;GO:003014	BP:regulation of protein dephosphorylation;BP:cysteine biosynthetic process;BP:photosynthesis;BP:plastid organization;CC:chloroplast thylakoid membrane;CC:photosystem II;CC:chloroplast stromal thylakoid;CC:integral component of membrane;CC:membrane;MF:manganese ion binding;	K02723	psbY	map00195	Photosynthesis	yes	down	-3.11602	2.60657e-05	yes	down	-3.81023	3.4758e-05	yes	down	-3.12628	1.84997e-05
MTR_3g088645		NAD(P)H-quinone oxidoreductase subunit M	GO:0055114;GO:001665	BP:oxidation-reduction process;MF:oxidoreductase activity, acting on NA;	------	------	------	------	yes	down	-1.39381	0.000484988	yes	down	-1.79907	0.000260855	yes	down	-1.36911	0.000323516
MTR_3g089010		cycloeucalenol cycloisomerase	GO:0016021;GO:0016020;GO:0047793;GO:001685	CC:integral component of membrane;CC:membrane;MF:cycloeucalenol cycloisomerase activity;MF:isomerase activity;	K08246	CPI1	map00100	Steroid biosynthesis	yes	down	-1.43048	0.000755011	yes	down	-1.61834	0.000331557	yes	down	-1.19365	0.000421134
MTR_3g092040		rhodanese/cell cycle control phosphatase superfamily protein	GO:0009535;GO:0009941;GO:000950	CC:chloroplast thylakoid membrane;CC:chloroplast envelope;CC:chloroplast;	------	------	------	------	yes	down	-1.55465	0.000837281	yes	down	-2.4367	4.351e-05	yes	down	-1.58048	0.000808164
MTR_3g097250		GTP-binding elongation factor Tu family protein	GO:0006414;GO:0045727;GO:0006412;GO:0005743;GO:0009536;GO:0005759;GO:0009507;GO:0016787;GO:0043022;GO:0003924;GO:0005525;GO:0004523;GO:0000166;GO:0019904;GO:0003676;GO:000374	BP:translational elongation;BP:positive regulation of translation;BP:translation;CC:mitochondrial inner membrane;CC:plastid;CC:mitochondrial matrix;CC:chloroplast;MF:hydrolase activity;MF:ribosome binding;MF:GTPase activity;MF:GTP binding;MF:RNA-DNA hybrid ribonuclease activity;MF:nucleotide binding;MF:protein domain specific binding;MF:nucleic acid binding;MF:translation elongation factor activi…	K21594	GUF1	------	------	yes	down	-1.91487	0.000350057	yes	down	-2.30745	5.7836e-05	yes	down	-1.67584	2.9976e-05
MTR_3g098490		transferring glycosyl group transferase	GO:001674	MF:transferase activity;	------	------	------	------	yes	down	-1.30582	0.00121317	yes	down	-1.71497	0.000825404	yes	down	-1.17861	0.00287077
MTR_3g104980		DnaJ heat shock amino-terminal domain protein, putative	GO:0009535;GO:0010598;GO:0016021;GO:0016020;GO:000950	CC:chloroplast thylakoid membrane;CC:NA;CC:integral component of membrane;CC:membrane;CC:chloroplast;	------	------	------	------	yes	down	-3.3125	6.53576e-06	yes	down	-3.63868	4.98868e-05	yes	down	-3.13936	3.4507e-05
MTR_3g105050		hypothetical protein	GO:000953	CC:chloroplast thylakoid membrane;	------	------	------	------	yes	down	-1.30185	0.00281596	yes	down	-1.691	0.00020142	yes	down	-1.41044	0.000389807
MTR_3g107397		chaperon protein P13.9, putative	------	------	------	------	------	------	yes	down	-2.96475	1.94956e-05	yes	down	-3.15162	3.88833e-05	yes	down	-2.85603	1.72906e-05
MTR_3g108040		PsbP domain protein	GO:0019252;GO:0055114;GO:0010027;GO:0000023;GO:0015979;GO:0045036;GO:0009535;GO:0009523;GO:0019898;GO:0009543;GO:0009654;GO:0005509;GO:001649	BP:starch biosynthetic process;BP:oxidation-reduction process;BP:thylakoid membrane organization;BP:maltose metabolic process;BP:photosynthesis;BP:protein targeting to chloroplast;CC:chloroplast thylakoid membrane;CC:photosystem II;CC:extrinsic component of membrane;CC:chloroplast thylakoid lumen;CC:photosystem II oxygen evolving complex;MF:calcium ion binding;MF:oxidoreductase activity;	------	------	------	------	yes	down	-1.23869	0.00144548	yes	down	-1.22415	0.00428653	yes	down	-1.13652	0.000427097
MTR_3g111360		hypothetical protein	------	------	------	------	------	------	yes	down	-1.35749	0.000995778	yes	down	-2.05896	0.000224332	yes	down	-1.53125	0.000457572
MTR_3g118190		seven transmembrane MLO family protein	GO:0006952;GO:0009607;GO:0016021;GO:0016020;GO:000551	BP:defense response;BP:response to biotic stimulus;CC:integral component of membrane;CC:membrane;MF:calmodulin binding;	K08472	MLO	------	------	yes	down	-1.17325	0.00121727	yes	down	-1.39366	0.000350921	yes	down	-1.12425	0.000251091
MTR_3g118290		RNA polymerase sigma factor	GO:0006399;GO:0071482;GO:0006355;GO:2001141;GO:0009637;GO:0010218;GO:0009658;GO:2000142;GO:0006352;GO:0010114;GO:0010027;GO:0009536;GO:0009507;GO:0003700;GO:0016987;GO:0001053;GO:000367	BP:tRNA metabolic process;BP:cellular response to light stimulus;BP:regulation of transcription, DNA-templated;BP:regulation of RNA biosynthetic process;BP:response to blue light;BP:response to far red light;BP:chloroplast organization;BP:regulation of DNA-templated transcription, initiation;BP:DNA-templated transcription, initiation;BP:response to red light;BP:thylakoid membrane organization;CC:…	K03086	rpoD	------	------	yes	down	-1.40673	0.00080848	yes	down	-1.86408	0.000296383	yes	down	-1.11604	0.00200046
MTR_3g435320		NDH-dependent flow 6 protein	GO:0009773;GO:0009535;GO:0010598;GO:0016021;GO:001602	BP:photosynthetic electron transport in photosystem I;CC:chloroplast thylakoid membrane;CC:NA;CC:integral component of membrane;CC:membrane;	------	------	------	------	yes	down	-2.29806	3.68292e-05	yes	down	-2.76851	0.000232221	yes	down	-2.29102	1.99001e-05
MTR_3g435460		light-harvesting complex I chlorophyll A/B-binding protein	GO:0018298;GO:0015979;GO:0009765;GO:0009535;GO:0009579;GO:0009536;GO:0009522;GO:0009523;GO:0016021;GO:0016020;GO:0009507;GO:0016168;GO:004687	BP:protein-chromophore linkage;BP:photosynthesis;BP:photosynthesis, light harvesting;CC:chloroplast thylakoid membrane;CC:thylakoid;CC:plastid;CC:photosystem I;CC:photosystem II;CC:integral component of membrane;CC:membrane;CC:chloroplast;MF:chlorophyll binding;MF:metal ion binding;	K08910	LHCA4	map00196	Photosynthesis - antenna proteins	yes	down	-1.9464	0.000171666	yes	down	-2.15797	0.000276613	yes	down	-1.73594	0.00107094
MTR_3g449930		oxygen-evolving enhancer protein 2-1	GO:0015979;GO:0009535;GO:0009523;GO:0019898;GO:0009654;GO:000550	BP:photosynthesis;CC:chloroplast thylakoid membrane;CC:photosystem II;CC:extrinsic component of membrane;CC:photosystem II oxygen evolving complex;MF:calcium ion binding;	K02717	psbP	map00195	Photosynthesis	yes	down	-3.08222	6.6788e-05	yes	down	-3.01978	5.08488e-05	yes	down	-2.95711	6.12853e-05
MTR_3g462340		glycogen/starch/alpha-glucan phosphorylase family protein	GO:0005975;GO:0005980;GO:0009414;GO:0046686;GO:0005737;GO:0009507;GO:0005829;GO:0004645;GO:0102250;GO:0016740;GO:0030170;GO:0008184;GO:0016757;GO:010249	BP:carbohydrate metabolic process;BP:glycogen catabolic process;BP:response to water deprivation;BP:response to cadmium ion;CC:cytoplasm;CC:chloroplast;CC:cytosol;MF:phosphorylase activity;MF:linear malto-oligosaccharide phosphorylase activity;MF:transferase activity;MF:pyridoxal phosphate binding;MF:glycogen phosphorylase activity;MF:transferase activity, transferring glycosyl groups;MF:SHG alph…	K00688	PYG, glgP	map00500;map04217	Starch and sucrose metabolism;Necroptosis	yes	down	-2.84778	7.09516e-05	yes	down	-2.6515	0.000227195	yes	down	-2.17626	7.04964e-05
MTR_3g491820		plastid transcriptionally active protein	GO:0042793;GO:000042	BP:transcription from plastid promoter;CC:plastid-encoded plastid RNA polymerase complex;	------	------	------	------	yes	down	-1.24869	0.0010923	yes	down	-1.46016	0.000348085	yes	down	-1.65533	2.748e-05
MTR_3g491830		protein phosphatase 2C-like protein	GO:0006470;GO:0016021;GO:0016020;GO:0016787;GO:0043169;GO:0004722;GO:0004721;GO:0003824;GO:004687	BP:protein dephosphorylation;CC:integral component of membrane;CC:membrane;MF:hydrolase activity;MF:cation binding;MF:protein serine/threonine phosphatase activity;MF:phosphoprotein phosphatase activity;MF:catalytic activity;MF:metal ion binding;	------	------	------	------	yes	down	-2.09996	9.16502e-05	yes	down	-2.14401	0.000234753	yes	down	-1.83906	6.1258e-05
MTR_3g491890		thylakoid lumenal 17.4 kDa protein	------	------	------	------	------	------	yes	down	-1.85641	9.72449e-05	yes	down	-2.06318	0.000101454	yes	down	-1.8477	5.24069e-05
MTR_4g005390		plastid lipid-associated protein	GO:0010287;GO:000950	CC:plastoglobule;CC:chloroplast;	------	------	------	------	yes	down	-1.07438	0.00167391	yes	down	-1.273	0.00198573	yes	down	-1.00995	0.000676824
MTR_4g011040		peptide deformylase 1A	GO:0018206;GO:0043686;GO:0031365;GO:0006412;GO:0005739;GO:0009536;GO:0009507;GO:0016787;GO:0042586;GO:004687	BP:peptidyl-methionine modification;BP:co-translational protein modification;BP:N-terminal protein amino acid modification;BP:translation;CC:mitochondrion;CC:plastid;CC:chloroplast;MF:hydrolase activity;MF:peptide deformylase activity;MF:metal ion binding;	K01462	PDF, def	------	------	yes	down	-1.25995	0.00060237	yes	down	-1.30878	0.000615495	yes	down	-1.17437	0.00117129
MTR_4g015010		transmembrane protein, putative	GO:0016021;GO:0016020;GO:000950	CC:integral component of membrane;CC:membrane;CC:chloroplast;	------	------	------	------	yes	down	-1.81733	0.000151478	yes	down	-2.45709	0.00019238	yes	down	-1.65495	0.000431451
MTR_4g032670		SNARE associated family protein	GO:0016021;GO:0016020;GO:000950	CC:integral component of membrane;CC:membrane;CC:chloroplast;	------	------	------	------	yes	down	-1.21862	0.000789592	yes	down	-1.58498	0.00020876	yes	down	-1.13739	0.000554826
MTR_4g032905		plant/F12K8-2 protein, putative	GO:000950	CC:chloroplast;	------	------	------	------	yes	down	-1.85022	6.29124e-05	yes	down	-2.39336	4.95632e-05	yes	down	-1.66698	0.000350771
MTR_4g039540		hypothetical protein	GO:0006661;GO:001602	BP:phosphatidylinositol biosynthetic process;CC:integral component of membrane;	------	------	------	------	yes	down	-3.21465	8.17822e-06	yes	down	-3.61966	2.87914e-05	yes	down	-3.04814	1.83453e-05
MTR_4g057210		50S ribosomal protein L9	GO:0006412;GO:0009941;GO:0005622;GO:0005840;GO:0009570;GO:0000311;GO:0009507;GO:0003735;GO:001984	BP:translation;CC:chloroplast envelope;CC:intracellular;CC:ribosome;CC:chloroplast stroma;CC:plastid large ribosomal subunit;CC:chloroplast;MF:structural constituent of ribosome;MF:rRNA binding;	K02939	RP-L9, MRPL9, rplI	map03010	Ribosome	yes	down	-1.61915	0.000265908	yes	down	-1.82274	0.000216183	yes	down	-1.44683	0.000434063
MTR_4g063100		myb transcription factor	GO:000367	MF:DNA binding;	K09422	MYBP	------	------	yes	down	-1.21826	0.00638739	yes	down	-2.14924	0.000271587	yes	down	-1.41707	0.000294962
MTR_4g064820		sugar transporter	GO:0008643;GO:0055085;GO:0031969;GO:0016021;GO:0016020;GO:0005887;GO:0005351;GO:0005215;GO:002285	BP:carbohydrate transport;BP:transmembrane transport;CC:chloroplast membrane;CC:integral component of membrane;CC:membrane;CC:integral component of plasma membrane;MF:suga;MF:transporter activity;MF:transmembrane transporter activity;	------	------	------	------	yes	down	-3.12455	7.1704e-05	yes	down	-2.7933	0.000118809	yes	down	-2.24323	7.53814e-05
MTR_4g066020		transcription factor jumonji (JmjC) domain protein	GO:0007623;GO:0070544;GO:0042752;GO:0032259;GO:0055114;GO:0016706;GO:0003700;GO:0051864;GO:0046975;GO:0008168;GO:001649	BP:circadian rhythm;BP:histone H3-K36 demethylation;BP:regulation of circadian rhythm;BP:methylation;BP:oxidation-reduction process;MF:oxidoreductase activity, acting on paired donors, with incorporation or reduction of molecular oxygen, 2-oxoglutarate as one donor, and incorporation of one atom each of oxygen into both donors;MF:transcription factor activity, sequence-specific DNA binding;MF:his…	K10277	KDM8, JMJD5	------	------	yes	down	-2.07371	5.70655e-05	yes	down	-2.30874	0.00037969	yes	down	-1.50998	0.000226341
MTR_4g068280		trigger factor-like protein, putative	GO:0015031;GO:000645	BP:protein transport;BP:protein folding;	------	------	------	------	yes	down	-2.06356	0.000149514	yes	down	-2.22176	0.000141154	yes	down	-1.92947	0.000173519
MTR_4g069080		cytochrome C biogenesis protein Ccs1	GO:0016021;GO:001602	CC:integral component of membrane;CC:membrane;	K07399	resB, ccs1	------	------	yes	down	-2.21437	0.000434942	yes	down	-2.06508	0.000131056	yes	down	-1.66288	0.000268497
MTR_4g074590		DUF177 domain protein	------	------	------	------	------	------	yes	down	-2.07259	5.0804e-05	yes	down	-2.60625	4.04084e-05	yes	down	-2.08808	2.78341e-05
MTR_4g075040		photosystem II stability/assembly factor HCF136	GO:0010304;GO:0009637;GO:0010218;GO:0042744;GO:0010114;GO:0010027;GO:0035304;GO:0042793;GO:0009535;GO:0009941;GO:0009533;GO:0031977;GO:000551	BP:PSII associated light-harvesting complex II catabolic process;BP:response to blue light;BP:response to far red light;BP:hydrogen peroxide catabolic process;BP:response to red light;BP:thylakoid membrane organization;BP:regulation of protein dephosphorylation;BP:transcription from plastid promoter;CC:chloroplast thylakoid membrane;CC:chloroplast envelope;CC:chloroplast stromal thylakoid;CC:thyl…	------	------	------	------	yes	down	-1.62764	0.000225067	yes	down	-2.05684	9.17689e-05	yes	down	-1.63407	7.92706e-05
MTR_4g079750		CMV 1a interacting protein	GO:0008168;GO:004698	MF:methyltransferase activity;MF:protein dimerization activity;	------	------	------	------	yes	down	-1.29966	0.00106991	yes	down	-1.97542	8.18098e-05	yes	down	-1.53889	8.90156e-05
MTR_4g079850		ATP synthase I, related protein	GO:001602	CC:integral component of membrane;	K02116	atpI	------	------	yes	down	-2.25781	2.68602e-05	yes	down	-2.89355	5.0347e-05	yes	down	-2.38991	2.52266e-05
MTR_4g083080		alpha/beta fold hydrolase	GO:0052823;GO:0018771;GO:0016787;GO:0008168;GO:000382	MF:2-hydroxy-6-oxonona-2,4,7-trienedioate hydrolase activity;MF:2-hydroxy-6-oxonona-2,4-dienedioate hydrolase activity;MF:hydrolase activity;MF:methyltransferase activity;MF:catalytic activity;	------	------	------	------	yes	down	-2.14458	3.16737e-05	yes	down	-2.57607	0.000100922	yes	down	-2.13773	2.20877e-05
MTR_4g086470		CXE carboxylesterase	GO:0016787;GO:0052689;GO:008003	MF:hydrolase activity;MF:carboxylic ester hydrolase activity;MF:methyl indole-3-acetate esterase activity;	------	------	------	------	yes	down	-1.52194	0.000290473	yes	down	-2.34074	5.85859e-05	yes	down	-1.3346	0.000114582
MTR_4g092690		glyoxysomal malate dehydrogenase	GO:0005975;GO:0009735;GO:0080093;GO:0031998;GO:0019752;GO:0006099;GO:0044262;GO:0006108;GO:0055114;GO:0009941;GO:0005777;GO:0048046;GO:0005773;GO:0009507;GO:0003824;GO:0016616;GO:0030060;GO:001649	BP:carbohydrate metabolic process;BP:response to cytokinin;BP:regulation of photorespiration;BP:regulation of fatty acid beta-oxidation;BP:carboxylic acid metabolic process;BP:tricarboxylic acid cycle;BP:cellular carbohydrate metabolic process;BP:malate metabolic process;BP:oxidation-reduction process;CC:chloroplast envelope;CC:peroxisome;CC:apoplast;CC:vacuole;CC:chloroplast;MF:catalytic activit…	K00026	MDH2	map00020;map00270;map00620;map00710;map00630	Citrate cycle (TCA cycle);Cysteine and methionine metabolism;Pyruvate metabolism;Carbon fixation in photosynthetic organisms;Glyoxylate and dicarboxylate metabolism	yes	down	-3.54107	2.90581e-05	yes	down	-3.92085	3.03103e-05	yes	down	-3.28505	1.35426e-05
MTR_4g093620		fructose-1,6-bisphosphatase	GO:0005975;GO:0016311;GO:0030388;GO:0005986;GO:0016556;GO:0006000;GO:0006002;GO:0006094;GO:0005737;GO:0009570;GO:0005829;GO:0016787;GO:0042132;GO:001679	BP:carbohydrate metabolic process;BP:dephosphorylation;BP:fructose 1,6-bisphosphate metabolic process;BP:sucrose biosynthetic process;BP:mRNA modification;BP:fructose metabolic process;BP:fructose 6-phosphate metabolic process;BP:gluconeogenesis;CC:cytoplasm;CC:chloroplast stroma;CC:cytosol;MF:hydrolase activity;MF:fructose 1,6-bisphosphate 1-phosphatase activity;MF:phosphatase activity;	K03841	FBP, fbp	map00010;map00030;map00051;map00710	Glycolysis / Gluconeogenesis;Pentose phosphate pathway;Fructose and mannose metabolism;Carbon fixation in photosynthetic organisms	yes	down	-1.34626	0.00029544	yes	down	-1.45445	0.000360308	yes	down	-1.22215	0.00119988
MTR_4g098620		TLD protein	GO:0015743;GO:0016021;GO:0009507;GO:000970	BP:malate transport;CC:integral component of membrane;CC:chloroplast;CC:plant-type vacuole membrane;	------	------	------	------	yes	down	-2.36739	0.000194128	yes	down	-3.18443	4.97308e-05	yes	down	-2.07197	0.000149831
MTR_4g108710		HNH endonuclease domain protein	GO:0090305;GO:0004519;GO:000367	BP:nucleic acid phosphodiester bond hydrolysis;MF:endonuclease activity;MF:nucleic acid binding;	------	------	------	------	yes	down	-1.21517	0.00171726	yes	down	-1.47902	0.000331786	yes	down	-1.05997	0.000609581
MTR_4g108800		ribulose-phosphate 3-epimerase	GO:0019323;GO:0005975;GO:0009624;GO:0009052;GO:0009409;GO:0044262;GO:0009579;GO:0009941;GO:0009570;GO:0010319;GO:0048046;GO:0005829;GO:0016857;GO:0016853;GO:0003824;GO:0004750;GO:004687	BP:pentose catabolic process;BP:carbohydrate metabolic process;BP:response to nematode;BP:pentose-phosphate shunt, non-oxidative branch;BP:response to cold;BP:cellular carbohydrate metabolic process;CC:thylakoid;CC:chloroplast envelope;CC:chloroplast stroma;CC:stromule;CC:apoplast;CC:cytosol;MF:racemase and epimerase activity, acting on carbohydrates and derivatives;MF:isomerase activity;MF:catal…	K01783	rpe, RPE	map00040;map00030;map00710	Pentose and glucuronate interconversions;Pentose phosphate pathway;Carbon fixation in photosynthetic organisms	yes	down	-2.10856	0.000202429	yes	down	-2.10851	0.000128205	yes	down	-1.94973	4.46657e-05
MTR_4g108880		two-component response regulator-like APRR7 protein	GO:0000160;GO:0005634;GO:000551	BP:phosphorelay signal transduction system;CC:nucleus;MF:protein binding;	K12127	TOC1, APRR1	map04712	Circadian rhythm - plant	yes	down	-1.48379	0.000396485	yes	down	-1.5642	0.000687726	yes	down	-1.32673	0.000149372
MTR_4g114180		chaperon protein P13.9, putative	GO:000950	CC:chloroplast;	------	------	------	------	yes	down	-2.02139	0.000136427	yes	down	-2.10384	0.000264621	yes	down	-1.9615	0.000104433
MTR_4g125860		glyoxalase/bleomycin resistance protein/dioxygenase	GO:0055114;GO:0009507;GO:0016853;GO:0004493;GO:005121	BP:oxidation-reduction process;CC:chloroplast;MF:isomerase activity;MF:methylmalonyl-CoA epimerase activity;MF:dioxygenase activity;	K08234	yaeR	------	------	yes	down	-1.43455	0.000620941	yes	down	-1.63851	0.000422852	yes	down	-1.31531	0.000872587
MTR_4g129490		acyl-CoA N-acyltransferase (NAT) superfamily protein	GO:0009750;GO:0006833;GO:0006569;GO:0009684;GO:0009507;GO:0016740;GO:001674	BP:response to fructose;BP:water transport;BP:tryptophan catabolic process;BP:indoleacetic acid biosynthetic process;CC:chloroplast;MF:transferase activity;MF:transferase activity, transferring acyl groups;	------	------	------	------	yes	down	-1.65447	0.000193905	yes	down	-1.89982	0.000120403	yes	down	-1.75495	5.29255e-05
MTR_4g130300		50S ribosomal protein L35	GO:0006412;GO:0005840;GO:0005622;GO:0009507;GO:000373	BP:translation;CC:ribosome;CC:intracellular;CC:chloroplast;MF:structural constituent of ribosome;	K02916	RP-L35, MRPL35, rpmI	map03010	Ribosome	yes	down	-1.28558	0.00213192	yes	down	-1.4198	0.000841318	yes	down	-1.33718	0.000702435
MTR_4g130530		translation initiation factor IF-3	GO:0006413;GO:0006412;GO:0016021;GO:0009507;GO:000374	BP:translational initiation;BP:translation;CC:integral component of membrane;CC:chloroplast;MF:translation initiation factor activity;	K02520	infC, MTIF3	------	------	yes	down	-1.56004	0.00020521	yes	down	-1.61149	0.000331205	yes	down	-1.32484	0.000143415
MTR_4g133770		transmembrane protein, putative	GO:0016021;GO:001602	CC:integral component of membrane;CC:membrane;	------	------	------	------	yes	down	-1.73841	0.000184039	yes	down	-2.19816	0.000100948	yes	down	-1.7912	0.000124294
MTR_4g134780		All-trans-retinol 13,14-reductase	GO:0055114;GO:0009507;GO:0016853;GO:001649	BP:oxidation-reduction process;CC:chloroplast;MF:isomerase activity;MF:oxidoreductase activity;	------	------	------	------	yes	down	-1.69438	0.000759232	yes	down	-1.94673	9.14369e-05	yes	down	-1.68259	7.36879e-05
MTR_5g006130		photosystem I reaction center subunit II	GO:0015979;GO:0009507;GO:0009522;GO:000953	BP:photosynthesis;CC:chloroplast;CC:photosystem I;CC:photosystem I reaction center;	K02692	psaD	map00195	Photosynthesis	yes	down	-2.66298	3.8612e-05	yes	down	-2.55993	8.108e-05	yes	down	-2.35356	9.37601e-05
MTR_5g006320		2Fe-2S ferredoxin superfamily protein	GO:0022900;GO:0055114;GO:0009536;GO:0009507;GO:0051536;GO:0051537;GO:0009055;GO:004687	BP:electron transport chain;BP:oxidation-reduction process;CC:plastid;CC:chloroplast;MF:iron-sulfur cluster binding;MF:2 iron, 2 sulfur cluster binding;MF:electron carrier activity;MF:metal ion binding;	K02639	petF	map00195	Photosynthesis	yes	down	-1.51139	0.00018658	yes	down	-1.99948	0.000267773	yes	down	-1.34806	0.000177672
MTR_5g011220		PGR5-like protein 1A	GO:0009773;GO:0009535;GO:0016021;GO:0016020;GO:001673	BP:photosynthetic electron transport in photosystem I;CC:chloroplast thylakoid membrane;CC:integral component of membrane;CC:membrane;MF:oxidoreductase activity, acting on iron-sulfur proteins as donors;	------	------	------	------	yes	down	-2.87328	9.71827e-06	yes	down	-3.54676	3.33905e-05	yes	down	-2.87707	2.63022e-05
MTR_5g016150		sigma factor sigb regulation rsbq-like protein	GO:0080167;GO:001678	BP:response to karrikin;MF:hydrolase activity;	------	------	------	------	yes	down	-1.41012	0.000359182	yes	down	-1.01562	0.0121431	yes	down	-1.31351	0.000509843
MTR_5g019920		plant/T3A5-60 protein	GO:0016021;GO:001602	CC:integral component of membrane;CC:membrane;	------	------	------	------	yes	down	-3.03302	7.9152e-05	yes	down	-3.43941	3.09159e-05	yes	down	-2.34777	0.000200145
MTR_5g022300		leaf ferredoxin-NADP reductase	GO:0009595;GO:0000165;GO:0006612;GO:0031348;GO:0009697;GO:0015979;GO:0010310;GO:0009867;GO:0009657;GO:0019761;GO:0043900;GO:0009409;GO:0055114;GO:0010363;GO:0010200;GO:0009862;GO:0031977;GO:0009535;GO:0009941;GO:0009570;GO:0009507;GO:0045157;GO:0016491;GO:0004324;GO:000826	BP:detection of biotic stimulus;BP:MAPK cascade;BP:protein targeting to membrane;BP:negative regulation of defense response;BP:salicylic acid biosynthetic process;BP:photosynthesis;BP:regulation of hydrogen peroxide metabolic process;BP:jasmonic acid mediated signaling pathway;BP:plastid organization;BP:glucosinolate biosynthetic process;BP:regulation of multi-organism process;BP:response to cold…	K02641	petH	map00195	Photosynthesis	yes	down	-2.61853	8.12283e-05	yes	down	-2.76261	0.000169157	yes	down	-2.38587	7.59697e-05
MTR_5g027010		transmembrane protein, putative	GO:0016556;GO:0009535;GO:0016021;GO:0016020;GO:000950	BP:mRNA modification;CC:chloroplast thylakoid membrane;CC:integral component of membrane;CC:membrane;CC:chloroplast;	------	------	------	------	yes	down	-2.51197	9.16812e-05	yes	down	-3.01877	0.000214104	yes	down	-2.17427	0.000221094
MTR_5g027220		plant/K24G6-12 protein	GO:0010207;GO:0035304;GO:000950	BP:photosystem II assembly;BP:regulation of protein dephosphorylation;CC:chloroplast;	------	------	------	------	yes	down	-2.43524	2.27631e-05	yes	down	-2.64376	5.57482e-05	yes	down	-2.34667	5.01468e-05
MTR_5g029550		inactive shikimate kinase-like protein	GO:0016310;GO:0009507;GO:0016787;GO:001630	BP:phosphorylation;CC:chloroplast;MF:hydrolase activity;MF:kinase activity;	------	------	------	------	yes	down	-1.12734	0.00169408	yes	down	-1.67982	0.000430612	yes	down	-1.11077	0.000528447
MTR_5g030020		RNA-binding (RRM/RBD/RNP motif) family protein	GO:0042793;GO:0010027;GO:0009579;GO:0009570;GO:0009507;GO:0003723;GO:0003676;GO:000372	BP:transcription from plastid promoter;BP:thylakoid membrane organization;CC:thylakoid;CC:chloroplast stroma;CC:chloroplast;MF:RNA binding;MF:nucleic acid binding;MF:mRNA binding;	K13126	PABPC	map03018;map03013;map03015	RNA degradation;RNA transport;mRNA surveillance pathway	yes	down	-1.73023	0.000186747	yes	down	-1.65584	0.00019341	yes	down	-1.68137	3.82798e-05
MTR_5g030950		serine hydroxymethyltransferase	GO:0006730;GO:0035999;GO:0019264;GO:0032259;GO:0005739;GO:0004372;GO:0003824;GO:0016740;GO:0030170;GO:000816	BP:one-carbon metabolic process;BP:tetrahydrofolate interconversion;BP:glycine biosynthetic process from serine;BP:methylation;CC:mitochondrion;MF:glycine hydroxymethyltransferase activity;MF:catalytic activity;MF:transferase activity;MF:pyridoxal phosphate binding;MF:methyltransferase activity;	K00600	glyA, SHMT	map00460;map00630;map00670;map00260	Cyanoamino acid metabolism;Glyoxylate and dicarboxylate metabolism;One carbon pool by folate;Glycine, serine and threonine metabolism	yes	down	-2.48521	0.00035902	yes	down	-3.05749	4.86943e-05	yes	down	-2.40797	6.87171e-05
MTR_5g033230		glutamate-glyoxylate aminotransferase	GO:0009058;GO:0009853;GO:0008453;GO:0003824;GO:0047958;GO:0004021;GO:0008483;GO:0030170;GO:001674	BP:biosynthetic process;BP:photorespiration;MF:alanine-glyoxylate transaminase activity;MF:catalytic activity;MF:glycin;MF:L-alanin;MF:transaminase activity;MF:pyridoxal phosphate binding;MF:transferase activity;	K14272	GGAT	map00630;map00220;map00250;map00260;map00710	Glyoxylate and dicarboxylate metabolism;Arginine biosynthesis;Alanine, aspartate and glutamate metabolism;Glycine, serine and threonine metabolism;Carbon fixation in photosynthetic organisms	yes	down	-3.25304	9.81384e-05	yes	down	-3.43797	3.93197e-05	yes	down	-2.93981	3.161e-05
MTR_5g035060		GNAT family acetyltransferase	GO:001674	MF:transferase activity;	------	------	------	------	yes	down	-1.70335	0.00031551	yes	down	-1.80592	0.000255755	yes	down	-1.45841	4.28629e-05
MTR_5g068740		glycoside hydrolase family 1 protein	GO:0005975;GO:0033971;GO:0016787;GO:000455	BP:carbohydrate metabolic process;MF:hydroxyisourate hydrolase activity;MF:hydrolase activity;MF:hydrolase activity, hydrolyzing O-glycosyl compounds;	K19964	HIUH	map00230	Purine metabolism	yes	down	-1.44688	0.000384134	yes	down	-1.34284	0.00050525	yes	down	-1.09942	0.000532152
MTR_5g069480		zinc finger constans-like protein	GO:0005634;GO:0008270;GO:000551	CC:nucleus;MF:zinc ion binding;MF:protein binding;	------	------	------	------	yes	down	-2.28183	2.20162e-05	yes	down	-2.53572	6.32069e-05	yes	down	-2.20374	7.85535e-06
MTR_5g069990		thylakoid soluble phosphoprotein TSP9 protein	GO:0070838;GO:0009637;GO:0010218;GO:0030003;GO:0010114;GO:0010027;GO:0009535;GO:0009941;GO:001602	BP:divalent metal ion transport;BP:response to blue light;BP:response to far red light;BP:cellular cation homeostasis;BP:response to red light;BP:thylakoid membrane organization;CC:chloroplast thylakoid membrane;CC:chloroplast envelope;CC:integral component of membrane;	------	------	------	------	yes	down	-1.99121	9.72713e-05	yes	down	-2.36117	0.000237631	yes	down	-2.09494	4.05491e-05
MTR_5g083010		lateral organ boundaries (LOB) domain protein	------	------	------	------	------	------	yes	down	-2.71614	3.23139e-05	yes	down	-2.26787	0.000162612	yes	down	-2.49379	0.000226375
MTR_5g086670		transmembrane protein, putative	GO:0016021;GO:001602	CC:integral component of membrane;CC:membrane;	------	------	------	------	yes	down	-2.40106	5.66345e-05	yes	down	-2.50529	0.000188295	yes	down	-2.27802	4.10875e-05
MTR_5g098780		light-harvesting complex I chlorophyll A/B-binding protein	GO:0018298;GO:0015979;GO:0009765;GO:0009535;GO:0009579;GO:0009536;GO:0009522;GO:0009523;GO:0016021;GO:0016020;GO:0009507;GO:0016168;GO:004687	BP:protein-chromophore linkage;BP:photosynthesis;BP:photosynthesis, light harvesting;CC:chloroplast thylakoid membrane;CC:thylakoid;CC:plastid;CC:photosystem I;CC:photosystem II;CC:integral component of membrane;CC:membrane;CC:chloroplast;MF:chlorophyll binding;MF:metal ion binding;	K08909	LHCA3	map00196	Photosynthesis - antenna proteins	yes	down	-1.84013	5.14523e-05	yes	down	-1.61148	0.00047809	yes	down	-2.44802	0.000116724
MTR_6g004140		hypothetical protein	------	------	------	------	------	------	yes	down	-2.11211	5.44645e-05	yes	down	-2.53392	0.000133068	yes	down	-1.86681	4.00666e-05
MTR_6g006060		50S ribosomal protein L7/L12	GO:0006412;GO:0005622;GO:0005840;GO:000373	BP:translation;CC:intracellular;CC:ribosome;MF:structural constituent of ribosome;	K02935	RP-L7, MRPL12, rplL	map03010	Ribosome	yes	down	-1.36943	0.00077761	yes	down	-1.6944	0.000247664	yes	down	-1.60708	0.000120458
MTR_6g007887		Heavy metal transport/detoxification superfamily protein [Source:Projected from Arabidopsis thaliana (AT5G14910) TAIR;Acc:AT5G14910]	GO:0030001;GO:004687	BP:metal ion transport;MF:metal ion binding;	------	------	------	------	yes	down	-1.3526	0.000810568	yes	down	-1.52996	0.00045238	yes	down	-1.03477	0.00104031
MTR_6g008220		ferredoxin-thioredoxin reductase catalytic chain	GO:0055114;GO:0009941;GO:0009570;GO:0009507;GO:0016491;GO:0030385;GO:0051539;GO:0016730;GO:0051536;GO:0103012;GO:0009055;GO:004687	BP:oxidation-reduction process;CC:chloroplast envelope;CC:chloroplast stroma;CC:chloroplast;MF:oxidoreductase activity;MF:ferredoxi;MF:4 iron, 4 sulfur cluster binding;MF:oxidoreductase activity, acting on iron-sulfur proteins as donors;MF:iron-sulfur cluster binding;MF:ferredoxin-thioredoxin reductase activity;MF:electron carrier activity;MF:metal ion binding;	K17892	FTRC	------	------	yes	down	-1.26611	0.00218358	yes	down	-1.44603	0.000338952	yes	down	-1.60104	3.91276e-05
MTR_6g011810		trypsin-like serine protease	GO:0010206;GO:0006508;GO:0009579;GO:0009534;GO:0031977;GO:0009543;GO:0009507;GO:0004252;GO:0016787;GO:0005515;GO:000823	BP:photosystem II repair;BP:proteolysis;CC:thylakoid;CC:chloroplast thylakoid;CC:thylakoid lumen;CC:chloroplast thylakoid lumen;CC:chloroplast;MF:serine-type endopeptidase activity;MF:hydrolase activity;MF:protein binding;MF:peptidase activity;	------	------	------	------	yes	down	-1.86289	0.000128868	yes	down	-1.64221	0.000309283	yes	down	-1.20761	0.000533486
MTR_6g015250		DUF3571 family protein	GO:0010275;GO:0009570;GO:0010598;GO:000950	BP:NA;CC:chloroplast stroma;CC:NA;CC:chloroplast;	------	------	------	------	yes	down	-1.72968	0.000606651	yes	down	-2.52567	0.000148289	yes	down	-2.12346	7.01472e-05
MTR_6g033510		shikimate kinase	GO:0016310;GO:0009658;GO:0010027;GO:0009570;GO:0016787;GO:001630	BP:phosphorylation;BP:chloroplast organization;BP:thylakoid membrane organization;CC:chloroplast stroma;MF:hydrolase activity;MF:kinase activity;	K00891	E2.7.1.71, aroK, aroL	map00400	Phenylalanine, tyrosine and tryptophan biosynthesis	yes	down	-1.06133	0.00370921	yes	down	-1.25525	0.000659355	yes	down	-1.0805	0.000409075
MTR_6g038750		unusual kinase, putative	GO:0006468;GO:0099132;GO:0016310;GO:0070574;GO:0010287;GO:0015434;GO:0016787;GO:0016301;GO:0004672;GO:000552	BP:protein phosphorylation;BP:old GO;BP:phosphorylation;BP:cadmium ion transmembrane transport;CC:plastoglobule;MF:cadmium-transporting ATPase activity;MF:hydrolase activity;MF:kinase activity;MF:protein kinase activity;MF:ATP binding;	K08869	ADCK, ABC1	------	------	yes	down	-1.71361	0.000158449	yes	down	-1.75149	0.000156074	yes	down	-1.3518	6.71145e-05
MTR_6g042030		transmembrane protein, putative	GO:0009535;GO:0016021;GO:001602	CC:chloroplast thylakoid membrane;CC:integral component of membrane;CC:membrane;	------	------	------	------	yes	down	-1.92386	0.000202756	yes	down	-2.22514	0.00245538	yes	down	-1.88353	9.78163e-05
MTR_6g084620		transmembrane protein, putative	GO:0016021;GO:001602	CC:integral component of membrane;CC:membrane;	------	------	------	------	yes	down	-1.19835	0.000897037	yes	down	-1.50376	0.000250439	yes	down	-1.25502	0.000445264
MTR_6g086600		nucleotide-binding protein	GO:0016226;GO:0010027;GO:0000023;GO:0019252;GO:0009570;GO:0051539;GO:000552	BP:iron-sulfur cluster assembly;BP:thylakoid membrane organization;BP:maltose metabolic process;BP:starch biosynthetic process;CC:chloroplast stroma;MF:4 iron, 4 sulfur cluster binding;MF:ATP binding;	------	------	------	------	yes	down	-2.68467	1.46088e-05	yes	down	-3.22272	3.17549e-05	yes	down	-2.44728	4.28919e-05
MTR_6g092700		thioredoxin	GO:0045454;GO:0005623;GO:0016787;GO:000022	BP:cell redox homeostasis;CC:cell;MF:hydrolase activity;MF:peptide-N4;	------	------	------	------	yes	down	-1.43724	0.000330067	yes	down	-1.5412	0.000392944	yes	down	-1.52942	0.000136338
MTR_7g006570		FKBP-type peptidyl-prolyl cis-trans isomerase	GO:0000413;GO:0009535;GO:0031977;GO:0009543;GO:0016853;GO:000375	BP:protein peptidyl-prolyl isomerization;CC:chloroplast thylakoid membrane;CC:thylakoid lumen;CC:chloroplast thylakoid lumen;MF:isomerase activity;MF:peptidyl-prolyl cis-trans isomerase activity;	------	------	------	------	yes	down	-1.39224	0.000633262	yes	down	-1.51743	0.00161799	yes	down	-1.47736	0.000100257
MTR_7g009520		ATP synthase (C/ac39) subunit	GO:0015991;GO:0016021;GO:0016020;GO:0033179;GO:0005515;GO:001507	BP:ATP hydrolysis coupled proton transport;CC:integral component of membrane;CC:membrane;CC:proton-transporting V-type ATPase, V0 domain;MF:protein binding;MF:hydrogen ion transmembrane transporter activity;	K02146	ATPeV0D, ATP6D	map04145;map05165;map00190	Phagosome;Human papillomavirus infection;Oxidative phosphorylation	yes	down	-5.74956	0.0025818	yes	down	-4.48359	0.00902565	yes	down	-7.81235	0.00400232
MTR_7g023290		oxygen-evolving complex/thylakoid lumenal 25.6 kDa protein	GO:0015979;GO:0009523;GO:0031977;GO:0019898;GO:0009654;GO:0009507;GO:000550	BP:photosynthesis;CC:photosystem II;CC:thylakoid lumen;CC:extrinsic component of membrane;CC:photosystem II oxygen evolving complex;CC:chloroplast;MF:calcium ion binding;	K02717	psbP	map00195	Photosynthesis	yes	down	-2.10394	5.47065e-05	yes	down	-2.70858	4.10039e-05	yes	down	-2.23954	2.46543e-05
MTR_7g032240		CCT motif protein	GO:0006355;GO:0005634;GO:000551	BP:regulation of transcription, DNA-templated;CC:nucleus;MF:protein binding;	------	------	------	------	yes	down	-1.5251	0.000634269	yes	down	-2.21587	0.000103214	yes	down	-2.06978	5.45164e-05
MTR_7g073990		acetyltransferase NSI-like protein	GO:0030187;GO:0062055;GO:0019048;GO:0005634;GO:0009507;GO:0004059;GO:0016740;GO:0016746;GO:000446	BP:melatonin biosynthetic process;BP:photosynthetic state transition;BP:modulation by virus of host morphology or physiology;CC:nucleus;CC:chloroplast;MF:aralkylamine N-acetyltransferase activity;MF:transferase activity;MF:transferase activity, transferring acyl groups;MF:lysine N-acetyltransferase activity, acting on acetyl phosphate as donor;	------	------	------	------	yes	down	-2.06773	7.58282e-05	yes	down	-2.00824	0.000265181	yes	down	-1.97549	0.000211062
MTR_7g079840		zinc finger CCCH domain protein	GO:0008643;GO:0005634;GO:0046872;GO:000367	BP:carbohydrate transport;CC:nucleus;MF:metal ion binding;MF:DNA binding;	------	------	------	------	yes	down	-1.53884	0.000293705	yes	down	-1.75721	0.000201916	yes	down	-1.29624	8.01094e-05
MTR_7g079900		photosystem I reaction center subunit XI	GO:0030003;GO:0070838;GO:0009657;GO:0015979;GO:0055114;GO:0009535;GO:0009941;GO:0009522;GO:0016021;GO:0016020;GO:0010287;GO:0009538;GO:001649	BP:cellular cation homeostasis;BP:divalent metal ion transport;BP:plastid organization;BP:photosynthesis;BP:oxidation-reduction process;CC:chloroplast thylakoid membrane;CC:chloroplast envelope;CC:photosystem I;CC:integral component of membrane;CC:membrane;CC:plastoglobule;CC:photosystem I reaction center;MF:oxidoreductase activity;	K02699	psaL	map00195	Photosynthesis	yes	down	-2.62577	4.6921e-05	yes	down	-2.97541	5.23915e-05	yes	down	-2.81523	2.08172e-05
MTR_7g080220		DUF2358 family protein	GO:0019761;GO:0034660;GO:0010027;GO:0019252;GO:0016021;GO:000950	BP:glucosinolate biosynthetic process;BP:ncRNA metabolic process;BP:thylakoid membrane organization;BP:starch biosynthetic process;CC:integral component of membrane;CC:chloroplast;	------	------	------	------	yes	down	-1.30554	0.000471554	yes	down	-2.19687	5.428e-05	yes	down	-1.5117	0.000217593
MTR_7g088880		thylakoid lumenal 29.8 kDa protein	GO:0009965;GO:0010027;GO:0015979;GO:0055114;GO:0009534;GO:0009523;GO:0009570;GO:0031977;GO:0019898;GO:0009543;GO:0009654;GO:0005509;GO:001649	BP:leaf morphogenesis;BP:thylakoid membrane organization;BP:photosynthesis;BP:oxidation-reduction process;CC:chloroplast thylakoid;CC:photosystem II;CC:chloroplast stroma;CC:thylakoid lumen;CC:extrinsic component of membrane;CC:chloroplast thylakoid lumen;CC:photosystem II oxygen evolving complex;MF:calcium ion binding;MF:oxidoreductase activity;	------	------	------	------	yes	down	-1.9024	7.10661e-05	yes	down	-1.8927	0.000127796	yes	down	-1.52132	0.000141411
MTR_7g092820		rhodanese/cell cycle control phosphatase superfamily protein	GO:0019344;GO:0010103;GO:0009535;GO:0016021;GO:0016020;GO:000950	BP:cysteine biosynthetic process;BP:stomatal complex morphogenesis;CC:chloroplast thylakoid membrane;CC:integral component of membrane;CC:membrane;CC:chloroplast;	------	------	------	------	yes	down	-2.2607	2.55625e-05	yes	down	-2.58704	4.09544e-05	yes	down	-1.5787	0.000184623
MTR_7g094710		transmembrane protein, putative	GO:0016021;GO:0031359;GO:000970	CC:integral component of membrane;CC:integral component of chloroplast outer membrane;CC:chloroplast outer membrane;	------	------	------	------	yes	down	-1.35277	0.000775012	yes	down	-1.45231	0.000534372	yes	down	-1.76884	4.66006e-05
MTR_7g095930		transmembrane protein, putative	GO:0009535;GO:0016021;GO:0016020;GO:000950	CC:chloroplast thylakoid membrane;CC:integral component of membrane;CC:membrane;CC:chloroplast;	------	------	------	------	yes	down	-1.40104	0.000777725	yes	down	-1.62615	0.000198671	yes	down	-1.56039	5.03631e-05
MTR_7g108300		peptide chain release factor 1	GO:0006415;GO:0009658;GO:0042793;GO:0034660;GO:0032544;GO:0010027;GO:0005737;GO:0009507;GO:0043022;GO:0016149;GO:000374	BP:translational termination;BP:chloroplast organization;BP:transcription from plastid promoter;BP:ncRNA metabolic process;BP:plastid translation;BP:thylakoid membrane organization;CC:cytoplasm;CC:chloroplast;MF:ribosome binding;MF:translation release factor activity, codon specific;MF:translation release factor activity;	K02835	prfA, MTRF1, MRF1	------	------	yes	down	-2.03282	0.000108731	yes	down	-1.99467	0.000168456	yes	down	-1.52535	0.000113723
MTR_7g108590		TPR repeat protein	GO:0010270;GO:0010027;GO:0016021;GO:0016020;GO:0009507;GO:0016740;GO:000551	BP:photosystem II oxygen evolving complex assembly;BP:thylakoid membrane organization;CC:integral component of membrane;CC:membrane;CC:chloroplast;MF:transferase activity;MF:protein binding;	------	------	------	------	yes	down	-2.08563	6.40342e-05	yes	down	-2.0771	0.000110545	yes	down	-1.84268	2.54301e-05
MTR_7g112140		haloacid dehalogenase-like hydrolase family protein	GO:0045454;GO:0005623;GO:0016787;GO:000551	BP:cell redox homeostasis;CC:cell;MF:hydrolase activity;MF:protein binding;	------	------	------	------	yes	down	-1.25673	0.00116241	yes	down	-1.74565	0.000295639	yes	down	-1.33623	0.000258083
MTR_7g113480		Xaa-pro aminopeptidase P	GO:0009987;GO:0006508;GO:0005737;GO:0009570;GO:0016021;GO:0009507;GO:0004177;GO:0016787;GO:0070006;GO:004687	BP:cellular process;BP:proteolysis;CC:cytoplasm;CC:chloroplast stroma;CC:integral component of membrane;CC:chloroplast;MF:aminopeptidase activity;MF:hydrolase activity;MF:metalloaminopeptidase activity;MF:metal ion binding;	K01262	pepP	------	------	yes	down	-1.50225	0.000370404	yes	down	-1.79193	0.000295287	yes	down	-1.08922	0.000675145
MTR_7g116990		heavy-metal-associated domain protein	GO:0030001;GO:0016787;GO:004687	BP:metal ion transport;MF:hydrolase activity;MF:metal ion binding;	------	------	------	------	yes	down	-1.4203	0.000217386	yes	down	-1.92942	9.1854e-05	yes	down	-1.47057	5.04817e-05
MTR_7g117970		plant/F21F14-40 protein	GO:0010027;GO:0009534;GO:0016021;GO:0016020;GO:000970	BP:thylakoid membrane organization;CC:chloroplast thylakoid;CC:integral component of membrane;CC:membrane;CC:chloroplast inner membrane;	------	------	------	------	yes	down	-1.18537	0.00183519	yes	down	-1.63744	0.000323446	yes	down	-1.16362	0.00114562
MTR_7g118290		thylakoid membrane phosphoprotein 14 kDa protein	GO:0035304;GO:0010027;GO:0055114;GO:0009579;GO:0009941;GO:0016021;GO:0016020;GO:0009508;GO:0030093;GO:0004812;GO:001649	BP:regulation of protein dephosphorylation;BP:thylakoid membrane organization;BP:oxidation-reduction process;CC:thylakoid;CC:chloroplast envelope;CC:integral component of membrane;CC:membrane;CC:plastid chromosome;CC:chloroplast photosystem I;MF:aminoacyl-tRNA ligase activity;MF:oxidoreductase activity;	------	------	------	------	yes	down	-3.23969	3.75981e-05	yes	down	-4.0038	3.94276e-05	yes	down	-3.59269	7.43743e-06
MTR_8g011430		lectin kinase family protein	GO:0006468;GO:0009103;GO:0016310;GO:0048544;GO:0016021;GO:0016301;GO:0030246;GO:0004674;GO:0016740;GO:0004672;GO:0008830;GO:000552	BP:protein phosphorylation;BP:lipopolysaccharide biosynthetic process;BP:phosphorylation;BP:recognition of pollen;CC:integral component of membrane;MF:kinase activity;MF:carbohydrate binding;MF:protein serine/threonine kinase activity;MF:transferase activity;MF:protein kinase activity;MF:dTDP-4-dehydrorhamnose 3,5-epimerase activity;MF:ATP binding;	------	------	------	------	yes	down	-2.74674	1.48177e-05	yes	down	-3.51923	2.87488e-05	yes	down	-2.40994	1.93872e-05
MTR_8g012565		1-deoxy-D-xylulose 5-phosphate reductoisomerase	GO:0008299;GO:0055114;GO:0016853;GO:0030604;GO:0005515;GO:0070402;GO:0046872;GO:001649	BP:isoprenoid biosynthetic process;BP:oxidation-reduction process;MF:isomerase activity;MF:1-deoxy-D-xylulose-5-phosphate reductoisomerase activity;MF:protein binding;MF:NADPH binding;MF:metal ion binding;MF:oxidoreductase activity;	K00099	dxr	map00900	Terpenoid backbone biosynthesis	yes	down	-2.46163	0.000988786	yes	down	-2.40611	0.000441831	yes	down	-2.05438	8.19058e-05
MTR_8g028100		DUF2996 family protein	------	------	------	------	------	------	yes	down	-1.94152	0.000170293	yes	down	-2.40938	8.61739e-05	yes	down	-1.88979	0.000364677
MTR_8g032000		NAD(P)-binding rossmann-fold protein	GO:0055114;GO:001649	BP:oxidation-reduction process;MF:oxidoreductase activity;	K15095	E1.1.1.208	map00902	Monoterpenoid biosynthesis	yes	down	-1.56223	0.000213243	yes	down	-1.52208	0.00107986	yes	down	-1.97112	6.06056e-05
MTR_8g032040		NADP-dependent malic enzyme	GO:0006090;GO:0006108;GO:0055114;GO:0005739;GO:0009507;GO:0016491;GO:0051287;GO:0004471;GO:0004470;GO:004687	BP:pyruvate metabolic process;BP:malate metabolic process;BP:oxidation-reduction process;CC:mitochondrion;CC:chloroplast;MF:oxidoreductase activity;MF:NAD binding;MF:malate dehydrogenas;MF:malic enzyme activity;MF:metal ion binding;	K00028	E1.1.1.39	map00620;map00710	Pyruvate metabolism;Carbon fixation in photosynthetic organisms	yes	down	-1.03199	0.00243278	yes	down	-1.32603	0.00067862	yes	down	-1.14384	0.000329712
MTR_8g032260		plant/T32A16-60 protein	GO:000976	BP:photosynthetic electron transport chain;	------	------	------	------	yes	down	-2.08206	8.17018e-05	yes	down	-3.0683	9.16347e-05	yes	down	-2.38332	0.000110927
MTR_8g077180		soluble inorganic pyrophosphatase	GO:0006796;GO:0005737;GO:0016787;GO:0000287;GO:000442	BP:phosphate-containing compound metabolic process;CC:cytoplasm;MF:hydrolase activity;MF:magnesium ion binding;MF:inorganic diphosphatase activity;	K01507	ppa	map00190	Oxidative phosphorylation	yes	down	-3.13388	1.44619e-05	yes	down	-3.5339	0.000168981	yes	down	-2.79202	7.97595e-06
MTR_8g078870		photosystem II oxygen-evolving enhancer protein	GO:0010207;GO:0042549;GO:0055114;GO:0009535;GO:0009279;GO:0009654;GO:001024	BP:photosystem II assembly;BP:photosystem II stabilization;BP:oxidation-reduction process;CC:chloroplast thylakoid membrane;CC:cell outer membrane;CC:photosystem II oxygen evolving complex;MF:oxygen evolving activity;	K02716	psbO	map00195	Photosynthesis	yes	down	-2.82218	5.37524e-05	yes	down	-2.51193	0.000197505	yes	down	-2.68704	5.56347e-05
MTR_8g085650		F-box/kelch-repeat plant-like protein	GO:000551	MF:protein binding;	------	------	------	------	yes	down	-1.24368	0.000974462	yes	down	-1.07186	0.00432602	yes	down	-1.03359	0.0021278
MTR_8g088420		tyrosine phosphatase, putative	GO:0009535;GO:0009570;GO:0009941;GO:000551	CC:chloroplast thylakoid membrane;CC:chloroplast stroma;CC:chloroplast envelope;MF:protein binding;	------	------	------	------	yes	down	-2.4599	3.35231e-05	yes	down	-3.0354	3.57603e-05	yes	down	-2.46076	3.75796e-05
MTR_8g089610		photosystem II core complex family psbY protein	GO:0045454;GO:0015979;GO:0009523;GO:0016021;GO:0016020;GO:003014	BP:cell redox homeostasis;BP:photosynthesis;CC:photosystem II;CC:integral component of membrane;CC:membrane;MF:manganese ion binding;	K02723	psbY	map00195	Photosynthesis	yes	down	-2.21868	6.81983e-05	yes	down	-2.90258	6.27382e-05	yes	down	-2.35829	2.76193e-05
MTR_8g090025		haloacid dehalogenase-like hydrolase	GO:001678	MF:hydrolase activity;	------	------	------	------	yes	down	-2.6042	4.73645e-05	yes	down	-2.79409	0.000371138	yes	down	-2.25892	8.60839e-05
MTR_8g091410		FKBP-type peptidyl-prolyl cis-trans isomerase	GO:0000413;GO:0009535;GO:0010598;GO:0009543;GO:0031679;GO:0016853;GO:000375	BP:protein peptidyl-prolyl isomerization;CC:chloroplast thylakoid membrane;CC:NA;CC:chloroplast thylakoid lumen;MF:NADH dehydrogenas;MF:isomerase activity;MF:peptidyl-prolyl cis-trans isomerase activity;	K01802	E5.2.1.8	------	------	yes	down	-2.81174	5.90836e-05	yes	down	-2.97894	4.26776e-05	yes	down	-2.34983	0.000136327
MTR_8g093750		TPR repeat protein	GO:000551	MF:protein binding;	------	------	------	------	yes	down	-1.39924	0.00101394	yes	down	-1.65533	0.000497184	yes	down	-1.76363	3.49747e-05
MTR_8g099525		PPR superfamily protein	GO:000551	MF:protein binding;	------	------	------	------	yes	down	-1.56634	0.000336061	yes	down	-2.19134	0.000103026	yes	down	-1.49338	0.000173557
MTR_8g103870		carbon catabolite repressor-like protein	GO:0090503;GO:0016787;GO:0004535;GO:000017	BP:RNA phosphodiester bond hydrolysis, exonucleolytic;MF:hydrolase activity;MF:pol;MF:3'-5'-exoribonuclease activity;	------	------	------	------	yes	down	-2.21739	2.5849e-05	yes	down	-2.90567	3.03338e-05	yes	down	-2.20916	1.04755e-05
MTR_8g104920		F-box SKIP28-like protein	GO:0009793;GO:000551	BP:embryo development ending in seed dormancy;MF:protein binding;	------	------	------	------	yes	down	-1.09843	0.00206836	yes	down	-1.13476	0.00269242	yes	down	-1.33708	0.000212614
MTR_8g105590		flavin-binding kelch repeat F-box protein, putative	GO:0007623;GO:0009911;GO:0009637;GO:0006355;GO:0005515;GO:000104	BP:circadian rhythm;BP:positive regulation of flower development;BP:response to blue light;BP:regulation of transcription, DNA-templated;MF:protein binding;MF:core promoter binding;	K12116	FKF1	map04712	Circadian rhythm - plant	yes	down	-2.32459	7.77205e-05	yes	down	-2.17017	0.000157431	yes	down	-2.22573	0.000107384

## Sheet: Cluster 8
gene id	gene name	gene description	GO_id	GO_term	KO_id	KO_name	Pathway_id	Pathway_definition	Control_VS_Light_150mM_6D(significant)	Control_VS_Light_150mM_6D(regulate)	Control_VS_Light_150mM_6D(log2fc)	Control_VS_Light_150mM_6D(padjust)	Control_VS_Light_150mM_2D(significant)	Control_VS_Light_150mM_2D(regulate)	Control_VS_Light_150mM_2D(log2fc)	Control_VS_Light_150mM_2D(padjust)	Control_VS_Light_150mM_4D(significant)	Control_VS_Light_150mM_4D(regulate)	Control_VS_Light_150mM_4D(log2fc)	Control_VS_Light_150mM_4D(padjust)
MTR_1g023340		alpha/beta fold hydrolase	GO:0055088;GO:0016787;GO:0052689;GO:0003824;GO:0016746;GO:0042171;GO:000462	BP:lipid homeostasis;MF:hydrolase activity;MF:carboxylic ester hydrolase activity;MF:catalytic activity;MF:transferase activity, transferring acyl groups;MF:lysophosphatidic acid acyltransferase activity;MF:phospholipase A2 activity;	------	------	------	------	yes	up	1.64062	0.000107681	yes	up	1.34341	0.00978843	yes	up	1.15387	0.00100855
MTR_1g055425		MD-like lipid recognition domain protein/ML domain protein	GO:0032366;GO:0005623;GO:000562	BP:intracellular sterol transport;CC:cell;CC:intracellular;	------	------	------	------	yes	up	2.29	2.16799e-05	yes	up	2.21691	9.86659e-05	yes	up	1.9523	6.87908e-05
MTR_1g066390		pentameric polyubiquitin	GO:0005840;GO:000551	CC:ribosome;MF:protein binding;	K08770	UBC	------	------	yes	up	3.00437	0.000248884	yes	up	3.33389	0.0019744	yes	up	2.65441	0.000769193
MTR_1g088660		E3 ubiquitin-protein ligase BAH1-like protein, putative	GO:0046872;GO:001687	MF:metal ion binding;MF:ligase activity;	K16275	BAH, NLA	------	------	yes	up	5.19666	2.15672e-06	yes	up	4.75002	0.000594411	yes	up	4.37081	4.88918e-06
MTR_2g011820		D-erythro-sphingosine kinase/diacylglycerol kinase	GO:0016310;GO:0046834;GO:0016301;GO:0016740;GO:0008481;GO:000395	BP:phosphorylation;BP:lipid phosphorylation;MF:kinase activity;MF:transferase activity;MF:sphinganine kinase activity;MF:NAD+ kinase activity;	K04718	SPHK	map00600	Sphingolipid metabolism	yes	up	2.92362	7.56271e-06	yes	up	2.65076	0.000504703	yes	up	2.38892	1.78945e-05
MTR_2g015720		trichome birefringence-like protein	------	------	------	------	------	------	yes	up	2.45075	2.8057e-05	yes	up	2.24337	0.000407944	yes	up	2.20971	2.80848e-05
MTR_2g022950		polyadenylate-binding protein RBP47B	GO:0005829;GO:0003723;GO:0003676;GO:000372	CC:cytosol;MF:RNA binding;MF:nucleic acid binding;MF:mRNA binding;	------	------	------	------	yes	up	1.63473	0.000380382	yes	up	1.45782	0.00160973	yes	up	1.50991	7.5816e-05
MTR_2g024010		STIG1-like protein	GO:001602	CC:integral component of membrane;	------	------	------	------	yes	up	8.15014	6.60565e-06	yes	up	8.1848	0.00104279	yes	up	7.24383	7.52382e-05
MTR_2g044070		sucrose synthase	GO:0005985;GO:0016740;GO:0016157;GO:001675	BP:sucrose metabolic process;MF:transferase activity;MF:sucrose synthase activity;MF:transferase activity, transferring glycosyl groups;	K00695	E2.4.1.13	map00500	Starch and sucrose metabolism	yes	up	2.80332	0.000489006	yes	up	2.702	0.00419866	yes	up	2.5538	2.31723e-05
MTR_2g048720		inositol transporter 4	GO:0008643;GO:0055085;GO:0016021;GO:0016020;GO:0005887;GO:0005215;GO:0022857;GO:000536	BP:carbohydrate transport;BP:transmembrane transport;CC:integral component of membrane;CC:membrane;CC:integral component of plasma membrane;MF:transporter activity;MF:transmembrane transporter activity;MF:myo-inosito;	K08150	SLC2A13, ITR	------	------	yes	up	3.96206	1.77395e-05	yes	up	3.57035	0.00155078	yes	up	3.12783	5.94825e-06
MTR_2g099040		electron transfer flavoprotein ubiquinone oxidoreductase	GO:0006552;GO:0022900;GO:0022904;GO:0009646;GO:0005739;GO:000417	BP:leucine catabolic process;BP:electron transport chain;BP:respiratory electron transport chain;BP:response to absence of light;CC:mitochondrion;MF:electron-transferring-flavoprotein dehydrogenase activity;	K00311	ETFDH	------	------	yes	up	4.15276	6.9916e-06	yes	up	3.87561	0.000109755	yes	up	3.72919	8.0033e-06
MTR_2g436300		glyoxysomal fatty acid beta-oxidation MFP-A protein	GO:0006631;GO:0055114;GO:0016491;GO:0016853;GO:0003824;GO:0016829;GO:0004300;GO:0003857;GO:000869	BP:fatty acid metabolic process;BP:oxidation-reduction process;MF:oxidoreductase activity;MF:isomerase activity;MF:catalytic activity;MF:lyase activity;MF:enoyl-CoA hydratase activity;MF:3-hydroxyacyl-CoA dehydrogenase activity;MF:3-hydroxybutyryl-CoA epimerase activity;	K10527	MFP2	map00592;map00071	alpha-Linolenic acid metabolism;Fatty acid degradation	yes	up	1.80691	8.66642e-05	yes	up	1.63088	0.000316204	yes	up	1.7019	5.88825e-05
MTR_3g052330		senescence regulator	GO:000950	CC:plasmodesma;	------	------	------	------	yes	up	2.24625	3.84811e-05	yes	up	1.98652	0.00228509	yes	up	1.77273	3.34131e-05
MTR_3g070180		26S proteasome regulatory particle non-ATPase subunit 8	GO:0043161;GO:0005838;GO:0000502;GO:000551	BP:proteasome-mediated ubiquitin-dependent protein catabolic process;CC:proteasome regulatory particle;CC:proteasome complex;MF:protein binding;	K03038	PSMD7, RPN8	map03050	Proteasome	yes	up	1.72509	0.000131278	yes	up	1.69214	0.000871949	yes	up	1.50665	0.000106976
MTR_3g080480		vacuolar protein sorting-associated protein	GO:0001881;GO:0006623;GO:0042147;GO:0006886;GO:0043231;GO:0005829;GO:0030904;GO:0005771;GO:000576	BP:receptor recycling;BP:protein targeting to vacuole;BP:retrograde transport, endosome to Golgi;BP:intracellular protein transport;CC:intracellular membrane-bounded organelle;CC:cytosol;CC:retromer complex;CC:multivesicular body;CC:endosome;	K18467	VPS29	map04144	Endocytosis	yes	up	2.11248	0.000112697	yes	up	1.83188	0.00032691	yes	up	1.76902	6.63644e-05
MTR_3g088895		F-box SKP2A-like protein	GO:0016567;GO:0006511;GO:0031146;GO:0019005;GO:000551	BP:protein ubiquitination;BP:ubiquitin-dependent protein catabolic process;BP:SCF-dependent proteasomal ubiquitin-dependent protein catabolic process;CC:SCF ubiquitin ligase complex;MF:protein binding;	K03875	SKP2, FBXL1	map04120	Ubiquitin mediated proteolysis	yes	up	4.3795	2.16856e-05	yes	up	4.60249	5.75196e-05	yes	up	4.18813	5.47886e-06
MTR_3g090640		proline-rich cell wall-like protein	GO:0043162;GO:0000813;GO:0043130;GO:000551	BP:ubiquitin-dependent protein catabolic process via the multivesicular body sorting pathway;CC:ESCRT I complex;MF:ubiquitin binding;MF:protein binding;	------	------	------	------	yes	up	1.78821	7.19127e-05	yes	up	1.72505	0.000445778	yes	up	1.39832	0.000210313
MTR_3g098380		respiratory burst oxidase-like protein D	GO:0098869;GO:0055114;GO:0016021;GO:0016020;GO:0050664;GO:0016174;GO:0005509;GO:0004601;GO:001649	BP:cellular oxidant detoxification;BP:oxidation-reduction process;CC:integral component of membrane;CC:membrane;MF:oxidoreductase activity, acting on NA;MF:NA;MF:calcium ion binding;MF:peroxidase activity;MF:oxidoreductase activity;	K13447	RBOH	map04016;map04626	MAPK signaling pathway - plant;Plant-pathogen interaction	yes	up	2.47207	0.000296465	yes	up	2.32057	0.000478225	yes	up	2.70387	3.50599e-05
MTR_3g104260		ferrochelatase	GO:0006783;GO:0006779;GO:0016021;GO:0016020;GO:0005739;GO:0004325;GO:001682	BP:heme biosynthetic process;BP:porphyrin-containing compound biosynthetic process;CC:integral component of membrane;CC:membrane;CC:mitochondrion;MF:ferrochelatase activity;MF:lyase activity;	K01772	hemH, FECH	map00860	Porphyrin and chlorophyll metabolism	yes	up	2.40629	0.000189851	yes	up	2.1351	0.00158877	yes	up	2.28467	0.000347522
MTR_3g104500		ADP/ATP carrier protein	GO:0055085;GO:0048653;GO:0016021;GO:0016020;GO:0005743;GO:0005347;GO:0022857;GO:000547	BP:transmembrane transport;BP:anther development;CC:integral component of membrane;CC:membrane;CC:mitochondrial inner membrane;MF:ATP transmembrane transporter activity;MF:transmembrane transporter activity;MF:AT;	K05863	SLC25A4S, ANT	map04218;map04217	Cellular senescence;Necroptosis	yes	up	2.21903	5.31104e-05	yes	up	1.93124	0.00130127	yes	up	1.92147	0.000103895
MTR_4g018750		uncoupling protein	GO:0009750;GO:0009853;GO:1990542;GO:0006839;GO:0009749;GO:0016021;GO:0016020;GO:0031966;GO:0009506;GO:001707	BP:response to fructose;BP:photorespiration;BP:mitochondrial transmembrane transport;BP:mitochondrial transport;BP:response to glucose;CC:integral component of membrane;CC:membrane;CC:mitochondrial membrane;CC:plasmodesma;MF:oxidative phosphorylation uncoupler activity;	K15103	UCP2_3, SLC25A8_9	------	------	yes	up	3.1923	1.23287e-05	yes	up	2.83682	0.000170218	yes	up	2.92422	1.48622e-05
MTR_4g019850		ferrochelatase	GO:0006783;GO:0006779;GO:0016021;GO:0016020;GO:0005739;GO:0004325;GO:001682	BP:heme biosynthetic process;BP:porphyrin-containing compound biosynthetic process;CC:integral component of membrane;CC:membrane;CC:mitochondrion;MF:ferrochelatase activity;MF:lyase activity;	K01772	hemH, FECH	map00860	Porphyrin and chlorophyll metabolism	yes	up	1.48964	0.000312963	yes	up	1.38353	0.000715399	yes	up	1.29738	0.000436711
MTR_4g055440		histone deacetylase HDT2, putative	GO:0009944;GO:0010162;GO:0016575;GO:0048364;GO:0045892;GO:0009294;GO:0070932;GO:0005730;GO:0005618;GO:0005829;GO:0005739;GO:0005774;GO:0016787;GO:0032041;GO:0004407;GO:000367	BP:polarity specification of adaxial/abaxial axis;BP:seed dormancy process;BP:histone deacetylation;BP:root development;BP:negative regulation of transcription, DNA-templated;BP:DNA mediated transformation;BP:histone H3 deacetylation;CC:nucleolus;CC:cell wall;CC:cytosol;CC:mitochondrion;CC:vacuolar membrane;MF:hydrolase activity;MF:NAD-dependent histone deacetylase activit;MF:histone deacetylase …	K11276	NPM1	------	------	yes	up	1.41014	0.000307426	yes	up	1.40536	0.000401257	yes	up	1.48348	6.25738e-05
MTR_4g063570		plant/mmn10-180 protein	GO:0016021;GO:0005634;GO:000578	CC:integral component of membrane;CC:nucleus;CC:endoplasmic reticulum;	------	------	------	------	yes	up	1.44587	0.00023644	yes	up	1.41253	0.000520016	yes	up	1.10652	0.000307605
MTR_4g079960		sequence-specific DNA-binding transcription factors protein, putative	GO:000367	MF:DNA binding;	------	------	------	------	yes	up	1.62772	0.00033946	yes	up	1.74388	0.000309431	yes	up	1.60179	0.000115994
MTR_4g088770		plant-specific domain TIGR01615 family protein	------	------	------	------	------	------	yes	up	2.19487	0.011322	yes	up	2.30942	0.0128614	yes	up	1.89594	0.0179713
MTR_4g100970		Cwf15/cwc15 cell cycle control protein	GO:0000398;GO:000568	BP:mRNA splicing, via spliceosome;CC:spliceosomal complex;	K12863	CWC15	map03040	Spliceosome	yes	up	1.39075	0.000839442	yes	up	1.20842	0.00326288	yes	up	1.03505	0.00364738
MTR_4g102810		Ara4-interacting protein	GO:000551	MF:protein binding;	------	------	------	------	yes	up	1.16098	0.00072912	yes	up	1.04341	0.00119035	yes	up	1.03937	0.000221667
MTR_4g118790		F-box-like protein	GO:0031146;GO:000551	BP:SCF-dependent proteasomal ubiquitin-dependent protein catabolic process;MF:protein binding;	------	------	------	------	yes	up	2.64893	1.93973e-05	yes	up	2.27634	0.00118848	yes	up	2.0933	6.54506e-05
MTR_4g125000		ubiquinone biosynthesis protein COQ9	GO:0006744;GO:0005743;GO:0005739;GO:000828	BP:ubiquinone biosynthetic process;CC:mitochondrial inner membrane;CC:mitochondrion;MF:lipid binding;	K18587	COQ9	------	------	yes	up	2.30446	2.34594e-05	yes	up	2.20747	0.000658639	yes	up	2.15329	4.19856e-05
MTR_4g133515		hypothetical protein	------	------	------	------	------	------	yes	up	2.10991	0.000119676	yes	up	1.52563	0.0017352	yes	up	1.13969	0.00105185
MTR_5g021240		D-2-hydroxyglutarate dehydrogenase	GO:0009853;GO:0019516;GO:0055114;GO:0006807;GO:0022904;GO:0016021;GO:0005739;GO:0031234;GO:0050660;GO:0008762;GO:0047545;GO:0003824;GO:0071949;GO:0004458;GO:0051990;GO:001649	BP:photorespiration;BP:lactate oxidation;BP:oxidation-reduction process;BP:nitrogen compound metabolic process;BP:respiratory electron transport chain;CC:integral component of membrane;CC:mitochondrion;CC:extrinsic component of cytoplasmic side of plasma membrane;MF:flavin adenine dinucleotide binding;MF:UDP-N-acetylmuramate dehydrogenase activity;MF:2-hydroxyglutarate dehydrogenase activity;MF:c…	K18204	D2HGDH	------	------	yes	up	3.54128	1.43766e-05	yes	up	2.85796	0.000154959	yes	up	3.15177	1.28063e-05
MTR_5g033940		transmembrane protein, putative	GO:0016021;GO:001602	CC:integral component of membrane;CC:membrane;	------	------	------	------	yes	up	2.01714	4.2991e-05	yes	up	1.95678	0.000706384	yes	up	1.79747	4.71415e-05
MTR_5g067740		hypothetical protein	GO:000950	CC:chloroplast;	------	------	------	------	yes	up	12.3756	0.000483652	yes	up	12.3755	0.00238431	yes	up	11.9892	7.09407e-06
MTR_5g077070		NADP-dependent isocitrate dehydrogenase	GO:0006739;GO:0006099;GO:0006097;GO:0080129;GO:0051049;GO:0006833;GO:0006972;GO:0009266;GO:0055114;GO:0009853;GO:0006102;GO:0051788;GO:0009570;GO:0005739;GO:0009506;GO:0009507;GO:0051287;GO:0016491;GO:0004450;GO:0000287;GO:0046872;GO:001661	BP:NADP metabolic process;BP:tricarboxylic acid cycle;BP:glyoxylate cycle;BP:proteasome core complex assembly;BP:regulation of transport;BP:water transport;BP:hyperosmotic response;BP:response to temperature stimulus;BP:oxidation-reduction process;BP:photorespiration;BP:isocitrate metabolic process;BP:response to misfolded protein;CC:chloroplast stroma;CC:mitochondrion;CC:plasmodesma;CC:chloropla…	K00031	IDH1, IDH2, icd	map00020;map04146;map00480	Citrate cycle (TCA cycle);Peroxisome;Glutathione metabolism	yes	up	2.16858	0.000160956	yes	up	1.6736	0.00147763	yes	up	1.79978	0.00011543
MTR_5g091060		4-hydroxyphenylpyruvate dioxygenase	GO:0009072;GO:0055114;GO:0051213;GO:0016701;GO:0003868;GO:004687	BP:aromatic amino acid family metabolic process;BP:oxidation-reduction process;MF:dioxygenase activity;MF:oxidoreductase activity, acting on single donors with incorporation of molecular oxygen;MF:4-hydroxyphenylpyruvate dioxygenase activity;MF:metal ion binding;	K00457	HPD, hppD	map00130;map00360;map00350	Ubiquinone and other terpenoid-quinone biosynthesis;Phenylalanine metabolism;Tyrosine metabolism	yes	up	4.59959	4.9703e-06	yes	up	4.24108	0.00010316	yes	up	4.02406	8.31318e-06
MTR_5g097530		Serine/Threonine-kinase WNK11-like protein	GO:0006468;GO:0016310;GO:0035556;GO:0005737;GO:0016301;GO:0004674;GO:0016740;GO:0004672;GO:000552	BP:protein phosphorylation;BP:phosphorylation;BP:intracellular signal transduction;CC:cytoplasm;MF:kinase activity;MF:protein serine/threonine kinase activity;MF:transferase activity;MF:protein kinase activity;MF:ATP binding;	K08867	WNK, PRKWNK	------	------	yes	up	1.73728	8.6963e-05	yes	up	1.1904	0.0028951	yes	up	1.1827	0.000683095
MTR_6g021730		E3 ubiquitin-protein ligase RGLG2-like protein	GO:001687	MF:ligase activity;	K16280	RGLG	------	------	yes	up	3.0133	0.000138488	yes	up	3.02289	0.00251242	yes	up	2.8302	1.12872e-05
MTR_6g029460		NADP-specific glutamate dehydrogenase	GO:0006520;GO:0055114;GO:0016491;GO:0016639;GO:000016	BP:cellular amino acid metabolic process;BP:oxidation-reduction process;MF:oxidoreductase activity;MF:oxidoreductase activity, acting on the CH-NH2 group of donors, NAD or NADP as acceptor;MF:nucleotide binding;	K00261	GLUD1_2, gdhA	map04217;map00220;map00250;map00910	Necroptosis;Arginine biosynthesis;Alanine, aspartate and glutamate metabolism;Nitrogen metabolism	yes	up	7.14421	0.000501741	yes	up	7.25161	0.00683336	yes	up	6.61285	0.000749771
MTR_6g037640		import inner membrane translocase subunit tim16-like protein	GO:0030150;GO:0016021;GO:000574	BP:protein import into mitochondrial matrix;CC:integral component of membrane;CC:mitochondrial inner membrane presequence translocase complex;	K17805	PAM16, TIM16	------	------	yes	up	2.36745	0.000104608	yes	up	2.17412	0.000589211	yes	up	1.79019	0.000192618
MTR_6g069660		fructose-bisphosphate aldolase class-II protein	GO:0005975;GO:0050661;GO:0051287;GO:0009025;GO:0016832;GO:0003824;GO:0008270;GO:001649	BP:carbohydrate metabolic process;MF:NADP binding;MF:NAD binding;MF:tagatose-bisphosphate aldolase activity;MF:aldehyde-lyase activity;MF:catalytic activity;MF:zinc ion binding;MF:oxidoreductase activity;	------	------	------	------	yes	up	3.02722	2.84986e-05	yes	up	2.89053	0.000154052	yes	up	2.56941	2.20211e-05
MTR_7g068940		plant/T10O8-60 protein	------	------	------	------	------	------	yes	up	3.63875	1.66035e-05	yes	up	3.29426	0.00437559	yes	up	1.54252	0.00656618
MTR_7g087440		ELMO/CED-12 family protein	GO:0010583;GO:0006909;GO:0009407;GO:0042538;GO:0042631;GO:001937	BP:response to cyclopentenone;BP:phagocytosis;BP:toxin catabolic process;BP:hyperosmotic salinity response;BP:cellular response to water deprivation;BP:galactolipid biosynthetic process;	------	------	------	------	yes	up	1.741	0.000167274	yes	up	1.61915	0.000787804	yes	up	1.44749	0.000321818
MTR_7g110410		chaperone DnaJ domain protein	GO:0016021;GO:001602	CC:integral component of membrane;CC:membrane;	------	------	------	------	yes	up	2.26673	2.57668e-05	yes	up	1.82141	0.000610822	yes	up	1.82337	0.000192515
MTR_7g112320		DNA polymerase III, epsilon subunit-like protein	GO:0000738;GO:0071897;GO:0009536;GO:0016779;GO:0004527;GO:0003887;GO:0016740;GO:000367	BP:DNA catabolic process, exonucleolytic;BP:DNA biosynthetic process;CC:plastid;MF:nucleotidyltransferase activity;MF:exonuclease activity;MF:DNA-directed DNA polymerase activity;MF:transferase activity;MF:nucleic acid binding;	------	------	------	------	yes	up	4.10033	6.61492e-06	yes	up	3.6248	0.000156655	yes	up	3.79795	5.45822e-06
MTR_7g112960		epoxide hydrolase	GO:0004301;GO:0003824;GO:001678	MF:epoxide hydrolase activity;MF:catalytic activity;MF:hydrolase activity;	------	------	------	------	yes	up	2.76709	1.08988e-05	yes	up	2.29241	8.63038e-05	yes	up	2.60697	1.68828e-05
MTR_8g024650		GRF1-interacting factor-like protein	GO:1903508;GO:0008283;GO:0048366;GO:0045944;GO:0045893;GO:0005634;GO:000371	BP:positive regulation of nucleic acid-templated transcription;BP:cell proliferation;BP:leaf development;BP:positive regulation of transcription from RNA polymerase II promoter;BP:positive regulation of transcription, DNA-templated;CC:nucleus;MF:transcription coactivator activity;	------	------	------	------	yes	up	2.06594	5.77803e-05	yes	up	2.01038	0.00021753	yes	up	1.73624	0.000173129
MTR_8g040080		VQ motif protein	GO:005109	BP:positive regulation of sequence-specific DNA binding transcription factor activity;	------	------	------	------	yes	up	5.13334	0.000174547	yes	up	3.81821	0.0138818	yes	up	3.85691	0.0013724
MTR_8g073580		heterogeneous nuclear ribonucleoprotein	GO:0071816;GO:0019013;GO:0003723;GO:0003676;GO:0004672;GO:000552	BP:tail-anchored membrane protein insertion into ER membrane;CC:viral nucleocapsid;MF:RNA binding;MF:nucleic acid binding;MF:protein kinase activity;MF:ATP binding;	K12898	HNRNPF_H	------	------	yes	up	1.39504	0.000247957	yes	up	1.20811	0.000768567	yes	up	1.02354	0.000868922
MTR_8g101470		ethanolamine-phosphate cytidylyltransferase	GO:0009058;GO:0016021;GO:0016779;GO:0003824;GO:0016740;GO:000430	BP:biosynthetic process;CC:integral component of membrane;MF:nucleotidyltransferase activity;MF:catalytic activity;MF:transferase activity;MF:ethanolamine-phosphate cytidylyltransferase activity;	K00967	PCYT2	map00564;map00440	Glycerophospholipid metabolism;Phosphonate and phosphinate metabolism	yes	up	1.66925	0.000118759	yes	up	1.26213	0.00320889	yes	up	1.3621	0.00047007

[truncated: 1 more sheets: Cluster 9]
