# Supplementary material for: Comparative Transcriptome Analysis of Salt Stress-Induced Leaf Senescence in Medicago truncatula
Source: Front Plant Sci. 2021 Jul 9;12:666660. doi: 10.3389/fpls.2021.666660 (PMC8299074; doi:10.3389/fpls.2021.666660)
Supplement: Supplementary Figure 1 — The sampled leaf tissues and the relationship between leaf senescence and different NaCl concentration treatments. (A) The leaves detached for treatment-induced senescence. (B) The relationship between leaf senescence and different concentrations of NaCl. [file Data_Sheet_1.zip › supplementary files/Supplementary Table 11 Differentially Expressed Genes (DEGs) at days 2, 4, and 6 (2)..xlsx]

## Sheet: 150 mM NaCl-light-2D
Note:Columns H-O indicate the expression of the gene/transcript in each sample and each group (TPM).
Gene_id	FC	Log2FC	Pvalue	Padjust	Significant	Regulate	Control	Light_150mM_2D	A1	A2	A3	H1	H2	H3	Gene name	Gene description	GO_id	KO_id	KO_name	Pathway_id	COG	nr	swissprot	pfam
MTR_1g032250	74.4121	6.21747	2.6129e-09	7.79114e-05	yes	up	0.94	75.8167	1.11	0.88	0.83	81.75	78.74	66.96		1-aminocyclopropane-1-carboxylate oxidase-like protein	GO:0046872(molecular_function:metal ion binding); GO:0050590(molecular_function:desacetoxyvindoline 4-hydroxylase activity); GO:0055114(biological_process:oxidation-reduction process); GO:0016491(molecular_function:oxidoreductase activity)				COG3491(S:Function unknown)	RHN78032.1(putative deacetoxyvindoline 4-hydroxylase [Medicago truncatula])	sp|Q43383|ACCH5_ARATH(1-aminocyclopropane-1-carboxylate oxidase homolog 5 OS=Arabidopsis thaliana OX=3702 GN=2A6 PE=2 SV=2)	PF03171.20(2OG-FeII_Oxy:2OG-Fe(II) oxygenase superfamily); PF14226.6(DIOX_N:non-haem dioxygenase in morphine synthesis N-terminal)
MTR_7g065260	291.094	8.18534	3.02259e-09	4.50639e-05	yes	up	1.06333	336.4	1.24	0.75	1.2	297.01	408.04	304.15		glutathione S-transferase	GO:0016740(molecular_function:transferase activity); GO:0004364(molecular_function:glutathione transferase activity); GO:0005515(molecular_function:protein binding)	K00799	GST, gst	map05225(Hepatocellular carcinoma); map00480(Glutathione metabolism)	ENOG410XSIX(O:Posttranslational modification, protein turnover, chaperones)	XP_003623171.2(probable glutathione S-transferase [Medicago truncatula])	sp|P32110|GSTX6_SOYBN(Probable glutathione S-transferase OS=Glycine max OX=3847 GN=HSP26-A PE=2 SV=1)	PF02798.20(GST_N:Glutathione S-transferase, N-terminal domain); PF13417.6(GST_N_3:Glutathione S-transferase, N-terminal domain); PF13409.6(GST_N_2:Glutathione S-transferase, N-terminal domain); PF00043.25(GST_C:Glutathione S-transferase, C-terminal domain); PF17172.4(GST_N_4:Glutathione S-transferase N-terminal domain)
MTR_7g061840	0.0174291	-5.84235	3.19269e-09	3.17332e-05	yes	down	150.143	2.78667	152.99	159.5	137.94	2.65	2.93	2.78		double-strand telomere-binding protein, putative	GO:0003677(molecular_function:DNA binding)				ENOG4111EC3(S:Function unknown); ENOG4111PQU(K:Transcription)	XP_013448864.1(telomere repeat-binding protein 5 isoform X1 [Medicago truncatula])	sp|Q9C7B1|TRP3_ARATH(Telomere repeat-binding protein 3 OS=Arabidopsis thaliana OX=3702 GN=TRP3 PE=1 SV=1)	PF00249.31(Myb_DNA-binding:Myb-like DNA-binding domain)
MTR_5g024560	0.00342887	-8.18805	4.69413e-09	3.49924e-05	yes	down	37.3767	0.163333	39.01	42.68	30.44	0.15	0.16	0.18		auxin efflux carrier family protein	GO:0016021(cellular_component:integral component of membrane); GO:0016020(cellular_component:membrane); GO:0055085(biological_process:transmembrane transport)	K07088	K07088		COG0679(S:Function unknown)	AES95353.1(auxin efflux carrier family protein [Medicago truncatula])	sp|Q9FKY4|PILS7_ARATH(Protein PIN-LIKES 7 OS=Arabidopsis thaliana OX=3702 GN=PILS7 PE=2 SV=1)	PF03547.18(Mem_trans:Membrane transport protein)
MTR_8g077420	0.00214067	-8.86772	5.76351e-09	3.43713e-05	yes	down	149.297	0.29	137.38	173.45	137.06	0.12	0.49	0.26		MYB family transcription factor	GO:0005634(cellular_component:nucleus); GO:0003677(molecular_function:DNA binding)				COG5269(K:Transcription)	AET03907.1(MYB family transcription factor [Medicago truncatula])	sp|Q58FS3|RAD_ANTMA(Transcription factor RADIALIS OS=Antirrhinum majus OX=4151 GN=RAD PE=1 SV=1)	PF00249.31(Myb_DNA-binding:Myb-like DNA-binding domain)
MTR_1g115190	5001.5	12.2881	1.00574e-08	4.99817e-05	yes	up	0.01	70.6933	0.03	0	0	78.92	75.98	57.18		aluminum activated malate transporter family protein	GO:0016021(cellular_component:integral component of membrane); GO:0016020(cellular_component:membrane); GO:0015743(biological_process:malate transport); GO:0009705(cellular_component:plant-type vacuole membrane)				ENOG410XR8V(S:Function unknown)	XP_013470405.1(aluminum-activated malate transporter 12 isoform X1 [Medicago truncatula])	sp|O49696|ALMTC_ARATH(Aluminum-activated malate transporter 12 OS=Arabidopsis thaliana OX=3702 GN=ALMT12 PE=2 SV=1)	PF11744.8(ALMT:Aluminium activated malate transporter); PF13515.6(FUSC_2:Fusaric acid resistance protein-like); PF04632.12(FUSC:Fusaric acid resistance protein family)
MTR_6g075290	0.0223629	-5.48275	1.13577e-08	4.83807e-05	yes	down	112.97	2.96667	103.39	116.1	119.42	2.61	3.8	2.49		cyclic nucleotide-gated cation channel protein	GO:0016021(cellular_component:integral component of membrane); GO:0006811(biological_process:ion transport); GO:0016020(cellular_component:membrane); GO:0055085(biological_process:transmembrane transport); GO:0034220(biological_process:ion transmembrane transport); GO:0005216(molecular_function:ion channel activity)	K05391	CNGC	map04626(Plant-pathogen interaction)	ENOG410XPSE(S:Function unknown)	XP_024641833.1(probable cyclic nucleotide-gated ion channel 20, chloroplastic [Medicago truncatula])	sp|Q9LD37|CNG20_ARATH(Probable cyclic nucleotide-gated ion channel 20, chloroplastic OS=Arabidopsis thaliana OX=3702 GN=CNGC20 PE=2 SV=1)	PF00520.31(Ion_trans:Ion transport protein)
MTR_6g069600	0.00132666	-9.55799	1.32816e-08	4.9504e-05	yes	down	56.36	0.0766667	73.84	50.48	44.76	0.04	0.07	0.12		phosphoethanolamine N-methyltransferase	GO:0008168(molecular_function:methyltransferase activity); GO:0016740(molecular_function:transferase activity); GO:0006656(biological_process:phosphatidylcholine biosynthetic process); GO:0032259(biological_process:methylation); GO:0000234(molecular_function:phosphoethanolamine N-methyltransferase activity)	K05929	E2.1.1.103, NMT	map00564(Glycerophospholipid metabolism)	ENOG410XP5G(S:Function unknown)	XP_003619836.1(phosphoethanolamine N-methyltransferase [Medicago truncatula])	sp|Q9M571|PEAMT_SPIOL(Phosphoethanolamine N-methyltransferase OS=Spinacia oleracea OX=3562 GN=PEAMT PE=1 SV=1)	PF13649.6(Methyltransf_25:Methyltransferase domain); PF08241.12(Methyltransf_11:Methyltransferase domain); PF13847.6(Methyltransf_31:Methyltransferase domain); PF13489.6(Methyltransf_23:Methyltransferase domain); PF08242.12(Methyltransf_12:Methyltransferase domain); PF01209.18(Ubie_methyltran:ubiE/COQ5 methyltransferase family); PF02353.20(CMAS:Mycolic acid cyclopropane synthetase); PF05891.12(Me…
MTR_2g037850	0.0426058	-4.55281	1.32889e-08	4.40277e-05	yes	down	108.277	4.98	108.54	106.96	109.33	4.35	5.85	4.74		subtilisin-like serine protease	GO:0004252(molecular_function:serine-type endopeptidase activity); GO:0016787(molecular_function:hydrolase activity); GO:0005618(cellular_component:cell wall); GO:0016020(cellular_component:membrane); GO:0006508(biological_process:proteolysis); GO:0008233(molecular_function:peptidase activity); GO:0008236(molecular_function:serine-type peptidase activity)				COG1404(M:Cell wall/membrane/envelope biogenesis)	XP_003595054.2(subtilisin-like protease SBT2.6 [Medicago truncatula])	sp|Q9SZV5|SBT26_ARATH(Subtilisin-like protease SBT2.6 OS=Arabidopsis thaliana OX=3702 GN=SBT2.6 PE=2 SV=1)	PF00082.22(Peptidase_S8:Subtilase family); PF05922.16(Inhibitor_I9:Peptidase inhibitor I9); PF17766.1(fn3_6:Fibronectin type-III domain); PF06280.12(fn3_5:Fn3-like domain); PF02225.22(PA:PA domain)
MTR_3g078550	32.0427	5.00192	1.40561e-08	4.19123e-05	yes	up	3.78333	131.713	3.95	3.46	3.94	153.24	128.8	113.1		betaine aldehyde dehydrogenase	GO:0016620(molecular_function:oxidoreductase activity, acting on the aldehyde or oxo group of donors, NAD or NADP as acceptor); GO:0055114(biological_process:oxidation-reduction process); GO:0016491(molecular_function:oxidoreductase activity)	K00130	betB, gbsA	map00260(Glycine, serine and threonine metabolism)	COG1012(C:Energy production and conversion)	XP_013461050.1(betaine aldehyde dehydrogenase 1, chloroplastic [Medicago truncatula])	sp|Q9S795|BADH1_ARATH(Betaine aldehyde dehydrogenase 1, chloroplastic OS=Arabidopsis thaliana OX=3702 GN=ALDH10A8 PE=2 SV=1)	PF00171.22(Aldedh:Aldehyde dehydrogenase family); PF07368.11(DUF1487:Protein of unknown function (DUF1487))
MTR_4g101740	0.0205739	-5.60304	1.4305e-08	3.8777e-05	yes	down	101.903	2.36667	103.51	114.27	87.93	1.73	2.79	2.58		translation elongation factor EF protein	GO:0003924(molecular_function:GTPase activity); GO:0005525(molecular_function:GTP binding); GO:0032790(biological_process:ribosome disassembly); GO:0003746(molecular_function:translation elongation factor activity); GO:0006414(biological_process:translational elongation); GO:0009507(cellular_component:chloroplast)	K02355	fusA, GFM, EFG		COG0480(O:Posttranslational modification, protein turnover, chaperones)	AES90966.2(translation elongation factor EF protein [Medicago truncatula])	sp|P34811|EFGC1_SOYBN(Elongation factor G-1, chloroplastic OS=Glycine max OX=3847 GN=fusA1 PE=3 SV=2)	PF14492.6(EFG_II:Elongation Factor G, domain II); PF03764.18(EFG_IV:Elongation factor G, domain IV); PF00679.24(EFG_C:Elongation factor G C-terminus); PF16658.5(RF3_C:Class II release factor RF3, C-terminal domain)
MTR_2g026685	0.00973656	-6.68237	1.45802e-08	3.62293e-05	yes	down	57.6933	0.596667	69.72	59.26	44.1	0.69	0.66	0.44		heavy metal transport/detoxification superfamily protein	GO:0046872(molecular_function:metal ion binding); GO:0030001(biological_process:metal ion transport)				COG2608(S:Function unknown)	XP_013462940.1(heavy metal-associated isoprenylated plant protein 7 isoform X2 [Medicago truncatula])	sp|Q9C5D3|HIP7_ARATH(Heavy metal-associated isoprenylated plant protein 7 OS=Arabidopsis thaliana OX=3702 GN=HIPP07 PE=1 SV=1)	PF00403.26(HMA:Heavy-metal-associated domain)
MTR_7g088790	203.39	7.6681	1.49776e-08	3.43539e-05	yes	up	0.423333	94.2867	0.49	0.5	0.28	88.93	83.92	110.01		peptide/nitrate transporter	GO:0016021(cellular_component:integral component of membrane); GO:0016020(cellular_component:membrane); GO:0015333(molecular_function:peptide:proton symporter activity); GO:0022857(molecular_function:transmembrane transporter activity); GO:0005886(cellular_component:plasma membrane); GO:1904680(molecular_function:peptide transmembrane transporter activity); GO:0055085(biological_process:transmemb…	K14638	SLC15A3_4, PHT		COG3104(O:Posttranslational modification, protein turnover, chaperones)	XP_003624896.1(protein NRT1/ PTR FAMILY 3.1 [Medicago truncatula])	sp|Q9SX20|PTR18_ARATH(Protein NRT1/ PTR FAMILY 3.1 OS=Arabidopsis thaliana OX=3702 GN=NPF3.1 PE=2 SV=1)	PF00854.21(PTR2:POT family)
MTR_1g086790	21.8636	4.45046	1.60458e-08	3.41752e-05	yes	up	2.99333	70.6267	2.79	2.76	3.43	69	75.8	67.08		WRKY family transcription factor	GO:0043565(molecular_function:sequence-specific DNA binding); GO:0003700(molecular_function:transcription factor activity, sequence-specific DNA binding); GO:0005634(cellular_component:nucleus); GO:0006355(biological_process:regulation of transcription, DNA-templated); GO:0006351(biological_process:transcription, DNA-templated); GO:0003677(molecular_function:DNA binding)				ENOG410YRNP(K:Transcription); ENOG410YJVP(K:Transcription)	XP_003591381.1(probable WRKY transcription factor 23 [Medicago truncatula])	sp|O22900|WRK23_ARATH(WRKY transcription factor 23 OS=Arabidopsis thaliana OX=3702 GN=WRKY23 PE=2 SV=1)	PF03106.15(WRKY:WRKY DNA -binding domain)
MTR_2g035190	496.094	8.95447	1.61501e-08	3.21042e-05	yes	up	10.25	5704.62	13.5	6.58	10.67	5699.03	6814.56	4600.28		ABA-responsive protein	GO:0038023(molecular_function:signaling receptor activity); GO:0009738(biological_process:abscisic acid-activated signaling pathway); GO:0006952(biological_process:defense response); GO:0004864(molecular_function:protein phosphatase inhibitor activity); GO:0009607(biological_process:response to biotic stimulus); GO:0032515(biological_process:negative regulation of phosphoprotein phosphatase activ…					XP_003594837.1(ABA-responsive protein ABR17 [Medicago truncatula])	sp|Q06931|ABR17_PEA(ABA-responsive protein ABR17 OS=Pisum sativum OX=3888 PE=2 SV=1)	PF00407.19(Bet_v_1:Pathogenesis-related protein Bet v I family)
MTR_5g096670	0.00835408	-6.9033	1.62673e-08	3.03161e-05	yes	down	965.213	8.58	1151.05	866.39	878.2	8.64	7.24	9.86		fructose-bisphosphate aldolase	GO:0005737(cellular_component:cytoplasm); GO:0005829(cellular_component:cytosol); GO:0016829(molecular_function:lyase activity); GO:0030388(biological_process:fructose 1,6-bisphosphate metabolic process); GO:0003824(molecular_function:catalytic activity); GO:0004332(molecular_function:fructose-bisphosphate aldolase activity); GO:0006096(biological_process:glycolytic process)	K01623	ALDO	map00010(Glycolysis / Gluconeogenesis); map00030(Pentose phosphate pathway); map00051(Fructose and mannose metabolism); map00710(Carbon fixation in photosynthetic organisms)	COG3588(F:Nucleotide transport and metabolism)	PNY15134.1(fructose-bisphosphate aldolase cytoplasmic isozyme 1-like protein [Trifolium pratense])	sp|P46256|ALF1_PEA(Fructose-bisphosphate aldolase, cytoplasmic isozyme 1 OS=Pisum sativum OX=3888 PE=2 SV=1)	PF00274.19(Glycolytic:Fructose-bisphosphate aldolase class-I)
MTR_4g007080	0.0463622	-4.43091	1.62909e-08	2.85742e-05	yes	down	268.46	13.24	298.96	268.19	238.23	12.87	14.01	12.84		NDH-dependent cyclic electron flow protein	GO:0009535(cellular_component:chloroplast thylakoid membrane); GO:0009534(cellular_component:chloroplast thylakoid); GO:0010598(cellular_component:NAD(P)H dehydrogenase complex (plastoquinone)); GO:0016740(molecular_function:transferase activity); GO:0016757(molecular_function:transferase activity, transferring glycosyl groups); GO:0009773(biological_process:photosynthetic electron transport in p…				COG0859(M:Cell wall/membrane/envelope biogenesis)	XP_003604248.1(photosynthetic NDH subunit of subcomplex B 1, chloroplastic [Medicago truncatula])	sp|Q9S9N6|PNSB1_ARATH(Photosynthetic NDH subunit of subcomplex B 1, chloroplastic OS=Arabidopsis thaliana OX=3702 GN=PNSB1 PE=2 SV=1)	PF01075.17(Glyco_transf_9:Glycosyltransferase family 9 (heptosyltransferase))
MTR_1g011800	0.0203933	-5.61576	1.76329e-08	2.92099e-05	yes	down	734.91	16.2167	757.85	774.35	672.53	13.17	19.72	15.76		plant/F18G18-200 protein	GO:0009505(cellular_component:plant-type cell wall)				ENOG410YE8S(S:Function unknown)	XP_003588711.2(uncharacterized protein LOC11446052 [Medicago truncatula])		PF04862.12(DUF642:Protein of unknown function (DUF642))
MTR_1g103290	52.8673	5.7243	1.80338e-08	2.83017e-05	yes	up	6.04	323.963	6.64	5.47	6.01	407	315	249.89		homocysteine S-methyltransferase-like protein	GO:0005737(cellular_component:cytoplasm); GO:0046872(molecular_function:metal ion binding); GO:0032259(biological_process:methylation); GO:0008898(molecular_function:S-adenosylmethionine-homocysteine S-methyltransferase activity); GO:0005886(cellular_component:plasma membrane); GO:0033528(biological_process:S-methylmethionine cycle); GO:0016740(molecular_function:transferase activity); GO:0008270…	K00547	mmuM, BHMT2	map00270(Cysteine and methionine metabolism)	COG2040(L:Replication, recombination and repair)	XP_013469803.2(homocysteine S-methyltransferase 3, partial [Medicago truncatula])	sp|Q8LAX0|HMT3_ARATH(Homocysteine S-methyltransferase 3 OS=Arabidopsis thaliana OX=3702 GN=HMT3 PE=1 SV=2)	PF02574.16(S-methyl_trans:Homocysteine S-methyltransferase)
MTR_3g464380	0.0271541	-5.20268	1.81844e-08	2.71112e-05	yes	down	89.62	2.67333	100.3	92.98	75.58	2.31	3.24	2.47		NAD(P)H dehydrogenase B2	GO:0003954(molecular_function:NADH dehydrogenase activity); GO:0055114(biological_process:oxidation-reduction process); GO:0016491(molecular_function:oxidoreductase activity)	K17871	ndh1		COG1252(S:Function unknown)	XP_013460271.1(internal alternative NAD(P)H-ubiquinone oxidoreductase A1, mitochondrial [Medicago truncatula])	sp|M0ZYF3|INDA1_SOLTU(Internal alternative NAD(P)H-ubiquinone oxidoreductase A1, mitochondrial OS=Solanum tuberosum OX=4113 GN=NDA1 PE=3 SV=1)	PF07992.14(Pyr_redox_2:Pyridine nucleotide-disulphide oxidoreductase); PF00070.27(Pyr_redox:Pyridine nucleotide-disulphide oxidoreductase)
MTR_5g011010	0.00989556	-6.659	1.9651e-08	2.79025e-05	yes	down	14.8767	0.143333	15.12	15.5	14.01	0.11	0.19	0.13		glucose-methanol-choline (GMC) oxidoreductase family protein	GO:0006066(biological_process:alcohol metabolic process); GO:0050660(molecular_function:flavin adenine dinucleotide binding); GO:0016614(molecular_function:oxidoreductase activity, acting on CH-OH group of donors); GO:0055114(biological_process:oxidation-reduction process); GO:0008812(molecular_function:choline dehydrogenase activity)	K00108	betA, CHDH	map00260(Glycine, serine and threonine metabolism)	COG2303(S:Function unknown)	XP_003611165.1(protein HOTHEAD [Medicago truncatula])	sp|Q9S746|HTH_ARATH(Protein HOTHEAD OS=Arabidopsis thaliana OX=3702 GN=HTH PE=1 SV=1)	PF00732.19(GMC_oxred_N:GMC oxidoreductase); PF05199.13(GMC_oxred_C:GMC oxidoreductase); PF13450.6(NAD_binding_8:NAD(P)-binding Rossmann-like domain); PF01266.24(DAO:FAD dependent oxidoreductase)
MTR_1g102980	0.0686566	-3.86446	2.14907e-08	2.91277e-05	yes	down	41.46	3.07667	40.95	40.83	42.6	2.79	3.51	2.93		auxin canalization protein					ENOG4110M78(S:Function unknown)	XP_013469771.1(VAN3-binding protein [Medicago truncatula])	sp|Q8W4K5|VAB_ARATH(VAN3-binding protein OS=Arabidopsis thaliana OX=3702 GN=VAB PE=1 SV=1)	PF05703.11(Auxin_canalis:Auxin canalisation); PF08458.10(PH_2:Plant pleckstrin homology-like region)
MTR_3g091560	0.0254543	-5.29595	2.15973e-08	2.79995e-05	yes	down	141.297	3.84333	168.04	133.44	122.41	3.44	3.73	4.36		IQ calmodulin-binding motif protein	GO:0005515(molecular_function:protein binding)				ENOG410YI57(Z:Cytoskeleton)	XP_003602257.2(protein IQ-DOMAIN 1 [Medicago truncatula])	sp|Q9SF32|IQD1_ARATH(Protein IQ-DOMAIN 1 OS=Arabidopsis thaliana OX=3702 GN=IQD1 PE=1 SV=1)	PF00612.27(IQ:IQ calmodulin-binding motif); PF13178.6(DUF4005:Protein of unknown function (DUF4005))
MTR_8g042780	88.7973	6.47244	2.17857e-08	2.70669e-05	yes	up	0.603333	58.4367	0.7	0.56	0.55	50.93	51.86	72.52		zinc induced facilitator-like protein	GO:0005215(molecular_function:transporter activity); GO:0016021(cellular_component:integral component of membrane); GO:0016020(cellular_component:membrane); GO:0055085(biological_process:transmembrane transport)				ENOG410XSE0(G:Carbohydrate transport and metabolism)	XP_013445184.1(protein ZINC INDUCED FACILITATOR-LIKE 1 [Medicago truncatula])	sp|Q94BZ1|ZIFL1_ARATH(Protein ZINC INDUCED FACILITATOR-LIKE 1 OS=Arabidopsis thaliana OX=3702 GN=ZIFL1 PE=2 SV=1)	PF07690.16(MFS_1:Major Facilitator Superfamily); PF00083.24(Sugar_tr:Sugar (and other) transporter); PF06609.13(TRI12:Fungal trichothecene efflux pump (TRI12)); PF03137.20(OATP:Organic Anion Transporter Polypeptide (OATP) family)
MTR_1g032220	154.477	7.27125	2.48215e-08	2.96051e-05	yes	up	12.9133	2165.72	12.17	10.86	15.71	2554.78	2282.16	1660.21		1-aminocyclopropane-1-carboxylate oxidase-like protein	GO:0046872(molecular_function:metal ion binding); GO:0050590(molecular_function:desacetoxyvindoline 4-hydroxylase activity); GO:0055114(biological_process:oxidation-reduction process); GO:0016491(molecular_function:oxidoreductase activity)				COG3491(S:Function unknown)	XP_013466563.1(1-aminocyclopropane-1-carboxylate oxidase homolog 4 isoform X1 [Medicago truncatula])	sp|Q43383|ACCH5_ARATH(1-aminocyclopropane-1-carboxylate oxidase homolog 5 OS=Arabidopsis thaliana OX=3702 GN=2A6 PE=2 SV=2)	PF03171.20(2OG-FeII_Oxy:2OG-Fe(II) oxygenase superfamily); PF14226.6(DIOX_N:non-haem dioxygenase in morphine synthesis N-terminal)
MTR_2g090865	26.5643	4.73142	2.55724e-08	2.93277e-05	yes	up	1.95	59.56	2.05	2	1.8	58.46	56.8	63.42		RAB GTPase-like protein A1D	GO:0016787(molecular_function:hydrolase activity); GO:0006886(biological_process:intracellular protein transport); GO:0003924(molecular_function:GTPase activity); GO:0032482(biological_process:Rab protein signal transduction); GO:0005768(cellular_component:endosome); GO:0005525(molecular_function:GTP binding)	K07904	RAB11A	map04144(Endocytosis)	COG1100(S:Function unknown)	XP_013465182.1(ras-related protein Rab11B [Medicago truncatula])	sp|Q40521|RB11B_TOBAC(Ras-related protein Rab11B OS=Nicotiana tabacum OX=4097 GN=RAB11B PE=2 SV=1)	PF00071.22(Ras:Ras family); PF08477.13(Roc:Ras of Complex, Roc, domain of DAPkinase); PF00025.21(Arf:ADP-ribosylation factor family); PF01926.23(MMR_HSR1:50S ribosome-binding GTPase); PF03193.16(RsgA_GTPase:RsgA GTPase); PF00009.27(GTP_EFTU:Elongation factor Tu GTP binding domain)
MTR_0365s0010	50.3891	5.65504	2.64096e-08	2.9166e-05	yes	up	4.43667	243.22	4.56	4.23	4.52	258.51	300.68	170.47		TPR1-like protein					ENOG410XRZ5(S:Function unknown)	XP_013442014.1(uncharacterized protein LOC25480955 [Medicago truncatula])
MTR_1g085070	71.466	6.15919	2.65743e-08	2.82997e-05	yes	up	3.58333	280.167	3.54	3.18	4.03	340.14	243.32	257.04		pectinacetylesterase family protein	GO:0016787(molecular_function:hydrolase activity); GO:0005618(cellular_component:cell wall); GO:0052793(molecular_function:pectin acetylesterase activity); GO:0071555(biological_process:cell wall organization); GO:0005576(cellular_component:extracellular region); GO:0009505(cellular_component:plant-type cell wall)	K19882	NOTUM		ENOG410XQKD(S:Function unknown)	AES61515.1(pectinacetylesterase family protein [Medicago truncatula])	sp|Q9SFF6|PAE12_ARATH(Pectin acetylesterase 12 OS=Arabidopsis thaliana OX=3702 GN=PAE12 PE=2 SV=1)	PF03283.13(PAE:Pectinacetylesterase)
MTR_1g116890	1454.29	10.5061	2.72708e-08	2.80401e-05	yes	up	0.01	23.1767	0	0.03	0	22.71	22.24	24.58		cytochrome P450 family protein	GO:0004497(molecular_function:monooxygenase activity); GO:0016020(cellular_component:membrane); GO:0020037(molecular_function:heme binding); GO:0016709(molecular_function:oxidoreductase activity, acting on paired donors, with incorporation or reduction of molecular oxygen, NAD(P)H as one donor, and incorporation of one atom of oxygen); GO:0016021(cellular_component:integral component of membrane)…	K20618	CYP76A26	map00902(Monoterpenoid biosynthesis)	COG2124(S:Function unknown)	XP_003592855.1(cytochrome P450 76A1 [Medicago truncatula])	sp|W8JIS5|IO_CATRO(Iridoid oxidase OS=Catharanthus roseus OX=4058 GN=IO PE=1 SV=1)	PF00067.22(p450:Cytochrome P450)
MTR_4g016780	0.0242289	-5.36713	2.76672e-08	2.74993e-05	yes	down	49.2933	1.26333	52.86	42.69	52.33	1.51	1.09	1.19		leucine-rich receptor-like kinase family protein, putative	GO:0004674(molecular_function:protein serine/threonine kinase activity); GO:0016021(cellular_component:integral component of membrane); GO:0016301(molecular_function:kinase activity); GO:0005515(molecular_function:protein binding); GO:0016310(biological_process:phosphorylation)				COG4886(E:Amino acid transport and metabolism)	AES86905.1(leucine-rich receptor-like kinase family protein, putative [Medicago truncatula])	sp|Q9C6A6|RLP13_ARATH(Receptor-like protein 13 OS=Arabidopsis thaliana OX=3702 GN=RLP13 PE=3 SV=1)	PF13855.6(LRR_8:Leucine rich repeat); PF12799.7(LRR_4:Leucine Rich repeats (2 copies))
MTR_3g088930	0.0824731	-3.59993	2.76899e-08	2.66341e-05	yes	down	16.4867	1.22333	17.3	16.24	15.92	1.17	1.36	1.14		LRR receptor-like kinase family protein	GO:0006468(biological_process:protein phosphorylation); GO:0016020(cellular_component:membrane); GO:0016310(biological_process:phosphorylation); GO:0016021(cellular_component:integral component of membrane); GO:0004672(molecular_function:protein kinase activity); GO:0016740(molecular_function:transferase activity); GO:0005524(molecular_function:ATP binding); GO:0016301(molecular_function:kinase a…				ENOG410YAQM(S:Function unknown)	XP_003602082.1(probable inactive leucine-rich repeat receptor-like protein kinase At3g03770 [Medicago truncatula])	sp|Q8LFN2|Y3037_ARATH(Probable inactive leucine-rich repeat receptor-like protein kinase At3g03770 OS=Arabidopsis thaliana OX=3702 GN=At3g03770 PE=1 SV=1)	PF07714.17(Pkinase_Tyr:Protein tyrosine kinase); PF00069.25(Pkinase:Protein kinase domain); PF13855.6(LRR_8:Leucine rich repeat); PF12799.7(LRR_4:Leucine Rich repeats (2 copies))
MTR_0400s0020	55.4572	5.7933	2.94575e-08	2.74489e-05	yes	up	7.30667	446.243	6.78	6.44	8.7	446.85	572.49	319.39		TPR1-like protein	GO:0016021(cellular_component:integral component of membrane)				ENOG410XRZ5(S:Function unknown)	RHN78419.1(hypothetical protein MtrunA17_Chr1g0165291 [Medicago truncatula])
MTR_1g070520	0.0477681	-4.38781	2.98894e-08	2.70073e-05	yes	down	288.593	14.9667	284.66	296.95	284.17	13.04	18.56	13.3		auxin-responsive AUX/IAA family protein	GO:0006355(biological_process:regulation of transcription, DNA-templated); GO:0005634(cellular_component:nucleus); GO:0006351(biological_process:transcription, DNA-templated); GO:0005515(molecular_function:protein binding); GO:0009734(biological_process:auxin-activated signaling pathway)	K14484	IAA	map04075(Plant hormone signal transduction)	ENOG410YEC3(K:Transcription)	XP_013468583.1(auxin-induced protein AUX28 [Medicago truncatula])	sp|P13089|AUX28_SOYBN(Auxin-induced protein AUX28 OS=Glycine max OX=3847 GN=AUX28 PE=2 SV=1)	PF02309.16(AUX_IAA:AUX/IAA family)
MTR_7g094250	27.0811	4.75922	3.06248e-08	2.68579e-05	yes	up	1.77333	52.29	1.86	2.07	1.39	45.18	62.56	49.13		2OG-Fe(II) oxygenase family oxidoreductase	GO:0008168(molecular_function:methyltransferase activity); GO:0055114(biological_process:oxidation-reduction process); GO:0051213(molecular_function:dioxygenase activity); GO:0016491(molecular_function:oxidoreductase activity)				ENOG410YEYR(S:Function unknown)	XP_013449675.1(uncharacterized protein LOC25499069 [Medicago truncatula])	sp|Q9ZT92|AK10B_ARATH(RNA demethylase ALKBH10B OS=Arabidopsis thaliana OX=3702 GN=ALKBH10B PE=1 SV=1)	PF03171.20(2OG-FeII_Oxy:2OG-Fe(II) oxygenase superfamily)
MTR_1g019510	106.935	6.74059	3.16359e-08	2.6952e-05	yes	up	0.77	74.5133	0.25	1.89	0.17	86.35	63.76	73.43		UDP-glucosyltransferase family protein	GO:0016758(molecular_function:transferase activity, transferring hexosyl groups); GO:0016740(molecular_function:transferase activity); GO:0050505(molecular_function:hydroquinone glucosyltransferase activity); GO:0016757(molecular_function:transferase activity, transferring glycosyl groups)	K08237	E2.4.1.218		COG1819(S:Function unknown)	XP_003589194.3(hydroquinone glucosyltransferase [Medicago truncatula])	sp|Q9AR73|HQGT_RAUSE(Hydroquinone glucosyltransferase OS=Rauvolfia serpentina OX=4060 GN=AS PE=1 SV=1)	PF00201.18(UDPGT:UDP-glucoronosyl and UDP-glucosyl transferase)
MTR_8g066975	0.0217263	-5.52441	3.1923e-08	2.64411e-05	yes	down	123.747	2.88	142.76	136.04	92.44	3.03	2.68	2.93		carnitine/acylcarnitine carrier-like protein	GO:0000064(molecular_function:L-ornithine transmembrane transporter activity); GO:1990575(biological_process:mitochondrial L-ornithine transmembrane transport); GO:0016021(cellular_component:integral component of membrane); GO:0016020(cellular_component:membrane)	K15109	SLC25A20_29, CACT, CACL, CRC1	map04714(Thermogenesis)	ENOG410XS86(S:Function unknown)	RHN41505.1(putative mitochondrial carrier domain-containing protein [Medicago truncatula])	sp|Q93XM7|MCAT_ARATH(Mitochondrial carnitine/acylcarnitine carrier-like protein OS=Arabidopsis thaliana OX=3702 GN=BOU PE=1 SV=1)	PF00153.27(Mito_carr:Mitochondrial carrier protein)
MTR_3g081690	0.0394256	-4.66472	3.42079e-08	2.75679e-05	yes	down	61.9367	2.62333	57.2	60.92	67.69	2.78	2.3	2.79		ZIP zinc/iron transport family protein	GO:0006811(biological_process:ion transport); GO:0016020(cellular_component:membrane); GO:0005385(molecular_function:zinc ion transmembrane transporter activity); GO:0055085(biological_process:transmembrane transport); GO:0030001(biological_process:metal ion transport); GO:0071577(biological_process:zinc II ion transmembrane transport); GO:0005886(cellular_component:plasma membrane); GO:0046873(m…	K14709	SLC39A1_2_3, ZIP1_2_3		ENOG4111GP2(P:Inorganic ion transport and metabolism)	KEH35211.1(ZIP zinc/iron transport family protein [Medicago truncatula])	sp|Q6L8G0|ZIP5_ORYSJ(Zinc transporter 5 OS=Oryza sativa subsp. japonica OX=39947 GN=ZIP5 PE=2 SV=1)	PF02535.22(Zip:ZIP Zinc transporter)
MTR_6g015370	0.0240922	-5.37529	3.57607e-08	2.80609e-05	yes	down	28.05	0.723333	36.51	24.7	22.94	0.61	0.88	0.68		longifolia protein	GO:0051513(biological_process:regulation of monopolar cell growth)				ENOG410YE51(S:Function unknown)	XP_013451028.1(protein LONGIFOLIA 1 [Medicago truncatula])	sp|Q9LF24|LNG1_ARATH(Protein LONGIFOLIA 1 OS=Arabidopsis thaliana OX=3702 GN=LNG1 PE=1 SV=1)	PF14309.6(DUF4378:Domain of unknown function (DUF4378)); PF14383.6(VARLMGL:DUF761-associated sequence motif)
MTR_4g064750	0.0470325	-4.4102	3.60158e-08	2.75364e-05	yes	down	695.967	35.2333	761.88	705.68	620.34	31.7	39.14	34.86		plastid transcriptionally active protein	GO:0009535(cellular_component:chloroplast thylakoid membrane); GO:0009941(cellular_component:chloroplast envelope); GO:0007623(biological_process:circadian rhythm); GO:0098572(cellular_component:stromal side of plastid thylakoid membrane); GO:0009508(cellular_component:plastid chromosome); GO:0042644(cellular_component:chloroplast nucleoid)				COG0702(S:Function unknown)	XP_003606716.2(protein plastid transcriptionally active 16, chloroplastic [Medicago truncatula])	sp|Q9STF2|PTA16_ARATH(Protein PLASTID TRANSCRIPTIONALLY ACTIVE 16, chloroplastic OS=Arabidopsis thaliana OX=3702 GN=PTAC16 PE=1 SV=1)	PF13460.6(NAD_binding_10:NAD(P)H-binding); PF05368.13(NmrA:NmrA-like family)
MTR_6g011870	0.00442344	-7.82062	3.61397e-08	2.69404e-05	yes	down	115.653	0.55	123.97	95.14	127.85	0.41	0.39	0.85		light-harvesting complex I chlorophyll A/B-binding protein	GO:0009535(cellular_component:chloroplast thylakoid membrane); GO:0009579(cellular_component:thylakoid); GO:0016168(molecular_function:chlorophyll binding); GO:0009536(cellular_component:plastid); GO:0009522(cellular_component:photosystem I); GO:0009523(cellular_component:photosystem II); GO:0016021(cellular_component:integral component of membrane); GO:0016020(cellular_component:membrane); GO:00…	K08912	LHCB1	map00196(Photosynthesis - antenna proteins)	ENOG410ZHBU(J:Translation, ribosomal structure and biogenesis)	RHN50044.1(putative chlorophyll A-B binding protein [Medicago truncatula])	sp|P27495|CB24_TOBAC(Chlorophyll a-b binding protein 40, chloroplastic OS=Nicotiana tabacum OX=4097 GN=CAB40 PE=2 SV=1)	PF00504.21(Chloroa_b-bind:Chlorophyll A-B binding protein)
MTR_4g079860	18.3916	4.20097	3.81964e-08	2.77791e-05	yes	up	0.783333	15.4333	0.92	0.77	0.66	15.52	15.46	15.32		phosphoenolpyruvate carboxylase	GO:0003824(molecular_function:catalytic activity); GO:0005829(cellular_component:cytosol); GO:0008964(molecular_function:phosphoenolpyruvate carboxylase activity); GO:0048046(cellular_component:apoplast); GO:0048366(biological_process:leaf development); GO:0006099(biological_process:tricarboxylic acid cycle); GO:0015977(biological_process:carbon fixation); GO:0016829(molecular_function:lyase acti…	K01595	ppc	map00620(Pyruvate metabolism); map00710(Carbon fixation in photosynthetic organisms)	COG2352(C:Energy production and conversion)	XP_003607582.1(phosphoenolpyruvate carboxylase isoform X1 [Medicago truncatula])	sp|P29196|CAPP_SOLTU(Phosphoenolpyruvate carboxylase OS=Solanum tuberosum OX=4113 GN=PPC1 PE=2 SV=2)	PF00311.17(PEPcase:Phosphoenolpyruvate carboxylase); PF14010.6(PEPcase_2:Phosphoenolpyruvate carboxylase)
MTR_5g064610	0.040057	-4.6418	3.8822e-08	2.75617e-05	yes	down	351.743	14.52	407.51	336.46	311.26	12.17	16.3	15.09		thylakoid lumenal 29 kDa protein	GO:0009535(cellular_component:chloroplast thylakoid membrane); GO:0019252(biological_process:starch biosynthetic process); GO:0020037(molecular_function:heme binding); GO:0010103(biological_process:stomatal complex morphogenesis); GO:0019760(biological_process:glucosinolate metabolic process); GO:0016021(cellular_component:integral component of membrane); GO:0009637(biological_process:response to…	K00434	E1.11.1.11	map00480(Glutathione metabolism); map00053(Ascorbate and aldarate metabolism)	ENOG410XSAA(S:Function unknown)	XP_003615163.1(thylakoid lumenal 29 kDa protein, chloroplastic [Medicago truncatula])	sp|Q9THX6|TL29_SOLLC(Thylakoid lumenal 29 kDa protein, chloroplastic OS=Solanum lycopersicum OX=4081 GN=CLEB3J9 PE=3 SV=1)	PF00141.23(peroxidase:Peroxidase)
MTR_4g011250	987.74	9.94799	3.99283e-08	2.7688e-05	yes	up	0.123333	115.66	0	0.21	0.16	127.97	141.05	77.96		late embryogenesis abundant protein group 3 protein								PF01442.18(Apolipoprotein:Apolipoprotein A1/A4/E domain)
MTR_7g490330	0.00125211	-9.64142	4.10738e-08	2.7835e-05	yes	down	89.7433	0.0766667	92.23	76.12	100.88	0	0.07	0.16		strictosidine synthase family protein	GO:0016844(molecular_function:strictosidine synthase activity); GO:0009058(biological_process:biosynthetic process); GO:0016020(cellular_component:membrane); GO:0005783(cellular_component:endoplasmic reticulum); GO:0005886(cellular_component:plasma membrane)	K21407	APMAP		COG3386(S:Function unknown)	XP_013449572.2(protein STRICTOSIDINE SYNTHASE-LIKE 10 isoform X1 [Medicago truncatula])	sp|Q4V3D9|SSL10_ARATH(Protein STRICTOSIDINE SYNTHASE-LIKE 10 OS=Arabidopsis thaliana OX=3702 GN=SSL10 PE=2 SV=1)	PF03088.16(Str_synth:Strictosidine synthase); PF08450.12(SGL:SMP-30/Gluconolactonase/LRE-like region)
MTR_4g116350	0.0612637	-4.02882	4.35293e-08	2.88435e-05	yes	down	80.67	5.33333	95.79	78.48	67.74	5.72	5.5	4.78		chlororespiratory reduction protein	GO:0009535(cellular_component:chloroplast thylakoid membrane); GO:0010275(biological_process:NAD(P)H dehydrogenase complex assembly); GO:0009570(cellular_component:chloroplast stroma); GO:0009507(cellular_component:chloroplast)				COG5474(S:Function unknown)	XP_003609496.1(protein CHLORORESPIRATORY REDUCTION 6, chloroplastic [Medicago truncatula])	sp|O82258|CRR6_ARATH(Protein CHLORORESPIRATORY REDUCTION 6, chloroplastic OS=Arabidopsis thaliana OX=3702 GN=CRR6 PE=2 SV=1)	PF08847.11(Crr6:Chlororespiratory reduction 6)
MTR_7g093790	578.933	9.17725	4.46577e-08	2.89479e-05	yes	up	0.13	88.5233	0.09	0.07	0.23	61.53	121.26	82.78		disease resistance response protein	GO:0048046(cellular_component:apoplast); GO:0046423(molecular_function:allene-oxide cyclase activity); GO:0005576(cellular_component:extracellular region); GO:0009695(biological_process:jasmonic acid biosynthetic process)				ENOG410YZUA(S:Function unknown); ENOG410YGJA(S:Function unknown)	XP_003625312.1(dirigent protein 2 [Medicago truncatula])	sp|Q9FIG7|DIR2_ARATH(Dirigent protein 2 OS=Arabidopsis thaliana OX=3702 GN=DIR2 PE=2 SV=1)	PF03018.14(Dirigent:Dirigent-like protein)
MTR_2g090270	0.000737	-10.406	4.57554e-08	2.90284e-05	yes	down	86.9133	0.02	100.88	89.38	70.48	0.06	0	0		expansin-like protein B1	GO:0006949(biological_process:syncytium formation); GO:0005576(cellular_component:extracellular region); GO:0019953(biological_process:sexual reproduction); GO:0009506(cellular_component:plasmodesma)	K20628	exlX		ENOG410YA5Q(G:Carbohydrate transport and metabolism)	XP_013465079.1(expansin-B3 [Medicago truncatula])	sp|Q9M0I2|EXPB3_ARATH(Expansin-B3 OS=Arabidopsis thaliana OX=3702 GN=EXPB3 PE=2 SV=2)	PF01357.21(Pollen_allerg_1:Pollen allergen); PF03330.18(DPBB_1:Lytic transglycolase)
MTR_7g022870	13.1654	3.71868	4.63776e-08	2.88101e-05	yes	up	11.74	165.623	12.45	11.41	11.36	151.68	170.34	174.85		sulfate/bicarbonate/oxalate exchanger and transporter sat-1	GO:1902358(biological_process:sulfate transmembrane transport); GO:0015301(molecular_function:anion:anion antiporter activity); GO:0016021(cellular_component:integral component of membrane); GO:0016020(cellular_component:membrane); GO:0015116(molecular_function:sulfate transmembrane transporter activity); GO:0008271(molecular_function:secondary active sulfate transmembrane transporter activity); …	K18059	SULTR4		COG0659(P:Inorganic ion transport and metabolism)	XP_003621787.2(sulfate transporter 4.1, chloroplastic isoform X1 [Medicago truncatula])	sp|Q9FY46|SUT41_ARATH(Sulfate transporter 4.1, chloroplastic OS=Arabidopsis thaliana OX=3702 GN=SULTR4;1 PE=1 SV=1)	PF00916.20(Sulfate_transp:Sulfate permease family); PF01740.21(STAS:STAS domain)
MTR_4g045887	0.00563645	-7.471	4.65522e-08	2.83284e-05	yes	down	15.01	0.0833333	17.22	16.93	10.88	0.11	0.07	0.07		copper amine oxidase, enzyme domain protein	GO:0052593(molecular_function:tryptamine:oxygen oxidoreductase (deaminating) activity); GO:0005507(molecular_function:copper ion binding); GO:0052597(molecular_function:diamine oxidase activity); GO:0009308(biological_process:amine metabolic process); GO:0052595(molecular_function:aliphatic-amine oxidase activity); GO:0052594(molecular_function:aminoacetone:oxygen oxidoreductase(deaminating) acti…	K00276	AOC3, AOC2, tynA	map00260(Glycine, serine and threonine metabolism); map00960(Tropane, piperidine and pyridine alkaloid biosynthesis); map00950(Isoquinoline alkaloid biosynthesis); map00360(Phenylalanine metabolism); map00350(Tyrosine metabolism); map00410(beta-Alanine metabolism)	COG3733(Q:Secondary metabolites biosynthesis, transport and catabolism)	XP_013455559.1(primary amine oxidase [Medicago truncatula])	sp|Q43077|AMO_PEA(Primary amine oxidase OS=Pisum sativum OX=3888 PE=1 SV=1)	PF01179.20(Cu_amine_oxid:Copper amine oxidase, enzyme domain); PF02728.16(Cu_amine_oxidN3:Copper amine oxidase, N3 domain); PF02727.16(Cu_amine_oxidN2:Copper amine oxidase, N2 domain)
MTR_5g097280	0.0273129	-5.19427	4.76161e-08	2.83963e-05	yes	down	578.307	17.03	720.8	499.63	514.49	14.48	21.49	15.12		light-harvesting complex I chlorophyll A/B-binding protein	GO:0009535(cellular_component:chloroplast thylakoid membrane); GO:0009941(cellular_component:chloroplast envelope); GO:0016168(molecular_function:chlorophyll binding); GO:0009536(cellular_component:plastid); GO:0009522(cellular_component:photosystem I); GO:0009523(cellular_component:photosystem II); GO:0016021(cellular_component:integral component of membrane); GO:0009579(cellular_component:thyla…	K08913	LHCB2	map00196(Photosynthesis - antenna proteins)	ENOG410ZHBU(P:Inorganic ion transport and metabolism)	XP_003617948.1(chlorophyll a-b binding protein 215, chloroplastic [Medicago truncatula])	sp|P27520|CB215_PEA(Chlorophyll a-b binding protein 215, chloroplastic OS=Pisum sativum OX=3888 GN=CAB215 PE=1 SV=1)	PF00504.21(Chloroa_b-bind:Chlorophyll A-B binding protein)
MTR_3g115970	0.0993578	-3.33122	4.80466e-08	2.80913e-05	yes	down	130.313	13.8567	126.03	134.7	130.21	13.69	14.64	13.24		FKBP-type peptidyl-prolyl cis-trans isomerase	GO:0000413(biological_process:protein peptidyl-prolyl isomerization); GO:0016853(molecular_function:isomerase activity); GO:0031977(cellular_component:thylakoid lumen); GO:0009543(cellular_component:chloroplast thylakoid lumen); GO:0003755(molecular_function:peptidyl-prolyl cis-trans isomerase activity); GO:0009507(cellular_component:chloroplast)	K01802	E5.2.1.8		COG0545(S:Function unknown)	XP_003603857.1(peptidyl-prolyl cis-trans isomerase FKBP18, chloroplastic isoform X1 [Medicago truncatula])	sp|Q9LM71|FKB18_ARATH(Peptidyl-prolyl cis-trans isomerase FKBP18, chloroplastic OS=Arabidopsis thaliana OX=3702 GN=FKBP18 PE=1 SV=2)	PF00254.28(FKBP_C:FKBP-type peptidyl-prolyl cis-trans isomerase)
MTR_4g035880	0.043583	-4.52009	4.86389e-08	2.78907e-05	yes	down	168.43	10.0167	204.97	168.42	131.9	9.59	10.94	9.52		plant invertase/pectin methylesterase inhibitor	GO:0016787(molecular_function:hydrolase activity); GO:0004857(molecular_function:enzyme inhibitor activity); GO:0043086(biological_process:negative regulation of catalytic activity); GO:0030599(molecular_function:pectinesterase activity)				ENOG410YKJY(S:Function unknown)	XP_013455331.1(21 kDa protein [Medicago truncatula])	sp|Q9SI74|PMI10_ARATH(Pectinesterase inhibitor 10 OS=Arabidopsis thaliana OX=3702 GN=PMEI10 PE=2 SV=1)	PF04043.15(PMEI:Plant invertase/pectin methylesterase inhibitor)
MTR_6g086560	0.0229806	-5.44344	4.96469e-08	2.79315e-05	yes	down	163.133	4.01333	179.98	161.7	147.72	3.05	4	4.99		sigma factor sigb regulation protein rsbq protein, putative	GO:0016787(molecular_function:hydrolase activity)				COG0596(S:Function unknown)	XP_003620539.1(strigolactone esterase D14 [Medicago truncatula])	sp|Q9SQR3|D14_ARATH(Strigolactone esterase D14 OS=Arabidopsis thaliana OX=3702 GN=D14 PE=1 SV=1)	PF00561.20(Abhydrolase_1:alpha/beta hydrolase fold); PF12146.8(Hydrolase_4:Serine aminopeptidase, S33); PF12697.7(Abhydrolase_6:Alpha/beta hydrolase family); PF03096.14(Ndr:Ndr family); PF05990.12(DUF900:Alpha/beta hydrolase of unknown function (DUF900))
MTR_4g114320	0.0213698	-5.54828	5.04243e-08	2.78436e-05	yes	down	29.3167	0.66	32.2	29.62	26.13	0.41	0.67	0.9		substrate carrier family protein	GO:0022857(molecular_function:transmembrane transporter activity); GO:0016020(cellular_component:membrane); GO:0016021(cellular_component:integral component of membrane); GO:0055085(biological_process:transmembrane transport)	K14684	SLC25A23S		ENOG410ZRF1(L:Replication, recombination and repair)	XP_003609311.1(adenine nucleotide transporter BT1, chloroplastic/mitochondrial [Medicago truncatula])	sp|Q9SUV1|BRT1_ARATH(Adenine nucleotide transporter BT1, chloroplastic/mitochondrial OS=Arabidopsis thaliana OX=3702 GN=BT1 PE=1 SV=1)	PF00153.27(Mito_carr:Mitochondrial carrier protein)
MTR_2g040500	0.0284285	-5.13652	5.10446e-08	2.76736e-05	yes	down	28.31	0.876667	30.69	27.57	26.67	1.15	0.7	0.78		protein phosphatase 2C ABI2-like protein	GO:0016787(molecular_function:hydrolase activity); GO:0043169(molecular_function:cation binding); GO:0006470(biological_process:protein dephosphorylation); GO:0004722(molecular_function:protein serine/threonine phosphatase activity); GO:0004721(molecular_function:phosphoprotein phosphatase activity); GO:0003824(molecular_function:catalytic activity); GO:0046872(molecular_function:metal ion bindin…	K14497	PP2C	map04016(MAPK signaling pathway - plant); map04075(Plant hormone signal transduction)	COG0631(S:Function unknown)	XP_013463465.1(protein phosphatase 2C 56 [Medicago truncatula])	sp|Q0JLP9|P2C06_ORYSJ(Probable protein phosphatase 2C 6 OS=Oryza sativa subsp. japonica OX=39947 GN=PP2C06 PE=1 SV=1)	PF00481.21(PP2C:Protein phosphatase 2C); PF13672.6(PP2C_2:Protein phosphatase 2C)
MTR_2g071790	0.0255514	-5.29046	5.46315e-08	2.90893e-05	yes	down	65.5567	1.79333	83.71	62.28	50.68	1.49	1.98	1.91		hypothetical protein	GO:0016021(cellular_component:integral component of membrane)					XP_003596225.2(uncharacterized protein LOC11416422 [Medicago truncatula])
MTR_5g028690	0.0137411	-6.18535	5.46593e-08	2.85935e-05	yes	down	25.0433	0.49	33.53	22.96	18.64	0.65	0.51	0.31		ankyrin repeat protein	GO:0016021(cellular_component:integral component of membrane); GO:0016020(cellular_component:membrane)				COG0666(S:Function unknown)	AES95722.1(ankyrin repeat protein [Medicago truncatula])	None	PF13962.6(PGG:Domain of unknown function)
MTR_4g035870	0.0380225	-4.717	5.48683e-08	2.8208e-05	yes	down	86.2733	3.55	102.98	85.93	69.91	3.6	4.18	2.87		plant invertase/pectin methylesterase inhibitor	GO:0016787(molecular_function:hydrolase activity); GO:0004857(molecular_function:enzyme inhibitor activity); GO:0043086(biological_process:negative regulation of catalytic activity); GO:0030599(molecular_function:pectinesterase activity)				ENOG410YKJY(S:Function unknown)	XP_013455330.1(21 kDa protein [Medicago truncatula])	sp|Q9SI74|PMI10_ARATH(Pectinesterase inhibitor 10 OS=Arabidopsis thaliana OX=3702 GN=PMEI10 PE=2 SV=1)	PF04043.15(PMEI:Plant invertase/pectin methylesterase inhibitor)
MTR_4g011020	107.555	6.74893	5.49429e-08	2.77676e-05	yes	up	9.31667	1078.87	11.39	10.56	6	1013.66	1060.76	1162.19		lactoylglutathione lyase/glyoxalase I family protein	GO:0016829(molecular_function:lyase activity); GO:0055114(biological_process:oxidation-reduction process); GO:0051213(molecular_function:dioxygenase activity)				ENOG41120WB(S:Function unknown)	XP_013454666.1(uncharacterized protein LOC25491320 [Medicago truncatula])	sp|Q8CXK5|FOSB_OCEIH(Metallothiol transferase FosB OS=Oceanobacillus iheyensis (strain DSM 14371 / CIP 107618 / JCM 11309 / KCTC 3954 / HTE831) OX=221109 GN=fosB PE=3 SV=2)	PF00903.25(Glyoxalase:Glyoxalase/Bleomycin resistance protein/Dioxygenase superfamily); PF12681.7(Glyoxalase_2:Glyoxalase-like domain); PF13669.6(Glyoxalase_4:Glyoxalase/Bleomycin resistance protein/Dioxygenase superfamily)
MTR_3g005060	0.0607523	-4.04092	5.60239e-08	2.7842e-05	yes	down	134.243	8.84	148.6	131.18	122.95	7.84	11.25	7.43		dienelactone hydrolase family protein	GO:0008806(molecular_function:carboxymethylenebutenolidase activity); GO:0016787(molecular_function:hydrolase activity)	K01061	E3.1.1.45		COG0412(Q:Secondary metabolites biosynthesis, transport and catabolism); ENOG4111NHH(Q:Secondary metabolites biosynthesis, transport and catabolism)	XP_003597994.1(carboxymethylenebutenolidase homolog isoform X1 [Medicago truncatula])	sp|Q7TP52|CMBL_RAT(Carboxymethylenebutenolidase homolog OS=Rattus norvegicus OX=10116 GN=Cmbl PE=2 SV=1)	PF01738.18(DLH:Dienelactone hydrolase family); PF00326.21(Peptidase_S9:Prolyl oligopeptidase family); PF03959.13(FSH1:Serine hydrolase (FSH1))
MTR_1g115790	0.0737944	-3.76035	5.65078e-08	2.76221e-05	yes	down	25.81	2.05667	23.21	26.61	27.61	1.82	2.28	2.07		white-brown-complex ABC transporter family protein	GO:0015426(molecular_function:polar-amino acid-transporting ATPase activity); GO:0016787(molecular_function:hydrolase activity); GO:0042626(molecular_function:ATPase activity, coupled to transmembrane movement of substances); GO:0016021(cellular_component:integral component of membrane); GO:0016020(cellular_component:membrane); GO:0000166(molecular_function:nucleotide binding); GO:0016887(molecul…				COG1131(S:Function unknown)	XP_003592758.1(ABC transporter G family member 1 [Medicago truncatula])	sp|O80946|AB1G_ARATH(ABC transporter G family member 1 OS=Arabidopsis thaliana OX=3702 GN=ABCG1 PE=2 SV=1)	PF01061.24(ABC2_membrane:ABC-2 type transporter); PF00005.27(ABC_tran:ABC transporter); PF13555.6(AAA_29:P-loop containing region of AAA domain); PF13191.6(AAA_16:AAA ATPase domain); PF03193.16(RsgA_GTPase:RsgA GTPase)
MTR_8g070880	0.0725701	-3.78448	5.9314e-08	2.85262e-05	yes	down	200.18	15.58	229.08	173.07	198.39	15.41	15.57	15.76		LRR receptor-like kinase	GO:0006468(biological_process:protein phosphorylation); GO:0016301(molecular_function:kinase activity); GO:0016310(biological_process:phosphorylation); GO:0016021(cellular_component:integral component of membrane); GO:0016020(cellular_component:membrane); GO:0016740(molecular_function:transferase activity); GO:0000166(molecular_function:nucleotide binding); GO:0004674(molecular_function:protein s…				COG0515(S:Function unknown)	XP_013446242.1(probable leucine-rich repeat receptor-like protein kinase At5g49770 [Medicago truncatula])	sp|Q9LT96|Y5977_ARATH(Probable leucine-rich repeat receptor-like protein kinase At5g49770 OS=Arabidopsis thaliana OX=3702 GN=At5g49770 PE=1 SV=1)	PF07714.17(Pkinase_Tyr:Protein tyrosine kinase); PF00069.25(Pkinase:Protein kinase domain); PF13855.6(LRR_8:Leucine rich repeat); PF12799.7(LRR_4:Leucine Rich repeats (2 copies)); PF08263.12(LRRNT_2:Leucine rich repeat N-terminal domain)
MTR_6g014290	0.0247612	-5.33578	6.06509e-08	2.87062e-05	yes	down	168.643	4.51667	186.48	182.15	137.3	3.32	5.77	4.46		UDP-glucosyltransferase family protein	GO:0016758(molecular_function:transferase activity, transferring hexosyl groups); GO:0016740(molecular_function:transferase activity); GO:0016757(molecular_function:transferase activity, transferring glycosyl groups)	K21374	UGT85A	map00902(Monoterpenoid biosynthesis)		XP_003618665.1(7-deoxyloganetin glucosyltransferase [Medicago truncatula])	sp|F8WKW1|UGT2_GARJA(7-deoxyloganetin glucosyltransferase OS=Gardenia jasminoides OX=114476 GN=UGT85A24 PE=1 SV=1)	PF00201.18(UDPGT:UDP-glucoronosyl and UDP-glucosyl transferase)
MTR_6g049290	0.00410947	-7.92683	6.39051e-08	2.97738e-05	yes	down	86.2	0.366667	78.79	96.01	83.8	0.19	0.71	0.2		hypothetical protein	GO:0000943(cellular_component:retrotransposon nucleocapsid); GO:0015074(biological_process:DNA integration); GO:0016740(molecular_function:transferase activity); GO:0008270(molecular_function:zinc ion binding); GO:0003676(molecular_function:nucleic acid binding); GO:0008233(molecular_function:peptidase activity)					KEH26286.1(hypothetical protein MTR_6g049290 [Medicago truncatula])	None
MTR_2g073260	0.059876	-4.06188	6.39242e-08	2.93245e-05	yes	down	16.7667	1.05	19.63	16.46	14.21	0.87	1.18	1.1		trehalose-6-phosphate synthase	GO:0003825(molecular_function:alpha,alpha-trehalose-phosphate synthase (UDP-forming) activity); GO:0003824(molecular_function:catalytic activity); GO:0005992(biological_process:trehalose biosynthetic process)	K16055	TPS	map00500(Starch and sucrose metabolism)	COG1877(T:Signal transduction mechanisms)	XP_013464515.1(alpha,alpha-trehalose-phosphate synthase [UDP-forming] 1 isoform X1 [Medicago truncatula])	sp|Q9SYM4|TPS1_ARATH(Alpha,alpha-trehalose-phosphate synthase [UDP-forming] 1 OS=Arabidopsis thaliana OX=3702 GN=TPS1 PE=1 SV=1)	PF00982.21(Glyco_transf_20:Glycosyltransferase family 20); PF02358.16(Trehalose_PPase:Trehalose-phosphatase)
MTR_5g020060	1820.94	10.8305	6.44909e-08	2.91362e-05	yes	up	0.0733333	159.197	0.13	0.09	0	142.55	236.75	98.29		plant/MUD21-2 protein					ENOG410ZEZZ(S:Function unknown)	XP_003611987.1(uncharacterized protein LOC11405634 [Medicago truncatula])
MTR_1g492630	41.7667	5.38428	6.52389e-08	2.90342e-05	yes	up	1.42667	64.2567	1.93	1.29	1.06	72.46	64.08	56.23		transmembrane protein, putative	GO:0016021(cellular_component:integral component of membrane); GO:0016020(cellular_component:membrane); GO:0009507(cellular_component:chloroplast)					XP_013469364.1(uncharacterized protein LOC25485802 [Medicago truncatula])
MTR_8g088560	0.022626	-5.46587	6.59355e-08	2.89127e-05	yes	down	45.7133	1.11667	43.02	40.47	53.65	0.76	1.34	1.25		UDP-glucosyltransferase family protein	GO:0043231(cellular_component:intracellular membrane-bounded organelle); GO:0080043(molecular_function:quercetin 3-O-glucosyltransferase activity); GO:0016740(molecular_function:transferase activity); GO:0080044(molecular_function:quercetin 7-O-glucosyltransferase activity); GO:0016758(molecular_function:transferase activity, transferring hexosyl groups); GO:0008194(molecular_function:UDP-glycosy…	K13691	SGT1		COG1819(O:Posttranslational modification, protein turnover, chaperones)	XP_003629941.1(UDP-glycosyltransferase 74F1 [Medicago truncatula])	sp|O22820|U74F1_ARATH(Flavonol 7-O-beta-glucosyltransferase UGT74F1 OS=Arabidopsis thaliana OX=3702 GN=UGT74F1 PE=1 SV=1)	PF00201.18(UDPGT:UDP-glucoronosyl and UDP-glucosyl transferase); PF04101.16(Glyco_tran_28_C:Glycosyltransferase family 28 C-terminal domain)
MTR_3g450510	0.0495078	-4.3362	6.6076e-08	2.85544e-05	yes	down	196.81	10.45	223.73	206.12	160.58	8.93	11.35	11.07		squalene/phytoene synthase	GO:0016765(molecular_function:transferase activity, transferring alkyl or aryl (other than methyl) groups); GO:0009058(biological_process:biosynthetic process); GO:0016740(molecular_function:transferase activity); GO:0016117(biological_process:carotenoid biosynthetic process); GO:0004310(molecular_function:farnesyl-diphosphate farnesyltransferase activity); GO:0016767(molecular_function:geranylge…	K02291	crtB	map00906(Carotenoid biosynthesis); map01062(Biosynthesis of terpenoids and steroids)	COG1562(I:Lipid transport and metabolism)	XP_013459640.1(phytoene synthase 2, chloroplastic [Medicago truncatula])	sp|Q9SSU8|PSY_DAUCA(Phytoene synthase, chloroplastic OS=Daucus carota OX=4039 GN=PSY PE=2 SV=1)	PF00494.19(SQS_PSY:Squalene/phytoene synthase)
MTR_2g025160	15.8499	3.9864	6.66296e-08	2.83823e-05	yes	up	7.70333	134.93	8.03	6.83	8.25	154.27	136.88	113.64		extracellular ligand-gated ion channel protein	GO:0016021(cellular_component:integral component of membrane); GO:0016020(cellular_component:membrane)				ENOG410XQ41(S:Function unknown)	XP_003594165.1(uncharacterized protein LOC11443885 [Medicago truncatula])		PF12056.8(DUF3537:Protein of unknown function (DUF3537))
MTR_4g020110	3347.31	11.7088	6.68542e-08	2.80769e-05	yes	up	0.6	2193.66	0.59	0.8	0.41	2530.37	2921.62	1128.98		delta-1-pyrroline-5-carboxylate synthetase	GO:0005737(cellular_component:cytoplasm); GO:0008652(biological_process:cellular amino acid biosynthetic process); GO:0004349(molecular_function:glutamate 5-kinase activity); GO:0006561(biological_process:proline biosynthetic process); GO:0016310(biological_process:phosphorylation); GO:0016301(molecular_function:kinase activity); GO:0016620(molecular_function:oxidoreductase activity, acting on th…	K12657	ALDH18A1, P5CS	map00330(Arginine and proline metabolism)	COG0263(E:Amino acid transport and metabolism)	XP_013454958.1(delta-1-pyrroline-5-carboxylate synthase isoform X1 [Medicago truncatula])	sp|O04015|P5CS_ACTDE(Delta-1-pyrroline-5-carboxylate synthase OS=Actinidia deliciosa OX=3627 PE=2 SV=1)	PF00696.28(AA_kinase:Amino acid kinase family); PF00171.22(Aldedh:Aldehyde dehydrogenase family)
MTR_1g100130	0.0319932	-4.96609	6.72142e-08	2.7836e-05	yes	down	55.7133	1.94	69.29	52.61	45.24	1.8	2.6	1.42		oxidoreductase/ferric-chelate reductase	GO:0000293(molecular_function:ferric-chelate reductase activity); GO:0016021(cellular_component:integral component of membrane); GO:0016020(cellular_component:membrane); GO:0055114(biological_process:oxidation-reduction process); GO:0016491(molecular_function:oxidoreductase activity)				ENOG410XNZY(S:Function unknown)	XP_003592210.2(ferric reduction oxidase 4 [Medicago truncatula])	sp|Q8W110|FRO4_ARATH(Ferric reduction oxidase 4 OS=Arabidopsis thaliana OX=3702 GN=FRO4 PE=2 SV=1)	PF08030.12(NAD_binding_6:Ferric reductase NAD binding domain); PF08022.12(FAD_binding_8:FAD-binding domain); PF01794.19(Ferric_reduct:Ferric reductase like transmembrane component); PF00175.21(NAD_binding_1:Oxidoreductase NAD-binding domain)
MTR_7g103520	145.103	7.18093	7.07878e-08	2.89144e-05	yes	up	0.246667	41.84	0.12	0.3	0.32	37.55	52.86	35.11		plant/T22K18-16 protein, putative					ENOG410YT9R(S:Function unknown)	XP_013450080.1(uncharacterized protein LOC25499380 [Medicago truncatula])
MTR_4g039540	0.0813529	-3.61966	7.14522e-08	2.87914e-05	yes	down	286.91	25.3667	290.05	298.85	271.83	21.9	29.96	24.24		hypothetical protein	GO:0006661(biological_process:phosphatidylinositol biosynthetic process); GO:0016021(cellular_component:integral component of membrane)				ENOG410Y0HG(S:Function unknown)	XP_003605778.1(uncharacterized protein LOC11446161 [Medicago truncatula])
MTR_4g097380	216.54	7.75849	7.26044e-08	2.88656e-05	yes	up	0.263333	63.9833	0.16	0.44	0.19	76.36	64.5	51.09		four ACT domain ACT domain protein which protein	GO:0008773(molecular_function:[protein-PII] uridylyltransferase activity)				ENOG410Y9V6(S:Function unknown)	XP_003608551.2(ACT domain-containing protein ACR1 [Medicago truncatula])	sp|Q9FHP1|ACR1_ARATH(ACT domain-containing protein ACR1 OS=Arabidopsis thaliana OX=3702 GN=ACR1 PE=2 SV=1)	PF01842.25(ACT:ACT domain); PF13291.6(ACT_4:ACT domain); PF13740.6(ACT_6:ACT domain)
MTR_3g102100	15.1534	3.92157	7.27766e-08	2.85533e-05	yes	up	9.55	159.423	10.78	8.84	9.03	141.27	207.76	129.24		ethylene response factor	GO:0003700(molecular_function:transcription factor activity, sequence-specific DNA binding); GO:0006355(biological_process:regulation of transcription, DNA-templated); GO:0005634(cellular_component:nucleus); GO:0006351(biological_process:transcription, DNA-templated); GO:0003677(molecular_function:DNA binding)	K09286	EREBP		ENOG410YR8V(K:Transcription); ENOG410YR77(K:Transcription)	XP_003603078.1(ethylene-responsive transcription factor RAP2-1 [Medicago truncatula])	sp|Q8LC30|RAP21_ARATH(Ethylene-responsive transcription factor RAP2-1 OS=Arabidopsis thaliana OX=3702 GN=RAP2-1 PE=2 SV=1)	PF00847.20(AP2:AP2 domain)
MTR_5g025950	0.0265908	-5.23293	7.32574e-08	2.83687e-05	yes	down	42.96	1.41333	47.07	44.2	37.61	0.79	1.84	1.61		LRR receptor-like kinase	GO:0006468(biological_process:protein phosphorylation); GO:0016301(molecular_function:kinase activity); GO:0016310(biological_process:phosphorylation); GO:0016021(cellular_component:integral component of membrane); GO:0016020(cellular_component:membrane); GO:0000166(molecular_function:nucleotide binding); GO:0004674(molecular_function:protein serine/threonine kinase activity); GO:0016740(molecula…					XP_003612521.2(probable LRR receptor-like serine/threonine-protein kinase At3g47570 isoform X1 [Medicago truncatula])	sp|Q9SD62|Y3471_ARATH(Putative receptor-like protein kinase At3g47110 OS=Arabidopsis thaliana OX=3702 GN=At3g47110 PE=3 SV=1)	PF00069.25(Pkinase:Protein kinase domain); PF13855.6(LRR_8:Leucine rich repeat); PF07714.17(Pkinase_Tyr:Protein tyrosine kinase); PF12799.7(LRR_4:Leucine Rich repeats (2 copies)); PF08263.12(LRRNT_2:Leucine rich repeat N-terminal domain)
MTR_3g008630	0.0311219	-5.00593	7.36478e-08	2.81542e-05	yes	down	134.633	3.73	122.87	156.86	124.17	3.79	3.58	3.82		photosystem I reaction center subunit N	GO:0009522(cellular_component:photosystem I); GO:0015979(biological_process:photosynthesis)				ENOG410XY0C(S:Function unknown)	XP_003598224.2(uncharacterized protein LOC11415212 [Medicago truncatula])		PF05479.11(PsaN:Photosystem I reaction centre subunit N (PSAN or PSI-N))
MTR_4g015570	0.0643757	-3.95734	7.48946e-08	2.82685e-05	yes	down	1089.32	75.3467	1274.85	943.8	1049.32	70.51	81.11	74.42		light-harvesting complex I chlorophyll A/B-binding protein	GO:0009535(cellular_component:chloroplast thylakoid membrane); GO:0009941(cellular_component:chloroplast envelope); GO:0016168(molecular_function:chlorophyll binding); GO:0009536(cellular_component:plastid); GO:0009522(cellular_component:photosystem I); GO:0009523(cellular_component:photosystem II); GO:0016021(cellular_component:integral component of membrane); GO:0016020(cellular_component:membr…	K08915	LHCB4	map00196(Photosynthesis - antenna proteins)	ENOG410YYUX(I:Lipid transport and metabolism)	RHN58791.1(putative chlorophyll A-B binding protein [Medicago truncatula])	sp|Q07473|CB4A_ARATH(Chlorophyll a-b binding protein CP29.1, chloroplastic OS=Arabidopsis thaliana OX=3702 GN=LHCB4.1 PE=1 SV=1)	PF00504.21(Chloroa_b-bind:Chlorophyll A-B binding protein)
MTR_8g011430	0.0872183	-3.51923	7.71315e-08	2.87488e-05	yes	down	192.363	18.49	211.37	182.83	182.89	18.52	21.2	15.75		lectin kinase family protein	GO:0006468(biological_process:protein phosphorylation); GO:0009103(biological_process:lipopolysaccharide biosynthetic process); GO:0016310(biological_process:phosphorylation); GO:0016021(cellular_component:integral component of membrane); GO:0016301(molecular_function:kinase activity); GO:0030246(molecular_function:carbohydrate binding); GO:0004674(molecular_function:protein serine/threonine kina…				ENOG410YBN4(T:Signal transduction mechanisms)	XP_003626868.2(G-type lectin S-receptor-like serine/threonine-protein kinase RLK1 [Medicago truncatula])	sp|Q39202|RLK1_ARATH(G-type lectin S-receptor-like serine/threonine-protein kinase RLK1 OS=Arabidopsis thaliana OX=3702 GN=RLK1 PE=2 SV=2)	PF01453.24(B_lectin:D-mannose binding lectin)
MTR_5g046110	21.0708	4.39717	8.16141e-08	3.00441e-05	yes	up	2.31333	52.22	2.9	2.29	1.75	55.83	50.13	50.7		salicylic acid carboxyl methyltransferase	GO:0008168(molecular_function:methyltransferase activity); GO:0016740(molecular_function:transferase activity); GO:0032259(biological_process:methylation); GO:0008757(molecular_function:S-adenosylmethionine-dependent methyltransferase activity)				ENOG4111GV5(S:Function unknown)	AES97152.1(salicylic acid carboxyl methyltransferase [Medicago truncatula])	sp|Q9AR07|JMT_ARATH(Jasmonate O-methyltransferase OS=Arabidopsis thaliana OX=3702 GN=JMT PE=1 SV=3)	PF03492.15(Methyltransf_7:SAM dependent carboxyl methyltransferase)
MTR_8g080770	10.0615	3.33078	8.18043e-08	2.97468e-05	yes	up	2.35333	26.3	2.46	2.35	2.25	26.26	25.03	27.61		cytokinin receptor histidine kinase	GO:0018106(biological_process:peptidyl-histidine phosphorylation); GO:0016301(molecular_function:kinase activity); GO:0000155(molecular_function:phosphorelay sensor kinase activity); GO:0016021(cellular_component:integral component of membrane); GO:0016020(cellular_component:membrane); GO:0016310(biological_process:phosphorylation); GO:0005622(cellular_component:intracellular); GO:0016740(molecul…	K14489	AHK2_3_4	map04075(Plant hormone signal transduction)	COG0642(T:Signal transduction mechanisms)	XP_013446582.1(histidine kinase 3 [Medicago truncatula])	sp|Q9C5U1|AHK3_ARATH(Histidine kinase 3 OS=Arabidopsis thaliana OX=3702 GN=AHK3 PE=1 SV=1)	PF03924.13(CHASE:CHASE domain); PF02518.26(HATPase_c:Histidine kinase-, DNA gyrase B-, and HSP90-like ATPase); PF00072.24(Response_reg:Response regulator receiver domain); PF00512.25(HisKA:His Kinase A (phospho-acceptor) domain)
MTR_7g074880	1350.54	10.3993	8.23519e-08	2.95852e-05	yes	up	0.0366667	53.4733	0.11	0	0	38.68	65.45	56.29		dihydroflavonol 4-reductase-like protein	GO:0050662(molecular_function:coenzyme binding); GO:0003824(molecular_function:catalytic activity); GO:0055114(biological_process:oxidation-reduction process); GO:0016616(molecular_function:oxidoreductase activity, acting on the CH-OH group of donors, NAD or NADP as acceptor); GO:0016491(molecular_function:oxidoreductase activity)				COG0451(M:Cell wall/membrane/envelope biogenesis)	XP_003623719.1(vestitone reductase [Medicago truncatula])	sp|Q40316|VESTR_MEDSA(Vestitone reductase OS=Medicago sativa OX=3879 PE=1 SV=1)	PF01370.21(Epimerase:NAD dependent epimerase/dehydratase family); PF01073.19(3Beta_HSD:3-beta hydroxysteroid dehydrogenase/isomerase family); PF07993.12(NAD_binding_4:Male sterility protein); PF16363.5(GDP_Man_Dehyd:GDP-mannose 4,6 dehydratase); PF13460.6(NAD_binding_10:NAD(P)H-binding); PF05368.13(NmrA:NmrA-like family); PF08659.10(KR:KR domain); PF02719.15(Polysacc_synt_2:Polysaccharide biosynt…
MTR_8g463280	11.4846	3.52163	8.31572e-08	2.95188e-05	yes	up	8.23333	102.983	9.01	8.33	7.36	103.15	117.18	88.62		homogentisate 1,2-dioxygenase	GO:0006570(biological_process:tyrosine metabolic process); GO:0006572(biological_process:tyrosine catabolic process); GO:0051213(molecular_function:dioxygenase activity); GO:0006559(biological_process:L-phenylalanine catabolic process); GO:0005829(cellular_component:cytosol); GO:0006520(biological_process:cellular amino acid metabolic process); GO:0004411(molecular_function:homogentisate 1,2-diox…	K00451	HGD, hmgA	map00350(Tyrosine metabolism)	COG3508(Q:Secondary metabolites biosynthesis, transport and catabolism)	XP_013445505.1(homogentisate 1,2-dioxygenase [Medicago truncatula])	sp|Q9ZRA2|HGD_ARATH(Homogentisate 1,2-dioxygenase OS=Arabidopsis thaliana OX=3702 GN=HGO PE=2 SV=2)	PF04209.13(HgmA:homogentisate 1,2-dioxygenase)
MTR_7g068850	21.9949	4.45909	8.48894e-08	2.97792e-05	yes	up	22.29	526.837	22.4	19.6	24.87	592.76	455.1	532.65		acyl-CoA dehydrogenase	GO:0050660(molecular_function:flavin adenine dinucleotide binding); GO:0006635(biological_process:fatty acid beta-oxidation); GO:0016627(molecular_function:oxidoreductase activity, acting on the CH-CH group of donors); GO:0005777(cellular_component:peroxisome); GO:0009793(biological_process:embryo development ending in seed dormancy); GO:0003995(molecular_function:acyl-CoA dehydrogenase activity)…	K00232	E1.3.3.6, ACOX1, ACOX3	map04146(Peroxisome); map00592(alpha-Linolenic acid metabolism); map01040(Biosynthesis of unsaturated fatty acids); map00071(Fatty acid degradation)	COG1960(I:Lipid transport and metabolism)	XP_013449161.1(acyl-coenzyme A oxidase 4, peroxisomal [Medicago truncatula])	sp|Q96329|ACOX4_ARATH(Acyl-coenzyme A oxidase 4, peroxisomal OS=Arabidopsis thaliana OX=3702 GN=ACX4 PE=1 SV=1)	PF02771.16(Acyl-CoA_dh_N:Acyl-CoA dehydrogenase, N-terminal domain); PF00441.24(Acyl-CoA_dh_1:Acyl-CoA dehydrogenase, C-terminal domain); PF02770.19(Acyl-CoA_dh_M:Acyl-CoA dehydrogenase, middle domain)
MTR_5g006740	0.0445204	-4.48939	8.53636e-08	2.95974e-05	yes	down	214.623	11.6467	219.32	236.72	187.83	9.19	12.3	13.45		12-oxophytodienoate reductase-like protein	GO:0003824(molecular_function:catalytic activity); GO:0016491(molecular_function:oxidoreductase activity); GO:0016629(molecular_function:12-oxophytodienoate reductase activity); GO:0055114(biological_process:oxidation-reduction process); GO:0010181(molecular_function:FMN binding)	K05894	OPR	map00592(alpha-Linolenic acid metabolism)	COG1902(C:Energy production and conversion)	AES93720.1(12-oxophytodienoate reductase-like protein [Medicago truncatula])	sp|Q8GYB8|OPR2_ARATH(12-oxophytodienoate reductase 2 OS=Arabidopsis thaliana OX=3702 GN=OPR2 PE=1 SV=2)	PF00724.20(Oxidored_FMN:NADH:flavin oxidoreductase / NADH oxidase family)
MTR_7g112620	1608.56	10.6516	8.54747e-08	2.92952e-05	yes	up	0.14	250.303	0.23	0.06	0.13	331.14	149.48	270.29		epoxide hydrolase	GO:0004301(molecular_function:epoxide hydrolase activity); GO:0003824(molecular_function:catalytic activity); GO:0016787(molecular_function:hydrolase activity)				ENOG410XVV6(S:Function unknown); COG0596(S:Function unknown)	XP_003626202.2(uncharacterized protein LOC11430540 [Medicago truncatula])	sp|I6YGS0|EPHA_MYCTU(Epoxide hydrolase A OS=Mycobacterium tuberculosis (strain ATCC 25618 / H37Rv) OX=83332 GN=ephA PE=1 SV=1)	PF00561.20(Abhydrolase_1:alpha/beta hydrolase fold); PF12697.7(Abhydrolase_6:Alpha/beta hydrolase family); PF12146.8(Hydrolase_4:Serine aminopeptidase, S33)
MTR_2g083920	171.747	7.42414	8.61084e-08	2.91771e-05	yes	up	0.81	150.947	0.66	0.74	1.03	182.88	101.9	168.06		DnaJ heat shock amino-terminal domain protein	GO:0005506(molecular_function:iron ion binding); GO:0022900(biological_process:electron transport chain); GO:0009055(molecular_function:electron carrier activity)				COG1141(C:Energy production and conversion)	XP_003596710.1(chaperone protein dnaJ C76, chloroplastic [Medicago truncatula])	sp|Q9FMX6|DJC76_ARATH(Chaperone protein dnaJ C76, chloroplastic OS=Arabidopsis thaliana OX=3702 GN=DJC76 PE=2 SV=1)	PF13370.6(Fer4_13:4Fe-4S single cluster domain of Ferredoxin I); PF00226.31(DnaJ:DnaJ domain); PF13459.6(Fer4_15:4Fe-4S single cluster domain)
MTR_1g024980	0.0754154	-3.729	8.87349e-08	2.97292e-05	yes	down	39.61	3.21	44.33	38.45	36.05	2.61	3.55	3.47		C2H2-like zinc finger protein	GO:0016021(cellular_component:integral component of membrane); GO:0003676(molecular_function:nucleic acid binding)				ENOG410YENA(S:Function unknown)	XP_003589472.1(uncharacterized protein LOC11428088 [Medicago truncatula])
MTR_3g065330	0.053678	-4.21952	8.98935e-08	2.97827e-05	yes	down	64.0667	3.74	71.72	62.42	58.06	2.94	4.96	3.32		nudix hydrolase-like protein	GO:0005737(cellular_component:cytoplasm); GO:0016787(molecular_function:hydrolase activity); GO:0005634(cellular_component:nucleus)	K07766	E3.6.1.52		COG0494(L:Replication, recombination and repair)	XP_003600707.2(nudix hydrolase 18, mitochondrial [Medicago truncatula])	sp|Q9LQU5|NUD18_ARATH(Nudix hydrolase 18, mitochondrial OS=Arabidopsis thaliana OX=3702 GN=NUDT18 PE=2 SV=1)	PF00293.28(NUDIX:NUDIX domain)
MTR_4g109450	160.909	7.3301	9.18596e-08	3.00997e-05	yes	up	0.463333	77.91	0.47	0.57	0.35	61.71	63.96	108.06		ATP-dependent chaperone ClpB	GO:0019538(biological_process:protein metabolic process); GO:0016787(molecular_function:hydrolase activity); GO:0005524(molecular_function:ATP binding); GO:0000166(molecular_function:nucleotide binding)	K03695	clpB		COG0542(O:Posttranslational modification, protein turnover, chaperones)	XP_013457978.1(chaperone protein ClpB1 [Medicago truncatula])	sp|P42730|CLPB1_ARATH(Chaperone protein ClpB1 OS=Arabidopsis thaliana OX=3702 GN=CLPB1 PE=1 SV=2)	PF07724.14(AAA_2:AAA domain (Cdc48 subfamily)); PF17871.1(AAA_lid_9:AAA lid domain); PF00004.29(AAA:ATPase family associated with various cellular activities (AAA)); PF10431.9(ClpB_D2-small:C-terminal, D2-small domain, of ClpB protein); PF07728.14(AAA_5:AAA domain (dynein-related subfamily)); PF02861.20(Clp_N:Clp amino terminal domain, pathogenicity island component); PF13191.6(AAA_16:AAA ATPase …
MTR_7g107560	0.0576236	-4.1172	9.49162e-08	3.07632e-05	yes	down	74.6967	4.62333	73.9	76.45	73.74	3.75	4.64	5.48		Rac GTPase activating protein	GO:0007165(biological_process:signal transduction)	K20642	ARHGAP22_24_25		ENOG410XRR2(S:Function unknown)	XP_013450325.1(rho GTPase-activating protein 2 [Medicago truncatula])	sp|F4JI46|RGAP2_ARATH(Rho GTPase-activating protein 2 OS=Arabidopsis thaliana OX=3702 GN=ROPGAP2 PE=1 SV=1)	PF00620.27(RhoGAP:RhoGAP domain); PF00786.28(PBD:P21-Rho-binding domain)
MTR_7g063650	49.5528	5.63089	9.66e-08	3.09722e-05	yes	up	2.04667	109.357	2.18	2.16	1.8	140.53	114.49	73.05		delta-1-pyrroline-5-carboxylate synthetase	GO:0005737(cellular_component:cytoplasm); GO:0008652(biological_process:cellular amino acid biosynthetic process); GO:0004349(molecular_function:glutamate 5-kinase activity); GO:0006561(biological_process:proline biosynthetic process); GO:0003842(molecular_function:1-pyrroline-5-carboxylate dehydrogenase activity); GO:0016310(biological_process:phosphorylation); GO:0016301(molecular_function:kina…	K12657	ALDH18A1, P5CS	map00330(Arginine and proline metabolism)	COG0263(E:Amino acid transport and metabolism)	XP_013448975.1(delta-1-pyrroline-5-carboxylate synthase isoform X2 [Medicago truncatula])	sp|O65361|P5CS_MESCR(Delta-1-pyrroline-5-carboxylate synthase OS=Mesembryanthemum crystallinum OX=3544 GN=P5CS PE=2 SV=1)	PF00696.28(AA_kinase:Amino acid kinase family); PF00171.22(Aldedh:Aldehyde dehydrogenase family)
MTR_7g109920	513.67	9.0047	9.67314e-08	3.06844e-05	yes	up	0.176667	44.02	0.14	0.35	0.04	41.17	32.38	58.51		galactinol synthase	GO:0005794(cellular_component:Golgi apparatus); GO:0009737(biological_process:response to abscisic acid); GO:0016757(molecular_function:transferase activity, transferring glycosyl groups); GO:0042542(biological_process:response to hydrogen peroxide); GO:0009409(biological_process:response to cold); GO:0006012(biological_process:galactose metabolic process); GO:0016740(molecular_function:transfera…	K18819	GOLS	map00052(Galactose metabolism)	COG5597(K:Transcription)	XP_003626005.1(galactinol synthase 1 [Medicago truncatula])	sp|O22893|GOLS1_ARATH(Galactinol synthase 1 OS=Arabidopsis thaliana OX=3702 GN=GOLS1 PE=1 SV=1)	PF01501.20(Glyco_transf_8:Glycosyl transferase family 8)
MTR_7g089090	0.0546179	-4.19448	9.70655e-08	3.04663e-05	yes	down	19.9767	1.17	23.15	20.65	16.13	1.27	1.1	1.14		myosin heavy chain-like protein	GO:0003779(molecular_function:actin binding); GO:0007015(biological_process:actin filament organization); GO:0010119(biological_process:regulation of stomatal movement)				ENOG410XTBS(S:Function unknown)	XP_003624923.1(stomatal closure-related actin-binding protein 3 [Medicago truncatula])	sp|Q8GX05|SCAB3_ARATH(Stomatal closure-related actin-binding protein 3 OS=Arabidopsis thaliana OX=3702 GN=SCAB3 PE=2 SV=1)	PF16712.5(SCAB_CC:Coiled-coil regions of plant-specific actin-binding protein); PF17684.1(SCAB-PH:PH domain of plant-specific actin-binding protein); PF16709.5(SCAB-Ig:Ig domain of plant-specific actin-binding protein); PF16711.5(SCAB-ABD:Actin-binding domain of plant-specific actin-binding protein)
MTR_5g090910	78.4362	6.29345	9.70822e-08	3.01541e-05	yes	up	23.6167	1818.34	24.91	22.03	23.91	2024.39	1279.82	2150.8		glutathione S-transferase	GO:0005737(cellular_component:cytoplasm); GO:0004364(molecular_function:glutathione transferase activity); GO:0006749(biological_process:glutathione metabolic process); GO:0016740(molecular_function:transferase activity); GO:0005515(molecular_function:protein binding); GO:0043295(molecular_function:glutathione binding)	K00799	GST, gst	map05225(Hepatocellular carcinoma); map00480(Glutathione metabolism)	COG0625(S:Function unknown)	XP_003617376.1(glutathione S-transferase F9 [Medicago truncatula])	sp|O80852|GSTF9_ARATH(Glutathione S-transferase F9 OS=Arabidopsis thaliana OX=3702 GN=GSTF9 PE=1 SV=1)	PF02798.20(GST_N:Glutathione S-transferase, N-terminal domain); PF13417.6(GST_N_3:Glutathione S-transferase, N-terminal domain); PF00043.25(GST_C:Glutathione S-transferase, C-terminal domain); PF13409.6(GST_N_2:Glutathione S-transferase, N-terminal domain); PF14497.6(GST_C_3:Glutathione S-transferase, C-terminal domain); PF13410.6(GST_C_2:Glutathione S-transferase, C-terminal domain)
MTR_3g464770	0.109809	-3.18694	9.82722e-08	3.02091e-05	yes	down	65.9633	8	68.43	65.59	63.87	8.66	8.23	7.11		fructose-6-phosphate-2-kinase/fructose-2, 6-bisphosphatase	GO:0016787(molecular_function:hydrolase activity); GO:0016311(biological_process:dephosphorylation); GO:0016310(biological_process:phosphorylation); GO:0005829(cellular_component:cytosol); GO:0016301(molecular_function:kinase activity); GO:0030246(molecular_function:carbohydrate binding); GO:0046835(biological_process:carbohydrate phosphorylation); GO:0003824(molecular_function:catalytic activity…	K01103	PFKFB3	map00051(Fructose and mannose metabolism)	COG0406(S:Function unknown)	XP_013460301.1(6-phosphofructo-2-kinase/fructose-2,6-bisphosphatase isoform X2 [Medicago truncatula])	sp|Q9MB58|F26_ARATH(6-phosphofructo-2-kinase/fructose-2,6-bisphosphatase OS=Arabidopsis thaliana OX=3702 GN=FKFBP PE=1 SV=1)	PF01591.18(6PF2K:6-phosphofructo-2-kinase); PF00300.22(His_Phos_1:Histidine phosphatase superfamily (branch 1)); PF13671.6(AAA_33:AAA domain); PF00686.19(CBM_20:Starch binding domain)
MTR_4g010130	569.833	9.1544	9.91325e-08	3.01626e-05	yes	up	0.206667	146.77	0.24	0.15	0.23	143.18	218.54	78.59		sterol regulatory element-binding protein site 2 protease	GO:0042542(biological_process:response to hydrogen peroxide); GO:0016021(cellular_component:integral component of membrane); GO:0016020(cellular_component:membrane); GO:0009408(biological_process:response to heat); GO:0006508(biological_process:proteolysis); GO:0008233(molecular_function:peptidase activity); GO:0009644(biological_process:response to high light intensity)				COG0750(M:Cell wall/membrane/envelope biogenesis)	XP_003604372.2(probable zinc metallopeptidase EGY3, chloroplastic [Medicago truncatula])	sp|Q9LMU1|EGY3_ARATH(Probable zinc metallopeptidase EGY3, chloroplastic OS=Arabidopsis thaliana OX=3702 GN=EGY3 PE=1 SV=1)	PF02163.22(Peptidase_M50:Peptidase family M50)
MTR_4g092690	0.0660249	-3.92085	1.00635e-07	3.03103e-05	yes	down	1661.01	118.333	1689.46	1715.01	1578.56	104.3	131.59	119.11		glyoxysomal malate dehydrogenase	GO:0009941(cellular_component:chloroplast envelope); GO:0005975(biological_process:carbohydrate metabolic process); GO:0009735(biological_process:response to cytokinin); GO:0080093(biological_process:regulation of photorespiration); GO:0003824(molecular_function:catalytic activity); GO:0031998(biological_process:regulation of fatty acid beta-oxidation); GO:0005777(cellular_component:peroxisome); …	K00026	MDH2	map00020(Citrate cycle (TCA cycle)); map00270(Cysteine and methionine metabolism); map00620(Pyruvate metabolism); map00710(Carbon fixation in photosynthetic organisms); map00630(Glyoxylate and dicarboxylate metabolism)	COG0039(C:Energy production and conversion)	XP_003608327.1(malate dehydrogenase 2, peroxisomal [Medicago truncatula])	sp|P46488|MDHG_CUCSA(Malate dehydrogenase, glyoxysomal OS=Cucumis sativus OX=3659 GN=MDHG PE=2 SV=1)	PF02866.18(Ldh_1_C:lactate/malate dehydrogenase, alpha/beta C-terminal domain); PF00056.23(Ldh_1_N:lactate/malate dehydrogenase, NAD binding domain); PF01073.19(3Beta_HSD:3-beta hydroxysteroid dehydrogenase/isomerase family)
MTR_3g107890	15.0806	3.91462	1.02477e-07	3.05565e-05	yes	up	9.93	157.713	8.86	10.24	10.69	171.64	176.8	124.7		hypothetical protein					ENOG410ZHN4(S:Function unknown)	XP_003603458.1(uncharacterized protein LOC11429975 [Medicago truncatula])
MTR_1g096530	0.0414976	-4.59083	1.0409e-07	3.07303e-05	yes	down	54.83	2.46	56.28	55.15	53.06	2.99	2.4	1.99		sequence-specific DNA binding transcription factors;transcription regulators [Source:Projected from Arabidopsis thaliana (AT2G47270) TAIR;Acc:AT2G47270]	GO:0046983(molecular_function:protein dimerization activity)				ENOG4111CN7(K:Transcription)	KEH43563.1(hypothetical protein MTR_1g096530 [Medicago truncatula])	sp|O22901|BH151_ARATH(Transcription factor UPBEAT1 OS=Arabidopsis thaliana OX=3702 GN=UPB1 PE=2 SV=1)
MTR_1g069450	17.4971	4.12905	1.04753e-07	3.06228e-05	yes	up	0.843333	15.7567	0.96	0.71	0.86	17.55	13.45	16.27		multidrug resistance protein ABC transporter family protein	GO:0016787(molecular_function:hydrolase activity); GO:0042626(molecular_function:ATPase activity, coupled to transmembrane movement of substances); GO:0099131(deleted:old GO); GO:0016021(cellular_component:integral component of membrane); GO:0016020(cellular_component:membrane); GO:0000325(cellular_component:plant-type vacuole); GO:0005774(cellular_component:vacuolar membrane); GO:0008559(molecul…				COG1132(V:Defense mechanisms)	XP_013468420.1(ABC transporter C family member 5 [Medicago truncatula])	sp|Q7GB25|AB5C_ARATH(ABC transporter C family member 5 OS=Arabidopsis thaliana OX=3702 GN=ABCC5 PE=2 SV=2)	PF00664.23(ABC_membrane:ABC transporter transmembrane region); PF00005.27(ABC_tran:ABC transporter); PF02463.19(SMC_N:RecF/RecN/SMC N terminal domain); PF13304.6(AAA_21:AAA domain, putative AbiEii toxin, Type IV TA system); PF13555.6(AAA_29:P-loop containing region of AAA domain); PF01926.23(MMR_HSR1:50S ribosome-binding GTPase); PF01935.17(DUF87:Helicase HerA, central domain)
MTR_7g092510	0.112236	-3.15539	1.05659e-07	3.05878e-05	yes	down	31.0967	3.76333	29.34	30.31	33.64	3.74	4.09	3.46		transcription factor	GO:0006355(biological_process:regulation of transcription, DNA-templated); GO:0046983(molecular_function:protein dimerization activity); GO:0003677(molecular_function:DNA binding)				ENOG410YEV1(K:Transcription)	XP_003625196.1(transcription factor bHLH48 [Medicago truncatula])	sp|Q8VZ02|BH048_ARATH(Transcription factor bHLH48 OS=Arabidopsis thaliana OX=3702 GN=BHLH48 PE=2 SV=1)	PF00010.26(HLH:Helix-loop-helix DNA-binding domain)
MTR_4g055520	0.0705436	-3.82534	1.05901e-07	3.03631e-05	yes	down	136.473	10.78	161.31	131.85	116.26	9.76	12.07	10.51		cellulose synthase-like protein A1	GO:0005794(cellular_component:Golgi apparatus); GO:0016020(cellular_component:membrane); GO:0048359(biological_process:mucilage metabolic process involved in seed coat development); GO:0016021(cellular_component:integral component of membrane); GO:0047259(molecular_function:glucomannan 4-beta-mannosyltransferase activity); GO:0097502(biological_process:mannosylation); GO:0016740(molecular_functio…	K13680	CSLA		COG1215(O:Posttranslational modification, protein turnover, chaperones)	XP_003606273.1(glucomannan 4-beta-mannosyltransferase 2 [Medicago truncatula])	sp|Q9FNI7|CSLA2_ARATH(Glucomannan 4-beta-mannosyltransferase 2 OS=Arabidopsis thaliana OX=3702 GN=CSLA2 PE=1 SV=1)	PF13632.6(Glyco_trans_2_3:Glycosyl transferase family group 2); PF13641.6(Glyco_tranf_2_3:Glycosyltransferase like family 2); PF00535.26(Glycos_transf_2:Glycosyl transferase family 2); PF13506.6(Glyco_transf_21:Glycosyl transferase family 21)
MTR_1g070495	0.0869247	-3.52409	1.06195e-07	3.01573e-05	yes	down	2626.98	247.487	2585.5	2626.47	2668.97	242.32	264.31	235.83		photosystem II reaction center W	GO:0009535(cellular_component:chloroplast thylakoid membrane); GO:0009523(cellular_component:photosystem II); GO:0016021(cellular_component:integral component of membrane); GO:0016020(cellular_component:membrane); GO:0042549(biological_process:photosystem II stabilization); GO:0015979(biological_process:photosynthesis); GO:0009507(cellular_component:chloroplast)	K02721	psbW	map00195(Photosynthesis)	ENOG410XZ0Y(M:Cell wall/membrane/envelope biogenesis)	XP_013468578.1(photosystem II reaction center W protein, chloroplastic [Medicago truncatula])	sp|Q41387|PSBW_SPIOL(Photosystem II reaction center W protein, chloroplastic OS=Spinacia oleracea OX=3562 GN=psbW PE=1 SV=1)	PF07123.12(PsbW:Photosystem II reaction centre W protein (PsbW))
MTR_4g080790	8.97235	3.16549	1.07417e-07	3.02166e-05	yes	up	8.14333	78.6967	8.55	8.25	7.63	83.42	87.85	64.82		electron transfer flavoprotein subunit alpha	GO:0050660(molecular_function:flavin adenine dinucleotide binding); GO:0033539(biological_process:fatty acid beta-oxidation using acyl-CoA dehydrogenase); GO:0005739(cellular_component:mitochondrion); GO:0022900(biological_process:electron transport chain); GO:0009055(molecular_function:electron carrier activity); GO:0055114(biological_process:oxidation-reduction process); GO:0016491(molecular_fu…	K03522	fixB, etfA		COG2025(C:Energy production and conversion)	XP_003607652.1(electron transfer flavoprotein subunit alpha, mitochondrial [Medicago truncatula])	sp|Q9C6I6|ETFA_ARATH(Electron transfer flavoprotein subunit alpha, mitochondrial OS=Arabidopsis thaliana OX=3702 GN=ETFA PE=1 SV=1)	PF01012.21(ETF:Electron transfer flavoprotein domain); PF00766.19(ETF_alpha:Electron transfer flavoprotein FAD-binding domain)
MTR_4g478130	91.1704	6.51049	1.08045e-07	3.01092e-05	yes	up	0.903333	87.42	1.34	0.63	0.74	107.82	69.94	84.5		S-norcoclaurine synthase-like protein	GO:0006952(biological_process:defense response); GO:0016829(molecular_function:lyase activity); GO:0050474(molecular_function:(S)-norcoclaurine synthase activity)				ENOG410YQ60(S:Function unknown)	XP_013456641.1(S-norcoclaurine synthase [Medicago truncatula])	sp|Q4QTJ1|NCS2_PAPSO(S-norcoclaurine synthase 2 OS=Papaver somniferum OX=3469 GN=NCS2 PE=1 SV=1)	PF00407.19(Bet_v_1:Pathogenesis-related protein Bet v I family)
MTR_3g055930	0.0989421	-3.33727	1.08066e-07	2.98362e-05	yes	down	11.3967	1.2	10.69	11.77	11.73	1.25	1.22	1.13		NB-ARC domain disease resistance protein	GO:0016787(molecular_function:hydrolase activity); GO:0043531(molecular_function:ADP binding)	K13457	RPM1, RPS3	map04626(Plant-pathogen interaction)	COG4886(S:Function unknown)	XP_003600246.2(disease resistance protein RPM1 [Medicago truncatula])	sp|Q39214|RPM1_ARATH(Disease resistance protein RPM1 OS=Arabidopsis thaliana OX=3702 GN=RPM1 PE=1 SV=1)	PF00931.22(NB-ARC:NB-ARC domain); PF18052.1(Rx_N:Rx N-terminal domain); PF13173.6(AAA_14:AAA domain); PF12799.7(LRR_4:Leucine Rich repeats (2 copies))
MTR_7g077120	0.129118	-2.95324	1.09064e-07	2.98355e-05	yes	down	50.34	6.96	56.49	49.11	45.42	6.81	7.43	6.64		AT hook motif DNA-binding family protein	GO:0003680(molecular_function:AT DNA binding); GO:0016021(cellular_component:integral component of membrane); GO:0016020(cellular_component:membrane); GO:0003677(molecular_function:DNA binding)				ENOG410YDXW(S:Function unknown)	XP_003623928.1(AT-hook motif nuclear-localized protein 9 [Medicago truncatula])	sp|Q8L7L5|AHL11_ARATH(AT-hook motif nuclear-localized protein 11 OS=Arabidopsis thaliana OX=3702 GN=AHL11 PE=2 SV=1)	PF03479.15(DUF296:Plants and Prokaryotes Conserved (PCC) domain)
MTR_1g023700	193.961	7.59963	1.11031e-07	3.00974e-05	yes	up	0.633333	132.86	0.44	0.71	0.75	157.79	89.22	151.57		cytochrome P450 family 71 protein	GO:0004497(molecular_function:monooxygenase activity); GO:0016705(molecular_function:oxidoreductase activity, acting on paired donors, with incorporation or reduction of molecular oxygen); GO:0020037(molecular_function:heme binding); GO:0016021(cellular_component:integral component of membrane); GO:0016020(cellular_component:membrane); GO:0005506(molecular_function:iron ion binding); GO:0046872(m…				COG2124(K:Transcription)	XP_003589391.2(cytochrome P450 83B1 [Medicago truncatula])	sp|O65782|C83B1_ARATH(Cytochrome P450 83B1 OS=Arabidopsis thaliana OX=3702 GN=CYP83B1 PE=1 SV=1)	PF00067.22(p450:Cytochrome P450)
MTR_3g026400	0.0219596	-5.509	1.11077e-07	2.98387e-05	yes	down	920.337	21.9967	819.95	968.86	972.2	22.42	28.75	14.82		glycoside hydrolase family 1 protein	GO:0016787(molecular_function:hydrolase activity); GO:0005975(biological_process:carbohydrate metabolic process); GO:0016052(biological_process:carbohydrate catabolic process); GO:0016798(molecular_function:hydrolase activity, acting on glycosyl bonds); GO:0050392(molecular_function:vicianin beta-glucosidase activity); GO:0008152(biological_process:metabolic process); GO:0004553(molecular_functio…	K01188	E3.2.1.21	map00460(Cyanoamino acid metabolism); map00500(Starch and sucrose metabolism); map00940(Phenylpropanoid biosynthesis)	COG2723(S:Function unknown)	XP_013459129.1(vicianin hydrolase [Medicago truncatula])	sp|A2SY66|VICHY_VICSN(Vicianin hydrolase (Fragment) OS=Vicia sativa subsp. nigra OX=3909 PE=1 SV=1)	PF00232.18(Glyco_hydro_1:Glycosyl hydrolase family 1)
MTR_4g113070	0.0547923	-4.18988	1.11094e-07	2.95767e-05	yes	down	13.9567	0.82	16.2	15.01	10.66	0.76	0.99	0.71		drug resistance transporter-like ABC domain protein	GO:0016787(molecular_function:hydrolase activity); GO:0042626(molecular_function:ATPase activity, coupled to transmembrane movement of substances); GO:0042335(biological_process:cuticle development); GO:0016021(cellular_component:integral component of membrane); GO:0016020(cellular_component:membrane); GO:0000166(molecular_function:nucleotide binding); GO:0016887(molecular_function:ATPase activit…				COG0842(S:Function unknown)	XP_003609200.2(ABC transporter G family member 32 [Medicago truncatula])	sp|O81016|AB32G_ARATH(ABC transporter G family member 32 OS=Arabidopsis thaliana OX=3702 GN=ABCG32 PE=1 SV=1)	PF01061.24(ABC2_membrane:ABC-2 type transporter); PF00005.27(ABC_tran:ABC transporter); PF08370.11(PDR_assoc:Plant PDR ABC transporter associated); PF13304.6(AAA_21:AAA domain, putative AbiEii toxin, Type IV TA system); PF14510.6(ABC_trans_N:ABC-transporter N-terminal)
MTR_5g029750	0.127554	-2.97082	1.1543e-07	3.04593e-05	yes	down	21.4967	2.94333	22.13	21.9	20.46	2.72	3.03	3.08		ABC transporter B family-like protein	GO:0016787(molecular_function:hydrolase activity); GO:0042626(molecular_function:ATPase activity, coupled to transmembrane movement of substances); GO:0099131(deleted:old GO); GO:0016021(cellular_component:integral component of membrane); GO:0016020(cellular_component:membrane); GO:0000166(molecular_function:nucleotide binding); GO:0008559(molecular_function:xenobiotic-transporting ATPase activit…	K05658	ABCB1, CD243	map02010(ABC transporters); map05226(Gastric cancer)	COG1132(S:Function unknown)	XP_003612850.1(ABC transporter B family member 2 [Medicago truncatula])	sp|Q8LPK2|AB2B_ARATH(ABC transporter B family member 2 OS=Arabidopsis thaliana OX=3702 GN=ABCB2 PE=1 SV=3)	PF00664.23(ABC_membrane:ABC transporter transmembrane region); PF00005.27(ABC_tran:ABC transporter); PF02463.19(SMC_N:RecF/RecN/SMC N terminal domain); PF09818.9(ABC_ATPase:Predicted ATPase of the ABC class); PF13191.6(AAA_16:AAA ATPase domain)
MTR_8g103870	0.133446	-2.90567	1.15972e-07	3.03338e-05	yes	down	49.95	7.70667	53.57	50.89	45.39	7.1	7.31	8.71		carbon catabolite repressor-like protein	GO:0016787(molecular_function:hydrolase activity); GO:0004535(molecular_function:poly(A)-specific ribonuclease activity); GO:0090503(biological_process:RNA phosphodiester bond hydrolysis, exonucleolytic); GO:0000175(molecular_function:3'-5'-exoribonuclease activity)				COG5239(I:Lipid transport and metabolism)	XP_003630828.1(carbon catabolite repressor protein 4 homolog 3 isoform X1 [Medicago truncatula])	sp|Q9LS39|CCR4C_ARATH(Carbon catabolite repressor protein 4 homolog 3 OS=Arabidopsis thaliana OX=3702 GN=CCR4-3 PE=2 SV=2)	PF03372.23(Exo_endo_phos:Endonuclease/Exonuclease/phosphatase family)
MTR_5g019920	0.0921797	-3.43941	1.19234e-07	3.09159e-05	yes	down	285.58	28.4033	306.12	296.47	254.15	25.33	30.12	29.76		plant/T3A5-60 protein	GO:0016021(cellular_component:integral component of membrane); GO:0016020(cellular_component:membrane)				ENOG4111U7X(S:Function unknown)	XP_003611973.1(uncharacterized protein LOC11408047 [Medicago truncatula])
MTR_2g035320	82.7469	6.37063	1.19447e-07	3.0704e-05	yes	up	68.1133	5929.05	83.08	41.84	79.42	5484.01	6356.69	5946.45		ABA-responsive protein	GO:0038023(molecular_function:signaling receptor activity); GO:0009738(biological_process:abscisic acid-activated signaling pathway); GO:0006952(biological_process:defense response); GO:0004864(molecular_function:protein phosphatase inhibitor activity); GO:0009607(biological_process:response to biotic stimulus); GO:0032515(biological_process:negative regulation of phosphoprotein phosphatase activ…					XP_003594849.1(ABA-responsive protein ABR17 isoform X1 [Medicago truncatula])	sp|Q06931|ABR17_PEA(ABA-responsive protein ABR17 OS=Pisum sativum OX=3888 PE=2 SV=1)	PF00407.19(Bet_v_1:Pathogenesis-related protein Bet v I family)
MTR_8g104190	0.0432645	-4.53067	1.19514e-07	3.04587e-05	yes	down	194.607	8.97333	228.81	193.76	161.25	9.85	7.45	9.62		zinc finger constans-like protein	GO:0005634(cellular_component:nucleus); GO:0009641(biological_process:shade avoidance); GO:0008270(molecular_function:zinc ion binding); GO:0005515(molecular_function:protein binding)				COG5641(S:Function unknown)	XP_003630849.1(zinc finger protein CONSTANS-LIKE 16 [Medicago truncatula])	sp|Q8RWD0|COL16_ARATH(Zinc finger protein CONSTANS-LIKE 16 OS=Arabidopsis thaliana OX=3702 GN=COL16 PE=1 SV=2)	PF06203.14(CCT:CCT motif); PF00643.24(zf-B_box:B-box zinc finger)
MTR_2g086090	0.0594719	-4.07165	1.2011e-07	3.03513e-05	yes	down	79.2067	5.43	81.32	85.66	70.64	4.25	5.54	6.5		gland-specific fatty acyl-CoA reductase	GO:0080019(molecular_function:fatty-acyl-CoA reductase (alcohol-forming) activity); GO:0006629(biological_process:lipid metabolic process); GO:0102965(molecular_function:alcohol-forming fatty acyl-CoA reductase activity); GO:0035336(biological_process:long-chain fatty-acyl-CoA metabolic process); GO:0010345(biological_process:suberin biosynthetic process); GO:0055114(biological_process:oxidation-…	K13356	FAR	map04146(Peroxisome); map00073(Cutin, suberine and wax biosynthesis)	ENOG410XS7R(S:Function unknown)	XP_003596783.1(fatty acyl-CoA reductase 3 isoform X1 [Medicago truncatula])	sp|Q93ZB9|FACR3_ARATH(Fatty acyl-CoA reductase 3 OS=Arabidopsis thaliana OX=3702 GN=FAR3 PE=1 SV=1)	PF07993.12(NAD_binding_4:Male sterility protein); PF03015.19(Sterile:Male sterility protein); PF01370.21(Epimerase:NAD dependent epimerase/dehydratase family); PF04321.17(RmlD_sub_bind:RmlD substrate binding domain)
MTR_4g087780	0.0386644	-4.69285	1.21623e-07	3.04754e-05	yes	down	34.71	1.44667	38.23	31.55	34.35	1.68	1.74	0.92		Tetratricopeptide repeat (TPR)-like superfamily protein [Source:Projected from Arabidopsis thaliana (AT4G18570) TAIR;Acc:AT4G18570]	GO:0009707(cellular_component:chloroplast outer membrane)				ENOG410YE1I(S:Function unknown)	XP_003608117.2(protein CHUP1, chloroplastic [Medicago truncatula])	sp|Q9LI74|CHUP1_ARATH(Protein CHUP1, chloroplastic OS=Arabidopsis thaliana OX=3702 GN=CHUP1 PE=1 SV=1)
MTR_5g008070	0.0511292	-4.28971	1.22685e-07	3.04853e-05	yes	down	27.9067	1.49	34.15	26.68	22.89	1.23	1.64	1.6		eukaryotic aspartyl protease family protein	GO:0006508(biological_process:proteolysis); GO:0008233(molecular_function:peptidase activity); GO:0004190(molecular_function:aspartic-type endopeptidase activity); GO:0030163(biological_process:protein catabolic process); GO:0016787(molecular_function:hydrolase activity)				ENOG410XNV7(S:Function unknown)	XP_003610881.1(aspartic proteinase CDR1 [Medicago truncatula])	sp|Q6XBF8|CDR1_ARATH(Aspartic proteinase CDR1 OS=Arabidopsis thaliana OX=3702 GN=CDR1 PE=1 SV=1)	PF14543.6(TAXi_N:Xylanase inhibitor N-terminal); PF14541.6(TAXi_C:Xylanase inhibitor C-terminal); PF00026.23(Asp:Eukaryotic aspartyl protease)
MTR_8g039100	0.0127928	-6.28852	1.22991e-07	3.03085e-05	yes	down	4.73667	0.0633333	5.09	4.89	4.23	0.05	0.09	0.05		phosphatidylinositol-4-phosphate 5-kinase family protein	GO:0016308(molecular_function:1-phosphatidylinositol-4-phosphate 5-kinase activity); GO:0016310(biological_process:phosphorylation); GO:0016301(molecular_function:kinase activity); GO:0016307(molecular_function:phosphatidylinositol phosphate kinase activity); GO:0000166(molecular_function:nucleotide binding); GO:0016740(molecular_function:transferase activity); GO:0046488(biological_process:phosp…	K00889	PIP5K	map04070(Phosphatidylinositol signaling system); map04144(Endocytosis); map00562(Inositol phosphate metabolism)	COG5253(T:Signal transduction mechanisms)	XP_003627844.2(phosphatidylinositol 4-phosphate 5-kinase 6 [Medicago truncatula])	sp|Q9SFB8|PI5K6_ARATH(Phosphatidylinositol 4-phosphate 5-kinase 6 OS=Arabidopsis thaliana OX=3702 GN=PIP5K6 PE=2 SV=1)	PF01504.18(PIP5K:Phosphatidylinositol-4-phosphate 5-Kinase); PF02493.20(MORN:MORN repeat)
MTR_3g101260	468.125	8.87075	1.24691e-07	3.04756e-05	yes	up	0.446667	143.43	0.38	0.62	0.34	147.11	100.41	182.77		plastocyanin-like domain protein	GO:0022900(biological_process:electron transport chain); GO:0009055(molecular_function:electron carrier activity)					AES73248.2(plastocyanin-like domain protein [Medicago truncatula])		PF02298.17(Cu_bind_like:Plastocyanin-like domain)
MTR_1g076570	0.0726659	-3.78258	1.25415e-07	3.04035e-05	yes	down	141.213	11.0133	157.74	146.55	119.35	9.44	11.47	12.13		2-methyl-6-phytylbenzoquinone methyltransferase	GO:0016021(cellular_component:integral component of membrane); GO:0016020(cellular_component:membrane); GO:0016740(molecular_function:transferase activity); GO:0008168(molecular_function:methyltransferase activity); GO:0032259(biological_process:methylation); GO:0102550(molecular_function:2-methyl-6-geranylgeranyl-1,4-benzoquinol methyltransferase activity)	K12502	VTE3, APG1	map00130(Ubiquinone and other terpenoid-quinone biosynthesis)	COG0500(S:Function unknown)	XP_013468769.1(2-methyl-6-phytyl-1,4-hydroquinone methyltransferase, chloroplastic [Medicago truncatula])	sp|Q9LY74|BQMT_ARATH(2-methyl-6-phytyl-1,4-hydroquinone methyltransferase, chloroplastic OS=Arabidopsis thaliana OX=3702 GN=VTE3 PE=1 SV=1)	PF08241.12(Methyltransf_11:Methyltransferase domain); PF13649.6(Methyltransf_25:Methyltransferase domain); PF01209.18(Ubie_methyltran:ubiE/COQ5 methyltransferase family); PF13847.6(Methyltransf_31:Methyltransferase domain); PF08242.12(Methyltransf_12:Methyltransferase domain); PF13489.6(Methyltransf_23:Methyltransferase domain); PF00891.18(Methyltransf_2:O-methyltransferase domain); PF00398.20(Rr…
MTR_2g078970	13.3377	3.73744	1.26623e-07	3.04488e-05	yes	up	24.9833	263.483	22.86	24.61	27.48	311.12	241.83	237.5		MATE efflux family protein	GO:0006855(biological_process:drug transmembrane transport); GO:0055085(biological_process:transmembrane transport); GO:0016021(cellular_component:integral component of membrane); GO:0016020(cellular_component:membrane); GO:0015297(molecular_function:antiporter activity); GO:0015238(molecular_function:drug transmembrane transporter activity); GO:0042910(molecular_function:xenobiotic transporter a…	K03327	TC.MATE, SLC47A, norM, mdtK, dinF		COG0534(V:Defense mechanisms)	XP_013464676.1(protein DETOXIFICATION 18 isoform X1 [Medicago truncatula])	sp|Q9LUH2|DTX19_ARATH(Protein DETOXIFICATION 19 OS=Arabidopsis thaliana OX=3702 GN=DTX19 PE=2 SV=1)	PF01554.18(MatE:MatE)
MTR_1g103550	0.041894	-4.57711	1.31799e-07	3.14398e-05	yes	down	23.8833	1.07333	26.5	25.74	19.41	1.14	1.2	0.88		DUF1677 family protein					ENOG410YP5Y(S:Function unknown)	XP_013469824.1(uncharacterized protein LOC25485192 [Medicago truncatula])		PF07911.13(DUF1677:Protein of unknown function (DUF1677))
MTR_8g010120	0.0459654	-4.44331	1.32869e-07	3.14435e-05	yes	down	126.827	6.55	128.13	134.87	117.48	5.01	7.01	7.63		alpha/beta fold hydrolase	GO:0004301(molecular_function:epoxide hydrolase activity); GO:0016787(molecular_function:hydrolase activity); GO:0009507(cellular_component:chloroplast); GO:0003824(molecular_function:catalytic activity)				COG0596(M:Cell wall/membrane/envelope biogenesis)	XP_013444007.2(uncharacterized hydrolase YNR064C [Medicago truncatula])	sp|Q8EG65|OLEB_SHEON(Cis-3-alkyl-4-alkyloxetan-2-one decarboxylase OS=Shewanella oneidensis (strain MR-1) OX=211586 GN=oleB PE=1 SV=1)	PF00561.20(Abhydrolase_1:alpha/beta hydrolase fold); PF12146.8(Hydrolase_4:Serine aminopeptidase, S33); PF12697.7(Abhydrolase_6:Alpha/beta hydrolase family)
MTR_6g017240	0.000141002	-12.792	1.32914e-07	3.12065e-05	yes	down	53.9667	0	52.96	59.74	49.2	0	0	0		LuxR family transcriptional regulator, putative					ENOG41113F3(S:Function unknown)	XP_013451289.1(uncharacterized protein LOC25495609 [Medicago truncatula])
MTR_3g048290	0.0624692	-4.00071	1.34679e-07	3.13739e-05	yes	down	13.4133	0.896667	16.86	11.44	11.94	0.86	0.97	0.86		F-box/RNI/FBD-like domain protein	GO:0005515(molecular_function:protein binding)				ENOG410ZC2N(S:Function unknown)	XP_003599874.2(F-box/LRR-repeat protein At3g58900 [Medicago truncatula])	sp|Q9LXR6|FB207_ARATH(Putative F-box protein At3g58860 OS=Arabidopsis thaliana OX=3702 GN=At3g58860 PE=4 SV=1)	PF08387.10(FBD:FBD); PF00646.33(F-box:F-box domain); PF07723.13(LRR_2:Leucine Rich Repeat); PF12937.7(F-box-like:F-box-like)
MTR_3g026620	0.025546	-5.29076	1.37203e-07	3.1714e-05	yes	down	35.2833	0.97	43.82	31.74	30.29	0.64	1.35	0.92		glycoside hydrolase family 1 protein	GO:0016787(molecular_function:hydrolase activity); GO:0005975(biological_process:carbohydrate metabolic process); GO:0016052(biological_process:carbohydrate catabolic process); GO:0016798(molecular_function:hydrolase activity, acting on glycosyl bonds); GO:0050392(molecular_function:vicianin beta-glucosidase activity); GO:0008152(biological_process:metabolic process); GO:0004553(molecular_functio…	K01188	E3.2.1.21	map00460(Cyanoamino acid metabolism); map00500(Starch and sucrose metabolism); map00940(Phenylpropanoid biosynthesis)	COG2723(G:Carbohydrate transport and metabolism)	XP_003599013.1(vicianin hydrolase [Medicago truncatula])	sp|A2SY66|VICHY_VICSN(Vicianin hydrolase (Fragment) OS=Vicia sativa subsp. nigra OX=3909 PE=1 SV=1)	PF00232.18(Glyco_hydro_1:Glycosyl hydrolase family 1)
MTR_6g086600	0.107118	-3.22272	1.38444e-07	3.17549e-05	yes	down	168.02	19.21	170.74	172	161.32	16.82	22.83	17.98		nucleotide-binding protein	GO:0051539(molecular_function:4 iron, 4 sulfur cluster binding); GO:0009570(cellular_component:chloroplast stroma); GO:0016226(biological_process:iron-sulfur cluster assembly); GO:0010027(biological_process:thylakoid membrane organization); GO:0000023(biological_process:maltose metabolic process); GO:0005524(molecular_function:ATP binding); GO:0019252(biological_process:starch biosynthetic proces…				COG0489(D:Cell cycle control, cell division, chromosome partitioning)	XP_003620543.2(fe-S cluster assembly factor HCF101, chloroplastic [Medicago truncatula])	sp|Q6STH5|HF101_ARATH(Fe-S cluster assembly factor HCF101, chloroplastic OS=Arabidopsis thaliana OX=3702 GN=HCF101 PE=1 SV=1)	PF10609.9(ParA:NUBPL iron-transfer P-loop NTPase); PF01883.19(FeS_assembly_P:Iron-sulfur cluster assembly protein); PF01656.23(CbiA:CobQ/CobB/MinD/ParA nucleotide binding domain); PF13614.6(AAA_31:AAA domain); PF06155.12(DUF971:Protein of unknown function (DUF971)); PF09140.11(MipZ:ATPase MipZ); PF02374.15(ArsA_ATPase:Anion-transporting ATPase); PF07015.11(VirC1:VirC1 protein); PF00142.18(Fer4_Ni…
MTR_8g098335	0.0269571	-5.21319	1.38533e-07	3.15326e-05	yes	down	28.2133	0.71	37.53	26.15	20.96	0.73	0.58	0.82		DUF3741 family protein					ENOG41107BA(S:Function unknown); ENOG41116RB(S:Function unknown)	XP_024627863.1(uncharacterized protein LOC25502052 isoform X2 [Medicago truncatula])	None	PF12552.8(DUF3741:Protein of unknown function (DUF3741)); PF14309.6(DUF4378:Domain of unknown function (DUF4378))
MTR_1g084790	0.103634	-3.27043	1.39504e-07	3.1513e-05	yes	down	37.4967	4.17667	45.39	33.52	33.58	4.11	4.73	3.69		LRR receptor-like kinase	GO:0006468(biological_process:protein phosphorylation); GO:0016301(molecular_function:kinase activity); GO:0016310(biological_process:phosphorylation); GO:0016021(cellular_component:integral component of membrane); GO:0016020(cellular_component:membrane); GO:0016740(molecular_function:transferase activity); GO:0004672(molecular_function:protein kinase activity); GO:0005524(molecular_function:ATP …	K04733	IRAK4		COG0515(T:Signal transduction mechanisms)	XP_003591240.1(probable inactive receptor-like protein kinase At3g56050 [Medicago truncatula])	sp|C0LGQ4|MDIS2_ARATH(Protein MALE DISCOVERER 2 OS=Arabidopsis thaliana OX=3702 GN=MDIS2 PE=1 SV=1)	PF07714.17(Pkinase_Tyr:Protein tyrosine kinase); PF00069.25(Pkinase:Protein kinase domain); PF08263.12(LRRNT_2:Leucine rich repeat N-terminal domain); PF13855.6(LRR_8:Leucine rich repeat)
MTR_2g049020	70.5822	6.14123	1.40575e-07	3.15162e-05	yes	up	0.883333	68.17	0.53	1.2	0.92	74.15	66.11	64.25		inositol transporter 4	GO:0005215(molecular_function:transporter activity); GO:0016021(cellular_component:integral component of membrane); GO:0016020(cellular_component:membrane); GO:0008643(biological_process:carbohydrate transport); GO:0022857(molecular_function:transmembrane transporter activity); GO:0005887(cellular_component:integral component of plasma membrane); GO:0055085(biological_process:transmembrane transp…	K08150	SLC2A13, ITR		ENOG410XNQK(G:Carbohydrate transport and metabolism)	XP_003595539.1(probable inositol transporter 2 [Medicago truncatula])	sp|Q9C757|INT2_ARATH(Probable inositol transporter 2 OS=Arabidopsis thaliana OX=3702 GN=INT2 PE=1 SV=1)	PF00083.24(Sugar_tr:Sugar (and other) transporter); PF07690.16(MFS_1:Major Facilitator Superfamily); PF06609.13(TRI12:Fungal trichothecene efflux pump (TRI12))
MTR_2g100630	35.3467	5.1435	1.4277e-07	3.17695e-05	yes	up	0.45	16.0567	0.5	0.47	0.38	17.52	20.03	10.62		CHUP1, putative	GO:0016021(cellular_component:integral component of membrane); GO:0009707(cellular_component:chloroplast outer membrane)				ENOG410YC73(S:Function unknown)	XP_003597655.2(protein CHUP1, chloroplastic [Medicago truncatula])	sp|Q9LI74|CHUP1_ARATH(Protein CHUP1, chloroplastic OS=Arabidopsis thaliana OX=3702 GN=CHUP1 PE=1 SV=1)
MTR_0018s0260	11.2626	3.49346	1.43798e-07	3.17613e-05	yes	up	12.1633	148.817	10.76	11.75	13.98	149.09	170.56	126.8		succinate dehydrogenase [ubiquinone] iron-sulfur subunit	GO:0016491(molecular_function:oxidoreductase activity); GO:0022900(biological_process:electron transport chain); GO:0051538(molecular_function:3 iron, 4 sulfur cluster binding); GO:0051539(molecular_function:4 iron, 4 sulfur cluster binding); GO:0051536(molecular_function:iron-sulfur cluster binding); GO:0051537(molecular_function:2 iron, 2 sulfur cluster binding); GO:0005739(cellular_component:m…	K00235	SDHB, SDH2	map00020(Citrate cycle (TCA cycle)); map00190(Oxidative phosphorylation); map04714(Thermogenesis)	COG0479(C:Energy production and conversion)	XP_013443377.1(succinate dehydrogenase [ubiquinone] iron-sulfur subunit 2, mitochondrial [Medicago truncatula])	sp|Q8LB02|SDHB2_ARATH(Succinate dehydrogenase [ubiquinone] iron-sulfur subunit 2, mitochondrial OS=Arabidopsis thaliana OX=3702 GN=SDH2-2 PE=1 SV=2)	PF13085.6(Fer2_3:2Fe-2S iron-sulfur cluster binding domain); PF13534.6(Fer4_17:4Fe-4S dicluster domain); PF13237.6(Fer4_10:4Fe-4S dicluster domain); PF13183.6(Fer4_8:4Fe-4S dicluster domain)
MTR_2g042720	0.0442742	-4.49739	1.44207e-07	3.16174e-05	yes	down	374.903	17.7333	402.46	398.2	324.05	16.04	15.95	21.21		light-harvesting complex I chlorophyll A/B-binding protein	GO:0009535(cellular_component:chloroplast thylakoid membrane); GO:0009579(cellular_component:thylakoid); GO:0016168(molecular_function:chlorophyll binding); GO:0009536(cellular_component:plastid); GO:0009522(cellular_component:photosystem I); GO:0009523(cellular_component:photosystem II); GO:0019761(biological_process:glucosinolate biosynthetic process); GO:0016021(cellular_component:integral com…	K08908	LHCA2	map00196(Photosynthesis - antenna proteins)	ENOG410YE22(S:Function unknown)	XP_003595341.2(photosystem I chlorophyll a/b-binding protein 6, chloroplastic [Medicago truncatula])	sp|Q8LCQ4|LHCA6_ARATH(Photosystem I chlorophyll a/b-binding protein 6, chloroplastic OS=Arabidopsis thaliana OX=3702 GN=LHCA6 PE=1 SV=1)	PF00504.21(Chloroa_b-bind:Chlorophyll A-B binding protein)
MTR_4g094555	4455.18	12.1213	1.44534e-07	3.14577e-05	yes	up	0.466667	2961.13	0.56	0.57	0.27	4455.74	1526.56	2901.1		stress up-regulated Nod 19 protein	GO:0008270(molecular_function:zinc ion binding); GO:0003676(molecular_function:nucleic acid binding); GO:0004386(molecular_function:helicase activity)				ENOG4111H2B(S:Function unknown)	XP_013457318.1(uncharacterized protein LOC25493378 [Medicago truncatula])		PF07712.12(SURNod19:Stress up-regulated Nod 19)
MTR_4g052420	0.042365	-4.56098	1.44818e-07	3.12912e-05	yes	down	3952.08	173.01	4287.47	3916.63	3652.14	165.81	153.53	199.69		photosystem I subunit O	GO:0016491(molecular_function:oxidoreductase activity); GO:0009522(cellular_component:photosystem I); GO:0016021(cellular_component:integral component of membrane); GO:0016020(cellular_component:membrane); GO:0009767(biological_process:photosynthetic electron transport chain); GO:0009507(cellular_component:chloroplast)	K14332	psaO	map00195(Photosynthesis)	ENOG4112CG2(S:Function unknown)	XP_013455794.1(photosystem I subunit O isoform X1 [Medicago truncatula])	sp|Q949Q5|PSAO_ARATH(Photosystem I subunit O OS=Arabidopsis thaliana OX=3702 GN=PSAO PE=1 SV=1)
MTR_2g022190	0.00679001	-7.20237	1.4555e-07	3.12231e-05	yes	down	61.6533	0.436667	81.2	56.32	47.44	0.53	0.21	0.57		RING zinc finger protein, putative					ENOG410XRAE(S:Function unknown)	XP_013462731.1(uncharacterized protein LOC25486083 [Medicago truncatula])
MTR_8g007140	0.101275	-3.30364	1.47533e-07	3.14224e-05	yes	down	128.413	14.1167	119.14	132.14	133.96	13.98	16.73	11.64		patatin-like phospholipase	GO:0016787(molecular_function:hydrolase activity); GO:0006629(biological_process:lipid metabolic process); GO:0016042(biological_process:lipid catabolic process)				COG3621(S:Function unknown)	XP_013443850.1(patatin-like protein 1 [Medicago truncatula])	sp|O23179|PLP1_ARATH(Patatin-like protein 1 OS=Arabidopsis thaliana OX=3702 GN=PLP1 PE=1 SV=2)	PF01734.22(Patatin:Patatin-like phospholipase)
MTR_7g052820	0.0316221	-4.98292	1.47742e-07	3.12438e-05	yes	down	14.9367	0.51	17.71	15.03	12.07	0.35	0.63	0.55		actin-binding calponin-like (CH) domain protein	GO:0032432(cellular_component:actin filament bundle); GO:0005737(cellular_component:cytoplasm); GO:0051017(biological_process:actin filament bundle assembly); GO:0051015(molecular_function:actin filament binding); GO:0003779(molecular_function:actin binding); GO:0051639(biological_process:actin filament network formation); GO:0005884(cellular_component:actin filament); GO:0005515(molecular_functi…	K17275	PLS1		COG5069(S:Function unknown)	XP_003622814.1(fimbrin-2 [Medicago truncatula])	sp|O50064|FIMB2_ARATH(Fimbrin-2 OS=Arabidopsis thaliana OX=3702 GN=FIM2 PE=2 SV=1)	PF00307.31(CH:Calponin homology (CH) domain); PF11971.8(CAMSAP_CH:CAMSAP CH domain)
MTR_3g033620	0.048098	-4.37788	1.5007e-07	3.15125e-05	yes	down	88.0133	4.59	105.29	87.63	71.12	4.93	3.77	5.07		DUF3411 domain protein	GO:0016021(cellular_component:integral component of membrane); GO:0016020(cellular_component:membrane)				ENOG410YJYE(S:Function unknown)	XP_013459230.1(protein RETICULATA-RELATED 4, chloroplastic [Medicago truncatula])	sp|Q94CJ5|RER4_ARATH(Protein RETICULATA-RELATED 4, chloroplastic OS=Arabidopsis thaliana OX=3702 GN=RER4 PE=2 SV=1)	PF11891.8(RETICULATA-like:Protein RETICULATA-related)
MTR_3g035660	0.0970703	-3.36483	1.5241e-07	3.17802e-05	yes	down	14.12	1.47333	15.55	14.44	12.37	1.62	1.52	1.28		NAD(P)H-quinone oxidoreductase subunit 2	GO:0009535(cellular_component:chloroplast thylakoid membrane); GO:0048038(molecular_function:quinone binding); GO:0015935(cellular_component:small ribosomal subunit); GO:0019684(biological_process:photosynthesis, light reaction); GO:0008137(molecular_function:NADH dehydrogenase (ubiquinone) activity); GO:0016021(cellular_component:integral component of membrane); GO:0016020(cellular_component:mem…	K02992;K05573	RP-S7, MRPS7, rpsG;ndhB	map03010(Ribosome); map00190(Oxidative phosphorylation)	COG1007(S:Function unknown)	AES69829.1(NAD(P)H-quinone oxidoreductase subunit 2 [Medicago truncatula])	sp|P0CC48|NU2C1_COFAR(NAD(P)H-quinone oxidoreductase subunit 2 A, chloroplastic OS=Coffea arabica OX=13443 GN=ndhB1 PE=3 SV=1)	PF00361.20(Proton_antipo_M:Proton-conducting membrane transporter); PF00177.21(Ribosomal_S7:Ribosomal protein S7p/S5e); PF00164.25(Ribosom_S12_S23:Ribosomal protein S12/S23)
MTR_4g065040	0.0105151	-6.57139	1.54832e-07	3.20609e-05	yes	down	20.97	0.22	17.04	22.27	23.6	0.17	0.35	0.14		NAD-dependent aldehyde dehydrogenase family protein	GO:0016491(molecular_function:oxidoreductase activity); GO:0004028(molecular_function:3-chloroallyl aldehyde dehydrogenase activity); GO:0016620(molecular_function:oxidoreductase activity, acting on the aldehyde or oxo group of donors, NAD or NADP as acceptor); GO:0055114(biological_process:oxidation-reduction process); GO:0006081(biological_process:cellular aldehyde metabolic process)	K00128	ALDH	map00310(Lysine degradation); map00280(Valine, leucine and isoleucine degradation); map00330(Arginine and proline metabolism); map00903(Limonene and pinene degradation); map00053(Ascorbate and aldarate metabolism); map00380(Tryptophan metabolism); map00010(Glycolysis / Gluconeogenesis); map00620(Pyruvate metabolism); map00071(Fatty acid degradation); map00340(Histidine metabolism); map00561(Glyce…	COG1012(C:Energy production and conversion)	XP_013456185.1(aldehyde dehydrogenase family 3 member F1 [Medicago truncatula])	sp|Q70E96|AL3F1_ARATH(Aldehyde dehydrogenase family 3 member F1 OS=Arabidopsis thaliana OX=3702 GN=ALDH3F1 PE=2 SV=2)	PF00171.22(Aldedh:Aldehyde dehydrogenase family)
MTR_3g033420	0.0706619	-3.82292	1.56043e-07	3.20888e-05	yes	down	93.7933	7.64	108.4	98.41	74.57	7.6	8.92	6.4		RNA polymerase sigma factor	GO:0003700(molecular_function:transcription factor activity, sequence-specific DNA binding); GO:0006355(biological_process:regulation of transcription, DNA-templated); GO:0071482(biological_process:cellular response to light stimulus); GO:0006352(biological_process:DNA-templated transcription, initiation); GO:0016987(molecular_function:sigma factor activity)				COG0568(K:Transcription)	XP_003599439.1(RNA polymerase sigma factor sigD, chloroplastic [Medicago truncatula])	sp|Q9ZSL6|SIGD_ARATH(RNA polymerase sigma factor sigD, chloroplastic OS=Arabidopsis thaliana OX=3702 GN=SIGD PE=2 SV=1)	PF04542.14(Sigma70_r2:Sigma-70 region 2); PF04545.16(Sigma70_r4:Sigma-70, region 4); PF04539.16(Sigma70_r3:Sigma-70 region 3)
MTR_2g015580	9.05818	3.17922	1.58855e-07	3.24433e-05	yes	up	8.18333	80.13	9.23	7.17	8.15	82.55	92.83	65.01		GDSL-like lipase/acylhydrolase	GO:0016787(molecular_function:hydrolase activity); GO:0050285(molecular_function:sinapine esterase activity); GO:0016788(molecular_function:hydrolase activity, acting on ester bonds)	K21026	AAE	map00901(Indole alkaloid biosynthesis)	COG3240(G:Carbohydrate transport and metabolism)	XP_003593736.1(GDSL esterase/lipase At1g28580 [Medicago truncatula])	sp|Q8RXT9|GDL8_ARATH(GDSL esterase/lipase At1g28590 OS=Arabidopsis thaliana OX=3702 GN=At1g28590 PE=2 SV=2)	PF00657.22(Lipase_GDSL:GDSL-like Lipase/Acylhydrolase)
MTR_4g070320	0.00296569	-8.39742	1.60218e-07	3.24991e-05	yes	down	98.08	0.303333	141.46	91.74	61.04	0.47	0.21	0.23		transcription factor	GO:0043565(molecular_function:sequence-specific DNA binding); GO:0003700(molecular_function:transcription factor activity, sequence-specific DNA binding); GO:0005634(cellular_component:nucleus); GO:0009637(biological_process:response to blue light); GO:0006355(biological_process:regulation of transcription, DNA-templated); GO:0006351(biological_process:transcription, DNA-templated); GO:0003677(mo…				ENOG410YGAM(K:Transcription)	XP_003606932.1(transcription factor bHLH63 [Medicago truncatula])	sp|Q9CAA9|BH049_ARATH(Transcription factor bHLH49 OS=Arabidopsis thaliana OX=3702 GN=BHLH49 PE=1 SV=1)	PF00010.26(HLH:Helix-loop-helix DNA-binding domain)
MTR_4g071420	0.0787521	-3.66654	1.60376e-07	3.23115e-05	yes	down	19.9867	1.7	19.26	20.18	20.52	1.85	1.46	1.79		MATE family efflux protein	GO:0006855(biological_process:drug transmembrane transport); GO:0055085(biological_process:transmembrane transport); GO:0016021(cellular_component:integral component of membrane); GO:0016020(cellular_component:membrane); GO:0015297(molecular_function:antiporter activity); GO:0015238(molecular_function:drug transmembrane transporter activity); GO:0042910(molecular_function:xenobiotic transporter a…				COG0534(V:Defense mechanisms)	XP_003607031.1(protein DETOXIFICATION 46, chloroplastic [Medicago truncatula])	sp|Q8W4G3|DTX46_ARATH(Protein DETOXIFICATION 46, chloroplastic OS=Arabidopsis thaliana OX=3702 GN=DTX46 PE=2 SV=1)	PF01554.18(MatE:MatE); PF14667.6(Polysacc_synt_C:Polysaccharide biosynthesis C-terminal domain)
MTR_4g028310	0.0483793	-4.36947	1.61088e-07	3.22371e-05	yes	down	92.7167	4.96667	104.54	102.83	70.78	5.54	4.88	4.48		Lipid transfer protein	GO:0008289(molecular_function:lipid binding); GO:0006869(biological_process:lipid transport)				ENOG410YX3Q(U:Intracellular trafficking, secretion, and vesicular transport); ENOG410YT63(U:Intracellular trafficking, secretion, and vesicular transport)	XP_003605304.1(non-specific lipid-transfer protein 5 [Medicago truncatula])	sp|A0AT31|NLTP5_LENCU(Non-specific lipid-transfer protein 5 OS=Lens culinaris OX=3864 PE=3 SV=1)
MTR_3g012470	0.0987124	-3.34063	1.62473e-07	3.22975e-05	yes	down	6.55667	0.693333	6.68	5.94	7.05	0.65	0.81	0.62		disease resistance protein (TIR-NBS-LRR class), putative	GO:0016787(molecular_function:hydrolase activity); GO:0005515(molecular_function:protein binding); GO:0016021(cellular_component:integral component of membrane); GO:0016301(molecular_function:kinase activity); GO:0007165(biological_process:signal transduction); GO:0043531(molecular_function:ADP binding)				COG4886(S:Function unknown); ENOG4112BMQ(S:Function unknown)	XP_013458946.1(TMV resistance protein N [Medicago truncatula])	sp|Q40392|TMVRN_NICGU(TMV resistance protein N OS=Nicotiana glutinosa OX=35889 GN=N PE=1 SV=1)	PF01582.20(TIR:TIR domain); PF00931.22(NB-ARC:NB-ARC domain); PF13676.6(TIR_2:TIR domain); PF13855.6(LRR_8:Leucine rich repeat); PF12799.7(LRR_4:Leucine Rich repeats (2 copies)); PF13191.6(AAA_16:AAA ATPase domain); PF00004.29(AAA:ATPase family associated with various cellular activities (AAA)); PF05729.12(NACHT:NACHT domain)
MTR_4g021210	0.103877	-3.26706	1.667e-07	3.29183e-05	yes	down	323.81	36.29	329.51	322.42	319.5	33.26	44.14	31.47		ribulose bisphosphate carboxylase/oxygenase activase	GO:0016787(molecular_function:hydrolase activity); GO:0005524(molecular_function:ATP binding)				COG1222(S:Function unknown)	XP_003604901.1(ribulose bisphosphate carboxylase/oxygenase activase, chloroplastic [Medicago truncatula])	sp|Q7X9A0|RCA1_LARTR(Ribulose bisphosphate carboxylase/oxygenase activase 1, chloroplastic OS=Larrea tridentata OX=66636 GN=RCA1 PE=1 SV=1)	PF00004.29(AAA:ATPase family associated with various cellular activities (AAA))
MTR_7g066120	0.0473292	-4.40112	1.70953e-07	3.3536e-05	yes	down	999.91	50.5	1093.41	1009.97	896.35	47.95	43.71	59.84		fructose-1,6-bisphosphatase	GO:0042132(molecular_function:fructose 1,6-bisphosphate 1-phosphatase activity); GO:0016791(molecular_function:phosphatase activity); GO:0016311(biological_process:dephosphorylation); GO:0048046(cellular_component:apoplast); GO:0005986(biological_process:sucrose biosynthetic process); GO:0009773(biological_process:photosynthetic electron transport in photosystem I); GO:0015979(biological_process:…	K03841	FBP, fbp	map00010(Glycolysis / Gluconeogenesis); map00030(Pentose phosphate pathway); map00051(Fructose and mannose metabolism); map00710(Carbon fixation in photosynthetic organisms)	COG0158(S:Function unknown)	XP_013449051.1(fructose-1,6-bisphosphatase, chloroplastic [Medicago truncatula])	sp|P46275|F16P1_PEA(Fructose-1,6-bisphosphatase, chloroplastic OS=Pisum sativum OX=3888 GN=FBP PE=1 SV=2)	PF00316.20(FBPase:Fructose-1-6-bisphosphatase, N-terminal domain)
MTR_7g024320	0.0704295	-3.82768	1.71668e-07	3.34562e-05	yes	down	77.9033	5.91333	92.72	66.14	74.85	4.71	7.39	5.64		ACT domain protein					ENOG410YUMM(S:Function unknown)	XP_003621862.1(ACT domain-containing protein ACR9 [Medicago truncatula])	sp|O80644|ACR9_ARATH(ACT domain-containing protein ACR9 OS=Arabidopsis thaliana OX=3702 GN=ACR9 PE=2 SV=1)	PF01842.25(ACT:ACT domain)
MTR_1g069470	0.0168637	-5.88993	1.72259e-07	3.33534e-05	yes	down	13.2033	0.236667	18.35	11.95	9.31	0.18	0.25	0.28		LRR receptor-like kinase family protein	GO:0006468(biological_process:protein phosphorylation); GO:0016020(cellular_component:membrane); GO:0033612(molecular_function:receptor serine/threonine kinase binding); GO:0016310(biological_process:phosphorylation); GO:0016021(cellular_component:integral component of membrane); GO:0004672(molecular_function:protein kinase activity); GO:0016301(molecular_function:kinase activity); GO:0000166(mol…				COG4886(S:Function unknown)	KEH42461.1(LRR receptor-like kinase family protein [Medicago truncatula])	sp|Q9M0G7|MIK1_ARATH(MDIS1-interacting receptor like kinase 1 OS=Arabidopsis thaliana OX=3702 GN=MIK1 PE=1 SV=1)	PF00069.25(Pkinase:Protein kinase domain); PF13855.6(LRR_8:Leucine rich repeat); PF07714.17(Pkinase_Tyr:Protein tyrosine kinase); PF12799.7(LRR_4:Leucine Rich repeats (2 copies)); PF08263.12(LRRNT_2:Leucine rich repeat N-terminal domain)
MTR_3g094630	131.944	7.04378	1.7352e-07	3.33808e-05	yes	up	1.75	241.453	2.48	1.09	1.68	247.11	303.04	174.21		horseradish peroxidase-like protein	GO:0020037(molecular_function:heme binding); GO:0006979(biological_process:response to oxidative stress); GO:0098869(biological_process:cellular oxidant detoxification); GO:0005576(cellular_component:extracellular region); GO:0042744(biological_process:hydrogen peroxide catabolic process); GO:0046872(molecular_function:metal ion binding); GO:0004601(molecular_function:peroxidase activity); GO:005…	K00430	E1.11.1.7	map00940(Phenylpropanoid biosynthesis)	ENOG410YETZ(G:Carbohydrate transport and metabolism)	XP_003602461.1(peroxidase P7 [Medicago truncatula])	sp|Q9FLC0|PER52_ARATH(Peroxidase 52 OS=Arabidopsis thaliana OX=3702 GN=PER52 PE=2 SV=1)	PF00141.23(peroxidase:Peroxidase)
MTR_4g104070	0.109879	-3.18601	1.74746e-07	3.34012e-05	yes	down	38.39	4.55	43	39.46	32.71	3.99	5.16	4.5		ubiquinone biosynthesis protein coq-8, putative	GO:0015434(molecular_function:cadmium-transporting ATPase activity); GO:0016787(molecular_function:hydrolase activity); GO:0006468(biological_process:protein phosphorylation); GO:0005524(molecular_function:ATP binding); GO:0004672(molecular_function:protein kinase activity)	K08869	ADCK, ABC1		COG0661(E:Amino acid transport and metabolism)	XP_003608888.2(uncharacterized protein LOC11415643 [Medicago truncatula])	sp|Q93Y08|AB1K8_ARATH(Protein ACTIVITY OF BC1 COMPLEX KINASE 8, chloroplastic OS=Arabidopsis thaliana OX=3702 GN=ABC1K8 PE=2 SV=1)	PF03109.16(ABC1:ABC1 family); PF01163.22(RIO1:RIO1 family); PF00069.25(Pkinase:Protein kinase domain)
MTR_8g009820	38.092	5.25141	1.74766e-07	3.31923e-05	yes	up	0.53	20.35	0.73	0.34	0.52	21.62	18.63	20.8		NADP-dependent alkenal double bond reductase	GO:0016758(molecular_function:transferase activity, transferring hexosyl groups); GO:0016021(cellular_component:integral component of membrane); GO:0055114(biological_process:oxidation-reduction process); GO:0016491(molecular_function:oxidoreductase activity)				COG2130(S:Function unknown)	KEH18005.1(NADP-dependent alkenal double bond reductase [Medicago truncatula])	sp|Q9SLN8|DBR_TOBAC(2-alkenal reductase (NADP(+)-dependent) OS=Nicotiana tabacum OX=4097 GN=DBR PE=1 SV=1)	PF00107.26(ADH_zinc_N:Zinc-binding dehydrogenase); PF16884.5(ADH_N_2:N-terminal domain of oxidoreductase); PF13602.6(ADH_zinc_N_2:Zinc-binding dehydrogenase)
MTR_3g054010	33.0604	5.04703	1.74782e-07	3.2985e-05	yes	up	1.67667	59.17	1.7	1.41	1.92	62.98	44.56	69.97		extracellular ligand-gated ion channel protein	GO:0016021(cellular_component:integral component of membrane); GO:0016020(cellular_component:membrane)				ENOG410XQ41(O:Posttranslational modification, protein turnover, chaperones)	XP_013459882.1(uncharacterized protein LOC25489025 [Medicago truncatula])		PF12056.8(DUF3537:Protein of unknown function (DUF3537))
MTR_4g021800	47.8781	5.58129	1.75488e-07	3.29101e-05	yes	up	3.25333	183.99	3.2	2.93	3.63	254.08	141.56	156.33		haloacid dehalogenase-like hydrolase	GO:0016311(biological_process:dephosphorylation); GO:0016787(molecular_function:hydrolase activity); GO:0033883(molecular_function:pyridoxal phosphatase activity)	K07025	K07025		COG1011(S:Function unknown)	XP_013455015.1(suppressor of disruption of TFIIS [Medicago truncatula])	sp|Q09893|YAI5_SCHPO(Uncharacterized protein C24B11.05 OS=Schizosaccharomyces pombe (strain 972 / ATCC 24843) OX=284812 GN=SPAC24B11.05 PE=3 SV=1)	PF13419.6(HAD_2:Haloacid dehalogenase-like hydrolase); PF13242.6(Hydrolase_like:HAD-hyrolase-like)
MTR_5g018670	0.0457915	-4.44878	1.75665e-07	3.27374e-05	yes	down	72.9667	3.57	81.92	74.41	62.57	4.21	2.77	3.73		photosystem II oxygen-evolving enhancer protein	GO:0009535(cellular_component:chloroplast thylakoid membrane); GO:0010207(biological_process:photosystem II assembly); GO:0010242(molecular_function:oxygen evolving activity); GO:0042549(biological_process:photosystem II stabilization); GO:0009279(cellular_component:cell outer membrane); GO:0009654(cellular_component:photosystem II oxygen evolving complex); GO:0055114(biological_process:oxidation…	K02716	psbO	map00195(Photosynthesis)	ENOG410XP4G(G:Carbohydrate transport and metabolism)	XP_003611860.1(oxygen-evolving enhancer protein 1, chloroplastic [Medicago truncatula])	sp|P14226|PSBO_PEA(Oxygen-evolving enhancer protein 1, chloroplastic OS=Pisum sativum OX=3888 GN=PSBO PE=1 SV=1)	PF01716.18(MSP:Manganese-stabilising protein / photosystem II polypeptide)
MTR_6g075880	0.0581653	-4.1037	1.75764e-07	3.25525e-05	yes	down	328.73	21.9333	275.37	348.9	361.92	21.35	19.32	25.13		disease resistance protein (TIR-NBS-LRR class)	GO:0005515(molecular_function:protein binding); GO:0016787(molecular_function:hydrolase activity); GO:0007165(biological_process:signal transduction); GO:0043531(molecular_function:ADP binding); GO:0003677(molecular_function:DNA binding)				ENOG4112BMQ(S:Function unknown)	AES76307.2(disease resistance protein (TIR-NBS-LRR class) [Medicago truncatula])	sp|Q40392|TMVRN_NICGU(TMV resistance protein N OS=Nicotiana glutinosa OX=35889 GN=N PE=1 SV=1)	PF01582.20(TIR:TIR domain); PF00931.22(NB-ARC:NB-ARC domain); PF13676.6(TIR_2:TIR domain); PF01637.18(ATPase_2:ATPase domain predominantly from Archaea); PF13191.6(AAA_16:AAA ATPase domain)
MTR_1g015530	0.0126924	-6.29989	1.79423e-07	3.30248e-05	yes	down	84.7233	1.19333	96.63	78.62	78.92	1.33	0.77	1.48		LRR receptor-like kinase family protein	GO:0016020(cellular_component:membrane); GO:0033612(molecular_function:receptor serine/threonine kinase binding); GO:0016310(biological_process:phosphorylation); GO:0030155(biological_process:regulation of cell adhesion); GO:0042742(biological_process:defense response to bacterium); GO:0010103(biological_process:stomatal complex morphogenesis); GO:0043169(molecular_function:cation binding); GO:00…	K20718	ER	map04016(MAPK signaling pathway - plant)	COG4886(J:Translation, ribosomal structure and biogenesis)	XP_003588942.2(LRR receptor-like serine/threonine-protein kinase ERECTA [Medicago truncatula])	sp|Q42371|ERECT_ARATH(LRR receptor-like serine/threonine-protein kinase ERECTA OS=Arabidopsis thaliana OX=3702 GN=ERECTA PE=1 SV=1)	PF00069.25(Pkinase:Protein kinase domain); PF13855.6(LRR_8:Leucine rich repeat); PF07714.17(Pkinase_Tyr:Protein tyrosine kinase); PF12799.7(LRR_4:Leucine Rich repeats (2 copies)); PF08263.12(LRRNT_2:Leucine rich repeat N-terminal domain)
MTR_5g011220	0.0855696	-3.54676	1.82529e-07	3.33905e-05	yes	down	372.057	34.62	390.52	364.24	361.41	31.86	44.44	27.56		PGR5-like protein 1A	GO:0009535(cellular_component:chloroplast thylakoid membrane); GO:0016021(cellular_component:integral component of membrane); GO:0016020(cellular_component:membrane); GO:0009773(biological_process:photosynthetic electron transport in photosystem I); GO:0016730(molecular_function:oxidoreductase activity, acting on iron-sulfur proteins as donors)				ENOG4110C1Q(S:Function unknown)	XP_003611188.2(PGR5-like protein 1A, chloroplastic [Medicago truncatula])	sp|Q8H112|PGL1A_ARATH(PGR5-like protein 1A, chloroplastic OS=Arabidopsis thaliana OX=3702 GN=PGRL1A PE=1 SV=1)
MTR_2g088980	0.0205497	-5.60474	1.83129e-07	3.3296e-05	yes	down	36.55	0.8	34.58	35.75	39.32	0.97	0.49	0.94		cysteine-rich RLK (receptor-like kinase) protein	GO:0016310(biological_process:phosphorylation); GO:0016301(molecular_function:kinase activity)				ENOG410YIB0(S:Function unknown)	XP_003597040.2(cysteine-rich repeat secretory protein 38 [Medicago truncatula])	sp|Q9LRJ9|CRR38_ARATH(Cysteine-rich repeat secretory protein 38 OS=Arabidopsis thaliana OX=3702 GN=CRRSP38 PE=2 SV=1)	PF01657.17(Stress-antifung:Salt stress response/antifungal)
MTR_3g053200	0.128892	-2.95576	1.85544e-07	3.35306e-05	yes	down	38.4967	5.39	40.04	38.01	37.44	4.48	5.66	6.03		disease resistance protein (CC-NBS-LRR class) family protein	GO:0016787(molecular_function:hydrolase activity); GO:0043531(molecular_function:ADP binding)				COG4886(S:Function unknown)	KEH33877.1(disease resistance protein (CC-NBS-LRR class) family protein [Medicago truncatula])	sp|Q9T048|DRL27_ARATH(Disease resistance protein At4g27190 OS=Arabidopsis thaliana OX=3702 GN=At4g27190 PE=2 SV=1)	PF00931.22(NB-ARC:NB-ARC domain); PF12799.7(LRR_4:Leucine Rich repeats (2 copies)); PF13401.6(AAA_22:AAA domain); PF01637.18(ATPase_2:ATPase domain predominantly from Archaea)
MTR_4g026430	0.0015129	-9.36847	1.87545e-07	3.3688e-05	yes	down	101.877	0.12	96.95	90.64	118.04	0	0.36	0		hypothetical protein						AES87389.1(hypothetical protein MTR_4g026430 [Medicago truncatula])	None
MTR_7g039110	0.12758	-2.97052	1.89875e-07	3.39024e-05	yes	down	177.773	24.3633	190.65	162.01	180.66	22.2	25.15	25.74		transcription factor	GO:0046983(molecular_function:protein dimerization activity); GO:0005634(cellular_component:nucleus)				ENOG4111B0G(K:Transcription)	KEH22301.1(transcription factor [Medicago truncatula])	sp|Q8GZ38|UNE10_ARATH(Transcription factor UNE10 OS=Arabidopsis thaliana OX=3702 GN=UNE10 PE=2 SV=1)	PF00010.26(HLH:Helix-loop-helix DNA-binding domain)
MTR_4g129650	51.1638	5.67705	1.9354e-07	3.4351e-05	yes	up	3.1	181.78	1.51	4.95	2.84	162.71	189.04	193.59		nodulin MtN21/EamA-like transporter family protein	GO:0022857(molecular_function:transmembrane transporter activity); GO:0016020(cellular_component:membrane); GO:0016021(cellular_component:integral component of membrane); GO:0055085(biological_process:transmembrane transport); GO:0005886(cellular_component:plasma membrane)				ENOG411087W(S:Function unknown); ENOG410ZZXZ(S:Function unknown)	XP_013458553.1(WAT1-related protein At4g28040 [Medicago truncatula])	sp|Q9M0B8|WTR37_ARATH(WAT1-related protein At4g30420 OS=Arabidopsis thaliana OX=3702 GN=At4g30420 PE=3 SV=1)	PF00892.20(EamA:EamA-like transporter family)
MTR_1g062130	0.133258	-2.9077	1.93875e-07	3.42069e-05	yes	down	36.73	5.25667	42.96	35.09	32.14	4.99	5.7	5.08		cytosine/purine uracil thiamine allantoin permease	GO:0009526(cellular_component:plastid envelope); GO:0016020(cellular_component:membrane); GO:0016021(cellular_component:integral component of membrane); GO:0015205(molecular_function:nucleobase transmembrane transporter activity); GO:0022857(molecular_function:transmembrane transporter activity); GO:0005886(cellular_component:plasma membrane); GO:0043100(biological_process:pyrimidine nucleobase s…	K03457	TC.NCS1		COG1953(F:Nucleotide transport and metabolism); COG1953(H:Coenzyme transport and metabolism)	XP_003590437.1(purine-uracil permease NCS1 [Medicago truncatula])	sp|Q9LZD0|NCS1_ARATH(Purine-uracil permease NCS1 OS=Arabidopsis thaliana OX=3702 GN=NCS1 PE=1 SV=1)	PF02133.15(Transp_cyt_pur:Permease for cytosine/purines, uracil, thiamine, allantoin)
MTR_4g093600	15.0397	3.9107	1.95826e-07	3.43479e-05	yes	up	59.9067	977.373	52.13	60.4	67.19	1021.62	1128.99	781.51		isochorismatase hydrolase family protein	GO:0008936(molecular_function:nicotinamidase activity); GO:0003824(molecular_function:catalytic activity); GO:0016787(molecular_function:hydrolase activity)				ENOG4111HN4(S:Function unknown)	XP_003608392.1(nicotinamidase 1 [Medicago truncatula])	sp|Q8S8F9|NIC1_ARATH(Nicotinamidase 1 OS=Arabidopsis thaliana OX=3702 GN=NIC1 PE=1 SV=1)	PF00857.20(Isochorismatase:Isochorismatase family)
MTR_5g016060	0.0263238	-5.24749	1.96952e-07	3.43434e-05	yes	down	53.7867	1.54	69.82	52.21	39.33	1.26	1.4	1.96		phototropic-responsive NPH3 family protein	GO:0005515(molecular_function:protein binding)				ENOG410XRIY(S:Function unknown)	XP_003611625.1(BTB/POZ domain-containing protein SR1IP1 [Medicago truncatula])	sp|Q66GP0|SR1P1_ARATH(BTB/POZ domain-containing protein SR1IP1 OS=Arabidopsis thaliana OX=3702 GN=SR1IP1 PE=1 SV=2)	PF03000.14(NPH3:NPH3 family); PF00651.31(BTB:BTB/POZ domain)
MTR_4g117280	0.112962	-3.14609	1.97063e-07	3.41629e-05	yes	down	39.4933	4.97	44.41	39.03	35.04	5.45	4.84	4.62		TVP38/TMEM64 family membrane slr0305-like protein	GO:0016021(cellular_component:integral component of membrane); GO:0016020(cellular_component:membrane)				COG0398(D:Cell cycle control, cell division, chromosome partitioning); COG0398(K:Transcription)	XP_013458169.1(uncharacterized protein LOC25494005 isoform X1 [Medicago truncatula])	sp|Q55909|Y305_SYNY3(TVP38/TMEM64 family membrane protein slr0305 OS=Synechocystis sp. (strain PCC 6803 / Kazusa) OX=1111708 GN=slr0305 PE=3 SV=1)	PF09335.11(SNARE_assoc:SNARE associated Golgi protein)
MTR_3g081630	0.0328209	-4.92924	1.97973e-07	3.41224e-05	yes	down	109.73	2.62333	90.67	118.52	120	2.98	2.14	2.75		ZIP metal ion transporter family protein	GO:0016021(cellular_component:integral component of membrane); GO:0016020(cellular_component:membrane); GO:0030001(biological_process:metal ion transport); GO:0005385(molecular_function:zinc ion transmembrane transporter activity); GO:0046873(molecular_function:metal ion transmembrane transporter activity); GO:0055085(biological_process:transmembrane transport)	K14709	SLC39A1_2_3, ZIP1_2_3		ENOG4111GP2(P:Inorganic ion transport and metabolism)	KEH35204.1(ZIP metal ion transporter family protein [Medicago truncatula])	sp|Q75HB1|IRT1_ORYSJ(Fe(2+) transport protein 1 OS=Oryza sativa subsp. japonica OX=39947 GN=IRT1 PE=2 SV=1)	PF02535.22(Zip:ZIP Zinc transporter)
MTR_5g014260	0.0483493	-4.37036	1.99019e-07	3.41054e-05	yes	down	3387.65	176.807	3448.59	3610.01	3104.35	137.98	198.63	193.81		glycine cleavage system H protein	GO:0019464(biological_process:glycine decarboxylation via glycine cleavage system); GO:0005960(cellular_component:glycine cleavage complex); GO:0005739(cellular_component:mitochondrion)	K02437	gcvH, GCSH	map00630(Glyoxylate and dicarboxylate metabolism); map00260(Glycine, serine and threonine metabolism)	COG0509(E:Amino acid transport and metabolism)	XP_003611464.1(glycine cleavage system H protein, mitochondrial [Medicago truncatula])	sp|P16048|GCSH_PEA(Glycine cleavage system H protein, mitochondrial OS=Pisum sativum OX=3888 GN=GDCSH PE=1 SV=1)	PF01597.19(GCV_H:Glycine cleavage H-protein)
MTR_5g013620	0.0486801	-4.36052	2.00149e-07	3.4103e-05	yes	down	35.27	1.86	32.02	34.16	39.63	1.38	2.54	1.66		beta-amylase	GO:0016787(molecular_function:hydrolase activity); GO:0016161(molecular_function:beta-amylase activity); GO:0005975(biological_process:carbohydrate metabolic process); GO:0009570(cellular_component:chloroplast stroma); GO:0005983(biological_process:starch catabolic process); GO:0016798(molecular_function:hydrolase activity, acting on glycosyl bonds); GO:0102229(molecular_function:amylopectin malt…	K01177	E3.2.1.2	map00500(Starch and sucrose metabolism)	ENOG410XRH5(S:Function unknown)	XP_003611408.1(beta-amylase 3, chloroplastic [Medicago truncatula])	sp|O23553|BAM3_ARATH(Beta-amylase 3, chloroplastic OS=Arabidopsis thaliana OX=3702 GN=BAM3 PE=1 SV=3)	PF01373.17(Glyco_hydro_14:Glycosyl hydrolase family 14)
MTR_3g117850	182.822	7.5143	2.0158e-07	3.41517e-05	yes	up	0.193333	50.5667	0.2	0.24	0.14	48.66	35.41	67.63		adenine nucleotide alpha hydrolase-like domain kinase	GO:0016787(molecular_function:hydrolase activity); GO:0006468(biological_process:protein phosphorylation); GO:0016301(molecular_function:kinase activity); GO:0016310(biological_process:phosphorylation); GO:0004672(molecular_function:protein kinase activity); GO:0004675(molecular_function:transmembrane receptor protein serine/threonine kinase activity); GO:0005886(cellular_component:plasma membran…	K04733	IRAK4		COG0515(T:Signal transduction mechanisms)	XP_003604039.1(serine/threonine-protein kinase CDG1 isoform X1 [Medicago truncatula])	sp|Q5XF57|Y5576_ARATH(Probable receptor-like serine/threonine-protein kinase At5g57670 OS=Arabidopsis thaliana OX=3702 GN=At5g57670 PE=2 SV=1)	PF00069.25(Pkinase:Protein kinase domain); PF07714.17(Pkinase_Tyr:Protein tyrosine kinase)
MTR_8g464760	30.0194	4.90782	2.01616e-07	3.39649e-05	yes	up	2.78	90.27	2.14	3.17	3.03	112.44	77	81.37		membrane lipoprotein lipid attachment site-like protein, putative					COG5429(S:Function unknown)	XP_013445575.1(uncharacterized protein LOC25502570 [Medicago truncatula])		PF06764.11(DUF1223:Protein of unknown function (DUF1223))
MTR_3g062890	0.0771432	-3.69632	2.018e-07	3.38048e-05	yes	down	381.677	31.7767	394.84	416.17	334.02	25.9	35.47	33.96		NADH-quinone oxidoreductase cyanobacterial subunit N	GO:0009535(cellular_component:chloroplast thylakoid membrane); GO:0009941(cellular_component:chloroplast envelope); GO:0010258(biological_process:NADH dehydrogenase complex (plastoquinone) assembly); GO:0019252(biological_process:starch biosynthetic process); GO:0009817(biological_process:defense response to fungus, incompatible interaction); GO:0016020(cellular_component:membrane); GO:0016655(mo…				ENOG4111IKJ(C:Energy production and conversion)	XP_003600578.1(NAD(P)H-quinone oxidoreductase subunit N, chloroplastic [Medicago truncatula])	sp|Q9LVM2|NDHN_ARATH(NAD(P)H-quinone oxidoreductase subunit N, chloroplastic OS=Arabidopsis thaliana OX=3702 GN=ndhN PE=2 SV=1)	PF11909.8(NdhN:NADH-quinone oxidoreductase cyanobacterial subunit N)
MTR_3g010000	0.0456926	-4.45189	2.04689e-07	3.40973e-05	yes	down	2275.01	111.757	2638.82	2225.77	1960.45	94.01	113.87	127.39		photosystem I reaction center subunit V	GO:0009941(cellular_component:chloroplast envelope); GO:0009522(cellular_component:photosystem I); GO:0042550(biological_process:photosystem I stabilization); GO:0016021(cellular_component:integral component of membrane); GO:0016020(cellular_component:membrane); GO:0030093(cellular_component:chloroplast photosystem I); GO:0050821(biological_process:protein stabilization); GO:0009780(biological_pr…	K08905	psaG	map00195(Photosynthesis)	ENOG41120CZ(I:Lipid transport and metabolism)	AES68545.2(photosystem I reaction center subunit V [Medicago truncatula])	sp|Q9S7N7|PSAG_ARATH(Photosystem I reaction center subunit V, chloroplastic OS=Arabidopsis thaliana OX=3702 GN=PSAG PE=1 SV=1)	PF01241.18(PSI_PSAK:Photosystem I psaG / psaK)
MTR_3g086230	0.0712863	-3.81023	2.09821e-07	3.4758e-05	yes	down	2672.89	206.25	2525.33	2745.93	2747.4	172.89	234.05	211.81		photosystem II core complex family psbY protein	GO:0009535(cellular_component:chloroplast thylakoid membrane); GO:0009523(cellular_component:photosystem II); GO:0009533(cellular_component:chloroplast stromal thylakoid); GO:0016021(cellular_component:integral component of membrane); GO:0016020(cellular_component:membrane); GO:0030145(molecular_function:manganese ion binding); GO:0035304(biological_process:regulation of protein dephosphorylation…	K02723	psbY	map00195(Photosynthesis)	ENOG4111UZP(I:Lipid transport and metabolism)	XP_003601864.2(photosystem II core complex proteins psbY, chloroplastic [Medicago truncatula])	sp|P80470|PSBY_SPIOL(Photosystem II core complex proteins psbY, chloroplastic OS=Spinacia oleracea OX=3562 GN=PSBY PE=1 SV=2)	PF06298.11(PsbY:Photosystem II protein Y (PsbY))
MTR_5g017790	0.0869047	-3.52442	2.09867e-07	3.45735e-05	yes	down	20.08	1.90333	23.35	20.59	16.3	2	2.12	1.59		transcription factor					ENOG410XUP5(S:Function unknown)	XP_003611782.2(uncharacterized protein LOC11415527 [Medicago truncatula])		PF04784.14(DUF547:Protein of unknown function, DUF547); PF14389.6(Lzipper-MIP1:Leucine-zipper of ternary complex factor MIP1)
MTR_6g035305	0.0545537	-4.19618	2.13152e-07	3.49217e-05	yes	down	408.84	23.8367	433.44	444.55	348.53	23.6	20.3	27.61		fructose-1,6-bisphosphatase, cytosolic-like protein	GO:0005737(cellular_component:cytoplasm); GO:0016787(molecular_function:hydrolase activity); GO:0042132(molecular_function:fructose 1,6-bisphosphate 1-phosphatase activity); GO:0005975(biological_process:carbohydrate metabolic process); GO:0009750(biological_process:response to fructose); GO:0016311(biological_process:dephosphorylation); GO:0016021(cellular_component:integral component of membran…	K03841	FBP, fbp	map00010(Glycolysis / Gluconeogenesis); map00030(Pentose phosphate pathway); map00051(Fructose and mannose metabolism); map00710(Carbon fixation in photosynthetic organisms)	COG0158(G:Carbohydrate transport and metabolism)	XP_013451828.1(fructose-1,6-bisphosphatase, cytosolic [Medicago truncatula])	sp|P14766|F16P2_SPIOL(Fructose-1,6-bisphosphatase, cytosolic OS=Spinacia oleracea OX=3562 PE=1 SV=2)	PF00316.20(FBPase:Fructose-1-6-bisphosphatase, N-terminal domain)
MTR_6g046440	0.0508438	-4.29778	2.13264e-07	3.47492e-05	yes	down	13.48	0.73	16.11	14.47	9.86	0.81	0.69	0.69		disease resistance protein RGA4	GO:0016787(molecular_function:hydrolase activity); GO:0043531(molecular_function:ADP binding)					AES75531.2(disease resistance protein RGA4 [Medicago truncatula])	sp|Q7XA42|RGA1_SOLBU(Putative disease resistance protein RGA1 OS=Solanum bulbocastanum OX=147425 GN=RGA1 PE=2 SV=2)	PF00931.22(NB-ARC:NB-ARC domain); PF18052.1(Rx_N:Rx N-terminal domain); PF12799.7(LRR_4:Leucine Rich repeats (2 copies)); PF13855.6(LRR_8:Leucine rich repeat); PF13191.6(AAA_16:AAA ATPase domain); PF13401.6(AAA_22:AAA domain)
MTR_5g088730	0.118934	-3.07177	2.16063e-07	3.50139e-05	yes	down	31.4267	4.11333	35.14	31.9	27.24	3.86	4.81	3.67		tyrosine-specific transporter, putative	GO:0003333(biological_process:amino acid transmembrane transport); GO:0016020(cellular_component:membrane); GO:0009706(cellular_component:chloroplast inner membrane); GO:0005887(cellular_component:integral component of plasma membrane); GO:0016021(cellular_component:integral component of membrane); GO:0015173(molecular_function:aromatic amino acid transmembrane transporter activity)	K03834	tyrP		COG0814(O:Posttranslational modification, protein turnover, chaperones)	XP_003617181.2(uncharacterized protein LOC11441955 [Medicago truncatula])	sp|P0AAD4|TYRP_ECOLI(Tyrosine-specific transport protein OS=Escherichia coli (strain K12) OX=83333 GN=tyrP PE=1 SV=1)	PF03222.13(Trp_Tyr_perm:Tryptophan/tyrosine permease family)
MTR_4g415290	0.0209864	-5.5744	2.23102e-07	3.59593e-05	yes	down	48.6533	1.09667	41.95	49.14	54.87	0.82	0.92	1.55		glycerol-3-phosphate acyltransferase	GO:0016021(cellular_component:integral component of membrane); GO:0016020(cellular_component:membrane); GO:0016746(molecular_function:transferase activity, transferring acyl groups); GO:0016740(molecular_function:transferase activity)	K13508	GPAT	map00564(Glycerophospholipid metabolism); map00561(Glycerolipid metabolism)	ENOG4110PXU(I:Lipid transport and metabolism)	XP_013455158.1(glycerol-3-phosphate 2-O-acyltransferase 6 [Medicago truncatula])	sp|O80437|GPAT6_ARATH(Glycerol-3-phosphate 2-O-acyltransferase 6 OS=Arabidopsis thaliana OX=3702 GN=GPAT6 PE=1 SV=1)	PF12710.7(HAD:haloacid dehalogenase-like hydrolase); PF01553.21(Acyltransferase:Acyltransferase)
MTR_4g101260	423.344	8.72569	2.25129e-07	3.60909e-05	yes	up	0.246667	118.38	0.12	0.3	0.32	108.33	80.76	166.05		Lipid transfer protein					ENOG410ZMQE(S:Function unknown)	XP_003608741.1(14 kDa proline-rich protein DC2.15 [Medicago truncatula])	sp|P14009|14KD_DAUCA(14 kDa proline-rich protein DC2.15 OS=Daucus carota OX=4039 PE=2 SV=1)	PF14547.6(Hydrophob_seed:Hydrophobic seed protein); PF00234.22(Tryp_alpha_amyl:Protease inhibitor/seed storage/LTP family); PF14368.6(LTP_2:Probable lipid transfer)
MTR_1g025220	36.4155	5.18648	2.26356e-07	3.60935e-05	yes	up	2.48667	130.163	2.48	2.83	2.15	94.07	135.46	160.96		GASA/GAST/Snakin					ENOG410YWQ9(O:Posttranslational modification, protein turnover, chaperones)	XP_003589486.1(snakin-2 [Medicago truncatula])	sp|P46689|GASA1_ARATH(Gibberellin-regulated protein 1 OS=Arabidopsis thaliana OX=3702 GN=GASA1 PE=2 SV=2)	PF02704.14(GASA:Gibberellin regulated protein)
MTR_2g005880	682.936	9.41561	2.26422e-07	3.59119e-05	yes	up	0.04	34.9033	0.12	0	0	38.48	31.26	34.97		lactoylglutathione lyase/glyoxalase I family protein	GO:0016829(molecular_function:lyase activity); GO:0055114(biological_process:oxidation-reduction process); GO:0016740(molecular_function:transferase activity); GO:0051213(molecular_function:dioxygenase activity)				ENOG410XW6K(S:Function unknown)	XP_003592932.1(uncharacterized protein LOC11420626 [Medicago truncatula])	sp|Q6GEA2|FOSB_STAAR(Metallothiol transferase FosB OS=Staphylococcus aureus (strain MRSA252) OX=282458 GN=fosB PE=3 SV=1)	PF00903.25(Glyoxalase:Glyoxalase/Bleomycin resistance protein/Dioxygenase superfamily); PF13669.6(Glyoxalase_4:Glyoxalase/Bleomycin resistance protein/Dioxygenase superfamily); PF12681.7(Glyoxalase_2:Glyoxalase-like domain)
MTR_8g088420	0.12197	-3.0354	2.26665e-07	3.57603e-05	yes	down	327.953	43.2633	355.02	335.97	292.87	44.09	49.02	36.68		tyrosine phosphatase, putative	GO:0009535(cellular_component:chloroplast thylakoid membrane); GO:0009570(cellular_component:chloroplast stroma); GO:0005515(molecular_function:protein binding); GO:0009941(cellular_component:chloroplast envelope)				ENOG410ZEH3(S:Function unknown)	XP_003629926.1(protein MET1, chloroplastic [Medicago truncatula])	sp|Q94BS2|MET1_ARATH(Protein MET1, chloroplastic OS=Arabidopsis thaliana OX=3702 GN=MET1 PE=1 SV=1)	PF13432.6(TPR_16:Tetratricopeptide repeat); PF13424.6(TPR_12:Tetratricopeptide repeat); PF14559.6(TPR_19:Tetratricopeptide repeat)
MTR_3g025870	0.16281	-2.61874	2.27124e-07	3.56441e-05	yes	down	25.5433	4.46	27.45	23.74	25.44	4.62	4.43	4.33		hypothetical protein	GO:0008356(biological_process:asymmetric cell division)				ENOG41124V7(S:Function unknown)	XP_003598994.1(uncharacterized protein LOC11443749 [Medicago truncatula])
MTR_7g024760	377.884	8.5618	2.30645e-07	3.60073e-05	yes	up	0.276667	117.573	0.49	0.34	0	122.47	109.95	120.3		acetyltransferase (GNAT) domain protein	GO:0016740(molecular_function:transferase activity); GO:0047663(molecular_function:aminoglycoside 6'-N-acetyltransferase activity); GO:0016747(molecular_function:transferase activity, transferring acyl groups other than amino-acyl groups)				COG1670(J:Translation, ribosomal structure and biogenesis)	XP_003621899.2(uncharacterized protein LOC11445865 [Medicago truncatula])	sp|P05332|YP20_BACLI(Uncharacterized N-acetyltransferase p20 OS=Bacillus licheniformis OX=1402 GN=p20 PE=4 SV=1)	PF13302.7(Acetyltransf_3:Acetyltransferase (GNAT) domain); PF00583.25(Acetyltransf_1:Acetyltransferase (GNAT) family); PF13523.6(Acetyltransf_8:Acetyltransferase (GNAT) domain); PF13420.7(Acetyltransf_4:Acetyltransferase (GNAT) domain)
MTR_1g069235	0.0858106	-3.5427	2.32222e-07	3.60646e-05	yes	down	959.087	89.37	1001.6	931.9	943.76	82.45	112.79	72.87		photosystem I reaction center subunit IV A	GO:0009522(cellular_component:photosystem I); GO:0015979(biological_process:photosynthesis); GO:0009538(cellular_component:photosystem I reaction center)	K02693	psaE	map00195(Photosynthesis)	ENOG41122QJ(C:Energy production and conversion)	XP_013468389.1(photosystem I reaction center subunit IV A, chloroplastic [Medicago truncatula])	sp|Q9S714|PSAE2_ARATH(Photosystem I reaction center subunit IV B, chloroplastic OS=Arabidopsis thaliana OX=3702 GN=PSAE2 PE=2 SV=1)	PF02427.17(PSI_PsaE:Photosystem I reaction centre subunit IV / PsaE)
MTR_4g088920	0.122477	-3.02942	2.36431e-07	3.65279e-05	yes	down	33.1467	3.99	39.51	31	28.93	4.01	4.59	3.37		DNA mismatch repair protein MutS2	GO:0045005(biological_process:DNA-dependent DNA replication maintenance of fidelity); GO:0008094(molecular_function:DNA-dependent ATPase activity); GO:0016787(molecular_function:hydrolase activity); GO:0004519(molecular_function:endonuclease activity); GO:0006298(biological_process:mismatch repair); GO:0030983(molecular_function:mismatched DNA binding); GO:0090305(biological_process:nucleic acid …	K07456	mutS2	map03430(Mismatch repair)	COG1193(L:Replication, recombination and repair)	XP_013457053.1(uncharacterized protein LOC25493177 isoform X1 [Medicago truncatula])	sp|P73625|MUTS2_SYNY3(Endonuclease MutS2 OS=Synechocystis sp. (strain PCC 6803 / Kazusa) OX=1111708 GN=mutS2 PE=3 SV=1)	PF00488.21(MutS_V:MutS domain V); PF01713.21(Smr:Smr domain)
MTR_6g016335	0.0824706	-3.59998	2.36864e-07	3.64062e-05	yes	down	163.537	15.2733	179.23	171.23	140.15	13	17.89	14.93		ATP sulfurylase	GO:0004020(molecular_function:adenylylsulfate kinase activity); GO:0000103(biological_process:sulfate assimilation); GO:0016740(molecular_function:transferase activity); GO:0004781(molecular_function:sulfate adenylyltransferase (ATP) activity); GO:0016779(molecular_function:nucleotidyltransferase activity)	K13811	PAPSS	map00450(Selenocompound metabolism); map00261(Monobactam biosynthesis); map00230(Purine metabolism); map00920(Sulfur metabolism)	COG2046(P:Inorganic ion transport and metabolism)	XP_013451165.1(ATP sulfurylase 2 [Medicago truncatula])	sp|Q43870|APS2_ARATH(ATP sulfurylase 2 OS=Arabidopsis thaliana OX=3702 GN=APS2 PE=1 SV=1)	PF01747.17(ATP-sulfurylase:ATP-sulfurylase); PF14306.6(PUA_2:PUA-like domain)
MTR_4g053120	10.56	3.40054	2.37835e-07	3.6368e-05	yes	up	2.48	27.5633	3.24	2.08	2.12	26.92	29.06	26.71		2Fe-2S ferredoxin superfamily protein	GO:0009536(cellular_component:plastid); GO:0051536(molecular_function:iron-sulfur cluster binding); GO:0051537(molecular_function:2 iron, 2 sulfur cluster binding); GO:0022900(biological_process:electron transport chain); GO:0009055(molecular_function:electron carrier activity); GO:0046872(molecular_function:metal ion binding); GO:0055114(biological_process:oxidation-reduction process); GO:000950…	K02639	petF	map00195(Photosynthesis)	COG0633(C:Energy production and conversion)	XP_003606105.2(ferredoxin, root R-B1 [Medicago truncatula])	sp|P27788|FER3_MAIZE(Ferredoxin-3, chloroplastic OS=Zea mays OX=4577 GN=FDX3 PE=1 SV=1)	PF00111.27(Fer2:2Fe-2S iron-sulfur cluster binding domain)
MTR_2g101980	0.0223209	-5.48546	2.39267e-07	3.64003e-05	yes	down	30.3067	0.716667	31.38	33.17	26.37	0.8	0.49	0.86		hypothetical protein					ENOG41116J7(S:Function unknown)	XP_003597762.1(uncharacterized protein LOC11433059 [Medicago truncatula])
MTR_3g104950	0.0725479	-3.78492	2.42026e-07	3.66331e-05	yes	down	177.263	13.75	189.94	185.62	156.23	12.85	12.15	16.25		ultraviolet-B-repressible protein	GO:0009523(cellular_component:photosystem II); GO:0016021(cellular_component:integral component of membrane); GO:0016020(cellular_component:membrane); GO:0015979(biological_process:photosynthesis); GO:0016491(molecular_function:oxidoreductase activity)				ENOG410YXEC(S:Function unknown)	RHN70500.1(putative photosystem II [Medicago truncatula])		PF06596.11(PsbX:Photosystem II reaction centre X protein (PsbX))
MTR_6g075930	0.0374101	-4.74043	2.43395e-07	3.66543e-05	yes	down	74.1433	2.74667	50.37	81.29	90.77	2.3	3.41	2.53		disease resistance protein (TIR-NBS-LRR class)	GO:0005515(molecular_function:protein binding); GO:0016021(cellular_component:integral component of membrane); GO:0007165(biological_process:signal transduction); GO:0043531(molecular_function:ADP binding); GO:0003677(molecular_function:DNA binding)					AES76310.1(disease resistance protein (TIR-NBS-LRR class) [Medicago truncatula])	sp|Q40392|TMVRN_NICGU(TMV resistance protein N OS=Nicotiana glutinosa OX=35889 GN=N PE=1 SV=1)	PF01582.20(TIR:TIR domain); PF00931.22(NB-ARC:NB-ARC domain); PF13676.6(TIR_2:TIR domain); PF13191.6(AAA_16:AAA ATPase domain); PF01637.18(ATPase_2:ATPase domain predominantly from Archaea); PF00004.29(AAA:ATPase family associated with various cellular activities (AAA)); PF05729.12(NACHT:NACHT domain); PF13173.6(AAA_14:AAA domain)
MTR_4g071190	0.0699921	-3.83666	2.44931e-07	3.67002e-05	yes	down	95.7833	7.34	110.24	99.94	77.17	6.29	9.68	6.05		hypothetical protein					ENOG410XP4Q(S:Function unknown)	AES89208.1(hypothetical protein MTR_4g071190 [Medicago truncatula])	None
MTR_8g016070	0.0373133	-4.74417	2.47405e-07	3.68857e-05	yes	down	4.12333	0.163333	3.3	4.44	4.63	0.16	0.16	0.17		multidrug resistance-associated protein	GO:0042626(molecular_function:ATPase activity, coupled to transmembrane movement of substances); GO:0099131(deleted:old GO); GO:0016021(cellular_component:integral component of membrane); GO:0016020(cellular_component:membrane); GO:0000166(molecular_function:nucleotide binding); GO:0008559(molecular_function:xenobiotic-transporting ATPase activity); GO:0016887(molecular_function:ATPase activity);…	K05666	ABCC2	map02010(ABC transporters)	COG1132(H:Coenzyme transport and metabolism)	XP_013444298.1(ABC transporter C family member 8 [Medicago truncatula])	sp|Q8LGU1|AB8C_ARATH(ABC transporter C family member 8 OS=Arabidopsis thaliana OX=3702 GN=ABCC8 PE=2 SV=3)	PF00005.27(ABC_tran:ABC transporter); PF00664.23(ABC_membrane:ABC transporter transmembrane region)
MTR_3g107830	1108.2	10.114	2.49605e-07	3.70285e-05	yes	up	0.163333	198.563	0	0.1	0.39	199.2	240.23	156.26		dehydration-responsive RD22-like protein					ENOG4111CQ0(S:Function unknown); ENOG4111C4C(S:Function unknown)	AES73702.2(dehydration-responsive RD22-like protein [Medicago truncatula])	sp|D2CZZ9|BNM2C_BRANA(BURP domain-containing protein BNM2C OS=Brassica napus OX=3708 GN=BNM2C PE=2 SV=1)	PF03181.15(BURP:BURP domain)
MTR_6g011310	1396.35	10.4474	2.49619e-07	3.68472e-05	yes	up	0.12	176.463	0.21	0.05	0.1	253.29	104.77	171.33		plasma membrane H+-ATPase	GO:0016787(molecular_function:hydrolase activity); GO:0046872(molecular_function:metal ion binding); GO:0016021(cellular_component:integral component of membrane); GO:0016020(cellular_component:membrane); GO:0000166(molecular_function:nucleotide binding); GO:0120029(biological_process:proton export across plasma membrane); GO:0005886(cellular_component:plasma membrane); GO:0008553(molecular_funct…	K01535	PMA1, PMA2	map00190(Oxidative phosphorylation)	COG0474(S:Function unknown)	XP_013450925.1(ATPase 11, plasma membrane-type [Medicago truncatula])	sp|Q9LV11|PMA11_ARATH(ATPase 11, plasma membrane-type OS=Arabidopsis thaliana OX=3702 GN=AHA11 PE=1 SV=1)	PF00122.20(E1-E2_ATPase:E1-E2 ATPase); PF00702.26(Hydrolase:haloacid dehalogenase-like hydrolase); PF00690.26(Cation_ATPase_N:Cation transporter/ATPase, N-terminus); PF08282.12(Hydrolase_3:haloacid dehalogenase-like hydrolase); PF13246.6(Cation_ATPase:Cation transport ATPase (P-type))
MTR_4g113100	0.154592	-2.69347	2.50521e-07	3.67982e-05	yes	down	32.6533	5.44	35.88	32.03	30.05	4.91	6.34	5.07		LRR receptor-like kinase	GO:0006084(biological_process:acetyl-CoA metabolic process); GO:0007389(biological_process:pattern specification process); GO:0006468(biological_process:protein phosphorylation); GO:0016301(molecular_function:kinase activity); GO:0016132(biological_process:brassinosteroid biosynthetic process); GO:0040007(biological_process:growth); GO:0010075(biological_process:regulation of meristem growth); GO…				ENOG4111F0S(S:Function unknown)	XP_003609204.1(probable inactive receptor kinase At2g26730 [Medicago truncatula])	sp|O48788|Y2267_ARATH(Probable inactive receptor kinase At2g26730 OS=Arabidopsis thaliana OX=3702 GN=At2g26730 PE=1 SV=1)	PF00069.25(Pkinase:Protein kinase domain); PF07714.17(Pkinase_Tyr:Protein tyrosine kinase); PF13855.6(LRR_8:Leucine rich repeat); PF12799.7(LRR_4:Leucine Rich repeats (2 copies)); PF08263.12(LRRNT_2:Leucine rich repeat N-terminal domain)
MTR_1g089500	0.0603551	-4.05038	2.5352e-07	3.70562e-05	yes	down	20.3533	1.31333	26.3	17.75	17.01	1.08	1.46	1.4		Rac GTPase activating protein	GO:0007165(biological_process:signal transduction)				ENOG410XRR2(S:Function unknown)	XP_003591605.2(rho GTPase-activating protein 2 [Medicago truncatula])	sp|F4JI46|RGAP2_ARATH(Rho GTPase-activating protein 2 OS=Arabidopsis thaliana OX=3702 GN=ROPGAP2 PE=1 SV=1)	PF00620.27(RhoGAP:RhoGAP domain); PF00786.28(PBD:P21-Rho-binding domain)
MTR_1g043760	10.252	3.35783	2.55042e-07	3.70968e-05	yes	up	6.95667	76.8133	7.94	6.38	6.55	90.32	78.6	61.52		1-aminocyclopropane-1-carboxylate oxidase	GO:0046872(molecular_function:metal ion binding); GO:0055114(biological_process:oxidation-reduction process); GO:0050590(molecular_function:desacetoxyvindoline 4-hydroxylase activity); GO:0051213(molecular_function:dioxygenase activity); GO:0016491(molecular_function:oxidoreductase activity)				COG3491(S:Function unknown)	XP_003590081.2(1-aminocyclopropane-1-carboxylate oxidase homolog 1 [Medicago truncatula])	sp|Q84MB3|ACCH1_ARATH(1-aminocyclopropane-1-carboxylate oxidase homolog 1 OS=Arabidopsis thaliana OX=3702 GN=At1g06620 PE=2 SV=1)	PF03171.20(2OG-FeII_Oxy:2OG-Fe(II) oxygenase superfamily); PF14226.6(DIOX_N:non-haem dioxygenase in morphine synthesis N-terminal)
MTR_5g091980	0.0216374	-5.53033	2.55275e-07	3.69504e-05	yes	down	21.9867	0.503333	20.44	21.62	23.9	0.57	0.31	0.63		strictosidine synthase-like protein	GO:0016844(molecular_function:strictosidine synthase activity); GO:0005783(cellular_component:endoplasmic reticulum); GO:0016829(molecular_function:lyase activity); GO:0016020(cellular_component:membrane); GO:0009058(biological_process:biosynthetic process); GO:0005886(cellular_component:plasma membrane)	K21407	APMAP		COG3386(G:Carbohydrate transport and metabolism)	XP_024638953.1(protein STRICTOSIDINE SYNTHASE-LIKE 10 isoform X2 [Medicago truncatula])	sp|Q4V3D9|SSL10_ARATH(Protein STRICTOSIDINE SYNTHASE-LIKE 10 OS=Arabidopsis thaliana OX=3702 GN=SSL10 PE=2 SV=1)	PF03088.16(Str_synth:Strictosidine synthase); PF08450.12(SGL:SMP-30/Gluconolactonase/LRE-like region); PF01436.21(NHL:NHL repeat)
MTR_4g084270	0.0668877	-3.90211	2.56021e-07	3.68795e-05	yes	down	63.0767	4.50333	75.44	50.59	63.2	3.73	4.47	5.31		phosphoglucomutase/phosphomannomutase family protein	GO:0019252(biological_process:starch biosynthetic process); GO:0005975(biological_process:carbohydrate metabolic process); GO:0016853(molecular_function:isomerase activity); GO:0009570(cellular_component:chloroplast stroma); GO:0016740(molecular_function:transferase activity); GO:0004615(molecular_function:phosphomannomutase activity); GO:0016868(molecular_function:intramolecular transferase acti…				COG1109(G:Carbohydrate transport and metabolism)	XP_003607905.1(uncharacterized protein LOC11445217 [Medicago truncatula])	sp|Q88BD4|ALGC_PSESM(Phosphomannomutase/phosphoglucomutase OS=Pseudomonas syringae pv. tomato (strain ATCC BAA-871 / DC3000) OX=223283 GN=algC PE=3 SV=1)	PF02878.16(PGM_PMM_I:Phosphoglucomutase/phosphomannomutase, alpha/beta/alpha domain I); PF02879.16(PGM_PMM_II:Phosphoglucomutase/phosphomannomutase, alpha/beta/alpha domain II); PF02880.16(PGM_PMM_III:Phosphoglucomutase/phosphomannomutase, alpha/beta/alpha domain III)
MTR_6g022830	0.0318208	-4.97389	2.57552e-07	3.69215e-05	yes	down	96.94	3.27	118.73	85.16	86.93	3.53	2.37	3.91		ankyrin repeat protein	GO:0016301(molecular_function:kinase activity); GO:0005515(molecular_function:protein binding)				COG0666(E:Amino acid transport and metabolism)	XP_013451394.1(serine/threonine-protein phosphatase 6 regulatory ankyrin repeat subunit B [Medicago truncatula])		PF12796.7(Ank_2:Ankyrin repeats (3 copies)); PF13637.6(Ank_4:Ankyrin repeats (many copies)); PF13857.6(Ank_5:Ankyrin repeats (many copies)); PF00023.30(Ank:Ankyrin repeat)
MTR_8g432540	0.139474	-2.84194	2.61127e-07	3.72549e-05	yes	down	61.44	9.25333	65.77	59.34	59.21	8.06	11.13	8.57		homeobox leucine zipper protein	GO:0043565(molecular_function:sequence-specific DNA binding); GO:0005634(cellular_component:nucleus); GO:0003677(molecular_function:DNA binding); GO:0008289(molecular_function:lipid binding); GO:0006355(biological_process:regulation of transcription, DNA-templated)	K09338	HD-ZIP		ENOG411107H(K:Transcription)	XP_013444922.1(homeobox-leucine zipper protein ANTHOCYANINLESS 2 [Medicago truncatula])	sp|Q0WV12|ANL2_ARATH(Homeobox-leucine zipper protein ANTHOCYANINLESS 2 OS=Arabidopsis thaliana OX=3702 GN=ANL2 PE=2 SV=1)	PF01852.19(START:START domain); PF00046.29(Homeodomain:Homeodomain)
MTR_1g115870	9.92778	3.31147	2.68185e-07	3.80797e-05	yes	up	15.7233	156.033	17.11	12.42	17.64	131.75	187.53	148.82		chalcone-flavanone isomerase family protein	GO:0016872(molecular_function:intramolecular lyase activity); GO:0045430(molecular_function:chalcone isomerase activity); GO:0009813(biological_process:flavonoid biosynthetic process); GO:0016853(molecular_function:isomerase activity)	K01859	E5.5.1.6	map00941(Flavonoid biosynthesis)	ENOG410YEUK(G:Carbohydrate transport and metabolism)	XP_003592766.1(chalcone--flavonone isomerase 2 [Medicago truncatula])	sp|Q8H0G1|CFI2_LOTJA(Chalcone--flavonone isomerase 2 OS=Lotus japonicus OX=34305 GN=CHI2 PE=2 SV=1)	PF02431.15(Chalcone:Chalcone-flavanone isomerase)
MTR_2g029370	0.0896597	-3.4794	2.7203e-07	3.84426e-05	yes	down	2962.92	286.737	3333.29	3014.76	2540.7	278.2	315.69	266.32		photosystem I reaction center subunit III	GO:0009535(cellular_component:chloroplast thylakoid membrane); GO:0009941(cellular_component:chloroplast envelope); GO:0016021(cellular_component:integral component of membrane); GO:0009522(cellular_component:photosystem I); GO:0009534(cellular_component:chloroplast thylakoid); GO:0010287(cellular_component:plastoglobule); GO:0009579(cellular_component:thylakoid); GO:0009538(cellular_component:ph…	K02694	psaF	map00195(Photosynthesis)		XP_013462992.1(photosystem I reaction center subunit III, chloroplastic [Medicago truncatula])	sp|P46486|PSAF_FLATR(Photosystem I reaction center subunit III, chloroplastic OS=Flaveria trinervia OX=4227 GN=PSAF PE=2 SV=1)	PF02507.15(PSI_PsaF:Photosystem I reaction centre subunit III)
MTR_3g115120	0.0444844	-4.49056	2.73073e-07	3.8408e-05	yes	down	18.1767	0.86	24.93	16.03	13.57	0.87	0.88	0.83		DUF630 family protein	GO:0071249(biological_process:cellular response to nitrate)				ENOG41113W7(S:Function unknown)	XP_013462254.1(nitrate regulatory gene2 protein [Medicago truncatula])	sp|Q93YU8|NRG2_ARATH(Nitrate regulatory gene2 protein OS=Arabidopsis thaliana OX=3702 GN=NRG2 PE=1 SV=1)	PF04782.12(DUF632:Protein of unknown function (DUF632)); PF04783.12(DUF630:Protein of unknown function (DUF630))
MTR_7g015550	0.0141603	-6.14201	2.7559e-07	3.858e-05	yes	down	21.6333	0.326667	16.26	20.8	27.84	0.47	0.26	0.25		feronia receptor-like kinase	GO:0006468(biological_process:protein phosphorylation); GO:0016301(molecular_function:kinase activity); GO:0016310(biological_process:phosphorylation); GO:0016021(cellular_component:integral component of membrane); GO:0016020(cellular_component:membrane); GO:0004672(molecular_function:protein kinase activity); GO:0005524(molecular_function:ATP binding)	K04733	IRAK4		COG0515(T:Signal transduction mechanisms)	XP_013447639.1(receptor-like protein kinase FERONIA [Medicago truncatula])	sp|Q9SCZ4|FERON_ARATH(Receptor-like protein kinase FERONIA OS=Arabidopsis thaliana OX=3702 GN=FER PE=1 SV=1)	PF07714.17(Pkinase_Tyr:Protein tyrosine kinase); PF00069.25(Pkinase:Protein kinase domain); PF12819.7(Malectin_like:Malectin-like domain); PF11721.8(Malectin:Malectin domain); PF14531.6(Kinase-like:Kinase-like)
MTR_3g107397	0.11253	-3.15162	2.79061e-07	3.88833e-05	yes	down	216.95	26.5333	194.1	213.91	242.84	24.94	31.65	23.01		chaperon protein P13.9, putative					ENOG411135V(S:Function unknown); ENOG410YQQQ(S:Function unknown)	XP_013461885.1(uncharacterized protein LOC25490029 [Medicago truncatula])	sp|Q9SN73|BSD2_ARATH(Protein BUNDLE SHEATH DEFECTIVE 2, chloroplastic OS=Arabidopsis thaliana OX=3702 GN=BSD2 PE=1 SV=1)	PF00684.19(DnaJ_CXXCXGXG:DnaJ central domain)
MTR_7g118290	0.0623354	-4.0038	2.84289e-07	3.94276e-05	yes	down	1956.12	130.487	1976.63	1982.59	1909.13	135.28	108.65	147.53		thylakoid membrane phosphoprotein 14 kDa protein	GO:0009579(cellular_component:thylakoid); GO:0009941(cellular_component:chloroplast envelope); GO:0004812(molecular_function:aminoacyl-tRNA ligase activity); GO:0016021(cellular_component:integral component of membrane); GO:0016020(cellular_component:membrane); GO:0035304(biological_process:regulation of protein dephosphorylation); GO:0009508(cellular_component:plastid chromosome); GO:0010027(bio…				ENOG4112195(S:Function unknown)	XP_003626612.1(protein CURVATURE THYLAKOID 1B, chloroplastic [Medicago truncatula])	sp|Q8LCA1|CUT1B_ARATH(Protein CURVATURE THYLAKOID 1B, chloroplastic OS=Arabidopsis thaliana OX=3702 GN=CURT1B PE=1 SV=2)	PF14159.6(CAAD:CAAD domains of cyanobacterial aminoacyl-tRNA synthetase)
MTR_6g027720	0.0391133	-4.6762	2.85347e-07	3.93912e-05	yes	down	18.7767	0.786667	23.09	18.05	15.19	0.54	1.1	0.72		LRR receptor-like kinase	GO:0006468(biological_process:protein phosphorylation); GO:0016301(molecular_function:kinase activity); GO:0016310(biological_process:phosphorylation); GO:0016021(cellular_component:integral component of membrane); GO:0016020(cellular_component:membrane); GO:0016740(molecular_function:transferase activity); GO:0005515(molecular_function:protein binding); GO:0004672(molecular_function:protein kina…				ENOG410XPGM(T:Signal transduction mechanisms)	XP_013451539.1(probable inactive leucine-rich repeat receptor-like protein kinase At3g03770 [Medicago truncatula])	sp|Q8LFN2|Y3037_ARATH(Probable inactive leucine-rich repeat receptor-like protein kinase At3g03770 OS=Arabidopsis thaliana OX=3702 GN=At3g03770 PE=1 SV=1)	PF07714.17(Pkinase_Tyr:Protein tyrosine kinase); PF00069.25(Pkinase:Protein kinase domain); PF13855.6(LRR_8:Leucine rich repeat); PF12799.7(LRR_4:Leucine Rich repeats (2 copies))
MTR_1g050550	0.00834194	-6.9054	2.85404e-07	3.92174e-05	yes	down	10.4267	0.09	7.18	11.02	13.08	0.1	0.06	0.11		MFS transporter	GO:0016021(cellular_component:integral component of membrane); GO:0016020(cellular_component:membrane); GO:0055085(biological_process:transmembrane transport)				ENOG41123EZ(S:Function unknown); ENOG410Y8WV(S:Function unknown)	XP_003590250.1(protein NUCLEAR FUSION DEFECTIVE 4 [Medicago truncatula])	sp|F4I9E1|NFD4_ARATH(Protein NUCLEAR FUSION DEFECTIVE 4 OS=Arabidopsis thaliana OX=3702 GN=NFD4 PE=3 SV=1)	PF06813.13(Nodulin-like:Nodulin-like); PF07690.16(MFS_1:Major Facilitator Superfamily)
MTR_5g033230	0.0922717	-3.43797	2.87467e-07	3.93197e-05	yes	down	1264.91	125.6	1448.96	1245.48	1100.28	130.6	132.47	113.73		glutamate-glyoxylate aminotransferase	GO:0008453(molecular_function:alanine-glyoxylate transaminase activity); GO:0003824(molecular_function:catalytic activity); GO:0047958(molecular_function:glycine:2-oxoglutarate aminotransferase activity); GO:0004021(molecular_function:L-alanine:2-oxoglutarate aminotransferase activity); GO:0008483(molecular_function:transaminase activity); GO:0009058(biological_process:biosynthetic process); GO:0…	K14272	GGAT	map00630(Glyoxylate and dicarboxylate metabolism); map00220(Arginine biosynthesis); map00250(Alanine, aspartate and glutamate metabolism); map00260(Glycine, serine and threonine metabolism); map00710(Carbon fixation in photosynthetic organisms)		XP_003613139.1(glutamate--glyoxylate aminotransferase 2 [Medicago truncatula])	sp|Q9S7E9|GGT2_ARATH(Glutamate--glyoxylate aminotransferase 2 OS=Arabidopsis thaliana OX=3702 GN=GGAT2 PE=1 SV=1)	PF00155.21(Aminotran_1_2:Aminotransferase class I and II)
MTR_5g009810	0.100745	-3.31122	2.87793e-07	3.91846e-05	yes	down	70.78	7.74	78.57	74.11	59.66	6.78	9.8	6.64		GDT1-like protein	GO:0031969(cellular_component:chloroplast membrane); GO:0016021(cellular_component:integral component of membrane); GO:0016020(cellular_component:membrane); GO:0042631(biological_process:cellular response to water deprivation)				COG2119(P:Inorganic ion transport and metabolism)	XP_003611045.2(protein PAM71, chloroplastic [Medicago truncatula])	sp|Q94AX5|PAM71_ARATH(Protein PAM71, chloroplastic OS=Arabidopsis thaliana OX=3702 GN=PAM71 PE=1 SV=2)	PF01169.19(UPF0016:Uncharacterized protein family UPF0016)
MTR_4g098800	177.616	7.47262	2.88617e-07	3.91182e-05	yes	up	0.823333	155.643	1.13	0.8	0.54	215.91	101.23	149.79		peptide transporter	GO:0010167(biological_process:response to nitrate); GO:0016021(cellular_component:integral component of membrane); GO:0016020(cellular_component:membrane); GO:0022857(molecular_function:transmembrane transporter activity); GO:0015112(molecular_function:nitrate transmembrane transporter activity); GO:0005886(cellular_component:plasma membrane); GO:0055085(biological_process:transmembrane transport)	K14638	SLC15A3_4, PHT		COG3104(L:Replication, recombination and repair)	KEH31554.1(peptide transporter [Medicago truncatula])	sp|Q9LQL2|PTR14_ARATH(Protein NRT1/ PTR FAMILY 7.3 OS=Arabidopsis thaliana OX=3702 GN=NPF7.3 PE=1 SV=2)	PF00854.21(PTR2:POT family); PF07690.16(MFS_1:Major Facilitator Superfamily)
MTR_1g081610	12.3797	3.62991	2.89136e-07	3.90111e-05	yes	up	3.95667	52.8633	3.81	4.31	3.75	62.58	44.64	51.37		O-acetylserine (thiol) lyase	GO:0008652(biological_process:cellular amino acid biosynthetic process); GO:0016829(molecular_function:lyase activity); GO:0004124(molecular_function:cysteine synthase activity); GO:0006535(biological_process:cysteine biosynthetic process from serine); GO:0016740(molecular_function:transferase activity); GO:0019344(biological_process:cysteine biosynthetic process)	K01738	cysK	map00270(Cysteine and methionine metabolism); map00920(Sulfur metabolism)	COG0031(E:Amino acid transport and metabolism)	XP_003591034.1(cysteine synthase [Medicago truncatula])	sp|Q43317|CYSK_CITLA(Cysteine synthase OS=Citrullus lanatus OX=3654 PE=1 SV=1)	PF00291.25(PALP:Pyridoxal-phosphate dependent enzyme)
MTR_7g091880	104.929	6.71327	2.89437e-07	3.88759e-05	yes	up	7.64333	897.84	7.17	7.17	8.59	894.64	1312.72	486.16		galactinol-raffinose galactosyltransferase	GO:0003824(molecular_function:catalytic activity); GO:0016740(molecular_function:transferase activity); GO:0016757(molecular_function:transferase activity, transferring glycosyl groups)	K06617	E2.4.1.82	map00052(Galactose metabolism)	ENOG410YBU9(M:Cell wall/membrane/envelope biogenesis)	XP_013449630.1(probable galactinol--sucrose galactosyltransferase 2 [Medicago truncatula])	sp|Q94A08|RFS2_ARATH(Probable galactinol--sucrose galactosyltransferase 2 OS=Arabidopsis thaliana OX=3702 GN=RFS2 PE=2 SV=2)	PF05691.12(Raffinose_syn:Raffinose synthase or seed imbibition protein Sip1)
MTR_8g016330	0.041312	-4.5973	2.90843e-07	3.88895e-05	yes	down	25.4433	1.14	28.03	24.26	24.04	0.85	1.71	0.86		receptor-like Serine/Threonine-kinase ALE2	GO:0006468(biological_process:protein phosphorylation); GO:0016301(molecular_function:kinase activity); GO:0016310(biological_process:phosphorylation); GO:0016021(cellular_component:integral component of membrane); GO:0016020(cellular_component:membrane); GO:0004672(molecular_function:protein kinase activity); GO:0005524(molecular_function:ATP binding)				COG0515(E:Amino acid transport and metabolism)	XP_013444324.1(receptor-like serine/threonine-protein kinase ALE2 [Medicago truncatula])	sp|Q8RWW0|ALE2_ARATH(Receptor-like serine/threonine-protein kinase ALE2 OS=Arabidopsis thaliana OX=3702 GN=ALE2 PE=1 SV=1)	PF07714.17(Pkinase_Tyr:Protein tyrosine kinase); PF00069.25(Pkinase:Protein kinase domain)
MTR_7g056413	0.124291	-3.00821	2.91211e-07	3.87648e-05	yes	down	47.2433	6.61	52.41	49.15	40.17	6.82	6.96	6.05		hypothetical protein	GO:0016021(cellular_component:integral component of membrane); GO:0046872(molecular_function:metal ion binding); GO:0030001(biological_process:metal ion transport)				ENOG410ZUCS(S:Function unknown)	XP_013448647.1(alpha carbonic anhydrase 8 [Medicago truncatula])
MTR_8g014910	0.0930812	-3.42537	2.93853e-07	3.89427e-05	yes	down	538.5	54.4367	536.35	589.52	489.63	47.29	67.75	48.27		GDSL-like lipase/acylhydrolase	GO:0048046(cellular_component:apoplast); GO:0016787(molecular_function:hydrolase activity); GO:0004806(molecular_function:triglyceride lipase activity); GO:0016788(molecular_function:hydrolase activity, acting on ester bonds)				COG3240(S:Function unknown)	XP_003627082.1(GDSL esterase/lipase APG [Medicago truncatula])	sp|Q9LU14|APG2_ARATH(GDSL esterase/lipase APG OS=Arabidopsis thaliana OX=3702 GN=APG PE=2 SV=1)	PF00657.22(Lipase_GDSL:GDSL-like Lipase/Acylhydrolase)
MTR_3g089065	0.0881102	-3.50455	2.94838e-07	3.89004e-05	yes	down	1266.29	120.55	1254.87	1356.43	1187.56	113.11	116.85	131.69		thioredoxin M-type protein	GO:0005737(cellular_component:cytoplasm); GO:0016671(molecular_function:oxidoreductase activity, acting on a sulfur group of donors, disulfide as acceptor); GO:0047134(molecular_function:protein-disulfide reductase activity); GO:0005623(cellular_component:cell); GO:0016491(molecular_function:oxidoreductase activity); GO:0042744(biological_process:hydrogen peroxide catabolic process); GO:0045454(b…	K03671	trxA		COG0526(O:Posttranslational modification, protein turnover, chaperones)	XP_013461370.1(uncharacterized protein LOC25489759 [Medicago truncatula])	sp|P48384|TRXM_PEA(Thioredoxin M-type, chloroplastic OS=Pisum sativum OX=3888 PE=2 SV=1)	PF00085.20(Thioredoxin:Thioredoxin); PF14595.6(Thioredoxin_9:Thioredoxin); PF13098.6(Thioredoxin_2:Thioredoxin-like domain); PF13905.6(Thioredoxin_8:Thioredoxin-like); PF13728.6(TraF:F plasmid transfer operon protein); PF07449.11(HyaE:Hydrogenase-1 expression protein HyaE)
MTR_3g098500	0.0779071	-3.6821	2.95662e-07	3.88372e-05	yes	down	39.0867	3.25667	44.24	42.04	30.98	2.78	3.6	3.39		transferring glycosyl group transferase	GO:0016740(molecular_function:transferase activity)				ENOG4111MP0(S:Function unknown)	XP_003602738.2(uncharacterized protein At4g14100 [Medicago truncatula])	sp|Q67YC9|Y4141_ARATH(Uncharacterized protein At4g14100 OS=Arabidopsis thaliana OX=3702 GN=At4g14100 PE=2 SV=1)
MTR_4g078390	46.4723	5.5383	2.99277e-07	3.91396e-05	yes	up	11.94	607.837	10.21	9.58	16.03	689.65	718.59	415.27		O-acyltransferase WSD1-like protein	GO:0045017(biological_process:glycerolipid biosynthetic process); GO:0016740(molecular_function:transferase activity); GO:0004144(molecular_function:diacylglycerol O-acyltransferase activity); GO:0016746(molecular_function:transferase activity, transferring acyl groups)				ENOG410YEI8(S:Function unknown)	XP_003607473.2(O-acyltransferase WSD1 [Medicago truncatula])	sp|Q93ZR6|WSD1_ARATH(O-acyltransferase WSD1 OS=Arabidopsis thaliana OX=3702 GN=WSD1 PE=2 SV=1)	PF06974.13(DUF1298:Protein of unknown function (DUF1298)); PF03007.16(WES_acyltransf:Wax ester synthase-like Acyl-CoA acyltransferase domain)
MTR_1g008310	0.182304	-2.45558	2.99459e-07	3.89924e-05	yes	down	46.7933	9.51333	46.74	48.79	44.85	9.31	10.37	8.86		PPR containing plant-like protein	GO:0005515(molecular_function:protein binding)	K17710	PTCD1		ENOG410Z7Z7(S:Function unknown)	XP_003588537.2(pentatricopeptide repeat-containing protein At5g25630 [Medicago truncatula])	sp|Q8GZ63|PP397_ARATH(Pentatricopeptide repeat-containing protein At5g25630 OS=Arabidopsis thaliana OX=3702 GN=At5g25630 PE=2 SV=2)	PF13041.6(PPR_2:PPR repeat family); PF12854.7(PPR_1:PPR repeat); PF13812.6(PPR_3:Pentatricopeptide repeat domain); PF01535.20(PPR:PPR repeat); PF17177.4(PPR_long:Pentacotripeptide-repeat region of PRORP)
MTR_0011s0320	32.655	5.02923	2.99573e-07	3.88377e-05	yes	up	0.663333	23.3767	0.61	0.79	0.59	21.4	19.36	29.37		triose-phosphate transporter family protein	GO:0005794(cellular_component:Golgi apparatus); GO:0015297(molecular_function:antiporter activity); GO:0016020(cellular_component:membrane); GO:0016021(cellular_component:integral component of membrane); GO:0005802(cellular_component:trans-Golgi network); GO:0008643(biological_process:carbohydrate transport); GO:0022857(molecular_function:transmembrane transporter activity); GO:0005768(cellular_c…				ENOG410XP1S(S:Function unknown)	XP_013443474.1(probable sugar phosphate/phosphate translocator At4g32390 [Medicago truncatula])	sp|Q9SUV2|PT432_ARATH(Probable sugar phosphate/phosphate translocator At4g32390 OS=Arabidopsis thaliana OX=3702 GN=At4g32390 PE=3 SV=1)	PF03151.16(TPT:Triose-phosphate Transporter family); PF00892.20(EamA:EamA-like transporter family); PF08449.11(UAA:UAA transporter family)
MTR_1588s0010	0.121624	-3.0395	3.01438e-07	3.89103e-05	yes	down	1949.41	254.317	2203.78	1928.81	1715.63	281.06	249.11	232.78		ATP synthase F1, gamma subunit	GO:0045261(cellular_component:proton-transporting ATP synthase complex, catalytic core F(1)); GO:0016787(molecular_function:hydrolase activity); GO:0015986(biological_process:ATP synthesis coupled proton transport); GO:0099132(deleted:old GO); GO:0046933(molecular_function:proton-transporting ATP synthase activity, rotational mechanism); GO:0000275(cellular_component:mitochondrial proton-transpor…	K02115	ATPF1G, atpG	map00195(Photosynthesis); map00190(Oxidative phosphorylation)	COG0224(C:Energy production and conversion); ENOG410XTBX(S:Function unknown)	KEH15255.1(ATP synthase F1, gamma subunit, partial [Medicago truncatula])	sp|P28552|ATPG_PEA(ATP synthase gamma chain, chloroplastic OS=Pisum sativum OX=3888 GN=ATPC PE=2 SV=1)	PF00231.19(ATP-synt:ATP synthase)
MTR_1g071680	0.0104625	-6.57862	3.01851e-07	3.87957e-05	yes	down	9.29333	0.103333	10.89	9.28	7.71	0.05	0.08	0.18		type I inositol-1,4,5-trisphosphate 5-phosphatase	GO:0016787(molecular_function:hydrolase activity); GO:0052658(molecular_function:inositol-1,4,5-trisphosphate 5-phosphatase activity); GO:0052659(molecular_function:inositol-1,3,4,5-tetrakisphosphate 5-phosphatase activity); GO:0004439(molecular_function:phosphatidylinositol-4,5-bisphosphate 5-phosphatase activity); GO:0034485(molecular_function:phosphatidylinositol-3,4,5-trisphosphate 5-phosphat…				COG5411(T:Signal transduction mechanisms)	XP_003590607.1(type I inositol polyphosphate 5-phosphatase 4 [Medicago truncatula])	sp|Q8GTS0|IP5P4_ARATH(Type I inositol polyphosphate 5-phosphatase 4 OS=Arabidopsis thaliana OX=3702 GN=IP5P4 PE=2 SV=1)	PF03372.23(Exo_endo_phos:Endonuclease/Exonuclease/phosphatase family)
MTR_7g073720	0.074992	-3.73712	3.02523e-07	3.87151e-05	yes	down	16.3533	1.31667	21.46	13.91	13.69	1.24	1.37	1.34		hypothetical protein	GO:0006979(biological_process:response to oxidative stress)				ENOG410YF80(S:Function unknown)	XP_013449273.1(mucin-5AC [Medicago truncatula])
MTR_8g078250	0.0106931	-6.54717	3.02525e-07	3.85499e-05	yes	down	17.2167	0.196667	21.22	18.04	12.39	0.13	0.19	0.27		PQ-loop protein/transmembrane family protein	GO:0015174(molecular_function:basic amino acid transmembrane transporter activity); GO:0016021(cellular_component:integral component of membrane); GO:0016020(cellular_component:membrane)				ENOG4111FM2(O:Posttranslational modification, protein turnover, chaperones)	XP_003629504.2(lysosomal amino acid transporter 1 isoform X1 [Medicago truncatula])	sp|Q95XZ6|LAAT1_CAEEL(Lysosomal amino acid transporter 1 OS=Caenorhabditis elegans OX=6239 GN=laat-1 PE=1 SV=2)	PF04193.14(PQ-loop:PQ loop repeat)
MTR_6g032880	0.0846038	-3.56313	3.03651e-07	3.85287e-05	yes	down	171.193	15.4067	206.9	170.2	136.48	14.47	14.87	16.88		NDH-dependent cyclic electron flow protein, putative	GO:0003824(molecular_function:catalytic activity); GO:0009965(biological_process:leaf morphogenesis); GO:0005975(biological_process:carbohydrate metabolic process); GO:0030246(molecular_function:carbohydrate binding); GO:0016556(biological_process:mRNA modification)				ENOG411201G(S:Function unknown)	XP_003619012.1(protein NDH-DEPENDENT CYCLIC ELECTRON FLOW 5 [Medicago truncatula])	sp|Q9C503|NDF5_ARATH(Protein NDH-DEPENDENT CYCLIC ELECTRON FLOW 5 OS=Arabidopsis thaliana OX=3702 GN=NDF5 PE=2 SV=1)
MTR_3g079750	0.104948	-3.25225	3.04688e-07	3.84965e-05	yes	down	126.337	14.2333	131.46	119.63	127.92	11.66	14.86	16.18		glycoside hydrolase family 3 protein	GO:0016787(molecular_function:hydrolase activity); GO:0005975(biological_process:carbohydrate metabolic process); GO:0016798(molecular_function:hydrolase activity, acting on glycosyl bonds); GO:0008422(molecular_function:beta-glucosidase activity); GO:0102483(molecular_function:scopolin beta-glucosidase activity); GO:0009251(biological_process:glucan catabolic process); GO:0008152(biological_proc…	K05349	bglX	map00460(Cyanoamino acid metabolism); map00500(Starch and sucrose metabolism); map00940(Phenylpropanoid biosynthesis)	COG1472(S:Function unknown)	XP_003601350.1(uncharacterized protein LOC11435958 [Medicago truncatula])	sp|A7LXU3|BGH3B_BACO1(Beta-glucosidase BoGH3B OS=Bacteroides ovatus (strain ATCC 8483 / DSM 1896 / JCM 5824 / NCTC 11153) OX=411476 GN=BACOVA_02659 PE=1 SV=1)	PF00933.21(Glyco_hydro_3:Glycosyl hydrolase family 3 N terminal domain); PF01915.22(Glyco_hydro_3_C:Glycosyl hydrolase family 3 C-terminal domain)
MTR_8g009020	0.0228849	-5.44946	3.07397e-07	3.8675e-05	yes	down	19.51	0.476667	24.34	18.64	15.55	0.6	0.51	0.32		helix loop helix DNA-binding domain protein	GO:0046983(molecular_function:protein dimerization activity); GO:0003677(molecular_function:DNA binding)					RHN38761.1(putative transcription factor bHLH family [Medicago truncatula])	sp|Q9T072|BH025_ARATH(Transcription factor bHLH25 OS=Arabidopsis thaliana OX=3702 GN=BHLH25 PE=2 SV=2)	PF00010.26(HLH:Helix-loop-helix DNA-binding domain)
MTR_4g070860	12.7071	3.66756	3.07468e-07	3.85214e-05	yes	up	26.3767	344.327	21.73	27.02	30.38	388.55	326.3	318.13		BZIP transcription factor bZIP124	GO:0043565(molecular_function:sequence-specific DNA binding); GO:0044212(molecular_function:transcription regulatory region DNA binding); GO:0003700(molecular_function:transcription factor activity, sequence-specific DNA binding); GO:0005634(cellular_component:nucleus); GO:0006355(biological_process:regulation of transcription, DNA-templated); GO:0045893(biological_process:positive regulation of …				ENOG410YNBU(K:Transcription)	XP_003606980.1(bZIP transcription factor 11 [Medicago truncatula])	sp|C0Z2L5|BZP44_ARATH(bZIP transcription factor 44 OS=Arabidopsis thaliana OX=3702 GN=BZIP44 PE=1 SV=1)	PF00170.21(bZIP_1:bZIP transcription factor); PF07716.15(bZIP_2:Basic region leucine zipper)
MTR_8g069330	0.0364512	-4.77789	3.07933e-07	3.84182e-05	yes	down	5.61667	0.216667	5.17	5.59	6.09	0.21	0.21	0.23		phototropic-responsive NPH3 family protein					ENOG410YBGR(S:Function unknown)	XP_003628937.2(BTB/POZ domain-containing protein At1g67900 [Medicago truncatula])	sp|Q9C9V6|Y1790_ARATH(BTB/POZ domain-containing protein At1g67900 OS=Arabidopsis thaliana OX=3702 GN=At1g67900 PE=1 SV=1)	PF03000.14(NPH3:NPH3 family)
MTR_7g104330	86.3621	6.43233	3.0966e-07	3.84727e-05	yes	up	1.81333	167.317	1.69	2.01	1.74	232.87	104.48	164.6		purple acid phosphatase superfamily protein	GO:0016311(biological_process:dephosphorylation); GO:0016787(molecular_function:hydrolase activity); GO:0016021(cellular_component:integral component of membrane); GO:0046872(molecular_function:metal ion binding); GO:0003993(molecular_function:acid phosphatase activity)				COG1409(S:Function unknown)	XP_003625794.1(purple acid phosphatase 22 [Medicago truncatula])	sp|Q8S340|PPA22_ARATH(Purple acid phosphatase 22 OS=Arabidopsis thaliana OX=3702 GN=PAP22 PE=2 SV=1)	PF00149.28(Metallophos:Calcineurin-like phosphoesterase); PF16656.5(Pur_ac_phosph_N:Purple acid Phosphatase, N-terminal domain); PF14008.6(Metallophos_C:Iron/zinc purple acid phosphatase-like protein C)
MTR_3g110330	0.0921302	-3.44018	3.12434e-07	3.86563e-05	yes	down	236.683	23.39	228.03	249.37	232.65	20.82	22.33	27.02		NADP-dependent malic enzyme-like protein	GO:0016491(molecular_function:oxidoreductase activity); GO:0006090(biological_process:pyruvate metabolic process); GO:0004473(molecular_function:malate dehydrogenase (decarboxylating) (NADP+) activity); GO:0051287(molecular_function:NAD binding); GO:0004471(molecular_function:malate dehydrogenase (decarboxylating) (NAD+) activity); GO:0004470(molecular_function:malic enzyme activity); GO:0046872(…	K00029	E1.1.1.40, maeB	map00620(Pyruvate metabolism); map00710(Carbon fixation in photosynthetic organisms)	COG0281(G:Carbohydrate transport and metabolism)	XP_013462050.1(NADP-dependent malic enzyme [Medicago truncatula])	sp|P12628|MAOX_PHAVU(NADP-dependent malic enzyme OS=Phaseolus vulgaris OX=3885 GN=ME1 PE=2 SV=1)	PF03949.15(Malic_M:Malic enzyme, NAD binding domain); PF00390.19(malic:Malic enzyme, N-terminal domain)
MTR_5g038460	33.958	5.08568	3.13186e-07	3.85892e-05	yes	up	12.11	434.32	10.91	13.02	12.4	525.28	301.09	476.59		plant/T7N9-9 protein					ENOG410Z3E0(S:Function unknown)	XP_003613593.2(uncharacterized protein LOC11419069 isoform X2 [Medicago truncatula])		PF07063.13(DUF1338:Domain of unknown function (DUF1338))
MTR_3g110065	8.82142	3.14101	3.1723e-07	3.89266e-05	yes	up	40.6033	379.883	38.93	41.4	41.48	417.5	406.78	315.37		aspartate aminotransferase	GO:0005737(cellular_component:cytoplasm); GO:0003824(molecular_function:catalytic activity); GO:0008483(molecular_function:transaminase activity); GO:0006520(biological_process:cellular amino acid metabolic process); GO:0016740(molecular_function:transferase activity); GO:0004069(molecular_function:L-aspartate:2-oxoglutarate aminotransferase activity); GO:0009058(biological_process:biosynthetic p…	K14454	GOT1	map00220(Arginine biosynthesis); map00270(Cysteine and methionine metabolism); map00330(Arginine and proline metabolism); map00710(Carbon fixation in photosynthetic organisms); map00950(Isoquinoline alkaloid biosynthesis); map00250(Alanine, aspartate and glutamate metabolism); map00360(Phenylalanine metabolism); map00350(Tyrosine metabolism); map00960(Tropane, piperidine and pyridine alkaloid bio…	COG1448(E:Amino acid transport and metabolism)	XP_013461985.1(aspartate aminotransferase 1 [Medicago truncatula])	sp|P28011|AAT1_MEDSA(Aspartate aminotransferase 1 OS=Medicago sativa OX=3879 GN=AAT-1 PE=2 SV=2)	PF00155.21(Aminotran_1_2:Aminotransferase class I and II)
MTR_7g095920	0.0546857	-4.19269	3.24598e-07	3.96675e-05	yes	down	43.9867	2.51333	51.59	44.57	35.8	2.33	2.16	3.05		beta-carotene isomerase D27	GO:0016853(molecular_function:isomerase activity)	K17911	DWARF27	map00906(Carotenoid biosynthesis)	ENOG410YG2E(S:Function unknown)	XP_013449813.1(beta-carotene isomerase D27, chloroplastic [Medicago truncatula])	sp|C7AU21|D27_ORYSJ(Beta-carotene isomerase D27, chloroplastic OS=Oryza sativa subsp. japonica OX=39947 GN=D27 PE=1 SV=1)	PF13225.6(DUF4033:Domain of unknown function (DUF4033))
MTR_1g115410	0.0416299	-4.58624	3.25182e-07	3.95766e-05	yes	down	302.263	13.4	318.64	315.9	272.25	12.71	10.36	17.13		photosystem II reaction center PsbP family protein	GO:0009535(cellular_component:chloroplast thylakoid membrane); GO:0009579(cellular_component:thylakoid); GO:0009523(cellular_component:photosystem II); GO:0019898(cellular_component:extrinsic component of membrane); GO:0005509(molecular_function:calcium ion binding); GO:0009654(cellular_component:photosystem II oxygen evolving complex); GO:0015979(biological_process:photosynthesis); GO:0009507(ce…	K02717	psbP	map00195(Photosynthesis)	ENOG410Y9BC(S:Function unknown)	XP_013470447.1(photosynthetic NDH subunit of lumenal location 1, chloroplastic [Medicago truncatula])	sp|O80634|PNSL1_ARATH(Photosynthetic NDH subunit of lumenal location 1, chloroplastic OS=Arabidopsis thaliana OX=3702 GN=PNSL1 PE=1 SV=2)	PF01789.16(PsbP:PsbP)
MTR_5g056510	0.00943908	-6.72714	3.33118e-07	4.03777e-05	yes	down	19.5533	0.196667	20.33	22.74	15.59	0.15	0.11	0.33		3-ketoacyl-CoA synthase-like protein	GO:0006633(biological_process:fatty acid biosynthetic process); GO:0016829(molecular_function:lyase activity); GO:0016020(cellular_component:membrane); GO:0003824(molecular_function:catalytic activity); GO:0016740(molecular_function:transferase activity); GO:0016746(molecular_function:transferase activity, transferring acyl groups); GO:0016747(molecular_function:transferase activity, transferring…	K15397	KCS	map00062(Fatty acid elongation)	ENOG410Y5VH(I:Lipid transport and metabolism)	XP_003614634.1(3-ketoacyl-CoA synthase 6 [Medicago truncatula])	sp|Q9XF43|KCS6_ARATH(3-ketoacyl-CoA synthase 6 OS=Arabidopsis thaliana OX=3702 GN=CUT1 PE=1 SV=1)	PF08392.12(FAE1_CUT1_RppA:FAE1/Type III polyketide synthase-like protein); PF08541.10(ACP_syn_III_C:3-Oxoacyl-[acyl-carrier-protein (ACP)] synthase III C terminal); PF02797.15(Chal_sti_synt_C:Chalcone and stilbene synthases, C-terminal domain)
MTR_6g007747	0.0889425	-3.49098	3.3395e-07	4.03147e-05	yes	down	28.4133	2.73667	29.62	29.01	26.61	2.3	3.56	2.35		nodulin MtN21/EamA-like transporter family protein	GO:0022857(molecular_function:transmembrane transporter activity); GO:0016020(cellular_component:membrane); GO:0016021(cellular_component:integral component of membrane); GO:0055085(biological_process:transmembrane transport)				ENOG4111ADX(S:Function unknown)	XP_013450845.1(WAT1-related protein At3g28050 [Medicago truncatula])	sp|Q94JU2|WTR18_ARATH(WAT1-related protein At3g28050 OS=Arabidopsis thaliana OX=3702 GN=At3g28050 PE=2 SV=1)	PF00892.20(EamA:EamA-like transporter family)
MTR_4g107940	20.8025	4.37869	3.34594e-07	4.02295e-05	yes	up	10.4433	234.557	9.49	9.87	11.97	288.48	185.83	229.36		delta-1-pyrroline-5-carboxylate dehydrogenase	GO:0050897(molecular_function:cobalt ion binding); GO:0016620(molecular_function:oxidoreductase activity, acting on the aldehyde or oxo group of donors, NAD or NADP as acceptor); GO:0072593(biological_process:reactive oxygen species metabolic process); GO:0003842(molecular_function:1-pyrroline-5-carboxylate dehydrogenase activity); GO:0005739(cellular_component:mitochondrion); GO:0010133(biologic…	K00294	E1.2.1.88	map00250(Alanine, aspartate and glutamate metabolism); map00330(Arginine and proline metabolism)	COG4230(E:Amino acid transport and metabolism)	XP_003609016.1(delta-1-pyrroline-5-carboxylate dehydrogenase 12A1, mitochondrial [Medicago truncatula])	sp|Q8VZC3|AL121_ARATH(Delta-1-pyrroline-5-carboxylate dehydrogenase 12A1, mitochondrial OS=Arabidopsis thaliana OX=3702 GN=ALDH12A1 PE=2 SV=1)	PF00171.22(Aldedh:Aldehyde dehydrogenase family)
MTR_4g091320	0.113249	-3.14243	3.35699e-07	4.02003e-05	yes	down	89.1467	10.7533	99.77	87.01	80.66	11.85	9.46	10.95		armadillo/beta-catenin repeat protein	GO:0005515(molecular_function:protein binding)				ENOG410XRTN(C:Energy production and conversion)	XP_003608254.1(uncharacterized protein LOC11429521 [Medicago truncatula])		PF00514.23(Arm:Armadillo/beta-catenin-like repeat); PF03224.14(V-ATPase_H_N:V-ATPase subunit H)
MTR_8g106700	16.3948	4.03517	3.38724e-07	4.04003e-05	yes	up	13.69	226.483	12.85	13.18	15.04	283.86	200.49	195.1		GTP-binding elongation factor Tu family protein	GO:0006414(biological_process:translational elongation); GO:0005829(cellular_component:cytosol); GO:0003924(molecular_function:GTPase activity); GO:0006412(biological_process:translation); GO:0018444(cellular_component:translation release factor complex); GO:0003746(molecular_function:translation elongation factor activity); GO:0003747(molecular_function:translation release factor activity); GO:0…	K03267	ERF3, GSPT	map03015(mRNA surveillance pathway)	COG5256(J:Translation, ribosomal structure and biogenesis)	XP_003631062.1(eukaryotic peptide chain release factor GTP-binding subunit ERF3A isoform X1 [Medicago truncatula])	sp|Q8R050|ERF3A_MOUSE(Eukaryotic peptide chain release factor GTP-binding subunit ERF3A OS=Mus musculus OX=10090 GN=Gspt1 PE=1 SV=2)	PF00009.27(GTP_EFTU:Elongation factor Tu GTP binding domain); PF03143.17(GTP_EFTU_D3:Elongation factor Tu C-terminal domain); PF03144.25(GTP_EFTU_D2:Elongation factor Tu domain 2)
MTR_3g111210	0.119473	-3.06524	3.39333e-07	4.03117e-05	yes	down	30.13	3.83667	35.7	28.77	25.92	3.58	3.71	4.22		zinc finger (C3HC4-type RING finger) family protein	GO:0046872(molecular_function:metal ion binding)				COG2304(H:Coenzyme transport and metabolism)	AES73945.2(zinc finger (C3HC4-type RING finger) family protein [Medicago truncatula])	sp|Q9LTA6|WAV3_ARATH(E3 ubiquitin-protein ligase WAV3 OS=Arabidopsis thaliana OX=3702 GN=WAV3 PE=1 SV=1)	PF13519.6(VWA_2:von Willebrand factor type A domain); PF00092.28(VWA:von Willebrand factor type A domain); PF17123.5(zf-RING_11:RING-like zinc finger); PF13768.6(VWA_3:von Willebrand factor type A domain); PF13639.6(zf-RING_2:Ring finger domain); PF00097.25(zf-C3HC4:Zinc finger, C3HC4 type (RING finger)); PF13923.6(zf-C3HC4_2:Zinc finger, C3HC4 type (RING finger)); PF12678.7(zf-rbx1:RING-H2 zinc …
MTR_0036s0220	0.00182092	-9.10112	3.42164e-07	4.04867e-05	yes	down	18.88	0.03	21.15	18.86	16.63	0	0.09	0		UDP-glucosyltransferase family protein	GO:0016758(molecular_function:transferase activity, transferring hexosyl groups); GO:0016740(molecular_function:transferase activity); GO:0008194(molecular_function:UDP-glycosyltransferase activity); GO:0043231(cellular_component:intracellular membrane-bounded organelle); GO:0016757(molecular_function:transferase activity, transferring glycosyl groups)	K21374	UGT85A	map00902(Monoterpenoid biosynthesis)	COG1819(S:Function unknown)	XP_013443149.1(7-deoxyloganetin glucosyltransferase [Medicago truncatula])	sp|F8WKW1|UGT2_GARJA(7-deoxyloganetin glucosyltransferase OS=Gardenia jasminoides OX=114476 GN=UGT85A24 PE=1 SV=1)	PF00201.18(UDPGT:UDP-glucoronosyl and UDP-glucosyl transferase)
MTR_4g074590	0.164226	-2.60625	3.42857e-07	4.04084e-05	yes	down	214.647	39.3433	233.5	209.16	201.28	40.08	44.47	33.48		DUF177 domain protein					ENOG4112AFD(S:Function unknown)	XP_003607213.1(large ribosomal RNA subunit accumulation protein YCED homolog 2, chloroplastic [Medicago truncatula])	sp|Q9C5M1|YCED2_ARATH(Large ribosomal RNA subunit accumulation protein YCED homolog 2, chloroplastic OS=Arabidopsis thaliana OX=3702 GN=At3g19800 PE=2 SV=1)	PF02620.17(YceD:Large ribosomal RNA subunit accumulation protein YceD)
MTR_7g023290	0.152981	-2.70858	3.49285e-07	4.10039e-05	yes	down	328.26	54.2233	340.89	339.92	303.97	58.26	57.67	46.74		oxygen-evolving complex/thylakoid lumenal 25.6 kDa protein	GO:0009523(cellular_component:photosystem II); GO:0031977(cellular_component:thylakoid lumen); GO:0019898(cellular_component:extrinsic component of membrane); GO:0005509(molecular_function:calcium ion binding); GO:0009654(cellular_component:photosystem II oxygen evolving complex); GO:0015979(biological_process:photosynthesis); GO:0009507(cellular_component:chloroplast)	K02717	psbP	map00195(Photosynthesis)	ENOG4111N4V(G:Carbohydrate transport and metabolism)	XP_013447861.1(psbP-like protein 1, chloroplastic isoform X1 [Medicago truncatula])	sp|P82538|PPL1_ARATH(PsbP-like protein 1, chloroplastic OS=Arabidopsis thaliana OX=3702 GN=PPL1 PE=1 SV=1)	PF01789.16(PsbP:PsbP)
MTR_7g092820	0.166427	-2.58704	3.50237e-07	4.09544e-05	yes	down	172.707	31.02	191.02	170.9	156.2	28.69	34.73	29.64		rhodanese/cell cycle control phosphatase superfamily protein	GO:0009535(cellular_component:chloroplast thylakoid membrane); GO:0016021(cellular_component:integral component of membrane); GO:0016020(cellular_component:membrane); GO:0019344(biological_process:cysteine biosynthetic process); GO:0010103(biological_process:stomatal complex morphogenesis); GO:0009507(cellular_component:chloroplast)				ENOG4111KQZ(S:Function unknown)	XP_003625225.1(rhodanese-like domain-containing protein 9, chloroplastic [Medicago truncatula])	sp|O48529|STR9_ARATH(Rhodanese-like domain-containing protein 9, chloroplastic OS=Arabidopsis thaliana OX=3702 GN=STR9 PE=2 SV=1)	PF00581.20(Rhodanese:Rhodanese-like domain)
MTR_8g086380	20.2455	4.33953	3.57564e-07	4.16478e-05	yes	up	1.77333	38.3867	1.89	1.86	1.57	38.43	29.17	47.56		CBL-interacting kinase	GO:0005737(cellular_component:cytoplasm); GO:0006468(biological_process:protein phosphorylation); GO:0016310(biological_process:phosphorylation); GO:0016021(cellular_component:integral component of membrane); GO:0016301(molecular_function:kinase activity); GO:0000166(molecular_function:nucleotide binding); GO:0004674(molecular_function:protein serine/threonine kinase activity); GO:0016740(molecul…	K07198	PRKAA, AMPK	map04714(Thermogenesis)	COG0515(T:Signal transduction mechanisms)	XP_013446646.1(CBL-interacting serine/threonine-protein kinase 12 [Medicago truncatula])	sp|Q9SN43|CIPKC_ARATH(CBL-interacting serine/threonine-protein kinase 12 OS=Arabidopsis thaliana OX=3702 GN=CIPK12 PE=1 SV=1)	PF00069.25(Pkinase:Protein kinase domain); PF07714.17(Pkinase_Tyr:Protein tyrosine kinase); PF03822.14(NAF:NAF domain); PF14531.6(Kinase-like:Kinase-like)
MTR_8g005175	0.0786697	-3.66805	3.63478e-07	4.21719e-05	yes	down	2859.93	240.327	3230.5	2806.66	2542.62	232.33	225.62	263.03		oxygen-evolving enhancer protein	GO:0009523(cellular_component:photosystem II); GO:0019898(cellular_component:extrinsic component of membrane); GO:0005509(molecular_function:calcium ion binding); GO:0045156(molecular_function:electron transporter, transferring electrons within the cyclic electron transport pathway of photosynthesis activity); GO:0009507(cellular_component:chloroplast); GO:0009654(cellular_component:photosystem I…	K08901	psbQ	map00195(Photosynthesis)	ENOG4111SJA(S:Function unknown)	KEH17774.1(oxygen-evolving enhancer protein [Medicago truncatula])	sp|Q41932|PSBQ2_ARATH(Oxygen-evolving enhancer protein 3-2, chloroplastic OS=Arabidopsis thaliana OX=3702 GN=PSBQ2 PE=1 SV=2)	PF05757.11(PsbQ:Oxygen evolving enhancer protein 3 (PsbQ))
MTR_3g098580	492.765	8.94476	3.63752e-07	4.20401e-05	yes	up	0.07	42.27	0.09	0	0.12	31.95	39.4	55.46		AP2 domain class transcription factor	GO:0003700(molecular_function:transcription factor activity, sequence-specific DNA binding); GO:0006355(biological_process:regulation of transcription, DNA-templated); GO:0005634(cellular_component:nucleus); GO:0006351(biological_process:transcription, DNA-templated); GO:0003677(molecular_function:DNA binding)				ENOG410YY7D(K:Transcription)	XP_003602747.1(ethylene-responsive transcription factor ERF114 [Medicago truncatula])	sp|Q9FH54|EF114_ARATH(Ethylene-responsive transcription factor ERF114 OS=Arabidopsis thaliana OX=3702 GN=ERF114 PE=1 SV=1)	PF00847.20(AP2:AP2 domain)
MTR_3g077550	0.0851328	-3.55414	3.6611e-07	4.21493e-05	yes	down	94.6567	8.57667	120.63	88.85	74.49	9.02	8.29	8.42		transmembrane protein, putative	GO:0016556(biological_process:mRNA modification); GO:0016021(cellular_component:integral component of membrane); GO:0016020(cellular_component:membrane); GO:0000023(biological_process:maltose metabolic process); GO:0010103(biological_process:stomatal complex morphogenesis); GO:0019252(biological_process:starch biosynthetic process)				ENOG410ZMB5(S:Function unknown); ENOG410YNKJ(S:Function unknown)	XP_003601241.2(uncharacterized protein LOC11438490 isoform X1 [Medicago truncatula])
MTR_6g082190	0.00521507	-7.5831	3.7035e-07	4.24734e-05	yes	down	42.54	0.346667	58.36	30.21	39.05	0.14	0.5	0.4		hypothetical protein	GO:0046872(molecular_function:metal ion binding); GO:0030001(biological_process:metal ion transport)				ENOG410ZCT8(S:Function unknown); ENOG410Z7HP(S:Function unknown)	XP_003620380.2(uncharacterized protein LOC11442536 [Medicago truncatula])	sp|F4JDJ0|HIP47_ARATH(Heavy metal-associated isoprenylated plant protein 47 OS=Arabidopsis thaliana OX=3702 GN=HIPP47 PE=3 SV=1)
MTR_8g107640	10.919	3.44877	3.73434e-07	4.2663e-05	yes	up	7.31	88.13	6.12	7.76	8.05	88.44	106.77	69.18		annexin D8	GO:0009827(biological_process:plant-type cell wall modification); GO:0009555(biological_process:pollen development); GO:0009860(biological_process:pollen tube growth); GO:0005544(molecular_function:calcium-dependent phospholipid binding); GO:0030048(biological_process:actin filament-based movement); GO:0005509(molecular_function:calcium ion binding); GO:0009414(biological_process:response to wate…	K17095	ANXA7_11		ENOG410XPUN(S:Function unknown)	XP_003631146.1(annexin D5 [Medicago truncatula])	sp|Q9C9X3|ANXD5_ARATH(Annexin D5 OS=Arabidopsis thaliana OX=3702 GN=ANN5 PE=2 SV=2)	PF00191.20(Annexin:Annexin)
MTR_3g058630	0.0787736	-3.66614	3.73697e-07	4.25301e-05	yes	down	263.903	22.1667	274.19	253.92	263.6	25.77	17.6	23.13		ZIP metal ion transporter family protein	GO:0046873(molecular_function:metal ion transmembrane transporter activity); GO:0016020(cellular_component:membrane); GO:0030001(biological_process:metal ion transport); GO:0016021(cellular_component:integral component of membrane); GO:0055085(biological_process:transmembrane transport)	K14709	SLC39A1_2_3, ZIP1_2_3		ENOG4111GP2(J:Translation, ribosomal structure and biogenesis)	XP_013460015.1(zinc transporter 11 [Medicago truncatula])	sp|Q94EG9|ZIP11_ARATH(Zinc transporter 11 OS=Arabidopsis thaliana OX=3702 GN=ZIP11 PE=2 SV=1)	PF02535.22(Zip:ZIP Zinc transporter)
MTR_4g060460	0.0416452	-4.5857	3.74659e-07	4.24775e-05	yes	down	22.7533	1.42	28.6	20.86	18.8	1.49	1.57	1.2		auxin response factor-like protein	GO:0009734(biological_process:auxin-activated signaling pathway); GO:0009725(biological_process:response to hormone); GO:0005634(cellular_component:nucleus); GO:0006355(biological_process:regulation of transcription, DNA-templated); GO:0006351(biological_process:transcription, DNA-templated); GO:0005515(molecular_function:protein binding); GO:0003677(molecular_function:DNA binding)				ENOG4111D9H(K:Transcription)	AES88645.2(auxin response factor-like protein [Medicago truncatula])	sp|Q9ZTX9|ARFD_ARATH(Auxin response factor 4 OS=Arabidopsis thaliana OX=3702 GN=ARF4 PE=1 SV=1)	PF06507.13(Auxin_resp:Auxin response factor); PF02362.21(B3:B3 DNA binding domain); PF02309.16(AUX_IAA:AUX/IAA family)
MTR_5g024990	9.8027	3.29318	3.77302e-07	4.26151e-05	yes	up	18.5267	196.547	15.67	18.99	20.92	216.67	209.83	163.14		type 2 acyl-CoA diacylglycerol acyltransferase	GO:0016020(cellular_component:membrane); GO:0016021(cellular_component:integral component of membrane); GO:0005811(cellular_component:lipid particle); GO:0005789(cellular_component:endoplasmic reticulum membrane); GO:0016740(molecular_function:transferase activity); GO:0019432(biological_process:triglyceride biosynthetic process); GO:0006071(biological_process:glycerol metabolic process); GO:0016…	K14457	MOGAT2, MGAT2	map00561(Glycerolipid metabolism)	ENOG410XTG3(S:Function unknown)	XP_003612436.1(diacylglycerol O-acyltransferase 2D [Medicago truncatula])	sp|K7K424|DAT2D_SOYBN(Diacylglycerol O-acyltransferase 2D OS=Glycine max OX=3847 GN=DGAT2D PE=1 SV=1)	PF03982.13(DAGAT:Diacylglycerol acyltransferase)
MTR_8g091410	0.126838	-2.97894	3.79286e-07	4.26776e-05	yes	down	343.643	47.2767	360.38	364.31	306.24	40.41	55.62	45.8		FKBP-type peptidyl-prolyl cis-trans isomerase	GO:0009535(cellular_component:chloroplast thylakoid membrane); GO:0031679(molecular_function:NADH dehydrogenase (plastoquinone) activity); GO:0000413(biological_process:protein peptidyl-prolyl isomerization); GO:0016853(molecular_function:isomerase activity); GO:0010598(cellular_component:NAD(P)H dehydrogenase complex (plastoquinone)); GO:0009543(cellular_component:chloroplast thylakoid lumen); G…	K01802	E5.2.1.8		COG0545(S:Function unknown)	XP_003630070.1(photosynthetic NDH subunit of lumenal location 4, chloroplastic [Medicago truncatula])	sp|Q9SCY3|PNSL4_ARATH(Photosynthetic NDH subunit of lumenal location 4, chloroplastic OS=Arabidopsis thaliana OX=3702 GN=PNSL4 PE=1 SV=1)	PF00254.28(FKBP_C:FKBP-type peptidyl-prolyl cis-trans isomerase)
MTR_7g076670	0.169121	-2.56387	3.79403e-07	4.25302e-05	yes	down	70.0533	12.9167	72.91	69.54	67.71	12.97	15.25	10.53		phosphomannomutase A1	GO:0005737(cellular_component:cytoplasm); GO:0006013(biological_process:mannose metabolic process); GO:0006972(biological_process:hyperosmotic response); GO:0006487(biological_process:protein N-linked glycosylation); GO:0005829(cellular_component:cytosol); GO:0010498(biological_process:proteasomal protein catabolic process); GO:0045047(biological_process:protein targeting to ER); GO:0009298(biolo…	K17497	PMM	map00520(Amino sugar and nucleotide sugar metabolism); map00051(Fructose and mannose metabolism)	COG0561(S:Function unknown)	XP_003623886.2(phosphomannomutase [Medicago truncatula])	sp|Q1W376|PMM_SOYBN(Phosphomannomutase OS=Glycine max OX=3847 PE=2 SV=1)	PF03332.13(PMM:Eukaryotic phosphomannomutase); PF08282.12(Hydrolase_3:haloacid dehalogenase-like hydrolase)
MTR_2g019530	0.00614937	-7.34535	3.7983e-07	4.24186e-05	yes	down	9.58667	0.06	13.42	7.92	7.42	0.02	0.06	0.1		inwardly rectifying potassium channel subunit	GO:0005267(molecular_function:potassium channel activity); GO:0071805(biological_process:potassium ion transmembrane transport); GO:0006813(biological_process:potassium ion transport); GO:0016021(cellular_component:integral component of membrane); GO:0016020(cellular_component:membrane); GO:0055085(biological_process:transmembrane transport); GO:0005249(molecular_function:voltage-gated potassium …				ENOG410XPSE(U:Intracellular trafficking, secretion, and vesicular transport)	XP_003593936.2(potassium channel KAT1 isoform X2 [Medicago truncatula])	sp|Q38849|KAT2_ARATH(Potassium channel KAT2 OS=Arabidopsis thaliana OX=3702 GN=KAT2 PE=1 SV=3)	PF00520.31(Ion_trans:Ion transport protein); PF11834.8(KHA:KHA, dimerisation domain of potassium ion channel); PF00027.29(cNMP_binding:Cyclic nucleotide-binding domain); PF07885.16(Ion_trans_2:Ion channel)
MTR_5g071900	0.153899	-2.69994	3.83344e-07	4.26513e-05	yes	down	138.737	30.5467	143.37	123.21	149.63	37.48	27.77	26.39		fructose-6-phosphate-2-kinase/fructose-2, 6-bisphosphatase	GO:0016310(biological_process:phosphorylation); GO:0005829(cellular_component:cytosol); GO:0016301(molecular_function:kinase activity); GO:0030246(molecular_function:carbohydrate binding); GO:0046835(biological_process:carbohydrate phosphorylation); GO:0003824(molecular_function:catalytic activity); GO:0004331(molecular_function:fructose-2,6-bisphosphate 2-phosphatase activity); GO:2001070(molecu…	K01103	PFKFB3	map00051(Fructose and mannose metabolism)	COG0406(P:Inorganic ion transport and metabolism)	XP_003615753.2(6-phosphofructo-2-kinase/fructose-2,6-bisphosphatase isoform X1 [Medicago truncatula])	sp|Q9MB58|F26_ARATH(6-phosphofructo-2-kinase/fructose-2,6-bisphosphatase OS=Arabidopsis thaliana OX=3702 GN=FKFBP PE=1 SV=1)	PF01591.18(6PF2K:6-phosphofructo-2-kinase); PF00300.22(His_Phos_1:Histidine phosphatase superfamily (branch 1))
MTR_1g069190	0.0605068	-4.04676	3.83851e-07	4.2549e-05	yes	down	33.0233	2.19	37.53	32.13	29.41	2.09	1.71	2.77		DUF3741 family protein					ENOG410YC9K(S:Function unknown)	XP_013468383.1(uncharacterized protein LOC25484161 [Medicago truncatula])		PF14309.6(DUF4378:Domain of unknown function (DUF4378)); PF12552.8(DUF3741:Protein of unknown function (DUF3741))
MTR_5g092080	0.102323	-3.2888	3.85443e-07	4.25672e-05	yes	down	61.44	6.75	69.38	59.18	55.76	5.37	8.86	6.02		lipocalin-like domain protein	GO:0009535(cellular_component:chloroplast thylakoid membrane); GO:1901562(biological_process:response to paraquat); GO:0010431(biological_process:seed maturation); GO:0009737(biological_process:response to abscisic acid); GO:0031977(cellular_component:thylakoid lumen); GO:0036094(molecular_function:small molecule binding); GO:0046322(biological_process:negative regulation of fatty acid oxidation)…				COG3040(M:Cell wall/membrane/envelope biogenesis)	XP_003617484.2(chloroplastic lipocalin isoform X1 [Medicago truncatula])	sp|Q9STS7|CHL_ARATH(Chloroplastic lipocalin OS=Arabidopsis thaliana OX=3702 GN=CHL PE=1 SV=1)	PF08212.12(Lipocalin_2:Lipocalin-like domain); PF00061.23(Lipocalin:Lipocalin / cytosolic fatty-acid binding protein family)
MTR_6g033450	1687.93	10.721	3.86485e-07	4.25247e-05	yes	up	0.0866667	158.327	0.26	0	0	120.38	168.71	185.89		pathogenesis-related protein bet V I family protein	GO:0005737(cellular_component:cytoplasm); GO:0038023(molecular_function:signaling receptor activity); GO:0005634(cellular_component:nucleus); GO:0009738(biological_process:abscisic acid-activated signaling pathway); GO:0006952(biological_process:defense response); GO:0080163(biological_process:regulation of protein serine/threonine phosphatase activity); GO:0004864(molecular_function:protein phos…				ENOG410ZD18(S:Function unknown)	XP_013451645.1(ABA-responsive protein ABR18 [Medicago truncatula])	sp|Q06930|ABR18_PEA(ABA-responsive protein ABR18 OS=Pisum sativum OX=3888 PE=2 SV=1)	PF00407.19(Bet_v_1:Pathogenesis-related protein Bet v I family)
MTR_4g024630	16.7959	4.07004	3.87682e-07	4.24996e-05	yes	up	3.69333	64.5	4.73	3.33	3.02	72.5	52.41	68.59		plastid transketolase	GO:0004802(molecular_function:transketolase activity); GO:0003824(molecular_function:catalytic activity); GO:0005829(cellular_component:cytosol); GO:0006098(biological_process:pentose-phosphate shunt); GO:0016740(molecular_function:transferase activity)	K00615	E2.2.1.1, tktA, tktB	map00030(Pentose phosphate pathway); map00710(Carbon fixation in photosynthetic organisms)	COG0021(E:Amino acid transport and metabolism)	XP_003605140.1(transketolase, chloroplastic [Medicago truncatula])	sp|Q43848|TKTC_SOLTU(Transketolase, chloroplastic OS=Solanum tuberosum OX=4113 PE=2 SV=1)	PF00456.21(Transketolase_N:Transketolase, thiamine diphosphate binding domain); PF02779.24(Transket_pyr:Transketolase, pyrimidine binding domain); PF02780.20(Transketolase_C:Transketolase, C-terminal domain); PF00676.20(E1_dh:Dehydrogenase E1 component)
MTR_6g004780	13.925	3.7996	3.90408e-07	4.26417e-05	yes	up	7.79333	115.783	8.29	6.39	8.7	125.3	93.95	128.1		sucrase/ferredoxin family protein	GO:0016787(molecular_function:hydrolase activity); GO:0016021(cellular_component:integral component of membrane); GO:0016020(cellular_component:membrane)				ENOG410ZGFF(S:Function unknown)	XP_013450758.2(altered inheritance of mitochondria protein 32 [Medicago truncatula])	sp|Q6BPT6|AIM32_DEBHA(Altered inheritance of mitochondria protein 32 OS=Debaryomyces hansenii (strain ATCC 36239 / CBS 767 / JCM 1990 / NBRC 0083 / IGC 2968) OX=284592 GN=AIM32 PE=3 SV=2)	PF06999.12(Suc_Fer-like:Sucrase/ferredoxin-like)
MTR_3g079390	0.034105	-4.87387	3.90538e-07	4.25003e-05	yes	down	13.12	0.54	15.44	11.28	12.64	0.91	0.49	0.22		DUF247 domain protein	GO:0016021(cellular_component:integral component of membrane); GO:0016020(cellular_component:membrane)				ENOG410ZKCS(S:Function unknown)	AES71571.1(DUF247 domain protein [Medicago truncatula])	sp|Q9SD53|Y3720_ARATH(UPF0481 protein At3g47200 OS=Arabidopsis thaliana OX=3702 GN=At3g47200 PE=2 SV=1)	PF03140.15(DUF247:Plant protein of unknown function)
MTR_4g127480	0.133978	-2.89993	3.90626e-07	4.23552e-05	yes	down	101.897	14.69	118.98	97.86	88.85	13.17	17.06	13.84		subtilisin-like serine protease	GO:0004252(molecular_function:serine-type endopeptidase activity); GO:0016787(molecular_function:hydrolase activity); GO:0005618(cellular_component:cell wall); GO:0016021(cellular_component:integral component of membrane); GO:0016020(cellular_component:membrane); GO:0006508(biological_process:proteolysis); GO:0008233(molecular_function:peptidase activity); GO:0008236(molecular_function:serine-typ…				COG1404(O:Posttranslational modification, protein turnover, chaperones)	XP_003610059.2(subtilisin-like protease SBT2.5 [Medicago truncatula])	sp|O64481|SBT25_ARATH(Subtilisin-like protease SBT2.5 OS=Arabidopsis thaliana OX=3702 GN=SBT2.5 PE=2 SV=1)	PF00082.22(Peptidase_S8:Subtilase family); PF05922.16(Inhibitor_I9:Peptidase inhibitor I9); PF17766.1(fn3_6:Fibronectin type-III domain); PF06280.12(fn3_5:Fn3-like domain); PF02225.22(PA:PA domain)
MTR_8g042770	233.251	7.86574	3.90644e-07	4.22037e-05	yes	up	0.356667	88.4233	0.52	0.35	0.2	98.12	52.95	114.2		zinc induced facilitator-like protein	GO:0022821(molecular_function:potassium ion antiporter activity); GO:0016021(cellular_component:integral component of membrane); GO:0016020(cellular_component:membrane); GO:0009705(cellular_component:plant-type vacuole membrane); GO:0090333(biological_process:regulation of stomatal closure); GO:0005886(cellular_component:plasma membrane); GO:0055085(biological_process:transmembrane transport)				ENOG410XSE0(G:Carbohydrate transport and metabolism)	XP_013445183.1(protein ZINC INDUCED FACILITATOR-LIKE 1 [Medicago truncatula])	sp|Q94BZ1|ZIFL1_ARATH(Protein ZINC INDUCED FACILITATOR-LIKE 1 OS=Arabidopsis thaliana OX=3702 GN=ZIFL1 PE=2 SV=1)	PF07690.16(MFS_1:Major Facilitator Superfamily); PF00083.24(Sugar_tr:Sugar (and other) transporter); PF06609.13(TRI12:Fungal trichothecene efflux pump (TRI12))
MTR_6g082620	6.85334	2.77681	3.91147e-07	4.21054e-05	yes	up	6.11667	48.64	6.24	6.76	5.35	49.16	54.28	42.48		zinc finger, C3HC4 type (RING finger) protein					ENOG41121N2(O:Posttranslational modification, protein turnover, chaperones)	XP_003620418.2(uncharacterized protein LOC11426047 [Medicago truncatula])	sp|Q9ZQF9|MBR1_ARATH(E3 ubiquitin-protein ligase MBR1 OS=Arabidopsis thaliana OX=3702 GN=MBR1 PE=1 SV=1)	PF13639.6(zf-RING_2:Ring finger domain); PF12678.7(zf-rbx1:RING-H2 zinc finger domain); PF13923.6(zf-C3HC4_2:Zinc finger, C3HC4 type (RING finger)); PF17123.5(zf-RING_11:RING-like zinc finger); PF13445.6(zf-RING_UBOX:RING-type zinc-finger); PF00097.25(zf-C3HC4:Zinc finger, C3HC4 type (RING finger)); PF13920.6(zf-C3HC4_3:Zinc finger, C3HC4 type (RING finger)); PF14634.6(zf-RING_5:zinc-RING finger …
MTR_3g031360	0.168647	-2.56793	3.92491e-07	4.20982e-05	yes	down	45.2367	8.23	51.72	42.61	41.38	8.46	9.04	7.19		protein phosphatase 2C family protein	GO:0016787(molecular_function:hydrolase activity); GO:0071482(biological_process:cellular response to light stimulus); GO:0009570(cellular_component:chloroplast stroma); GO:0003824(molecular_function:catalytic activity); GO:0035970(biological_process:peptidyl-threonine dephosphorylation); GO:0010027(biological_process:thylakoid membrane organization); GO:0046777(biological_process:protein autopho…	K17508	PTC7, PPTC7		COG0631(O:Posttranslational modification, protein turnover, chaperones)	XP_003599301.1(probable protein phosphatase 2C 26 [Medicago truncatula])	sp|O64730|P2C26_ARATH(Probable protein phosphatase 2C 26 OS=Arabidopsis thaliana OX=3702 GN=At2g30170 PE=2 SV=2)	PF07228.12(SpoIIE:Stage II sporulation protein E (SpoIIE)); PF00481.21(PP2C:Protein phosphatase 2C); PF13672.6(PP2C_2:Protein phosphatase 2C)
MTR_7g108700	498.274	8.96079	3.95043e-07	4.22201e-05	yes	up	0.0133333	12.2167	0	0	0.04	9.91	15.36	11.38		u6 snRNA-associated-like-Smprotein	GO:0000387(biological_process:spliceosomal snRNP assembly); GO:0033962(biological_process:cytoplasmic mRNA processing body assembly); GO:0006396(biological_process:RNA processing); GO:0005634(cellular_component:nucleus); GO:0000932(cellular_component:cytoplasmic mRNA processing body); GO:0000398(biological_process:mRNA splicing, via spliceosome); GO:0000956(biological_process:nuclear-transcribed …	K12623	LSM4	map03018(RNA degradation); map03040(Spliceosome)	ENOG4111TZU(K:Transcription)	XP_003630090.2(sm-like protein LSM4 [Medicago truncatula])	sp|F4K4E3|LSM4_ARATH(Sm-like protein LSM4 OS=Arabidopsis thaliana OX=3702 GN=LSM4 PE=1 SV=1)	PF01423.22(LSM:LSM domain)
MTR_2g091170	924.763	9.85294	3.96963e-07	4.22737e-05	yes	up	0.0166667	20.15	0	0.05	0	23.33	14.39	22.73		seed biotin containing protein SBP65, putative					ENOG410Z0Q6(S:Function unknown)	XP_013465225.1(seed biotin-containing protein SBP65 [Medicago truncatula])	sp|Q41060|SBP65_PEA(Seed biotin-containing protein SBP65 OS=Pisum sativum OX=3888 GN=SBP65 PE=1 SV=1)
MTR_3g102220	0.155636	-2.68375	3.98298e-07	4.22649e-05	yes	down	22.2567	3.74	22.75	22.09	21.93	3.76	4.36	3.1		papain family cysteine protease	GO:0010494(cellular_component:cytoplasmic stress granule); GO:0048046(cellular_component:apoplast); GO:0016787(molecular_function:hydrolase activity); GO:0005773(cellular_component:vacuole); GO:0016021(cellular_component:integral component of membrane); GO:0000932(cellular_component:cytoplasmic mRNA processing body); GO:0050832(biological_process:defense response to fungus); GO:0006508(biological…				COG4870(O:Posttranslational modification, protein turnover, chaperones)	XP_003603086.1(low-temperature-induced cysteine proteinase [Medicago truncatula])	sp|Q9FMH8|RD21B_ARATH(Probable cysteine protease RD21B OS=Arabidopsis thaliana OX=3702 GN=RD21B PE=1 SV=1)	PF00112.23(Peptidase_C1:Papain family cysteine protease); PF08246.12(Inhibitor_I29:Cathepsin propeptide inhibitor domain (I29)); PF00396.18(Granulin:Granulin); PF03051.15(Peptidase_C1_2:Peptidase C1-like family)
MTR_1g090770	40.5887	5.34301	3.98342e-07	4.21197e-05	yes	up	1.62	59.1067	1.55	1.36	1.95	49.06	56.09	72.17		transmembrane protein, putative	GO:0016021(cellular_component:integral component of membrane)					None	None
MTR_7g073530	0.053858	-4.2147	4.10867e-07	4.32906e-05	yes	down	34.4567	1.78	39.35	35.27	28.75	1.49	1.71	2.14		Serine/Threonine kinase domain protein	GO:0006468(biological_process:protein phosphorylation); GO:0016301(molecular_function:kinase activity); GO:0016310(biological_process:phosphorylation); GO:0016021(cellular_component:integral component of membrane); GO:0016020(cellular_component:membrane); GO:0016740(molecular_function:transferase activity); GO:0004672(molecular_function:protein kinase activity); GO:0005524(molecular_function:ATP …				ENOG410XPP3(T:Signal transduction mechanisms)	XP_013449253.1(serine/threonine-protein kinase STN8, chloroplastic isoform X1 [Medicago truncatula])	sp|Q9LZV4|STN8_ARATH(Serine/threonine-protein kinase STN8, chloroplastic OS=Arabidopsis thaliana OX=3702 GN=STN8 PE=2 SV=1)	PF00069.25(Pkinase:Protein kinase domain); PF07714.17(Pkinase_Tyr:Protein tyrosine kinase); PF14531.6(Kinase-like:Kinase-like)
MTR_5g027530	0.091932	-3.44329	4.11898e-07	4.32464e-05	yes	down	2631.92	259.84	2891.46	2697.75	2306.54	278.4	253.24	247.88		phosphoribulokinase	GO:0009595(biological_process:detection of biotic stimulus); GO:0009867(biological_process:jasmonic acid mediated signaling pathway); GO:0006612(biological_process:protein targeting to membrane); GO:0048046(cellular_component:apoplast); GO:0031348(biological_process:negative regulation of defense response); GO:0009697(biological_process:salicylic acid biosynthetic process); GO:0042742(biological_…	K00855	PRK, prkB	map00710(Carbon fixation in photosynthetic organisms)	COG0572(I:Lipid transport and metabolism); COG0572(Q:Secondary metabolites biosynthesis, transport and catabolism)	XP_003612664.1(phosphoribulokinase, chloroplastic [Medicago truncatula])	sp|P27774|KPPR_MESCR(Phosphoribulokinase, chloroplastic OS=Mesembryanthemum crystallinum OX=3544 PE=2 SV=1)	PF00485.18(PRK:Phosphoribulokinase / Uridine kinase family)
MTR_7g006540	0.0786421	-3.66855	4.15214e-07	4.34416e-05	yes	down	11.74	0.976667	11.89	11.42	11.91	1.21	1.01	0.71		peptide transporter	GO:0006857(biological_process:oligopeptide transport); GO:0005215(molecular_function:transporter activity); GO:0016021(cellular_component:integral component of membrane); GO:0016020(cellular_component:membrane); GO:0022857(molecular_function:transmembrane transporter activity); GO:0055085(biological_process:transmembrane transport)				COG3104(S:Function unknown)	XP_003621048.1(protein NRT1/ PTR FAMILY 6.1 [Medicago truncatula])	sp|Q9LYR6|PTR49_ARATH(Protein NRT1/ PTR FAMILY 6.1 OS=Arabidopsis thaliana OX=3702 GN=NPF6.1 PE=2 SV=1)	PF00854.21(PTR2:POT family)
MTR_3g092040	0.184706	-2.4367	4.17327e-07	4.351e-05	yes	down	230.993	43.84	255.78	217.66	219.54	42.37	46.52	42.63		rhodanese/cell cycle control phosphatase superfamily protein	GO:0009535(cellular_component:chloroplast thylakoid membrane); GO:0009941(cellular_component:chloroplast envelope); GO:0009507(cellular_component:chloroplast)				ENOG4111JU1(S:Function unknown)	XP_003602308.1(rhodanese-like domain-containing protein 14, chloroplastic [Medicago truncatula])	sp|Q94A65|STR14_ARATH(Rhodanese-like domain-containing protein 14, chloroplastic OS=Arabidopsis thaliana OX=3702 GN=At4g27700 PE=2 SV=1)	PF00581.20(Rhodanese:Rhodanese-like domain)
MTR_7g101290	0.0265569	-5.23477	4.19002e-07	4.35324e-05	yes	down	34.61	0.986667	32.24	32.61	38.98	0.54	1.23	1.19		cytokinin riboside 5'-monophosphate phosphoribohydrolase	GO:0016787(molecular_function:hydrolase activity); GO:0005829(cellular_component:cytosol); GO:0005634(cellular_component:nucleus); GO:0016799(molecular_function:hydrolase activity, hydrolyzing N-glycosyl compounds); GO:0009691(biological_process:cytokinin biosynthetic process)	K06966	ppnN	map00240(Pyrimidine metabolism); map00230(Purine metabolism)	COG1611(S:Function unknown)	XP_013443105.1(cytokinin riboside 5'-monophosphate phosphoribohydrolase LOG3 [Medicago truncatula])	sp|Q8L8B8|LOG3_ARATH(Cytokinin riboside 5'-monophosphate phosphoribohydrolase LOG3 OS=Arabidopsis thaliana OX=3702 GN=LOG3 PE=1 SV=1)	PF03641.14(Lysine_decarbox:Possible lysine decarboxylase); PF18306.1(LDcluster4:SLOG cluster4 family)
MTR_2g062220	14.7643	3.88404	4.22841e-07	4.37788e-05	yes	up	2.06	32.5867	2.31	1.95	1.92	32.34	28.27	37.15		oxidoreductase/transition metal ion-binding protein	GO:0016021(cellular_component:integral component of membrane); GO:0016020(cellular_component:membrane)				ENOG410YZTV(S:Function unknown)	RHN74325.1(hypothetical protein MtrunA17_Chr2g0309051 [Medicago truncatula])
MTR_2g095440	29.1952	4.86766	4.31873e-07	4.45591e-05	yes	up	3.77333	119.6	3.36	3.58	4.38	153.12	86.22	119.46		ABC transporter family protein	GO:0016787(molecular_function:hydrolase activity); GO:0016887(molecular_function:ATPase activity); GO:0005524(molecular_function:ATP binding); GO:0000166(molecular_function:nucleotide binding)	K06185	ABCF2		COG0488(S:Function unknown)	XP_013465355.1(ABC transporter F family member 1 isoform X1 [Medicago truncatula])	sp|Q9FJH6|AB1F_ARATH(ABC transporter F family member 1 OS=Arabidopsis thaliana OX=3702 GN=ABCF1 PE=2 SV=1)	PF00005.27(ABC_tran:ABC transporter); PF12848.7(ABC_tran_Xtn:ABC transporter); PF13304.6(AAA_21:AAA domain, putative AbiEii toxin, Type IV TA system)
MTR_4g086710	310.614	8.27898	4.43555e-07	4.56066e-05	yes	up	0.163333	51.09	0.4	0.09	0	58.24	42.79	52.24		plastocyanin-like domain protein	GO:0016021(cellular_component:integral component of membrane); GO:0022900(biological_process:electron transport chain); GO:0009055(molecular_function:electron carrier activity)				ENOG410YPAM(S:Function unknown)	XP_003608028.1(uncharacterized protein LOC11444527 [Medicago truncatula])		PF02298.17(Cu_bind_like:Plastocyanin-like domain)
MTR_0275s0010	0.120517	-3.05269	4.48659e-07	4.59729e-05	yes	down	70.5	9.1	74.37	64.47	72.66	9.54	7.89	9.87		glucose-6-phosphate 1-dehydrogenase	GO:0050661(molecular_function:NADP binding); GO:0016614(molecular_function:oxidoreductase activity, acting on CH-OH group of donors); GO:0004345(molecular_function:glucose-6-phosphate dehydrogenase activity); GO:0006098(biological_process:pentose-phosphate shunt); GO:0006006(biological_process:glucose metabolic process); GO:0055114(biological_process:oxidation-reduction process)	K00036	G6PD, zwf	map00480(Glutathione metabolism); map00030(Pentose phosphate pathway)	COG0364(G:Carbohydrate transport and metabolism)	KEH16215.1(glucose-6-phosphate 1-dehydrogenase, partial [Medicago truncatula])	sp|Q43839|G6PDC_SOLTU(Glucose-6-phosphate 1-dehydrogenase, chloroplastic OS=Solanum tuberosum OX=4113 PE=1 SV=1)	PF02781.16(G6PD_C:Glucose-6-phosphate dehydrogenase, C-terminal domain); PF00479.22(G6PD_N:Glucose-6-phosphate dehydrogenase, NAD binding domain)
MTR_4g082950	0.12597	-2.98885	4.57747e-07	4.67435e-05	yes	down	61.66	6.10333	74.18	55.73	55.07	5.23	7.73	5.35		glycogen/starch/alpha-glucan phosphorylase family protein	GO:0005737(cellular_component:cytoplasm); GO:0005975(biological_process:carbohydrate metabolic process); GO:0005980(biological_process:glycogen catabolic process); GO:0004645(molecular_function:phosphorylase activity); GO:0102250(molecular_function:linear malto-oligosaccharide phosphorylase activity); GO:0016740(molecular_function:transferase activity); GO:0030170(molecular_function:pyridoxal pho…	K00688	PYG, glgP	map00500(Starch and sucrose metabolism); map04217(Necroptosis)	COG0058(S:Function unknown)	XP_003607789.2(alpha-1,4 glucan phosphorylase L-2 isozyme, chloroplastic/amyloplastic isoform X1 [Medicago truncatula])	sp|P53535|PHSL2_SOLTU(Alpha-1,4 glucan phosphorylase L-2 isozyme, chloroplastic/amyloplastic OS=Solanum tuberosum OX=4113 GN=STP-1 PE=1 SV=1)	PF00343.20(Phosphorylase:Carbohydrate phosphorylase)
MTR_1g075865	22.1715	4.47063	4.59625e-07	4.67751e-05	yes	up	3.51667	85.2333	3.08	2.97	4.5	84.28	88.02	83.4		SMP-30/gluconolaconase/LRE-like region protein	GO:0016844(molecular_function:strictosidine synthase activity); GO:0009058(biological_process:biosynthetic process); GO:0016020(cellular_component:membrane); GO:0016021(cellular_component:integral component of membrane); GO:0005783(cellular_component:endoplasmic reticulum)				COG3386(G:Carbohydrate transport and metabolism)	KEH42757.1(SMP-30/gluconolaconase/LRE-like region protein [Medicago truncatula])	sp|Q9SD05|SSL6_ARATH(Protein STRICTOSIDINE SYNTHASE-LIKE 6 OS=Arabidopsis thaliana OX=3702 GN=SSL6 PE=2 SV=1)	PF03088.16(Str_synth:Strictosidine synthase); PF08450.12(SGL:SMP-30/Gluconolactonase/LRE-like region)
MTR_4g012850	23.4329	4.55046	4.61676e-07	4.6824e-05	yes	up	4.76333	117.253	4.83	5.37	4.09	160.56	109.09	82.11		carnitine/acylcarnitine carrier CACL-like protein	GO:0022857(molecular_function:transmembrane transporter activity); GO:0016020(cellular_component:membrane); GO:0006844(biological_process:acyl carnitine transport); GO:0016021(cellular_component:integral component of membrane); GO:0055085(biological_process:transmembrane transport)	K15109	SLC25A20_29, CACT, CACL, CRC1	map04714(Thermogenesis)	ENOG410Z9ZS(S:Function unknown)	XP_003604475.1(mitochondrial arginine transporter BAC2 [Medicago truncatula])	sp|Q9CA93|BAC2_ARATH(Mitochondrial arginine transporter BAC2 OS=Arabidopsis thaliana OX=3702 GN=BAC2 PE=1 SV=1)	PF00153.27(Mito_carr:Mitochondrial carrier protein)
MTR_8g019510	0.108057	-3.21013	4.68046e-07	4.73091e-05	yes	down	78.04	8.72667	80.28	81.96	71.88	5.76	9.92	10.5		rossmann-fold NAD(P)-binding domain protein	GO:0009507(cellular_component:chloroplast)				ENOG4112BM2(S:Function unknown)	RHN39402.1(putative NAD(P)-binding domain-containing protein [Medicago truncatula])		PF13460.6(NAD_binding_10:NAD(P)H-binding); PF05368.13(NmrA:NmrA-like family)
MTR_3g088845	54.5681	5.76998	4.76445e-07	4.79954e-05	yes	up	3.06	162.847	2	3.22	3.96	190.08	172.53	125.93		2-oxoisovalerate dehydrogenase subunit alpha	GO:0005947(cellular_component:mitochondrial alpha-ketoglutarate dehydrogenase complex); GO:0016624(molecular_function:oxidoreductase activity, acting on the aldehyde or oxo group of donors, disulfide as acceptor); GO:0003826(molecular_function:alpha-ketoacid dehydrogenase activity); GO:0055114(biological_process:oxidation-reduction process); GO:0003863(molecular_function:3-methyl-2-oxobutanoate d…	K00166	BCKDHA, bkdA1	map00280(Valine, leucine and isoleucine degradation); map00640(Propanoate metabolism)	COG1071(S:Function unknown)	XP_013461349.1(2-oxoisovalerate dehydrogenase subunit alpha 1, mitochondrial [Medicago truncatula])	sp|Q9LPL5|ODBA1_ARATH(2-oxoisovalerate dehydrogenase subunit alpha 1, mitochondrial OS=Arabidopsis thaliana OX=3702 GN=At1g21400 PE=2 SV=1)	PF00676.20(E1_dh:Dehydrogenase E1 component); PF13292.6(DXP_synthase_N:1-deoxy-D-xylulose-5-phosphate synthase); PF02775.21(TPP_enzyme_C:Thiamine pyrophosphate enzyme, C-terminal TPP binding domain)
MTR_2g017955	0.120728	-3.05017	4.76517e-07	4.7841e-05	yes	down	26.73	3.41333	27.27	25.52	27.4	3.09	3.4	3.75		GDSL-like lipase/acylhydrolase	GO:0016787(molecular_function:hydrolase activity); GO:0004806(molecular_function:triglyceride lipase activity); GO:0006629(biological_process:lipid metabolic process); GO:0016788(molecular_function:hydrolase activity, acting on ester bonds)				COG3240(S:Function unknown)	XP_013462636.1(GDSL esterase/lipase At1g29670 isoform X2 [Medicago truncatula])	sp|Q9C7N4|GDL15_ARATH(GDSL esterase/lipase At1g29670 OS=Arabidopsis thaliana OX=3702 GN=At1g29670 PE=2 SV=1)	PF00657.22(Lipase_GDSL:GDSL-like Lipase/Acylhydrolase)
MTR_2g024300	0.177215	-2.49643	4.79287e-07	4.79576e-05	yes	down	208.197	40.0333	236.43	193.16	195	36.86	45.4	37.84		chaperonin-like RbcX protein					ENOG4112182(S:Function unknown)	XP_013462892.1(chaperonin-like RBCX protein 1, chloroplastic [Medicago truncatula])	sp|Q94AU9|RBCX1_ARATH(Chaperonin-like RBCX protein 1, chloroplastic OS=Arabidopsis thaliana OX=3702 GN=RBCX1 PE=1 SV=1)	PF02341.15(RcbX:RbcX protein)
MTR_2g007300	0.160478	-2.63956	4.83752e-07	4.82426e-05	yes	down	139.197	24.19	156.65	138.21	122.73	21.87	28.89	21.81		plastid lipid-associated protein					ENOG4111HBZ(S:Function unknown)	XP_003593055.2(probable plastid-lipid-associated protein 4, chloroplastic [Medicago truncatula])	sp|Q9LU85|PAP4_ARATH(Probable plastid-lipid-associated protein 4, chloroplastic OS=Arabidopsis thaliana OX=3702 GN=PAP4 PE=1 SV=1)	PF04755.12(PAP_fibrillin:PAP_fibrillin)
MTR_4g087110	9.86892	3.30289	4.84474e-07	4.81535e-05	yes	up	35.4	378.43	33.29	37.01	35.9	294.02	451.35	389.92		senescence-associated nodulin	GO:0046872(molecular_function:metal ion binding); GO:0055114(biological_process:oxidation-reduction process); GO:0051213(molecular_function:dioxygenase activity); GO:0016491(molecular_function:oxidoreductase activity)				COG3491(S:Function unknown)	XP_003608047.1(protein DMR6-LIKE OXYGENASE 1 [Medicago truncatula])	sp|Q9ZSA8|DLO1_ARATH(Protein DMR6-LIKE OXYGENASE 1 OS=Arabidopsis thaliana OX=3702 GN=DLO1 PE=1 SV=1)	PF03171.20(2OG-FeII_Oxy:2OG-Fe(II) oxygenase superfamily); PF14226.6(DIOX_N:non-haem dioxygenase in morphine synthesis N-terminal)
MTR_2g020820	0.0624349	-4.0015	4.84588e-07	4.80048e-05	yes	down	192.25	12.9567	197.5	185.62	193.63	9.32	18.49	11.06		hypothetical protein	GO:0016021(cellular_component:integral component of membrane); GO:0005777(cellular_component:peroxisome); GO:0004674(molecular_function:protein serine/threonine kinase activity); GO:0022857(molecular_function:transmembrane transporter activity); GO:0005886(cellular_component:plasma membrane); GO:0046777(biological_process:protein autophosphorylation)				ENOG4111Y4K(S:Function unknown)	XP_003594055.1(uncharacterized protein At4g15545 isoform X1 [Medicago truncatula])	sp|Q93W28|Y4554_ARATH(Uncharacterized protein At4g15545 OS=Arabidopsis thaliana OX=3702 GN=At4g15545 PE=1 SV=1)
MTR_4g015260	0.0770925	-3.69727	4.85009e-07	4.78874e-05	yes	down	102.71	8.93333	103.16	95.69	109.28	6.79	12.74	7.27		group 1 family glycosyltransferase	GO:0009941(cellular_component:chloroplast envelope); GO:0016740(molecular_function:transferase activity); GO:0046506(biological_process:sulfolipid biosynthetic process); GO:0009247(biological_process:glycolipid biosynthetic process); GO:0046510(molecular_function:UDP-sulfoquinovose:DAG sulfoquinovosyltransferase activity)	K06119	SQD2	map00561(Glycerolipid metabolism)	COG0438(M:Cell wall/membrane/envelope biogenesis)	XP_003604630.1(sulfoquinovosyl transferase SQD2 [Medicago truncatula])	sp|Q8S4F6|SQD2_ARATH(Sulfoquinovosyl transferase SQD2 OS=Arabidopsis thaliana OX=3702 GN=SQD2 PE=1 SV=1)	PF00534.20(Glycos_transf_1:Glycosyl transferases group 1); PF13692.6(Glyco_trans_1_4:Glycosyl transferases group 1); PF13439.6(Glyco_transf_4:Glycosyltransferase Family 4); PF13579.6(Glyco_trans_4_4:Glycosyl transferase 4-like domain); PF13524.6(Glyco_trans_1_2:Glycosyl transferases group 1); PF13477.6(Glyco_trans_4_2:Glycosyl transferase 4-like)
MTR_5g020020	0.107941	-3.21169	4.91627e-07	4.83806e-05	yes	down	77.0933	9.73	74.02	78.61	78.65	7.67	13.06	8.46		cytochrome P450 family protein	GO:0016020(cellular_component:membrane); GO:0004497(molecular_function:monooxygenase activity); GO:0010268(biological_process:brassinosteroid homeostasis); GO:0020037(molecular_function:heme binding); GO:0016132(biological_process:brassinosteroid biosynthetic process); GO:0016021(cellular_component:integral component of membrane); GO:0016705(molecular_function:oxidoreductase activity, acting on p…	K09587	CYP90B1, DWF4	map00905(Brassinosteroid biosynthesis)	COG2124(L:Replication, recombination and repair)	XP_003611982.2(cytochrome P450 90B1 [Medicago truncatula])	sp|O64989|C90B1_ARATH(Cytochrome P450 90B1 OS=Arabidopsis thaliana OX=3702 GN=CYP90B1 PE=1 SV=2)	PF00067.22(p450:Cytochrome P450)
MTR_1g492600	11.5467	3.5294	4.92879e-07	4.83443e-05	yes	up	22.2133	294.593	23	22.05	21.59	370.77	247.26	265.75		transmembrane protein, putative	GO:0016021(cellular_component:integral component of membrane); GO:0016020(cellular_component:membrane); GO:0009507(cellular_component:chloroplast)				ENOG410Z6YY(S:Function unknown)	XP_013469362.1(uncharacterized protein LOC25485800 [Medicago truncatula])
MTR_1g080250	10.4595	3.38674	4.93204e-07	4.82175e-05	yes	up	22.97	264.677	22.23	25.28	21.4	208.58	282.08	303.37		L-allo-threonine aldolase-like protein	GO:0006567(biological_process:threonine catabolic process); GO:0006545(biological_process:glycine biosynthetic process); GO:0016829(molecular_function:lyase activity); GO:0006520(biological_process:cellular amino acid metabolic process); GO:0003824(molecular_function:catalytic activity); GO:0008732(molecular_function:L-allo-threonine aldolase activity); GO:0005829(cellular_component:cytosol)	K01620	ltaE	map00260(Glycine, serine and threonine metabolism)	COG2008(E:Amino acid transport and metabolism)	AES61224.1(L-allo-threonine aldolase-like protein [Medicago truncatula])	sp|Q8RXU4|THA1_ARATH(Probable low-specificity L-threonine aldolase 1 OS=Arabidopsis thaliana OX=3702 GN=THA1 PE=1 SV=1)	PF01212.21(Beta_elim_lyase:Beta-eliminating lyase); PF00155.21(Aminotran_1_2:Aminotransferase class I and II); PF01041.17(DegT_DnrJ_EryC1:DegT/DnrJ/EryC1/StrS aminotransferase family)
MTR_4g117040	123.937	6.95346	4.93353e-07	4.80745e-05	yes	up	0.27	61.8033	0.43	0.09	0.29	60.19	75.98	49.24		cysteine-rich RLK (receptor-like kinase) protein	GO:0006468(biological_process:protein phosphorylation); GO:0016301(molecular_function:kinase activity); GO:0005975(biological_process:carbohydrate metabolic process); GO:0016310(biological_process:phosphorylation); GO:0016021(cellular_component:integral component of membrane); GO:0016020(cellular_component:membrane); GO:0016740(molecular_function:transferase activity); GO:0008061(molecular_functi…	K04733	IRAK4		COG3325(G:Carbohydrate transport and metabolism)	XP_013458150.1(cysteine-rich receptor-like protein kinase 10 [Medicago truncatula])	sp|Q9LW83|CE101_ARATH(G-type lectin S-receptor-like serine/threonine-protein kinase CES101 OS=Arabidopsis thaliana OX=3702 GN=CES101 PE=2 SV=2)	PF00704.28(Glyco_hydro_18:Glycosyl hydrolases family 18); PF00069.25(Pkinase:Protein kinase domain); PF07714.17(Pkinase_Tyr:Protein tyrosine kinase)
MTR_4g076940	0.181247	-2.46397	4.94313e-07	4.80111e-05	yes	down	76.3833	15.0867	84.05	68.55	76.55	13.53	17.08	14.65		white-brown-complex ABC transporter family protein	GO:0016787(molecular_function:hydrolase activity); GO:0042626(molecular_function:ATPase activity, coupled to transmembrane movement of substances); GO:0099131(deleted:old GO); GO:0016021(cellular_component:integral component of membrane); GO:0016020(cellular_component:membrane); GO:0000166(molecular_function:nucleotide binding); GO:0008559(molecular_function:xenobiotic-transporting ATPase activit…				COG1131(V:Defense mechanisms)	XP_013456597.1(ABC transporter G family member 15 isoform X1 [Medicago truncatula])	sp|Q8RWI9|AB15G_ARATH(ABC transporter G family member 15 OS=Arabidopsis thaliana OX=3702 GN=ABCG15 PE=2 SV=2)	PF01061.24(ABC2_membrane:ABC-2 type transporter); PF00005.27(ABC_tran:ABC transporter); PF13555.6(AAA_29:P-loop containing region of AAA domain); PF13191.6(AAA_16:AAA ATPase domain); PF03193.16(RsgA_GTPase:RsgA GTPase)
MTR_2g078540	0.182273	-2.45582	5.00347e-07	4.84394e-05	yes	down	159.12	31.39	174.97	149.73	152.66	28.12	36.2	29.85		transmembrane protein, putative	GO:0009535(cellular_component:chloroplast thylakoid membrane); GO:0016021(cellular_component:integral component of membrane); GO:0016020(cellular_component:membrane)				ENOG411253T(S:Function unknown)	XP_013464631.1(uncharacterized protein LOC25487288 [Medicago truncatula])		PF11282.8(DUF3082:Protein of unknown function (DUF3082))
MTR_6g078100	0.0130244	-6.26264	5.00854e-07	4.83316e-05	yes	down	274.083	3.9	233.09	303.56	285.6	5.37	4.57	1.76		Kunitz type trypsin inhibitor / miraculin	GO:0010951(biological_process:negative regulation of endopeptidase activity); GO:0004866(molecular_function:endopeptidase inhibitor activity)				ENOG410YHN1(O:Posttranslational modification, protein turnover, chaperones)	XP_003620172.1(kunitz trypsin inhibitor 2 [Medicago truncatula])	sp|Q9LMU2|KTI2_ARATH(Kunitz trypsin inhibitor 2 OS=Arabidopsis thaliana OX=3702 GN=KTI2 PE=2 SV=1)	PF00197.18(Kunitz_legume:Trypsin and protease inhibitor)
MTR_5g030950	0.120117	-3.05749	5.06246e-07	4.86943e-05	yes	down	1264.72	163.333	1421.11	1237.06	1135.99	160.48	175.31	154.21		serine hydroxymethyltransferase	GO:0004372(molecular_function:glycine hydroxymethyltransferase activity); GO:0006730(biological_process:one-carbon metabolic process); GO:0035999(biological_process:tetrahydrofolate interconversion); GO:0005739(cellular_component:mitochondrion); GO:0003824(molecular_function:catalytic activity); GO:0016740(molecular_function:transferase activity); GO:0019264(biological_process:glycine biosyntheti…	K00600	glyA, SHMT	map00460(Cyanoamino acid metabolism); map00630(Glyoxylate and dicarboxylate metabolism); map00670(One carbon pool by folate); map00260(Glycine, serine and threonine metabolism)	COG0112(E:Amino acid transport and metabolism)	XP_003612954.1(serine hydroxymethyltransferase, mitochondrial [Medicago truncatula])	sp|P34899|GLYM_PEA(Serine hydroxymethyltransferase, mitochondrial OS=Pisum sativum OX=3888 PE=1 SV=1)	PF00464.19(SHMT:Serine hydroxymethyltransferase)
MTR_1g109350	0.0197139	-5.66464	5.08997e-07	4.88015e-05	yes	down	76.09	1.58667	93.52	76.26	58.49	1.52	1.04	2.2		B-box zinc finger protein, putative	GO:0008270(molecular_function:zinc ion binding); GO:0005622(cellular_component:intracellular)				ENOG4111DUW(S:Function unknown)	XP_013470128.1(putative zinc finger protein At1g68190 [Medicago truncatula])	sp|Q9C9F4|COLX_ARATH(Putative zinc finger protein At1g68190 OS=Arabidopsis thaliana OX=3702 GN=At1g68190 PE=2 SV=1)
MTR_7g099540	0.127373	-2.97287	5.10006e-07	4.87415e-05	yes	down	55.4	7.66	55.71	56.11	54.38	6.91	9.97	6.1		transcription factor	GO:0048608(biological_process:reproductive structure development); GO:0010161(biological_process:red light signaling pathway); GO:0009740(biological_process:gibberellic acid mediated signaling pathway); GO:0009686(biological_process:gibberellin biosynthetic process); GO:0009959(biological_process:negative gravitropism); GO:0010187(biological_process:negative regulation of seed germination); GO:00…				ENOG41116VE(K:Transcription)	XP_003625475.1(transcription factor PIF1 isoform X1 [Medicago truncatula])	sp|Q8GZM7|PIF1_ARATH(Transcription factor PIF1 OS=Arabidopsis thaliana OX=3702 GN=PIF1 PE=1 SV=1)	PF00010.26(HLH:Helix-loop-helix DNA-binding domain)
MTR_4g115530	0.0789709	-3.66253	5.11202e-07	4.86998e-05	yes	down	44.2633	4.06667	48.5	42.84	41.45	2.91	4.72	4.57		glycosyltransferase	GO:0016021(cellular_component:integral component of membrane); GO:0016740(molecular_function:transferase activity); GO:0006486(biological_process:protein glycosylation); GO:0016757(molecular_function:transferase activity, transferring glycosyl groups)	K18789	XGD1		ENOG410XTFH(S:Function unknown)	XP_003609423.2(probable glycosyltransferase At3g42180 [Medicago truncatula])	sp|Q94AA9|XGD1_ARATH(Xylogalacturonan beta-1,3-xylosyltransferase OS=Arabidopsis thaliana OX=3702 GN=XGD1 PE=1 SV=2)	PF03016.15(Exostosin:Exostosin family)
MTR_7g093490	0.0637335	-3.9718	5.13848e-07	4.87959e-05	yes	down	285.833	18.47	278.06	298.98	280.46	20.35	14	21.06		thioredoxin	GO:0009570(cellular_component:chloroplast stroma); GO:0005623(cellular_component:cell); GO:0045454(biological_process:cell redox homeostasis); GO:0015035(molecular_function:protein disulfide oxidoreductase activity); GO:0006662(biological_process:glycerol ether metabolic process); GO:0055114(biological_process:oxidation-reduction process); GO:0016491(molecular_function:oxidoreductase activity)				COG0526(O:Posttranslational modification, protein turnover, chaperones)	XP_003625285.1(thioredoxin-like 3-1, chloroplastic isoform X1 [Medicago truncatula])	sp|Q9FG36|TRL31_ARATH(Thioredoxin-like 3-1, chloroplastic OS=Arabidopsis thaliana OX=3702 GN=WCRKC1 PE=2 SV=3)	PF00085.20(Thioredoxin:Thioredoxin); PF13098.6(Thioredoxin_2:Thioredoxin-like domain)
MTR_4g132360	0.0567106	-4.14024	5.18719e-07	4.91021e-05	yes	down	1841.19	112.15	2179.14	1853.71	1490.71	83.65	131.71	121.09		glycine cleavage system T protein	GO:0022626(cellular_component:cytosolic ribosome); GO:0009658(biological_process:chloroplast organization); GO:0008483(molecular_function:transaminase activity); GO:0042744(biological_process:hydrogen peroxide catabolic process); GO:0048481(biological_process:plant ovule development); GO:0009534(cellular_component:chloroplast thylakoid); GO:0005960(cellular_component:glycine cleavage complex); GO…	K00605	gcvT, AMT	map00630(Glyoxylate and dicarboxylate metabolism); map00670(One carbon pool by folate); map00260(Glycine, serine and threonine metabolism)	COG0404(E:Amino acid transport and metabolism)	XP_003610456.1(aminomethyltransferase, mitochondrial isoform X1 [Medicago truncatula])	sp|P49364|GCST_PEA(Aminomethyltransferase, mitochondrial OS=Pisum sativum OX=3888 GN=GDCST PE=1 SV=2)	PF01571.21(GCV_T:Aminomethyltransferase folate-binding domain); PF08669.11(GCV_T_C:Glycine cleavage T-protein C-terminal barrel domain)
MTR_7g033325	0.129912	-2.9444	5.2119e-07	4.91798e-05	yes	down	39.52	5.48	45.79	36.33	36.44	6.19	4.84	5.41		beta-1,4-N-acetylglucosaminyltransferase-like protein	GO:0003830(molecular_function:beta-1,4-mannosylglycoprotein 4-beta-N-acetylglucosaminyltransferase activity); GO:0006487(biological_process:protein N-linked glycosylation); GO:0016021(cellular_component:integral component of membrane); GO:0016020(cellular_component:membrane); GO:0006044(biological_process:N-acetylglucosamine metabolic process); GO:0016740(molecular_function:transferase activity);…	K00737	MGAT3	map00510(N-Glycan biosynthesis)	ENOG410YQKP(S:Function unknown)	XP_013448093.1(uncharacterized protein LOC25497910 isoform X1 [Medicago truncatula])	sp|Q09327|MGAT3_HUMAN(Beta-1,4-mannosyl-glycoprotein 4-beta-N-acetylglucosaminyltransferase OS=Homo sapiens OX=9606 GN=MGAT3 PE=2 SV=3)	PF04724.13(Glyco_transf_17:Glycosyltransferase family 17)
MTR_4g011230	411.777	8.68572	5.2184e-07	4.90859e-05	yes	up	1.47333	702.753	0.7	3.06	0.66	909.76	657.21	541.29		late embryogenesis abundant protein group 3 protein								PF01442.18(Apolipoprotein:Apolipoprotein A1/A4/E domain)
MTR_5g034320	0.0608732	-4.03805	5.22521e-07	4.89954e-05	yes	down	86.6467	5.68333	108.15	86.63	65.16	6.66	6.21	4.18		polygalacturonase non-catalytic protein					ENOG410YDAC(S:Function unknown)	XP_003613234.1(polygalacturonase 1 beta-like protein 3 [Medicago truncatula])	sp|P92990|PGL3_ARATH(Polygalacturonase 1 beta-like protein 3 OS=Arabidopsis thaliana OX=3702 GN=PGL3 PE=2 SV=2)	PF03181.15(BURP:BURP domain)
MTR_4g105020	20.4833	4.35638	5.24947e-07	4.90685e-05	yes	up	2.62667	55.88	2.27	3.15	2.46	73.21	48.07	46.36		PB1 domain protein	GO:0005515(molecular_function:protein binding)				ENOG41118CH(S:Function unknown)	XP_013457754.1(uncharacterized protein LOC25493721 [Medicago truncatula])		PF00564.24(PB1:PB1 domain)
MTR_4g103840	396.66	8.63176	5.33628e-07	4.97241e-05	yes	up	0.136667	66.0033	0	0.16	0.25	68.6	90.26	39.15		hypothetical protein					ENOG410YJ5T(S:Function unknown)	XP_003608867.1(uncharacterized protein LOC11412046 [Medicago truncatula])
MTR_8g096960	0.123026	-3.02296	5.33921e-07	4.95965e-05	yes	down	25.0167	3.29333	26.15	27.67	21.23	3.11	3.87	2.9		stress responsive A/B barrel domain protein					ENOG4111NY8(S:Function unknown)	XP_013447005.1(uncharacterized protein LOC25502026 [Medicago truncatula])		PF07876.12(Dabb:Stress responsive A/B Barrel Domain); PF07045.11(DUF1330:Domain of unknown function (DUF1330))
MTR_3g051460	63.5734	5.99035	5.35004e-07	4.95427e-05	yes	up	1.23	78.7767	1.42	1.44	0.83	100.47	50.04	85.82		peptide methionine sulfoxide reductase family protein	GO:0005737(cellular_component:cytoplasm); GO:0036456(molecular_function:L-methionine-(S)-S-oxide reductase activity); GO:0008113(molecular_function:peptide-methionine (S)-S-oxide reductase activity); GO:0034599(biological_process:cellular response to oxidative stress); GO:0055114(biological_process:oxidation-reduction process)	K07304	msrA		COG0225(O:Posttranslational modification, protein turnover, chaperones)	XP_013459795.1(peptide methionine sulfoxide reductase A1 isoform X1 [Medicago truncatula])	sp|Q9FKF7|MSRA1_ARATH(Peptide methionine sulfoxide reductase A1 OS=Arabidopsis thaliana OX=3702 GN=MSRA1 PE=2 SV=1)	PF01625.21(PMSR:Peptide methionine sulfoxide reductase)
MTR_4g081420	0.105138	-3.24964	5.39802e-07	4.98322e-05	yes	down	36.09	4.26	42.54	38.02	27.71	4.06	4.82	3.9		C2H2-like zinc finger protein	GO:0003676(molecular_function:nucleic acid binding)				ENOG41122MS(S:Function unknown)	XP_003607708.1(uncharacterized protein LOC11440887 [Medicago truncatula])
MTR_7g082220	0.142194	-2.81406	5.40581e-07	4.97501e-05	yes	down	12.8	1.96	14.56	12.37	11.47	1.71	2.38	1.79		DUF4378 domain protein					ENOG410YEDQ(S:Function unknown)	XP_003624345.1(uncharacterized protein LOC11438404 [Medicago truncatula])		PF14309.6(DUF4378:Domain of unknown function (DUF4378)); PF14383.6(VARLMGL:DUF761-associated sequence motif)
MTR_7g076080	0.14157	-2.82041	5.41369e-07	4.96694e-05	yes	down	21.6133	3.31333	19.59	22.54	22.71	2.76	3.95	3.23		homeobox leucine zipper protein	GO:0043565(molecular_function:sequence-specific DNA binding); GO:0005634(cellular_component:nucleus); GO:0003677(molecular_function:DNA binding); GO:0008289(molecular_function:lipid binding); GO:0006355(biological_process:regulation of transcription, DNA-templated)	K09338	HD-ZIP		ENOG411107H(K:Transcription)	XP_003623826.1(homeobox-leucine zipper protein ANTHOCYANINLESS 2 [Medicago truncatula])	sp|Q0WV12|ANL2_ARATH(Homeobox-leucine zipper protein ANTHOCYANINLESS 2 OS=Arabidopsis thaliana OX=3702 GN=ANL2 PE=2 SV=1)	PF01852.19(START:START domain); PF00046.29(Homeodomain:Homeodomain)
MTR_8g070910	0.191511	-2.3845	5.4153e-07	4.95317e-05	yes	down	49.31	10.16	48.71	45.62	53.6	9.88	10.46	10.14		receptor-like kinase	GO:0006468(biological_process:protein phosphorylation); GO:0016301(molecular_function:kinase activity); GO:0016310(biological_process:phosphorylation); GO:0016021(cellular_component:integral component of membrane); GO:0016020(cellular_component:membrane); GO:0004674(molecular_function:protein serine/threonine kinase activity); GO:0016740(molecular_function:transferase activity); GO:0004672(molecu…	K04733	IRAK4		COG0515(T:Signal transduction mechanisms)	KEH20271.1(receptor-like kinase [Medicago truncatula])	sp|Q9LT96|Y5977_ARATH(Probable leucine-rich repeat receptor-like protein kinase At5g49770 OS=Arabidopsis thaliana OX=3702 GN=At5g49770 PE=1 SV=1)	PF07714.17(Pkinase_Tyr:Protein tyrosine kinase); PF00069.25(Pkinase:Protein kinase domain)
MTR_1g021970	0.0443026	-4.49647	5.42506e-07	4.94692e-05	yes	down	59.7733	2.87333	51.99	54.19	73.14	1.83	3.49	3.3		histone deacetylase complex subunit SAP30 Sin3-binding protein	GO:0005515(molecular_function:protein binding)	K19202	SAP30			XP_013466057.1(uncharacterized protein LOC25482104 isoform X1 [Medicago truncatula])		PF13867.6(SAP30_Sin3_bdg:Sin3 binding region of histone deacetylase complex subunit SAP30)
MTR_4g049340	0.0255238	-5.29201	5.44296e-07	4.94812e-05	yes	down	15.1833	0.413333	17.55	15.8	12.2	0.29	0.63	0.32		major intrinsic protein (MIP) family transporter	GO:0016020(cellular_component:membrane); GO:0016021(cellular_component:integral component of membrane); GO:0015267(molecular_function:channel activity); GO:0055085(biological_process:transmembrane transport)	K09875	SIP		COG0580(U:Intracellular trafficking, secretion, and vesicular transport)	XP_003605942.1(aquaporin SIP1-2 [Medicago truncatula])	sp|Q9ATM2|SIP12_MAIZE(Aquaporin SIP1-2 OS=Zea mays OX=4577 GN=SIP1-2 PE=2 SV=1)	PF00230.20(MIP:Major intrinsic protein)
MTR_1g076920	0.13217	-2.91953	5.48713e-07	4.97311e-05	yes	down	45.35	6.72667	46.55	48.58	40.92	6.94	8.2	5.04		alpha/beta fold hydrolase	GO:0016787(molecular_function:hydrolase activity); GO:0047746(molecular_function:chlorophyllase activity); GO:0009507(cellular_component:chloroplast); GO:0102293(molecular_function:pheophytinase b activity); GO:0015994(biological_process:chlorophyll metabolic process)				COG0596(O:Posttranslational modification, protein turnover, chaperones)	XP_013468801.1(pheophytinase, chloroplastic [Medicago truncatula])	sp|O05235|YUGF_BACSU(Uncharacterized hydrolase YugF OS=Bacillus subtilis (strain 168) OX=224308 GN=yugF PE=3 SV=1)	PF12697.7(Abhydrolase_6:Alpha/beta hydrolase family); PF00561.20(Abhydrolase_1:alpha/beta hydrolase fold); PF12146.8(Hydrolase_4:Serine aminopeptidase, S33)
MTR_3g466200	0.0512359	-4.2867	5.49135e-07	4.96185e-05	yes	down	17.3233	0.95	18.05	16.47	17.45	1.18	1.05	0.62		anionic peroxidase swpb3 protein	GO:0020037(molecular_function:heme binding); GO:0006979(biological_process:response to oxidative stress); GO:0098869(biological_process:cellular oxidant detoxification); GO:0005576(cellular_component:extracellular region); GO:0042744(biological_process:hydrogen peroxide catabolic process); GO:0046872(molecular_function:metal ion binding); GO:0004601(molecular_function:peroxidase activity); GO:005…	K00430	E1.11.1.7	map00940(Phenylpropanoid biosynthesis)	ENOG410YAKJ(S:Function unknown)	XP_013460386.1(peroxidase 4 [Medicago truncatula])	sp|A7NY33|PER4_VITVI(Peroxidase 4 OS=Vitis vinifera OX=29760 GN=GSVIVT00023967001 PE=1 SV=1)	PF00141.23(peroxidase:Peroxidase)
MTR_8g106210	0.11834	-3.07899	5.52058e-07	4.97319e-05	yes	down	40.9233	5.21667	49.47	39.72	33.58	4.35	6.2	5.1		hypothetical protein					ENOG410Y96Q(S:Function unknown)	XP_003631021.1(IRK-interacting protein [Medicago truncatula])	sp|Q9LXU9|IRKI_ARATH(IRK-interacting protein OS=Arabidopsis thaliana OX=3702 GN=IRKI PE=1 SV=1)
MTR_5g010635	293.089	8.19519	5.54992e-07	4.98456e-05	yes	up	4.17	1280.84	5.93	3.76	2.82	1335.49	722.93	1784.1		pathogenesis-related thaumatin family protein	GO:0009817(biological_process:defense response to fungus, incompatible interaction); GO:0009651(biological_process:response to salt stress)				ENOG410YD4X(S:Function unknown)	XP_013453412.1(thaumatin-like protein 1 [Medicago truncatula])	sp|P50700|OSL3_ARATH(Osmotin-like protein OSM34 OS=Arabidopsis thaliana OX=3702 GN=OSM34 PE=2 SV=2)	PF00314.17(Thaumatin:Thaumatin family)
MTR_7g086990	11.6187	3.53838	5.57726e-07	4.99407e-05	yes	up	12.8967	164.8	9.92	14.74	14.03	162.26	172.99	159.15		hypothetical protein	GO:0003677(molecular_function:DNA binding)					AES80962.1(hypothetical protein MTR_7g086990 [Medicago truncatula])	None
MTR_5g042520	17.9501	4.16592	5.60407e-07	5.00306e-05	yes	up	27.93	543.51	23.22	28.27	32.3	703.1	488.01	439.42		plant/M4I22-120 protein, putative	GO:0016021(cellular_component:integral component of membrane)				ENOG410YJAU(S:Function unknown)	KEH27836.1(plant/M4I22-120 protein, putative [Medicago truncatula])
MTR_4g083500	11.3479	3.50436	5.61756e-07	5.00013e-05	yes	up	3.24667	39.7167	3.06	2.54	4.14	44.47	39.76	34.92		O-glycosyl hydrolase family 17 protein	GO:0016787(molecular_function:hydrolase activity); GO:0005975(biological_process:carbohydrate metabolic process); GO:0016021(cellular_component:integral component of membrane); GO:0016798(molecular_function:hydrolase activity, acting on glycosyl bonds); GO:0008152(biological_process:metabolic process); GO:0004553(molecular_function:hydrolase activity, hydrolyzing O-glycosyl compounds); GO:0042973…				ENOG410YCVQ(G:Carbohydrate transport and metabolism)	RHN62078.1(putative glucan endo-1,3-beta-D-glucosidase [Medicago truncatula])	sp|P52409|E13B_WHEAT(Glucan endo-1,3-beta-glucosidase OS=Triticum aestivum OX=4565 GN=GLC1 PE=2 SV=1)	PF00332.18(Glyco_hydro_17:Glycosyl hydrolases family 17); PF07983.13(X8:X8 domain)
MTR_8g090310	0.0328901	-4.9262	5.62766e-07	4.99421e-05	yes	down	11.26	0.406667	16.15	9.45	8.18	0.29	0.51	0.42		disease resistance protein (TIR-NBS-LRR class)	GO:0007165(biological_process:signal transduction); GO:0043531(molecular_function:ADP binding); GO:0005515(molecular_function:protein binding)				COG4886(S:Function unknown)	KEH20852.1(disease resistance protein (TIR-NBS-LRR class) [Medicago truncatula])	sp|Q40392|TMVRN_NICGU(TMV resistance protein N OS=Nicotiana glutinosa OX=35889 GN=N PE=1 SV=1)	PF01582.20(TIR:TIR domain); PF00931.22(NB-ARC:NB-ARC domain); PF13676.6(TIR_2:TIR domain); PF13173.6(AAA_14:AAA domain); PF00005.27(ABC_tran:ABC transporter)
MTR_4g085590	6.89946	2.78648	5.63547e-07	4.9863e-05	yes	up	62.6333	464.763	63.07	60.44	64.39	439.41	449.32	505.56		caffeoyl-CoA 3-O-methyltransferase	GO:0006598(biological_process:polyamine catabolic process); GO:0032259(biological_process:methylation); GO:0009809(biological_process:lignin biosynthetic process); GO:0009805(biological_process:coumarin biosynthetic process); GO:0009963(biological_process:positive regulation of flavonoid biosynthetic process); GO:0019344(biological_process:cysteine biosynthetic process); GO:0016740(molecular_func…	K00588	E2.1.1.104	map00941(Flavonoid biosynthesis); map00940(Phenylpropanoid biosynthesis); map00945(Stilbenoid, diarylheptanoid and gingerol biosynthesis); map00360(Phenylalanine metabolism)	COG4122(S:Function unknown)	XP_003607927.1(caffeoyl-CoA O-methyltransferase [Medicago truncatula])	sp|Q40313|CAMT_MEDSA(Caffeoyl-CoA O-methyltransferase OS=Medicago sativa OX=3879 GN=CCOMT PE=1 SV=1)	PF01596.17(Methyltransf_3:O-methyltransferase); PF13578.6(Methyltransf_24:Methyltransferase domain)
MTR_4g089060	7.45079	2.89739	5.66729e-07	4.99962e-05	yes	up	21.7933	173.433	23.31	21.07	21	196.31	151.94	172.05		epoxide hydrolase-like protein	GO:0004301(molecular_function:epoxide hydrolase activity); GO:0016787(molecular_function:hydrolase activity); GO:0016021(cellular_component:integral component of membrane); GO:0016020(cellular_component:membrane); GO:0003824(molecular_function:catalytic activity)				COG0596(S:Function unknown); ENOG410XRPK(S:Function unknown)	KEH31110.1(epoxide hydrolase-like protein [Medicago truncatula])	sp|P34913|HYES_HUMAN(Bifunctional epoxide hydrolase 2 OS=Homo sapiens OX=9606 GN=EPHX2 PE=1 SV=2)	PF00561.20(Abhydrolase_1:alpha/beta hydrolase fold); PF12697.7(Abhydrolase_6:Alpha/beta hydrolase family); PF12146.8(Hydrolase_4:Serine aminopeptidase, S33)
MTR_5g072540	0.00214366	-8.86571	5.67881e-07	4.99501e-05	yes	down	47.14	0.153333	46.67	55.75	39	0.2	0.26	0		gland-specific fatty acyl-CoA reductase	GO:0080019(molecular_function:fatty-acyl-CoA reductase (alcohol-forming) activity); GO:0006629(biological_process:lipid metabolic process); GO:0016021(cellular_component:integral component of membrane); GO:0102965(molecular_function:alcohol-forming fatty acyl-CoA reductase activity); GO:0055114(biological_process:oxidation-reduction process); GO:0016491(molecular_function:oxidoreductase activity)	K13356	FAR	map04146(Peroxisome); map00073(Cutin, suberine and wax biosynthesis)	ENOG410XS7R(S:Function unknown)	AES98766.2(gland-specific fatty acyl-CoA reductase [Medicago truncatula])	sp|Q9LXN3|FACR4_ARATH(Probable fatty acyl-CoA reductase 4 OS=Arabidopsis thaliana OX=3702 GN=FAR4 PE=1 SV=1)	PF07993.12(NAD_binding_4:Male sterility protein); PF03015.19(Sterile:Male sterility protein); PF01370.21(Epimerase:NAD dependent epimerase/dehydratase family); PF01073.19(3Beta_HSD:3-beta hydroxysteroid dehydrogenase/isomerase family)
MTR_2g020240	6.70499	2.74523	5.69924e-07	4.99824e-05	yes	up	10.91	76.71	9.48	9.68	13.57	72.57	82.78	74.78		beta-amylase	GO:0016787(molecular_function:hydrolase activity); GO:0005975(biological_process:carbohydrate metabolic process); GO:0016161(molecular_function:beta-amylase activity); GO:0016798(molecular_function:hydrolase activity, acting on glycosyl bonds); GO:0102229(molecular_function:amylopectin maltohydrolase activity); GO:0000272(biological_process:polysaccharide catabolic process); GO:0008152(biological…				ENOG410YC8N(S:Function unknown)	XP_003594004.1(inactive beta-amylase 9 [Medicago truncatula])	sp|Q8VYW2|BAM9_ARATH(Inactive beta-amylase 9 OS=Arabidopsis thaliana OX=3702 GN=BAM9 PE=2 SV=1)	PF01373.17(Glyco_hydro_14:Glycosyl hydrolase family 14)
MTR_4g076090	0.00800601	-6.9647	5.70595e-07	4.98945e-05	yes	down	48.5233	0.406667	57.48	52.2	35.89	0.12	0.47	0.63		transmembrane protein, putative	GO:0016020(cellular_component:membrane); GO:0016021(cellular_component:integral component of membrane); GO:0000023(biological_process:maltose metabolic process); GO:0019252(biological_process:starch biosynthetic process)				ENOG410ZB2F(S:Function unknown)	XP_003607297.1(uncharacterized protein LOC11440254 [Medicago truncatula])
MTR_2g082930	0.0947283	-3.40006	5.719e-07	4.98623e-05	yes	down	352.313	35.6933	364.46	346.03	346.45	32.29	31.66	43.13		hypothetical protein	GO:0009570(cellular_component:chloroplast stroma)				ENOG410YJ74(S:Function unknown)	XP_003596633.1(uncharacterized protein LOC11426355 [Medicago truncatula])
MTR_4g098620	0.11	-3.18443	5.7206e-07	4.97308e-05	yes	down	194.96	22.97	196.45	210.9	177.53	23.99	19.57	25.35		TLD protein	GO:0016021(cellular_component:integral component of membrane); GO:0009507(cellular_component:chloroplast); GO:0015743(biological_process:malate transport); GO:0009705(cellular_component:plant-type vacuole membrane)				ENOG410XR8V(S:Function unknown); ENOG4111WX6(S:Function unknown)	XP_003608632.1(uncharacterized protein LOC11410461 [Medicago truncatula])		PF07534.16(TLD:TLD)
MTR_8g011470	0.060089	-4.05675	5.72221e-07	4.96003e-05	yes	down	20.35	1.31667	22.34	22.03	16.68	1	1.63	1.32		pathogenic type III effector avirulence factor Avr AvrRpt-cleavage: cleavage site protein					ENOG4111960(S:Function unknown)	XP_003626872.1(uncharacterized protein LOC11434486 [Medicago truncatula])
MTR_3g020880	52.6618	5.71869	5.74803e-07	4.96797e-05	yes	up	3.21667	191.937	1.85	4.82	2.98	224.33	167.18	184.3		subtilisin inhibitor 1	GO:0010951(biological_process:negative regulation of endopeptidase activity); GO:0009611(biological_process:response to wounding); GO:0004867(molecular_function:serine-type endopeptidase inhibitor activity)				ENOG410XYBF(S:Function unknown); COG1446(E:Amino acid transport and metabolism)	XP_003598781.1(subtilisin inhibitor CLSI-I [Medicago truncatula])	sp|P16064|ICI1_PHAAN(Subtilisin inhibitor 1 OS=Phaseolus angularis OX=3914 PE=1 SV=1)	PF00280.18(potato_inhibit:Potato inhibitor I family)
MTR_6g036870	0.0590412	-4.08213	5.76337e-07	4.96682e-05	yes	down	6.83	0.236667	6.45	7.68	6.36	0.25	0.23	0.23		LRR receptor-like kinase	GO:0006468(biological_process:protein phosphorylation); GO:0016301(molecular_function:kinase activity); GO:0016310(biological_process:phosphorylation); GO:0016021(cellular_component:integral component of membrane); GO:0016020(cellular_component:membrane); GO:0000166(molecular_function:nucleotide binding); GO:0004674(molecular_function:protein serine/threonine kinase activity); GO:0016740(molecula…				COG4886(S:Function unknown)	AES75309.2(LRR receptor-like kinase [Medicago truncatula])	sp|Q2R2D5|XA21_ORYSJ(Receptor kinase-like protein Xa21 OS=Oryza sativa subsp. japonica OX=39947 GN=XA21 PE=1 SV=1)	PF13855.6(LRR_8:Leucine rich repeat); PF00069.25(Pkinase:Protein kinase domain); PF07714.17(Pkinase_Tyr:Protein tyrosine kinase); PF12799.7(LRR_4:Leucine Rich repeats (2 copies)); PF08263.12(LRRNT_2:Leucine rich repeat N-terminal domain)
MTR_3g084410	8.10545	3.01889	5.77893e-07	4.96588e-05	yes	up	54.41	478.197	47.15	59.26	56.82	469.42	539.89	425.28		selenium-binding-like protein	GO:0008430(molecular_function:selenium binding); GO:0004721(molecular_function:phosphoprotein phosphatase activity)	K17285	SELENBP1		ENOG410XP4F(S:Function unknown)	XP_003601694.1(selenium-binding protein 1 [Medicago truncatula])	sp|O23264|SEBP1_ARATH(Selenium-binding protein 1 OS=Arabidopsis thaliana OX=3702 GN=SBP1 PE=1 SV=1)	PF05694.11(SBP56:56kDa selenium binding protein (SBP56))
MTR_4g032905	0.190339	-2.39336	5.78442e-07	4.95632e-05	yes	down	246.967	51.22	247.91	251.31	241.68	47	59.71	46.95		plant/F12K8-2 protein, putative	GO:0009507(cellular_component:chloroplast)				ENOG4112859(S:Function unknown)	XP_013455241.1(protein PHOTOSYSTEM I ASSEMBLY 2, chloroplastic [Medicago truncatula])
MTR_4g094868	0.160168	-2.64234	5.80249e-07	4.95755e-05	yes	down	31.5167	5.62	37.89	28.54	28.12	5.28	6.01	5.57		AP2 domain transcription factor	GO:0003700(molecular_function:transcription factor activity, sequence-specific DNA binding); GO:0006355(biological_process:regulation of transcription, DNA-templated); GO:0005634(cellular_component:nucleus); GO:0006351(biological_process:transcription, DNA-templated); GO:0003677(molecular_function:DNA binding)	K09284	AP2		ENOG410YBZ8(K:Transcription)	XP_013457432.1(floral homeotic protein APETALA 2 isoform X1 [Medicago truncatula])	sp|P47927|AP2_ARATH(Floral homeotic protein APETALA 2 OS=Arabidopsis thaliana OX=3702 GN=AP2 PE=1 SV=1)	PF00847.20(AP2:AP2 domain)
MTR_8g016120	0.0135018	-6.21071	5.84766e-07	4.98187e-05	yes	down	71.6667	1.1	74.44	68.25	72.31	0.76	1.87	0.67		adenine nucleotide alpha hydrolase-like domain kinase	GO:0016787(molecular_function:hydrolase activity); GO:0006468(biological_process:protein phosphorylation); GO:0016301(molecular_function:kinase activity); GO:0016310(biological_process:phosphorylation); GO:0004672(molecular_function:protein kinase activity); GO:0004675(molecular_function:transmembrane receptor protein serine/threonine kinase activity); GO:0016740(molecular_function:transferase ac…				COG0515(T:Signal transduction mechanisms)	XP_013444303.1(inactive protein kinase SELMODRAFT_444075 [Medicago truncatula])	sp|P0DH62|Y4407_SELML(Inactive protein kinase SELMODRAFT_444075 OS=Selaginella moellendorffii OX=88036 GN=SELMODRAFT_444075 PE=2 SV=1)	PF07714.17(Pkinase_Tyr:Protein tyrosine kinase); PF00069.25(Pkinase:Protein kinase domain)
MTR_7g111860	0.100655	-3.3125	5.86582e-07	4.98311e-05	yes	down	1541.59	167.93	1703.8	1608.28	1312.68	142.89	204.81	156.09		stem-loop-binding protein of 41 kDa protein B	GO:0003824(molecular_function:catalytic activity); GO:0050662(molecular_function:coenzyme binding)				ENOG410XQQI(S:Function unknown)	XP_013450437.1(chloroplast stem-loop binding protein of 41 kDa b, chloroplastic [Medicago truncatula])	sp|Q9SA52|CP41B_ARATH(Chloroplast stem-loop binding protein of 41 kDa b, chloroplastic OS=Arabidopsis thaliana OX=3702 GN=CSP41B PE=1 SV=1)	PF01370.21(Epimerase:NAD dependent epimerase/dehydratase family); PF13460.6(NAD_binding_10:NAD(P)H-binding); PF16363.5(GDP_Man_Dehyd:GDP-mannose 4,6 dehydratase); PF04321.17(RmlD_sub_bind:RmlD substrate binding domain)
MTR_3g030860	0.0424504	-4.55808	5.89224e-07	4.99133e-05	yes	down	1395.65	63.2067	1551.1	1425.84	1210.01	47.37	59.93	82.32		photosystem II 5 kDa protein					ENOG410Z5TB(S:Function unknown)	XP_003599258.1(photosystem II 5 kDa protein, chloroplastic [Medicago truncatula])	sp|P31336|PST2_GOSHI(Photosystem II 5 kDa protein, chloroplastic OS=Gossypium hirsutum OX=3635 GN=PSBT PE=4 SV=1)
MTR_4g037505	0.044779	-4.48103	5.92692e-07	5.00649e-05	yes	down	2175.74	104.11	2127.7	2387.6	2011.92	89.29	88.99	134.05		photosystem II 5 kDa protein	GO:0016021(cellular_component:integral component of membrane); GO:0016020(cellular_component:membrane)				ENOG410Z5TB(S:Function unknown)	XP_013455454.1(photosystem II 5 kDa protein, chloroplastic [Medicago truncatula])	sp|P31336|PST2_GOSHI(Photosystem II 5 kDa protein, chloroplastic OS=Gossypium hirsutum OX=3635 GN=PSBT PE=4 SV=1)
MTR_2g080040	0.165717	-2.5932	5.96617e-07	5.0254e-05	yes	down	70.3	12.62	66.51	74.49	69.9	10.98	14.96	11.92		peroxisomal membrane 22 kDa (Mpv17/PMP22) family protein	GO:0016021(cellular_component:integral component of membrane)	K13348	MPV17	map04146(Peroxisome)	ENOG4111SYH(S:Function unknown)	XP_013464759.1(uncharacterized protein LOC25487391 [Medicago truncatula])	sp|Q754F0|SYM1_ASHGO(Protein SYM1 OS=Ashbya gossypii (strain ATCC 10895 / CBS 109.51 / FGSC 9923 / NRRL Y-1056) OX=284811 GN=SYM1 PE=3 SV=1)	PF04117.12(Mpv17_PMP22:Mpv17 / PMP22 family)
MTR_7g055970	0.0534852	-4.22472	5.96666e-07	5.01166e-05	yes	down	4.96333	0.3	5.83	5.14	3.92	0.31	0.27	0.32		disease resistance protein (TIR-NBS-LRR class), putative	GO:0016021(cellular_component:integral component of membrane); GO:0007165(biological_process:signal transduction); GO:0043531(molecular_function:ADP binding); GO:0003677(molecular_function:DNA binding)				ENOG4112BMQ(S:Function unknown)	AES79113.1(disease resistance protein (TIR-NBS-LRR class), putative [Medicago truncatula])	sp|Q9SZ66|DSC1_ARATH(Disease resistance-like protein DSC1 OS=Arabidopsis thaliana OX=3702 GN=DSC1 PE=1 SV=1)	PF13855.6(LRR_8:Leucine rich repeat)
MTR_5g036950	0.0475619	-4.39405	5.96911e-07	4.99963e-05	yes	down	35.08	1.72333	52.31	29.26	23.67	1.72	1.69	1.76		microtubule-associated TORTIFOLIA-like protein	GO:0008017(molecular_function:microtubule binding); GO:0005874(cellular_component:microtubule); GO:0005515(molecular_function:protein binding)				ENOG410YDH8(S:Function unknown)	AES96419.1(microtubule-associated TORTIFOLIA-like protein [Medicago truncatula])	sp|Q93ZH1|TORL4_ARATH(TORTIFOLIA1-like protein 4 OS=Arabidopsis thaliana OX=3702 GN=TOR1L4 PE=2 SV=1)	PF02985.22(HEAT:HEAT repeat); PF13646.6(HEAT_2:HEAT repeats); PF13513.6(HEAT_EZ:HEAT-like repeat)
MTR_3g104980	0.0802873	-3.63868	5.97277e-07	4.98868e-05	yes	down	261.397	22.8633	251	269.68	263.51	16.19	28.5	23.9		DnaJ heat shock amino-terminal domain protein, putative	GO:0009535(cellular_component:chloroplast thylakoid membrane); GO:0010598(cellular_component:NAD(P)H dehydrogenase complex (plastoquinone)); GO:0016021(cellular_component:integral component of membrane); GO:0016020(cellular_component:membrane); GO:0009507(cellular_component:chloroplast)				ENOG410YHUJ(U:Intracellular trafficking, secretion, and vesicular transport)	XP_003603201.1(NAD(P)H-quinone oxidoreductase subunit U, chloroplastic [Medicago truncatula])	sp|Q84VQ4|NDHU_ARATH(NAD(P)H-quinone oxidoreductase subunit U, chloroplastic OS=Arabidopsis thaliana OX=3702 GN=ndhU PE=1 SV=1)
MTR_3g037750	0.00191445	-9.02886	5.98119e-07	4.98176e-05	yes	down	304.723	0.62	336.1	322.43	255.64	0.59	0.1	1.17		gibberellin-regulated family protein					ENOG410YQ6U(S:Function unknown)	XP_013459437.1(gibberellin-regulated protein 6 [Medicago truncatula])	sp|Q6NMQ7|GASA6_ARATH(Gibberellin-regulated protein 6 OS=Arabidopsis thaliana OX=3702 GN=GASA6 PE=3 SV=1)	PF02704.14(GASA:Gibberellin regulated protein)
MTR_5g034750	0.0261883	-5.25493	6.00133e-07	4.98462e-05	yes	down	6.37	0.176667	7.99	6.31	4.81	0.13	0.22	0.18		NHL repeat protein	GO:0016021(cellular_component:integral component of membrane); GO:0016020(cellular_component:membrane)				ENOG410ZJZP(S:Function unknown)	XP_003613269.2(uncharacterized protein LOC11416686 [Medicago truncatula])		PF01436.21(NHL:NHL repeat)
MTR_0038s0080	0.0444447	-4.49185	6.01662e-07	4.98343e-05	yes	down	180.383	9.06	121	192.98	227.17	7.86	8.3	11.02		disease resistance protein (TIR-NBS-LRR class)	GO:0005515(molecular_function:protein binding); GO:0016787(molecular_function:hydrolase activity); GO:0007165(biological_process:signal transduction); GO:0043531(molecular_function:ADP binding); GO:0003677(molecular_function:DNA binding)				ENOG4112BMQ(S:Function unknown)	XP_003620096.1(TMV resistance protein N isoform X1 [Medicago truncatula])	sp|Q40392|TMVRN_NICGU(TMV resistance protein N OS=Nicotiana glutinosa OX=35889 GN=N PE=1 SV=1)	PF01582.20(TIR:TIR domain); PF00931.22(NB-ARC:NB-ARC domain); PF13676.6(TIR_2:TIR domain); PF13855.6(LRR_8:Leucine rich repeat); PF05729.12(NACHT:NACHT domain); PF13191.6(AAA_16:AAA ATPase domain); PF01637.18(ATPase_2:ATPase domain predominantly from Archaea)
MTR_1g048970	0.202672	-2.30278	6.0568e-07	5.00281e-05	yes	down	174.407	38.0567	188.25	172.83	162.14	38.37	39.15	36.65		pterin-4-alpha-carbinolamine dehydratase	GO:0006729(biological_process:tetrahydrobiopterin biosynthetic process); GO:0009737(biological_process:response to abscisic acid); GO:0008124(molecular_function:4-alpha-hydroxytetrahydrobiopterin dehydratase activity); GO:0005634(cellular_component:nucleus); GO:0071944(cellular_component:cell periphery); GO:0009570(cellular_component:chloroplast stroma); GO:0009651(biological_process:response to …	K01724	PCBD, phhB	map00790(Folate biosynthesis)	ENOG4111XUM(S:Function unknown)	XP_013467305.1(probable pterin-4-alpha-carbinolamine dehydratase, chloroplastic [Medicago truncatula])	sp|Q9LU63|ATP1_ARATH(Probable pterin-4-alpha-carbinolamine dehydratase, chloroplastic OS=Arabidopsis thaliana OX=3702 GN=ATP1 PE=1 SV=1)	PF01329.19(Pterin_4a:Pterin 4 alpha carbinolamine dehydratase)
MTR_3g099180	0.062473	-4.00062	6.07642e-07	5.00516e-05	yes	down	188.057	12.5	207.55	185.68	170.94	12.42	9.43	15.65		nuclear transcription factor Y protein	GO:0005737(cellular_component:cytoplasm); GO:0005634(cellular_component:nucleus); GO:0046982(molecular_function:protein heterodimerization activity); GO:0048579(biological_process:negative regulation of long-day photoperiodism, flowering)	K08066	NFYC		COG5208(O:Posttranslational modification, protein turnover, chaperones)	XP_013461673.1(nuclear transcription factor Y subunit C-1 isoform X1 [Medicago truncatula])	sp|Q9SMP0|NFYC1_ARATH(Nuclear transcription factor Y subunit C-1 OS=Arabidopsis thaliana OX=3702 GN=NFYC1 PE=1 SV=1)	PF00808.23(CBFD_NFYB_HMF:Histone-like transcription factor (CBF/NF-Y) and archaeal histone); PF00125.24(Histone:Core histone H2A/H2B/H3/H4)
MTR_7g108940	0.169417	-2.56135	6.0993e-07	5.01017e-05	yes	down	83.83	15.2567	90.57	82.72	78.2	16.74	15.72	13.31		RelA-SpoT-like protein RSH1	GO:0010150(biological_process:leaf senescence); GO:0015969(biological_process:guanosine tetraphosphate metabolic process); GO:0008728(molecular_function:GTP diphosphokinase activity); GO:0016310(biological_process:phosphorylation); GO:0016301(molecular_function:kinase activity); GO:0009611(biological_process:response to wounding); GO:0008893(molecular_function:guanosine-3',5'-bis(diphosphate) 3'-…				COG0317(G:Carbohydrate transport and metabolism)	XP_013450381.1(putative GTP diphosphokinase RSH1, chloroplastic [Medicago truncatula])	sp|P0DKG8|RSH1L_ARATH(Putative GTP diphosphokinase RSH1, chloroplastic OS=Arabidopsis thaliana OX=3702 GN=RSH1 PE=1 SV=1)	PF13328.6(HD_4:HD domain); PF04607.17(RelA_SpoT:Region found in RelA / SpoT proteins); PF02824.21(TGS:TGS domain); PF01966.22(HD:HD domain); PF13291.6(ACT_4:ACT domain); PF10957.8(Spore_Cse60:Sporulation protein Cse60)
MTR_4g015180	0.214621	-2.22013	6.15457e-07	5.04168e-05	yes	down	94.5167	21.87	98.69	92.49	92.37	21.11	24.12	20.38		anthocyanin 5-aromatic acyltransferase	GO:0047172(molecular_function:shikimate O-hydroxycinnamoyltransferase activity); GO:0016740(molecular_function:transferase activity); GO:0016746(molecular_function:transferase activity, transferring acyl groups); GO:0016747(molecular_function:transferase activity, transferring acyl groups other than amino-acyl groups)				ENOG410YADF(S:Function unknown)	XP_003604624.1(uncharacterized acetyltransferase At3g50280 [Medicago truncatula])	sp|Q9FF86|DCR_ARATH(BAHD acyltransferase DCR OS=Arabidopsis thaliana OX=3702 GN=DCR PE=2 SV=1)	PF02458.15(Transferase:Transferase family)
MTR_2g101820	0.0831093	-3.58885	6.15817e-07	5.0308e-05	yes	down	4658.18	422.457	5034.85	4533.86	4405.83	366.72	562.14	338.51		photosystem I reaction center subunit VI	GO:0009535(cellular_component:chloroplast thylakoid membrane); GO:0009522(cellular_component:photosystem I); GO:0015979(biological_process:photosynthesis); GO:0009538(cellular_component:photosystem I reaction center)	K02695	psaH	map00195(Photosynthesis)	ENOG4112D30(S:Function unknown)	XP_003597744.1(photosystem I reaction center subunit VI, chloroplastic [Medicago truncatula])	sp|P22179|PSAH_SPIOL(Photosystem I reaction center subunit VI, chloroplastic OS=Spinacia oleracea OX=3562 GN=PSAH PE=1 SV=1)	PF03244.14(PSI_PsaH:Photosystem I reaction centre subunit VI)
MTR_1g100647	0.191916	-2.38145	6.19357e-07	5.0459e-05	yes	down	273.763	56.8267	276.94	282.68	261.67	55.24	63.24	52		carboxy-terminal region remorin					ENOG410YI71(O:Posttranslational modification, protein turnover, chaperones)	XP_013469679.1(remorin [Medicago truncatula])	sp|P93788|REMO_SOLTU(Remorin OS=Solanum tuberosum OX=4113 PE=1 SV=1)	PF03763.13(Remorin_C:Remorin, C-terminal region); PF03766.13(Remorin_N:Remorin, N-terminal region)
MTR_7g058760	0.159895	-2.64481	6.20427e-07	5.04084e-05	yes	down	32.4033	5.54	37.17	31.29	28.75	5.85	5.14	5.63		DUF3685 family protein					ENOG4111T0W(S:Function unknown)	XP_003622954.1(uncharacterized protein LOC11424135 isoform X1 [Medicago truncatula])		PF12452.8(DUF3685:Protein of unknown function (DUF3685))
MTR_4g079850	0.134572	-2.89355	6.21359e-07	5.0347e-05	yes	down	211.033	30.7233	231.92	200.49	200.69	34.01	35.01	23.15		ATP synthase I, related protein	GO:0016021(cellular_component:integral component of membrane)	K02116	atpI		ENOG4111K5B(S:Function unknown)	XP_003607581.1(uncharacterized protein LOC11420267 [Medicago truncatula])	sp|O82279|CG160_ARATH(Protein CONSERVED ONLY IN THE GREEN LINEAGE 160, chloroplastic OS=Arabidopsis thaliana OX=3702 GN=CGL160 PE=1 SV=1)
MTR_3g449840	0.000279217	-11.8063	6.22652e-07	5.0315e-05	yes	down	445.467	0	386.82	439.58	510	0	0	0		hypothetical protein						KEH33646.1(hypothetical protein MTR_3g449840 [Medicago truncatula])	None
MTR_1g063350	0.175052	-2.51414	6.25299e-07	5.03924e-05	yes	down	110.457	20.8767	130.94	104.98	95.45	21.14	23.13	18.36		thylakoid lumenal 15.0 kDa protein	GO:0031977(cellular_component:thylakoid lumen); GO:0009507(cellular_component:chloroplast)				ENOG410XR27(S:Function unknown)	XP_013468166.1(thylakoid lumenal 15.0 kDa protein 2, chloroplastic [Medicago truncatula])	sp|Q9LVV5|TL15B_ARATH(Thylakoid lumenal 15.0 kDa protein 2, chloroplastic OS=Arabidopsis thaliana OX=3702 GN=At5g52970 PE=1 SV=2)	PF04536.14(TPM_phosphatase:TPM domain)
MTR_2g025640	9.12622	3.19002	6.32252e-07	5.08153e-05	yes	up	30.2067	294.083	33.05	28.69	28.88	279.02	258.38	344.85		fumarylacetoacetase	GO:0016787(molecular_function:hydrolase activity); GO:0006572(biological_process:tyrosine catabolic process); GO:0006559(biological_process:L-phenylalanine catabolic process); GO:0005829(cellular_component:cytosol); GO:0004334(molecular_function:fumarylacetoacetase activity); GO:0003824(molecular_function:catalytic activity); GO:0009072(biological_process:aromatic amino acid family metabolic proc…	K01555	FAH, fahA	map00350(Tyrosine metabolism)	COG0179(K:Transcription)	XP_003594211.1(fumarylacetoacetase [Medicago truncatula])	sp|Q8RW90|FAH_ARATH(Fumarylacetoacetase OS=Arabidopsis thaliana OX=3702 GN=FAH PE=1 SV=1)	PF01557.18(FAA_hydrolase:Fumarylacetoacetate (FAA) hydrolase family); PF09298.11(FAA_hydrolase_N:Fumarylacetoacetase N-terminal)
MTR_3g449930	0.123298	-3.01978	6.34374e-07	5.08488e-05	yes	down	3997.72	533.217	4265.11	3971.88	3756.17	516.15	607.78	475.72		oxygen-evolving enhancer protein 2-1	GO:0009535(cellular_component:chloroplast thylakoid membrane); GO:0009523(cellular_component:photosystem II); GO:0019898(cellular_component:extrinsic component of membrane); GO:0005509(molecular_function:calcium ion binding); GO:0009654(cellular_component:photosystem II oxygen evolving complex); GO:0015979(biological_process:photosynthesis)	K02717	psbP	map00195(Photosynthesis)	ENOG4110ARY(S:Function unknown)	XP_013459618.1(oxygen-evolving enhancer protein 2, chloroplastic isoform X1 [Medicago truncatula])	sp|P16059|PSBP_PEA(Oxygen-evolving enhancer protein 2, chloroplastic OS=Pisum sativum OX=3888 GN=PSBP PE=1 SV=1)	PF01789.16(PsbP:PsbP)
MTR_0276s0040	0.172196	-2.53788	6.36337e-07	5.08694e-05	yes	down	36.6367	6.78	39.43	37.8	32.68	6.1	7.12	7.12		DUF4057 family protein						XP_013442188.1(uncharacterized protein LOC25480791 [Medicago truncatula])		PF13266.6(DUF4057:Protein of unknown function (DUF4057))
MTR_6g084640	938.295	9.8739	6.38064e-07	5.08711e-05	yes	up	2.24667	2350.21	1.84	1.2	3.7	2848.44	3066.7	1135.5		dehydrin	GO:0009415(biological_process:response to water)					XP_013453018.1(dehydrin DHN1 [Medicago truncatula])	sp|P28641|DHN3_PEA(Dehydrin DHN3 OS=Pisum sativum OX=3888 GN=DHN3 PE=2 SV=1)	PF00257.19(Dehydrin:Dehydrin)
MTR_7g113030	200.961	7.65077	6.4053e-07	5.09315e-05	yes	up	0.38	81.0967	0.56	0.35	0.23	109.15	44.35	89.79		epoxide hydrolase	GO:0004301(molecular_function:epoxide hydrolase activity); GO:0003824(molecular_function:catalytic activity); GO:0016787(molecular_function:hydrolase activity)				ENOG410XVV6(S:Function unknown); COG0596(S:Function unknown)	XP_003626244.1(uncharacterized protein LOC11434619 [Medicago truncatula])	sp|I6YGS0|EPHA_MYCTU(Epoxide hydrolase A OS=Mycobacterium tuberculosis (strain ATCC 25618 / H37Rv) OX=83332 GN=ephA PE=1 SV=1)	PF00561.20(Abhydrolase_1:alpha/beta hydrolase fold); PF12697.7(Abhydrolase_6:Alpha/beta hydrolase family); PF12146.8(Hydrolase_4:Serine aminopeptidase, S33)
MTR_8g061360	60.848	5.92714	6.44453e-07	5.11071e-05	yes	up	6.53	486.09	6.67	8.46	4.46	633.79	317.57	506.91		tyrosine/nicotianamine family aminotransferase	GO:0006572(biological_process:tyrosine catabolic process); GO:0003824(molecular_function:catalytic activity); GO:0008793(molecular_function:aromatic-amino-acid:2-oxoglutarate aminotransferase activity); GO:0005829(cellular_component:cytosol); GO:0006520(biological_process:cellular amino acid metabolic process); GO:0016740(molecular_function:transferase activity); GO:0080130(molecular_function:L-p…	K00815	TAT	map00270(Cysteine and methionine metabolism); map00130(Ubiquinone and other terpenoid-quinone biosynthesis); map00950(Isoquinoline alkaloid biosynthesis); map00360(Phenylalanine metabolism); map00350(Tyrosine metabolism); map00960(Tropane, piperidine and pyridine alkaloid biosynthesis); map00400(Phenylalanine, tyrosine and tryptophan biosynthesis)	COG0436(J:Translation, ribosomal structure and biogenesis)	XP_003628555.1(probable aminotransferase TAT2 isoform X1 [Medicago truncatula])	sp|Q9FN30|TAT2_ARATH(Probable aminotransferase TAT2 OS=Arabidopsis thaliana OX=3702 GN=At5g53970 PE=2 SV=1)	PF00155.21(Aminotran_1_2:Aminotransferase class I and II)
MTR_7g079900	0.127149	-2.97541	6.62405e-07	5.23915e-05	yes	down	2829.48	386.487	3010.91	2697.85	2779.67	377.8	372.44	409.22		photosystem I reaction center subunit XI	GO:0009535(cellular_component:chloroplast thylakoid membrane); GO:0009941(cellular_component:chloroplast envelope); GO:0009522(cellular_component:photosystem I); GO:0016021(cellular_component:integral component of membrane); GO:0016020(cellular_component:membrane); GO:0010287(cellular_component:plastoglobule); GO:0009538(cellular_component:photosystem I reaction center); GO:0030003(biological_pro…	K02699	psaL	map00195(Photosynthesis)	ENOG4111KFU(C:Energy production and conversion)	XP_003624162.1(photosystem I reaction center subunit XI, chloroplastic [Medicago truncatula])	sp|Q9SUI4|PSAL_ARATH(Photosystem I reaction center subunit XI, chloroplastic OS=Arabidopsis thaliana OX=3702 GN=PSAL PE=1 SV=2)	PF02605.15(PsaL:Photosystem I reaction centre subunit XI)
MTR_3g088570	6.43279	2.68545	6.66039e-07	5.25395e-05	yes	up	12.6933	88.7633	13.35	12.83	11.9	75.86	105.44	84.99		acyl-CoA N-acyltransferase (NAT) superfamily protein	GO:0016740(molecular_function:transferase activity); GO:0016301(molecular_function:kinase activity); GO:0016746(molecular_function:transferase activity, transferring acyl groups)	K06975	K06975		ENOG41124TU(S:Function unknown)	XP_003602064.2(acetyltransferase At1g77540 [Medicago truncatula])	sp|Q9CAQ2|Y1754_ARATH(Acetyltransferase At1g77540 OS=Arabidopsis thaliana OX=3702 GN=At1g77540 PE=1 SV=2)	PF14542.6(Acetyltransf_CG:GCN5-related N-acetyl-transferase)
MTR_7g114020	86.9934	6.44283	6.70169e-07	5.27259e-05	yes	up	0.1	9.84667	0.08	0.14	0.08	9.55	7.35	12.64		histidine phosphotransfer protein	GO:0005737(cellular_component:cytoplasm); GO:0009736(biological_process:cytokinin-activated signaling pathway); GO:0000160(biological_process:phosphorelay signal transduction system); GO:0005634(cellular_component:nucleus); GO:0016301(molecular_function:kinase activity); GO:0005622(cellular_component:intracellular); GO:0009927(molecular_function:histidine phosphotransfer kinase activity); GO:0016…	K14490	AHP	map04075(Plant hormone signal transduction)	COG2198(G:Carbohydrate transport and metabolism)	XP_003626337.1(histidine-containing phosphotransfer protein 1 [Medicago truncatula])	sp|Q9ZNV9|AHP1_ARATH(Histidine-containing phosphotransfer protein 1 OS=Arabidopsis thaliana OX=3702 GN=AHP1 PE=1 SV=1)	PF01627.23(Hpt:Hpt domain)
MTR_2g023290	0.145899	-2.77695	6.70404e-07	5.26055e-05	yes	down	643.87	106.92	650.24	663.08	618.29	107.76	109.67	103.33		F0F1 ATP synthase subunit gamma	GO:0045261(cellular_component:proton-transporting ATP synthase complex, catalytic core F(1)); GO:0009535(cellular_component:chloroplast thylakoid membrane); GO:0015986(biological_process:ATP synthesis coupled proton transport); GO:0099132(deleted:old GO); GO:0046933(molecular_function:proton-transporting ATP synthase activity, rotational mechanism); GO:0000275(cellular_component:mitochondrial pro…	K02115	ATPF1G, atpG	map00195(Photosynthesis); map00190(Oxidative phosphorylation)	ENOG410XTBX(S:Function unknown); COG0224(C:Energy production and conversion)	KEH36859.1(F0F1 ATP synthase subunit gamma [Medicago truncatula])	sp|P28552|ATPG_PEA(ATP synthase gamma chain, chloroplastic OS=Pisum sativum OX=3888 GN=ATPC PE=2 SV=1)	PF00231.19(ATP-synt:ATP synthase)
MTR_4g120970	66.1867	6.04847	6.71387e-07	5.25444e-05	yes	up	11.1267	846.84	13.97	9.86	9.55	577.41	746.36	1216.75		pathogenesis-related protein bet V I family protein	GO:0005737(cellular_component:cytoplasm); GO:0038023(molecular_function:signaling receptor activity); GO:0005634(cellular_component:nucleus); GO:0009738(biological_process:abscisic acid-activated signaling pathway); GO:0006952(biological_process:defense response); GO:0080163(biological_process:regulation of protein serine/threonine phosphatase activity); GO:0004864(molecular_function:protein phos…				ENOG410ZD18(S:Function unknown)	XP_013451645.1(ABA-responsive protein ABR18 [Medicago truncatula])	sp|Q06930|ABR18_PEA(ABA-responsive protein ABR18 OS=Pisum sativum OX=3888 PE=2 SV=1)	PF00407.19(Bet_v_1:Pathogenesis-related protein Bet v I family)
MTR_1g014070	0.0762699	-3.71274	6.73454e-07	5.25682e-05	yes	down	6.49667	0.53	6.26	6.74	6.49	0.45	0.52	0.62		phototropic-responsive NPH3 family protein	GO:0045176(biological_process:apical protein localization); GO:0005515(molecular_function:protein binding); GO:0009911(biological_process:positive regulation of flower development); GO:0005770(cellular_component:late endosome); GO:0099402(biological_process:plant organ development); GO:0010540(biological_process:basipetal auxin transport); GO:0048825(biological_process:cotyledon development); GO:…				ENOG410YA9J(S:Function unknown)	XP_003588859.1(BTB/POZ domain-containing protein NPY1 [Medicago truncatula])	sp|Q8H1D3|NPY1_ARATH(BTB/POZ domain-containing protein NPY1 OS=Arabidopsis thaliana OX=3702 GN=NPY1 PE=2 SV=1)	PF03000.14(NPH3:NPH3 family); PF00651.31(BTB:BTB/POZ domain)
MTR_2g090055	0.175066	-2.51403	6.83553e-07	5.32172e-05	yes	down	38.04	7.01	42.19	38.85	33.08	6.54	6.72	7.77		formiminotransferase-cyclodeaminase-like protein	GO:0030272(molecular_function:5-formyltetrahydrofolate cyclo-ligase activity); GO:0030409(molecular_function:glutamate formimidoyltransferase activity); GO:0005542(molecular_function:folic acid binding); GO:0016874(molecular_function:ligase activity); GO:0016740(molecular_function:transferase activity)				COG3643(E:Amino acid transport and metabolism)	KEH39069.1(formiminotransferase-cyclodeaminase-like protein [Medicago truncatula])	sp|Q99XR4|GLFT_STRP1(Glutamate formimidoyltransferase OS=Streptococcus pyogenes serotype M1 OX=301447 GN=M5005_Spy1772 PE=1 SV=1)	PF07837.12(FTCD_N:Formiminotransferase domain, N-terminal subdomain)
MTR_4g129780	16.0761	4.00685	6.90404e-07	5.36106e-05	yes	up	4.14333	72.42	3.87	2.92	5.64	69.27	87.38	60.61		hypothetical protein	GO:0016021(cellular_component:integral component of membrane)					XP_024626908.1(uncharacterized protein LOC112416754 [Medicago truncatula])
MTR_3g088010	0.0841234	-3.57135	6.90836e-07	5.35048e-05	yes	down	43.3133	3.94667	34.61	42.32	53.01	4.5	4.11	3.23		DUF740 family protein					ENOG410YK28(S:Function unknown)	XP_003602028.1(uncharacterized protein LOC11408948 [Medicago truncatula])		PF05340.12(DUF740:Protein of unknown function (DUF740))
MTR_3g115040	5.5003	2.45951	6.93894e-07	5.36024e-05	yes	up	55.2333	329.553	55.89	52.09	57.72	341.78	368.51	278.37		enoyl-CoA hydratase 2, peroxisomal protein	GO:0016829(molecular_function:lyase activity); GO:0033542(biological_process:fatty acid beta-oxidation, unsaturated, even number); GO:0005777(cellular_component:peroxisome); GO:0080023(molecular_function:3R-hydroxyacyl-CoA dehydratase activity)	K19658	ECH2		COG2030(I:Lipid transport and metabolism)	XP_013462244.1(enoyl-CoA hydratase 2, peroxisomal [Medicago truncatula])	sp|Q8VYI3|ECH2_ARATH(Enoyl-CoA hydratase 2, peroxisomal OS=Arabidopsis thaliana OX=3702 GN=ECH2 PE=1 SV=1)	PF01575.19(MaoC_dehydratas:MaoC like domain); PF13452.6(MaoC_dehydrat_N:N-terminal half of MaoC dehydratase)
MTR_6g083190	0.0160247	-5.96356	6.94826e-07	5.35357e-05	yes	down	19.3167	0.31	20.19	20.3	17.46	0.41	0.35	0.17		hypothetical protein	GO:0050832(biological_process:defense response to fungus); GO:0016021(cellular_component:integral component of membrane); GO:0042742(biological_process:defense response to bacterium)					KEH27014.1(hypothetical protein MTR_6g083190 [Medicago truncatula])	None
MTR_4g131810	0.0556703	-4.16695	6.98995e-07	5.37181e-05	yes	down	68.4367	4.31667	53.03	77.9	74.38	4.58	3.43	4.94		glycoside hydrolase family 1 protein	GO:0016787(molecular_function:hydrolase activity); GO:0005975(biological_process:carbohydrate metabolic process); GO:0008422(molecular_function:beta-glucosidase activity); GO:0004553(molecular_function:hydrolase activity, hydrolyzing O-glycosyl compounds)	K05350	bglB	map00460(Cyanoamino acid metabolism); map00500(Starch and sucrose metabolism); map00940(Phenylpropanoid biosynthesis)	COG2723(G:Carbohydrate transport and metabolism)	XP_003610400.2(beta-glucosidase 46 [Medicago truncatula])	sp|O80690|BGL46_ARATH(Beta-glucosidase 46 OS=Arabidopsis thaliana OX=3702 GN=BGLU46 PE=1 SV=2)	PF00232.18(Glyco_hydro_1:Glycosyl hydrolase family 1)
MTR_8g015480	0.0916288	-3.44805	6.99066e-07	5.35855e-05	yes	down	15.94	1.45333	17.62	13.89	16.31	1.34	1.36	1.66		early flowering protein, putative	GO:2000028(biological_process:regulation of photoperiodism, flowering)	K12125	ELF3	map04712(Circadian rhythm - plant)		XP_013444242.1(protein HEADING DATE 3B isoform X1 [Medicago truncatula])	sp|Q657D6|ELF32_ORYSJ(ELF3-like protein 2 OS=Oryza sativa subsp. japonica OX=39947 GN=ELF3-2 PE=2 SV=2)
MTR_6g065650	11.2425	3.4909	7.03501e-07	5.37872e-05	yes	up	6.23	75.1433	7.51	5.52	5.66	93.37	64.77	67.29		chloride channel ClC1 protein	GO:0043231(cellular_component:intracellular membrane-bounded organelle); GO:0055085(biological_process:transmembrane transport); GO:0030554(molecular_function:adenyl nucleotide binding); GO:1902476(biological_process:chloride transmembrane transport); GO:0016021(cellular_component:integral component of membrane); GO:0016020(cellular_component:membrane); GO:0009705(cellular_component:plant-type va…	K05016	CLCN7		COG0038(P:Inorganic ion transport and metabolism)	XP_003619757.2(chloride channel protein CLC-c isoform X1 [Medicago truncatula])	sp|Q96282|CLCC_ARATH(Chloride channel protein CLC-c OS=Arabidopsis thaliana OX=3702 GN=CLC-C PE=1 SV=1)	PF00654.20(Voltage_CLC:Voltage gated chloride channel); PF00571.28(CBS:CBS domain)
MTR_3g461480	22.968	4.52155	7.05664e-07	5.38146e-05	yes	up	5.70333	142.277	4.2	5.2	7.71	162.89	156.19	107.75		transmembrane amino acid transporter family protein	GO:0003333(biological_process:amino acid transmembrane transport); GO:0016021(cellular_component:integral component of membrane); GO:0016020(cellular_component:membrane); GO:0015171(molecular_function:amino acid transmembrane transporter activity); GO:0005886(cellular_component:plasma membrane)				COG0814(E:Amino acid transport and metabolism)	XP_013460088.1(probable amino acid permease 7 [Medicago truncatula])	sp|Q9FF99|AAP7_ARATH(Probable amino acid permease 7 OS=Arabidopsis thaliana OX=3702 GN=AAP7 PE=2 SV=1)	PF01490.18(Aa_trans:Transmembrane amino acid transporter protein)
MTR_2g081090	0.0704527	-3.8272	7.11818e-07	5.41454e-05	yes	down	208.26	15.6467	285.13	153.84	185.81	13.47	16.65	16.82		light-harvesting complex I chlorophyll A/B-binding protein	GO:0009416(biological_process:response to light stimulus); GO:0009635(biological_process:response to herbicide); GO:0015979(biological_process:photosynthesis); GO:0009535(cellular_component:chloroplast thylakoid membrane); GO:0009941(cellular_component:chloroplast envelope); GO:0009536(cellular_component:plastid); GO:0009737(biological_process:response to abscisic acid); GO:0016021(cellular_compo…	K08914	LHCB3	map00196(Photosynthesis - antenna proteins)	ENOG410YAI6(S:Function unknown)	XP_003596490.1(chlorophyll a-b binding protein 13, chloroplastic [Medicago truncatula])	sp|P27489|CB23_SOLLC(Chlorophyll a-b binding protein 13, chloroplastic OS=Solanum lycopersicum OX=4081 GN=CAB13 PE=1 SV=1)	PF00504.21(Chloroa_b-bind:Chlorophyll A-B binding protein)
MTR_8g024050	20.6972	4.37136	7.12694e-07	5.40741e-05	yes	up	0.673333	13.61	0.71	0.57	0.74	11.65	14	15.18		soluble inorganic pyrophosphatase	GO:0005737(cellular_component:cytoplasm); GO:0006796(biological_process:phosphate-containing compound metabolic process); GO:0000287(molecular_function:magnesium ion binding); GO:0004427(molecular_function:inorganic diphosphatase activity)	K01507	ppa	map00190(Oxidative phosphorylation)	COG0221(C:Energy production and conversion)	KEH18552.1(soluble inorganic pyrophosphatase [Medicago truncatula])	sp|Q93V56|IPYR1_ARATH(Soluble inorganic pyrophosphatase 1 OS=Arabidopsis thaliana OX=3702 GN=PPA1 PE=1 SV=1)	PF00719.19(Pyrophosphatase:Inorganic pyrophosphatase)
MTR_4g103330	0.134698	-2.8922	7.1467e-07	5.40864e-05	yes	down	1231.09	178.04	1430.09	1195.59	1067.6	166.02	185.78	182.32		F0F1-type ATP synthase, delta subunit	GO:0009595(biological_process:detection of biotic stimulus); GO:0009867(biological_process:jasmonic acid mediated signaling pathway); GO:0006612(biological_process:protein targeting to membrane); GO:0031348(biological_process:negative regulation of defense response); GO:0009697(biological_process:salicylic acid biosynthetic process); GO:0042742(biological_process:defense response to bacterium); G…	K02113	ATPF1D, atpH	map00195(Photosynthesis); map00190(Oxidative phosphorylation)	COG0712(F:Nucleotide transport and metabolism)	XP_003608818.1(ATP synthase delta chain, chloroplastic [Medicago truncatula])	sp|Q02758|ATPD_PEA(ATP synthase delta chain, chloroplastic OS=Pisum sativum OX=3888 GN=ATPD PE=1 SV=1)	PF00213.18(OSCP:ATP synthase delta (OSCP) subunit); PF08287.11(DASH_Spc19:Spc19)
MTR_4g077900	0.109795	-3.18712	7.164e-07	5.408e-05	yes	down	56.0767	6.70333	60.34	58.21	49.68	5.86	9.02	5.23		acyl:CoA ligase	GO:0003824(molecular_function:catalytic activity); GO:0016021(cellular_component:integral component of membrane); GO:0016020(cellular_component:membrane); GO:0016874(molecular_function:ligase activity)	K01904	4CL	map00130(Ubiquinone and other terpenoid-quinone biosynthesis); map00940(Phenylpropanoid biosynthesis); map00360(Phenylalanine metabolism)	COG0318(S:Function unknown)	RHN61730.1(putative AMP-dependent synthetase/ligase, AMP-binding enzyme domain-containing protein [Medicago truncatula])	sp|Q84P24|4CLL6_ARATH(4-coumarate--CoA ligase-like 6 OS=Arabidopsis thaliana OX=3702 GN=4CLL6 PE=2 SV=2)	PF00501.28(AMP-binding:AMP-binding enzyme); PF13193.6(AMP-binding_C:AMP-binding enzyme C-terminal domain)
MTR_7g090370	29.1776	4.86679	7.19528e-07	5.4179e-05	yes	up	2.60333	84.02	2.17	2.78	2.86	81.66	120.68	49.72		haloacid dehalogenase-like hydrolase family protein	GO:0050124(molecular_function:N-acylneuraminate-9-phosphatase activity); GO:0016787(molecular_function:hydrolase activity); GO:0046685(biological_process:response to arsenic-containing substance); GO:0016311(biological_process:dephosphorylation)				COG1011(O:Posttranslational modification, protein turnover, chaperones)	XP_003625047.1(haloacid dehalogenase-like hydrolase domain-containing protein 3 [Medicago truncatula])	sp|Q5HZL9|HDHD3_XENLA(Haloacid dehalogenase-like hydrolase domain-containing protein 3 OS=Xenopus laevis OX=8355 GN=hdhd3 PE=2 SV=1)	PF13419.6(HAD_2:Haloacid dehalogenase-like hydrolase); PF00702.26(Hydrolase:haloacid dehalogenase-like hydrolase); PF13242.6(Hydrolase_like:HAD-hyrolase-like)
MTR_7g080220	0.21811	-2.19687	7.22689e-07	5.428e-05	yes	down	129.803	32.35	130.99	131.07	127.35	30.67	34.67	31.71		DUF2358 family protein	GO:0019761(biological_process:glucosinolate biosynthetic process); GO:0016021(cellular_component:integral component of membrane); GO:0034660(biological_process:ncRNA metabolic process); GO:0010027(biological_process:thylakoid membrane organization); GO:0009507(cellular_component:chloroplast); GO:0019252(biological_process:starch biosynthetic process)				ENOG411207M(S:Function unknown)	XP_003624188.1(uncharacterized protein LOC11436718 [Medicago truncatula])		PF10184.9(DUF2358:Uncharacterized conserved protein (DUF2358))
MTR_3g068155	0.0985398	-3.34315	7.27158e-07	5.44784e-05	yes	down	17.4167	1.91333	16.06	16.64	19.55	1.62	2.03	2.09		NAD(P)-binding rossmann-fold protein	GO:0016021(cellular_component:integral component of membrane); GO:0055114(biological_process:oxidation-reduction process); GO:0016491(molecular_function:oxidoreductase activity)	K08081	TR1	map00960(Tropane, piperidine and pyridine alkaloid biosynthesis)	COG1028(S:Function unknown)	XP_013460715.1(tropinone reductase homolog At5g06060 isoform X1 [Medicago truncatula])	sp|Q9LHT0|TRNHF_ARATH(Tropinone reductase homolog At5g06060 OS=Arabidopsis thaliana OX=3702 GN=At5g06060 PE=2 SV=1)	PF13561.6(adh_short_C2:Enoyl-(Acyl carrier protein) reductase); PF00106.25(adh_short:short chain dehydrogenase); PF08659.10(KR:KR domain)
MTR_1g040615	0.150929	-2.72806	7.36895e-07	5.50695e-05	yes	down	38.2467	9.94667	36.24	34.14	44.36	10.01	12.16	7.67		LRR receptor-like kinase family protein	GO:0006468(biological_process:protein phosphorylation); GO:0016301(molecular_function:kinase activity); GO:0016310(biological_process:phosphorylation); GO:0016021(cellular_component:integral component of membrane); GO:0016020(cellular_component:membrane); GO:0000166(molecular_function:nucleotide binding); GO:0005515(molecular_function:protein binding); GO:0004672(molecular_function:protein kinase…				COG4886(S:Function unknown)	KEH41002.1(LRR receptor-like kinase family protein [Medicago truncatula])	sp|Q8VZG8|MIK2_ARATH(MDIS1-interacting receptor like kinase 2 OS=Arabidopsis thaliana OX=3702 GN=MIK2 PE=1 SV=3)	PF00069.25(Pkinase:Protein kinase domain); PF13855.6(LRR_8:Leucine rich repeat); PF07714.17(Pkinase_Tyr:Protein tyrosine kinase); PF12799.7(LRR_4:Leucine Rich repeats (2 copies)); PF08263.12(LRRNT_2:Leucine rich repeat N-terminal domain)
MTR_4g086260	11.2441	3.4911	7.3843e-07	5.50463e-05	yes	up	10.7133	131.427	8.86	12.99	10.29	107.92	163.03	123.33		EF hand calcium-binding family protein	GO:0005509(molecular_function:calcium ion binding); GO:0005739(cellular_component:mitochondrion)	K13448	CML	map04626(Plant-pathogen interaction)	COG5126(S:Function unknown)	XP_003607987.2(calmodulin-like protein 1 [Medicago truncatula])	sp|Q9ZQE6|CML30_ARATH(Calmodulin-like protein 30 OS=Arabidopsis thaliana OX=3702 GN=CML30 PE=2 SV=1)	PF00036.32(EF-hand_1:EF hand); PF13202.6(EF-hand_5:EF hand); PF13833.6(EF-hand_8:EF-hand domain pair); PF13405.6(EF-hand_6:EF-hand domain); PF13499.6(EF-hand_7:EF-hand domain pair); PF10591.9(SPARC_Ca_bdg:Secreted protein acidic and rich in cysteine Ca binding region); PF12763.7(EF-hand_4:Cytoskeletal-regulatory complex EF hand)
MTR_8g098435	0.00994872	-6.65127	7.38984e-07	5.49502e-05	yes	down	14.2333	0.146667	19.21	14.94	8.55	0.08	0.14	0.22		cytochrome P450 family 94 protein	GO:0016020(cellular_component:membrane); GO:0004497(molecular_function:monooxygenase activity); GO:0070330(molecular_function:aromatase activity); GO:0020037(molecular_function:heme binding); GO:0016021(cellular_component:integral component of membrane); GO:0016705(molecular_function:oxidoreductase activity, acting on paired donors, with incorporation or reduction of molecular oxygen); GO:0005506…	K15398	CYP86A4S	map00073(Cutin, suberine and wax biosynthesis)	COG2124(S:Function unknown)	XP_013447052.1(cytochrome P450 86A22 [Medicago truncatula])	sp|B3RFJ6|86A22_PETHY(Cytochrome P450 86A22 OS=Petunia hybrida OX=4102 GN=CYP86A22 PE=1 SV=1)	PF00067.22(p450:Cytochrome P450)
MTR_7g070210	0.154184	-2.69728	7.4105e-07	5.49667e-05	yes	down	21.6233	3.45667	26.02	19.85	19	3.26	3.95	3.16		MATE efflux family protein	GO:0031969(cellular_component:chloroplast membrane); GO:0006855(biological_process:drug transmembrane transport); GO:0055085(biological_process:transmembrane transport); GO:0016021(cellular_component:integral component of membrane); GO:0016020(cellular_component:membrane); GO:0015297(molecular_function:antiporter activity); GO:0015238(molecular_function:drug transmembrane transporter activity); G…				COG0534(V:Defense mechanisms)	AES79602.2(MATE efflux family protein [Medicago truncatula])	sp|Q84K71|DTX44_ARATH(Protein DETOXIFICATION 44, chloroplastic OS=Arabidopsis thaliana OX=3702 GN=DTX44 PE=2 SV=1)	PF01554.18(MatE:MatE); PF14667.6(Polysacc_synt_C:Polysaccharide biosynthesis C-terminal domain)
MTR_4g117140	0.0518918	-4.26835	7.41741e-07	5.48815e-05	yes	down	8.69	0.483333	10.01	9.75	6.31	0.4	0.5	0.55		heavy metal-associated domain protein	GO:0046872(molecular_function:metal ion binding); GO:0030001(biological_process:metal ion transport); GO:0005199(molecular_function:structural constituent of cell wall)				COG2608(O:Posttranslational modification, protein turnover, chaperones)	XP_013458158.1(heavy metal-associated isoprenylated plant protein 32 [Medicago truncatula])	sp|Q9M8K5|HIP32_ARATH(Heavy metal-associated isoprenylated plant protein 32 OS=Arabidopsis thaliana OX=3702 GN=HIPP32 PE=2 SV=1)	PF00403.26(HMA:Heavy-metal-associated domain)
MTR_3g098910	1422.1	10.4738	7.44696e-07	5.49637e-05	yes	up	1.21	1939.57	1.13	1.26	1.24	1363.1	3700.96	754.66		sugar efflux transporter for intercellular exchange protein	GO:0016020(cellular_component:membrane); GO:0016021(cellular_component:integral component of membrane); GO:0005886(cellular_component:plasma membrane); GO:0008643(biological_process:carbohydrate transport)	K15382	SLC50A, SWEET		ENOG4111M4R(O:Posttranslational modification, protein turnover, chaperones)	RHN70100.1(putative SWEET sugar transporter [Medicago truncatula])	sp|B8BKP4|SWT14_ORYSI(Bidirectional sugar transporter SWEET14 OS=Oryza sativa subsp. indica OX=39946 GN=SWEET14 PE=2 SV=1)	PF03083.16(MtN3_slv:Sugar efflux transporter for intercellular exchange); PF04193.14(PQ-loop:PQ loop repeat)
MTR_7g059150	4.80343	2.26407	7.49747e-07	5.51999e-05	yes	up	11.76	63.6133	11.73	11.06	12.49	67.22	64	59.62		heat shock protein 70 (HSP70)-interacting protein, putative	GO:0016740(molecular_function:transferase activity); GO:0051879(molecular_function:Hsp90 protein binding); GO:0005515(molecular_function:protein binding)				ENOG4111IF0(S:Function unknown)	XP_024627238.1(tetratricopeptide repeat protein 1 [Medicago truncatula])	sp|Q99614|TTC1_HUMAN(Tetratricopeptide repeat protein 1 OS=Homo sapiens OX=9606 GN=TTC1 PE=1 SV=1)	PF00515.28(TPR_1:Tetratricopeptide repeat); PF07719.17(TPR_2:Tetratricopeptide repeat); PF13181.6(TPR_8:Tetratricopeptide repeat); PF13414.6(TPR_11:TPR repeat); PF14559.6(TPR_19:Tetratricopeptide repeat); PF13424.6(TPR_12:Tetratricopeptide repeat); PF13371.6(TPR_9:Tetratricopeptide repeat); PF13432.6(TPR_16:Tetratricopeptide repeat); PF12968.7(DUF3856:Domain of Unknown Function (DUF3856))
MTR_5g036240	0.10978	-3.18732	7.50352e-07	5.51084e-05	yes	down	67.9633	7.92333	58.05	61.57	84.27	8.07	10.01	5.69		TIR-NBS-LRR class disease resistance protein	GO:0016787(molecular_function:hydrolase activity); GO:0007165(biological_process:signal transduction); GO:0043531(molecular_function:ADP binding)				ENOG4112BMQ(S:Function unknown)	AES96359.1(TIR-NBS-LRR class disease resistance protein [Medicago truncatula])	sp|Q40392|TMVRN_NICGU(TMV resistance protein N OS=Nicotiana glutinosa OX=35889 GN=N PE=1 SV=1)	PF00931.22(NB-ARC:NB-ARC domain)
MTR_3g020280	0.0256867	-5.28284	7.5951e-07	5.56439e-05	yes	down	4.62333	0.123333	3.76	4.41	5.7	0.11	0.11	0.15		S-locus lectin kinase family protein	GO:0006468(biological_process:protein phosphorylation); GO:0016301(molecular_function:kinase activity); GO:0016310(biological_process:phosphorylation); GO:0016021(cellular_component:integral component of membrane); GO:0016020(cellular_component:membrane); GO:0030246(molecular_function:carbohydrate binding); GO:0000166(molecular_function:nucleotide binding); GO:0004674(molecular_function:protein s…				COG0515(T:Signal transduction mechanisms)	XP_003598740.1(G-type lectin S-receptor-like serine/threonine-protein kinase At4g27290 [Medicago truncatula])	sp|O81832|Y4729_ARATH(G-type lectin S-receptor-like serine/threonine-protein kinase At4g27290 OS=Arabidopsis thaliana OX=3702 GN=At4g27290 PE=3 SV=4)	PF07714.17(Pkinase_Tyr:Protein tyrosine kinase); PF00069.25(Pkinase:Protein kinase domain); PF01453.24(B_lectin:D-mannose binding lectin); PF00954.20(S_locus_glycop:S-locus glycoprotein domain); PF08276.11(PAN_2:PAN-like domain)
MTR_2g094020	907.734	9.82613	7.61801e-07	5.56749e-05	yes	up	0.47	361.273	0.45	0.51	0.45	568.31	140.42	375.09		beta-galactosidase-like protein	GO:0016787(molecular_function:hydrolase activity); GO:0005975(biological_process:carbohydrate metabolic process); GO:0005618(cellular_component:cell wall); GO:0030246(molecular_function:carbohydrate binding); GO:0016798(molecular_function:hydrolase activity, acting on glycosyl bonds); GO:0005773(cellular_component:vacuole); GO:0004565(molecular_function:beta-galactosidase activity); GO:0008152(bi…				COG1874(G:Carbohydrate transport and metabolism)	XP_003597215.2(beta-galactosidase 8 [Medicago truncatula])	sp|Q9SCV4|BGAL8_ARATH(Beta-galactosidase 8 OS=Arabidopsis thaliana OX=3702 GN=BGAL8 PE=2 SV=2)	PF01301.19(Glyco_hydro_35:Glycosyl hydrolases family 35); PF17834.1(GHD:Beta-sandwich domain in beta galactosidase); PF02140.18(Gal_Lectin:Galactose binding lectin domain); PF02449.15(Glyco_hydro_42:Beta-galactosidase); PF13364.6(BetaGal_dom4_5:Beta-galactosidase jelly roll domain)
MTR_4g131720	0.00330455	-8.24133	7.64462e-07	5.57329e-05	yes	down	58.48	0.196667	73.88	59.14	42.42	0.23	0	0.36		hypothetical protein					ENOG410ZH4A(S:Function unknown)	XP_003610392.1(uncharacterized protein LOC11437301 [Medicago truncatula])
MTR_5g027220	0.160011	-2.64376	7.66542e-07	5.57482e-05	yes	down	54.4533	9.44	48.61	59.84	54.91	8.42	11.15	8.75		plant/K24G6-12 protein	GO:0010207(biological_process:photosystem II assembly); GO:0035304(biological_process:regulation of protein dephosphorylation); GO:0009507(cellular_component:chloroplast)				ENOG410ZP9P(S:Function unknown)	XP_003612637.2(protein LOW PSII ACCUMULATION 3, chloroplastic isoform X1 [Medicago truncatula])		PF09353.10(DUF1995:Domain of unknown function (DUF1995))
MTR_1g044580	0.0354724	-4.81716	7.74874e-07	5.6217e-05	yes	down	25.5967	0.963333	33.31	24.9	18.58	0.85	0.76	1.28		salt stress response/antifungal domain protein	GO:0016021(cellular_component:integral component of membrane); GO:0016020(cellular_component:membrane); GO:0016740(molecular_function:transferase activity)				ENOG410YCB5(U:Intracellular trafficking, secretion, and vesicular transport)	KEH41154.1(salt stress response/antifungal domain protein [Medicago truncatula])	sp|Q6NM73|PDLP2_ARATH(Plasmodesmata-located protein 2 OS=Arabidopsis thaliana OX=3702 GN=PDLP2 PE=1 SV=1)	PF01657.17(Stress-antifung:Salt stress response/antifungal)
MTR_8g107000	0.16424	-2.60612	7.86686e-07	5.69354e-05	yes	down	40.1667	8.78667	39.46	38.32	42.72	8.45	9.5	8.41		MAP kinase kinase kinase-like protein	GO:0006468(biological_process:protein phosphorylation); GO:0016310(biological_process:phosphorylation); GO:0016301(molecular_function:kinase activity); GO:0016740(molecular_function:transferase activity); GO:0004672(molecular_function:protein kinase activity); GO:0005524(molecular_function:ATP binding)				COG0515(S:Function unknown)	XP_003631089.3(probable serine/threonine-protein kinase SIS8 isoform X1 [Medicago truncatula])	sp|Q9C9U5|SIS8_ARATH(Probable serine/threonine-protein kinase SIS8 OS=Arabidopsis thaliana OX=3702 GN=SIS8 PE=1 SV=1)	PF14381.6(EDR1:Ethylene-responsive protein kinase Le-CTR1); PF07714.17(Pkinase_Tyr:Protein tyrosine kinase); PF00069.25(Pkinase:Protein kinase domain); PF01636.23(APH:Phosphotransferase enzyme family)
MTR_3g020930	49.6648	5.63415	7.86858e-07	5.681e-05	yes	up	1.02	56.7833	0.74	1.43	0.89	56.39	48.44	65.52		Nodule Cysteine-Rich (NCR) secreted peptide	GO:0010951(biological_process:negative regulation of endopeptidase activity); GO:0009611(biological_process:response to wounding); GO:0004867(molecular_function:serine-type endopeptidase inhibitor activity)				ENOG410XYBF(S:Function unknown)	XP_003598785.1(subtilisin inhibitor CLSI-I [Medicago truncatula])	sp|P81712|ICI1_CANLI(Subtilisin inhibitor CLSI-I OS=Canavalia lineata OX=28957 PE=1 SV=1)	PF00280.18(potato_inhibit:Potato inhibitor I family); PF11720.8(Inhibitor_I78:Peptidase inhibitor I78 family); PF07127.11(Nodulin_late:Late nodulin protein)
MTR_1g088925	0.00212632	-8.87743	7.9005e-07	5.69027e-05	yes	down	113.12	0.326667	121.27	111.59	106.5	0.98	0	0		monothiol glutaredoxin-S2 protein	GO:0005737(cellular_component:cytoplasm); GO:0022900(biological_process:electron transport chain); GO:0005634(cellular_component:nucleus); GO:0005623(cellular_component:cell); GO:0098869(biological_process:cellular oxidant detoxification); GO:0016491(molecular_function:oxidoreductase activity); GO:0045454(biological_process:cell redox homeostasis); GO:0009055(molecular_function:electron carrier a…	K03676	grxC, GLRX, GLRX2		COG0695(O:Posttranslational modification, protein turnover, chaperones)	XP_013469215.1(monothiol glutaredoxin-S11 [Medicago truncatula])	sp|Q9M9Y9|GRS11_ARATH(Monothiol glutaredoxin-S11 OS=Arabidopsis thaliana OX=3702 GN=GRXS11 PE=3 SV=1)	PF00462.24(Glutaredoxin:Glutaredoxin)
MTR_2g029860	12.8673	3.68564	7.93099e-07	5.69846e-05	yes	up	3.39333	46.5667	4.67	3.05	2.46	43.65	45.88	50.17		peroxidase family protein	GO:0020037(molecular_function:heme binding); GO:0006979(biological_process:response to oxidative stress); GO:0098869(biological_process:cellular oxidant detoxification); GO:0005576(cellular_component:extracellular region); GO:0042744(biological_process:hydrogen peroxide catabolic process); GO:0046872(molecular_function:metal ion binding); GO:0004601(molecular_function:peroxidase activity); GO:005…	K00430	E1.11.1.7	map00940(Phenylpropanoid biosynthesis)		XP_003594498.1(peroxidase 15 [Medicago truncatula])	sp|Q9LEH3|PER15_IPOBA(Peroxidase 15 OS=Ipomoea batatas OX=4120 GN=pod PE=1 SV=1)	PF00141.23(peroxidase:Peroxidase)
MTR_5g045370	58.6405	5.87382	7.97161e-07	5.71388e-05	yes	up	0.216667	13.9567	0.26	0.15	0.24	13.47	20.11	8.29		ninja-family protein AFP1	GO:0005634(cellular_component:nucleus); GO:0045892(biological_process:negative regulation of transcription, DNA-templated); GO:0007165(biological_process:signal transduction); GO:0003676(molecular_function:nucleic acid binding)				ENOG410YGKS(S:Function unknown)	KEH27866.1(ninja-family protein AFP1 [Medicago truncatula])	sp|Q94F39|AFP3_ARATH(Ninja-family protein AFP3 OS=Arabidopsis thaliana OX=3702 GN=AFP3 PE=1 SV=1)	PF16136.5(NINJA_B:Putative nuclear localisation signal); PF16135.5(Jas:TPL-binding domain in jasmonate signalling); PF07897.11(EAR:Ethylene-responsive binding factor-associated repression)
MTR_7g053410	0.13409	-2.89873	8.00363e-07	5.72308e-05	yes	down	10.5867	1.51667	12.52	9.28	9.96	1.54	1.5	1.51		BHLH transcription factor	GO:0003700(molecular_function:transcription factor activity, sequence-specific DNA binding); GO:0006355(biological_process:regulation of transcription, DNA-templated); GO:0046983(molecular_function:protein dimerization activity); GO:0005634(cellular_component:nucleus); GO:0043565(molecular_function:sequence-specific DNA binding)				ENOG4111T9V(K:Transcription)	KEH22551.1(BHLH transcription factor [Medicago truncatula])	sp|Q9SRT2|BH062_ARATH(Transcription factor bHLH62 OS=Arabidopsis thaliana OX=3702 GN=BHLH62 PE=2 SV=1)	PF00010.26(HLH:Helix-loop-helix DNA-binding domain)
MTR_2g460800	0.143407	-2.80182	8.01402e-07	5.71679e-05	yes	down	38.74	5.91333	45.58	38.89	31.75	6.61	6.21	4.92		reticulon-like protein B2	GO:0016021(cellular_component:integral component of membrane); GO:0016020(cellular_component:membrane); GO:0005789(cellular_component:endoplasmic reticulum membrane)	K20720	RTN4		ENOG4111T8T(S:Function unknown)	XP_013464042.1(reticulon-like protein B21 [Medicago truncatula])	sp|Q56X72|RTNLS_ARATH(Reticulon-like protein B21 OS=Arabidopsis thaliana OX=3702 GN=RTNLB21 PE=2 SV=2)	PF02453.17(Reticulon:Reticulon); PF04842.12(DUF639:Plant protein of unknown function (DUF639))
MTR_2g020060	0.0988226	-3.33901	8.03311e-07	5.71674e-05	yes	down	114.483	13.12	98.51	124.52	120.42	13.41	9.12	16.83		plant integral membrane protein	GO:0016021(cellular_component:integral component of membrane); GO:0016020(cellular_component:membrane); GO:0051539(molecular_function:4 iron, 4 sulfur cluster binding); GO:0005886(cellular_component:plasma membrane)				ENOG410YQ35(S:Function unknown)	XP_003593986.1(CASP-like protein 1E2 [Medicago truncatula])	sp|C6SZP8|CSPL5_SOYBN(CASP-like protein 1E2 OS=Glycine max OX=3847 PE=2 SV=1)	PF04535.12(DUF588:Domain of unknown function (DUF588))
MTR_8g009840	0.226732	-2.14094	8.07233e-07	5.73097e-05	yes	down	66.46	16.2333	73.47	67.8	58.11	15.23	20.11	13.36		NADP-dependent alkenal double bond reductase P2	GO:0016021(cellular_component:integral component of membrane); GO:0016740(molecular_function:transferase activity); GO:0016757(molecular_function:transferase activity, transferring glycosyl groups); GO:0016758(molecular_function:transferase activity, transferring hexosyl groups); GO:0055114(biological_process:oxidation-reduction process); GO:0016491(molecular_function:oxidoreductase activity)				COG2130(S:Function unknown)	KEH18007.1(NADP-dependent alkenal double bond reductase P2 [Medicago truncatula])	sp|Q9SLN8|DBR_TOBAC(2-alkenal reductase (NADP(+)-dependent) OS=Nicotiana tabacum OX=4097 GN=DBR PE=1 SV=1)	PF00107.26(ADH_zinc_N:Zinc-binding dehydrogenase); PF16884.5(ADH_N_2:N-terminal domain of oxidoreductase); PF00201.18(UDPGT:UDP-glucoronosyl and UDP-glucosyl transferase); PF13602.6(ADH_zinc_N_2:Zinc-binding dehydrogenase)
MTR_3g053980	0.111682	-3.16254	8.12444e-07	5.75426e-05	yes	down	370.217	40.5967	471.15	336.65	302.85	45.67	36.25	39.87		eukaryotic aspartyl protease family protein	GO:0016787(molecular_function:hydrolase activity); GO:0016021(cellular_component:integral component of membrane); GO:0004190(molecular_function:aspartic-type endopeptidase activity); GO:0030163(biological_process:protein catabolic process); GO:0006508(biological_process:proteolysis); GO:0008233(molecular_function:peptidase activity)				ENOG410XNV7(O:Posttranslational modification, protein turnover, chaperones)	XP_013459881.1(aspartyl protease family protein At5g10770 [Medicago truncatula])	sp|Q8S9J6|ASPA_ARATH(Aspartyl protease family protein At5g10770 OS=Arabidopsis thaliana OX=3702 GN=At5g10770 PE=2 SV=1)	PF14543.6(TAXi_N:Xylanase inhibitor N-terminal); PF00026.23(Asp:Eukaryotic aspartyl protease); PF14541.6(TAXi_C:Xylanase inhibitor C-terminal)
MTR_3g088895	24.2934	4.60249	8.14048e-07	5.75196e-05	yes	up	8.36	216.637	8.48	8.59	8.01	287.24	144.15	218.52		F-box SKP2A-like protein	GO:0016567(biological_process:protein ubiquitination); GO:0006511(biological_process:ubiquitin-dependent protein catabolic process); GO:0031146(biological_process:SCF-dependent proteasomal ubiquitin-dependent protein catabolic process); GO:0005515(molecular_function:protein binding); GO:0019005(cellular_component:SCF ubiquitin ligase complex)	K03875	SKP2, FBXL1	map04120(Ubiquitin mediated proteolysis)	ENOG41103D0(O:Posttranslational modification, protein turnover, chaperones); ENOG410XQ54(O:Posttranslational modification, protein turnover, chaperones)	XP_013461356.1(F-box protein SKP2A [Medicago truncatula])	sp|Q9LPL4|SKP2A_ARATH(F-box protein SKP2A OS=Arabidopsis thaliana OX=3702 GN=SKP2A PE=1 SV=1)	PF13516.6(LRR_6:Leucine Rich repeat); PF12937.7(F-box-like:F-box-like); PF00646.33(F-box:F-box domain)
MTR_8g096070	6.32201	2.66038	8.16459e-07	5.75536e-05	yes	up	13.6767	93.8	12.25	15.5	13.28	85.43	109.66	86.31		TPR repeat region family protein					COG2938(S:Function unknown)	XP_013446932.1(succinate dehydrogenase assembly factor 2, mitochondrial [Medicago truncatula])	sp|Q9FI44|SDAF2_ARATH(Succinate dehydrogenase assembly factor 2, mitochondrial OS=Arabidopsis thaliana OX=3702 GN=SDHAF2 PE=1 SV=1)	PF03937.16(Sdh5:Flavinator of succinate dehydrogenase)
MTR_4g115170	0.12758	-2.97053	8.19432e-07	5.76269e-05	yes	down	47.8133	6.56333	52.63	54.1	36.71	6.27	6.82	6.6		EF hand calcium-binding family protein	GO:0016021(cellular_component:integral component of membrane); GO:0016020(cellular_component:membrane); GO:0005509(molecular_function:calcium ion binding)				COG5126(S:Function unknown)	XP_003609394.1(calmodulin-like protein 7 [Medicago truncatula])	sp|Q2QVI1|CML28_ORYSJ(Probable calcium-binding protein CML28 OS=Oryza sativa subsp. japonica OX=39947 GN=CML28 PE=2 SV=1)	PF00036.32(EF-hand_1:EF hand); PF13499.6(EF-hand_7:EF-hand domain pair); PF13405.6(EF-hand_6:EF-hand domain); PF13202.6(EF-hand_5:EF hand); PF13833.6(EF-hand_8:EF-hand domain pair); PF10591.9(SPARC_Ca_bdg:Secreted protein acidic and rich in cysteine Ca binding region); PF14658.6(EF-hand_9:EF-hand domain); PF05042.13(Caleosin:Caleosin related protein)
MTR_4g007600	0.00463585	-7.75295	8.20782e-07	5.75861e-05	yes	down	51.5	0.226667	63.43	49.6	41.47	0	0.45	0.23		hypothetical protein	GO:0016021(cellular_component:integral component of membrane)					XP_013454536.1(keratin, type I cytoskeletal 10 [Medicago truncatula])
MTR_5g024350	0.139764	-2.83894	8.25852e-07	5.78057e-05	yes	down	34.1833	5.27667	40.8	31.47	30.28	4.28	5.94	5.61		glutamate receptor 3.2	GO:0035235(biological_process:ionotropic glutamate receptor signaling pathway); GO:0016021(cellular_component:integral component of membrane); GO:0016020(cellular_component:membrane); GO:0005886(cellular_component:plasma membrane); GO:0006811(biological_process:ion transport); GO:0004970(molecular_function:ionotropic glutamate receptor activity)	K05387	GRIP		ENOG410XQQV(T:Signal transduction mechanisms)	AES95334.1(glutamate receptor 3.2 [Medicago truncatula])	sp|Q84W41|GLR36_ARATH(Glutamate receptor 3.6 OS=Arabidopsis thaliana OX=3702 GN=GLR3.6 PE=2 SV=1)	PF01094.28(ANF_receptor:Receptor family ligand binding region); PF00060.26(Lig_chan:Ligand-gated ion channel); PF00497.20(SBP_bac_3:Bacterial extracellular solute-binding proteins, family 3); PF13458.6(Peripla_BP_6:Periplasmic binding protein); PF10613.9(Lig_chan-Glu_bd:Ligated ion channel L-glutamate- and glycine-binding site)
MTR_6g005210	6.00751	2.58677	8.29612e-07	5.7933e-05	yes	up	7.15	41.64	6.22	6.49	8.74	46.66	44.4	33.86		MAP kinase kinase	GO:0005737(cellular_component:cytoplasm); GO:0000187(biological_process:activation of MAPK activity); GO:0006468(biological_process:protein phosphorylation); GO:0016301(molecular_function:kinase activity); GO:0009737(biological_process:response to abscisic acid); GO:0031098(biological_process:stress-activated protein kinase signaling cascade); GO:0016310(biological_process:phosphorylation); GO:00…	K20607	MKK3	map04016(MAPK signaling pathway - plant)	ENOG410XQ5A(T:Signal transduction mechanisms)	XP_003618154.1(mitogen-activated protein kinase kinase 3 isoform X1 [Medicago truncatula])	sp|O80396|M2K3_ARATH(Mitogen-activated protein kinase kinase 3 OS=Arabidopsis thaliana OX=3702 GN=MKK3 PE=1 SV=1)	PF00069.25(Pkinase:Protein kinase domain); PF07714.17(Pkinase_Tyr:Protein tyrosine kinase)
MTR_3g097250	0.202017	-2.30745	8.30164e-07	5.7836e-05	yes	down	147.703	34.21	160.13	143.33	139.65	32.34	35.64	34.65		GTP-binding elongation factor Tu family protein	GO:0016787(molecular_function:hydrolase activity); GO:0043022(molecular_function:ribosome binding); GO:0006414(biological_process:translational elongation); GO:0003924(molecular_function:GTPase activity); GO:0005525(molecular_function:GTP binding); GO:0004523(molecular_function:RNA-DNA hybrid ribonuclease activity); GO:0000166(molecular_function:nucleotide binding); GO:0005743(cellular_component:…	K21594	GUF1		COG0481(M:Cell wall/membrane/envelope biogenesis)	XP_013461614.1(translation factor GUF1 homolog, chloroplastic [Medicago truncatula])	sp|A5B4D2|GUFP_VITVI(Translation factor GUF1 homolog, chloroplastic OS=Vitis vinifera OX=29760 GN=VITISV_013255 PE=3 SV=1)	PF00009.27(GTP_EFTU:Elongation factor Tu GTP binding domain); PF06421.12(LepA_C:GTP-binding protein LepA C-terminus); PF00679.24(EFG_C:Elongation factor G C-terminus); PF03144.25(GTP_EFTU_D2:Elongation factor Tu domain 2); PF01926.23(MMR_HSR1:50S ribosome-binding GTPase); PF14492.6(EFG_II:Elongation Factor G, domain II)
MTR_7g051440	0.079586	-3.65134	8.3165e-07	5.78045e-05	yes	down	11.6633	1	11.85	11.69	11.45	0.69	1.16	1.15		multi-copper oxidase-like protein	GO:0008447(molecular_function:L-ascorbate oxidase activity); GO:0016021(cellular_component:integral component of membrane); GO:0005507(molecular_function:copper ion binding); GO:0055114(biological_process:oxidation-reduction process); GO:0016491(molecular_function:oxidoreductase activity)				COG2132(E:Amino acid transport and metabolism)	XP_003622734.2(monocopper oxidase-like protein SKU5 isoform X1 [Medicago truncatula])	sp|Q9SU40|SKU5_ARATH(Monocopper oxidase-like protein SKU5 OS=Arabidopsis thaliana OX=3702 GN=SKU5 PE=1 SV=1)	PF07732.15(Cu-oxidase_3:Multicopper oxidase); PF00394.22(Cu-oxidase:Multicopper oxidase); PF07731.14(Cu-oxidase_2:Multicopper oxidase)
MTR_6g087680	0.144459	-2.79127	8.36848e-07	5.80305e-05	yes	down	36.3733	5.69	38.97	39.21	30.94	5.75	6.67	4.65		ABIL1-like protein					ENOG410YW15(S:Function unknown); ENOG410YZ7R(S:Function unknown)	XP_003620605.1(probable protein ABIL5 [Medicago truncatula])	sp|Q8S8M5|ABIL1_ARATH(Protein ABIL1 OS=Arabidopsis thaliana OX=3702 GN=ABIL1 PE=1 SV=1)
MTR_4g086470	0.197409	-2.34074	8.46822e-07	5.85859e-05	yes	down	79.4633	16.9233	84.67	82.4	71.32	15	19.02	16.75		CXE carboxylesterase	GO:0016787(molecular_function:hydrolase activity); GO:0052689(molecular_function:carboxylic ester hydrolase activity); GO:0080030(molecular_function:methyl indole-3-acetate esterase activity)				COG0657(T:Signal transduction mechanisms)	XP_003608006.1(probable carboxylesterase 12 [Medicago truncatula])	sp|Q9SMN0|CXE12_ARATH(Probable carboxylesterase 12 OS=Arabidopsis thaliana OX=3702 GN=CXE12 PE=1 SV=1)	PF07859.13(Abhydrolase_3:alpha/beta hydrolase fold); PF00135.28(COesterase:Carboxylesterase family)
MTR_4g068970	0.0362157	-4.78724	8.49311e-07	5.86221e-05	yes	down	135.473	5.17333	170.15	130.55	105.72	4.67	3.84	7.01		NAD-dependent epimerase/dehydratase family protein	GO:0009535(cellular_component:chloroplast thylakoid membrane); GO:0009941(cellular_component:chloroplast envelope); GO:0009534(cellular_component:chloroplast thylakoid); GO:0098807(cellular_component:chloroplast thylakoid membrane protein complex); GO:0009570(cellular_component:chloroplast stroma); GO:0016021(cellular_component:integral component of membrane); GO:0009706(cellular_component:chloro…				COG0702(S:Function unknown)	XP_013456359.1(protein TIC 62, chloroplastic isoform X1 [Medicago truncatula])	sp|Q8SKU2|TIC62_PEA(Protein TIC 62, chloroplastic OS=Pisum sativum OX=3888 GN=TIC62 PE=1 SV=2)	PF13460.6(NAD_binding_10:NAD(P)H-binding); PF05368.13(NmrA:NmrA-like family); PF01073.19(3Beta_HSD:3-beta hydroxysteroid dehydrogenase/isomerase family); PF01370.21(Epimerase:NAD dependent epimerase/dehydratase family)
MTR_2g009480	0.0558145	-4.16322	8.49372e-07	5.84909e-05	yes	down	1390.11	84.0433	1863.72	1408.19	898.43	79.57	98.59	73.97		leguminosin group485 secreted peptide						XP_003593258.1(protein PELPK1 [Medicago truncatula])
MTR_5g072980	52.0498	5.70182	8.56065e-07	5.8816e-05	yes	up	2.27	122.637	2.79	2.66	1.36	85.83	179.98	102.1		cytochrome P450 family 71 protein	GO:0004497(molecular_function:monooxygenase activity); GO:0016020(cellular_component:membrane); GO:0020037(molecular_function:heme binding); GO:0016709(molecular_function:oxidoreductase activity, acting on paired donors, with incorporation or reduction of molecular oxygen, NAD(P)H as one donor, and incorporation of one atom of oxygen); GO:0016021(cellular_component:integral component of membrane)…				COG2124(Q:Secondary metabolites biosynthesis, transport and catabolism)	XP_003615837.2(cytochrome P450 83B1 [Medicago truncatula])	sp|O65782|C83B1_ARATH(Cytochrome P450 83B1 OS=Arabidopsis thaliana OX=3702 GN=CYP83B1 PE=1 SV=1)	PF00067.22(p450:Cytochrome P450)
MTR_1g074170	8.40958	3.07203	8.61242e-07	5.90357e-05	yes	up	14.8233	133.3	17.53	12.95	13.99	160.54	115.9	123.46		electron transfer flavoprotein subunit beta	GO:0022900(biological_process:electron transport chain); GO:0009055(molecular_function:electron carrier activity)	K03521	fixA, etfB		COG2086(C:Energy production and conversion)	XP_013468684.1(electron transfer flavoprotein subunit beta, mitochondrial [Medicago truncatula])	sp|Q9LSW8|ETFB_ARATH(Electron transfer flavoprotein subunit beta, mitochondrial OS=Arabidopsis thaliana OX=3702 GN=ETFB PE=1 SV=1)	PF01012.21(ETF:Electron transfer flavoprotein domain)
MTR_7g096160	0.164817	-2.60107	8.62727e-07	5.90018e-05	yes	down	142.137	25.1	142.9	144.33	139.18	26.6	23.17	25.53		galacturonosyltransferase	GO:0005794(cellular_component:Golgi apparatus); GO:0000139(cellular_component:Golgi membrane); GO:0045489(biological_process:pectin biosynthetic process); GO:0071555(biological_process:cell wall organization); GO:0016740(molecular_function:transferase activity); GO:0016757(molecular_function:transferase activity, transferring glycosyl groups); GO:0047262(molecular_function:polygalacturonate 4-alp…	K13648	GAUT	map00520(Amino sugar and nucleotide sugar metabolism)	ENOG410YA0P(M:Cell wall/membrane/envelope biogenesis)	XP_013449831.1(probable galacturonosyltransferase 6 isoform X1 [Medicago truncatula])	sp|Q9M9Y5|GAUT6_ARATH(Probable galacturonosyltransferase 6 OS=Arabidopsis thaliana OX=3702 GN=GAUT6 PE=2 SV=1)	PF01501.20(Glyco_transf_8:Glycosyl transferase family 8); PF18404.1(Glyco_transf_24:Glucosyltransferase 24)
MTR_1g106075	0.126202	-2.9862	8.64429e-07	5.8983e-05	yes	down	187.36	25.5267	200.7	194.39	166.99	20.4	28.17	28.01		photosystem I reaction center subunit N	GO:0009522(cellular_component:photosystem I); GO:0015979(biological_process:photosynthesis)				ENOG410XY0C(S:Function unknown)	XP_013469973.1(uncharacterized protein LOC25485324 [Medicago truncatula])		PF05479.11(PsaN:Photosystem I reaction centre subunit N (PSAN or PSI-N))
MTR_5g019780	189.624	7.56699	8.64667e-07	5.88645e-05	yes	up	0.0733333	15.7267	0.07	0.12	0.03	23.68	11.6	11.9		cupin family protein	GO:0045735(molecular_function:nutrient reservoir activity)				ENOG410YF6C(S:Function unknown)	AES94919.2(cupin family protein [Medicago truncatula])	sp|F4IQK5|VCL21_ARATH(Vicilin-like seed storage protein At2g18540 OS=Arabidopsis thaliana OX=3702 GN=At2g18540 PE=3 SV=1)	PF00190.22(Cupin_1:Cupin); PF07883.11(Cupin_2:Cupin domain)
MTR_5g020840	6.91066	2.78882	8.6723e-07	5.89045e-05	yes	up	9.2	67.77	10.17	7.27	10.16	68.38	63.81	71.12		soluble inorganic pyrophosphatase	GO:0005737(cellular_component:cytoplasm); GO:0016787(molecular_function:hydrolase activity); GO:0004427(molecular_function:inorganic diphosphatase activity); GO:0005829(cellular_component:cytosol); GO:0000287(molecular_function:magnesium ion binding); GO:0006796(biological_process:phosphate-containing compound metabolic process)	K01507	ppa	map00190(Oxidative phosphorylation)	COG0221(S:Function unknown)	AFK40071.1(unknown [Medicago truncatula])	sp|Q43187|IPYR_SOLTU(Soluble inorganic pyrophosphatase PPA1 OS=Solanum tuberosum OX=4113 GN=PPA1 PE=1 SV=1)	PF00719.19(Pyrophosphatase:Inorganic pyrophosphatase)
MTR_5g096530	0.030159	-5.05127	8.71849e-07	5.90836e-05	yes	down	38.2233	1.25	49.21	34.75	30.71	0.86	1.97	0.92		LRR receptor-like kinase family protein	GO:0006468(biological_process:protein phosphorylation); GO:0016020(cellular_component:membrane); GO:0016310(biological_process:phosphorylation); GO:0016021(cellular_component:integral component of membrane); GO:0004672(molecular_function:protein kinase activity); GO:0016301(molecular_function:kinase activity); GO:0004674(molecular_function:protein serine/threonine kinase activity); GO:0016740(mol…				COG4886(S:Function unknown)	XP_003617883.1(LRR receptor-like serine/threonine-protein kinase [Medicago truncatula])	sp|C0LGR3|RGI3_ARATH(LRR receptor-like serine/threonine-protein kinase OS=Arabidopsis thaliana OX=3702 GN=RGI3 PE=1 SV=1)	PF13855.6(LRR_8:Leucine rich repeat); PF12799.7(LRR_4:Leucine Rich repeats (2 copies)); PF00069.25(Pkinase:Protein kinase domain); PF07714.17(Pkinase_Tyr:Protein tyrosine kinase); PF08263.12(LRRNT_2:Leucine rich repeat N-terminal domain)
MTR_1g054675	8.16346	3.02918	8.74086e-07	5.91009e-05	yes	up	12.4633	112.513	11.55	10.73	15.11	92.59	139.1	105.85		RNA recognition motif	GO:0003723(molecular_function:RNA binding); GO:0003676(molecular_function:nucleic acid binding)	K12900	FUSIP1	map03040(Spliceosome)	ENOG41122ZB(S:Function unknown); ENOG410YDCS(S:Function unknown)	XP_013467740.1(serine/arginine-rich SC35-like splicing factor SCL33 [Medicago truncatula])	sp|Q9SEU4|SRC33_ARATH(Serine/arginine-rich SC35-like splicing factor SCL33 OS=Arabidopsis thaliana OX=3702 GN=SCL33 PE=1 SV=1)	PF00076.22(RRM_1:RNA recognition motif. (a.k.a. RRM, RBD, or RNP domain))
MTR_1g037630	0.021639	-5.53022	8.74682e-07	5.90074e-05	yes	down	12.7	0.286667	17.5	11.35	9.25	0.42	0.23	0.21		aspartic proteinase nepenthesin-like protein	GO:0006508(biological_process:proteolysis); GO:0008233(molecular_function:peptidase activity); GO:0004190(molecular_function:aspartic-type endopeptidase activity); GO:0030163(biological_process:protein catabolic process); GO:0016787(molecular_function:hydrolase activity)				ENOG410XNV7(O:Posttranslational modification, protein turnover, chaperones)	XP_013466887.1(aspartyl protease AED3 [Medicago truncatula])	sp|O04496|AED3_ARATH(Aspartyl protease AED3 OS=Arabidopsis thaliana OX=3702 GN=AED3 PE=1 SV=1)	PF14543.6(TAXi_N:Xylanase inhibitor N-terminal); PF14541.6(TAXi_C:Xylanase inhibitor C-terminal); PF00026.23(Asp:Eukaryotic aspartyl protease)
MTR_3g110185	0.0366959	-4.76824	8.76467e-07	5.89943e-05	yes	down	6.32667	0.246667	8.63	5.89	4.46	0.23	0.25	0.26		lactoylglutathione lyase	GO:0016829(molecular_function:lyase activity); GO:0046872(molecular_function:metal ion binding); GO:0005515(molecular_function:protein binding); GO:0004462(molecular_function:lactoylglutathione lyase activity)	K01759	GLO1, gloA	map00620(Pyruvate metabolism)	COG0346(E:Amino acid transport and metabolism); ENOG410XP1Z(S:Function unknown)	KEH36056.1(lactoylglutathione lyase [Medicago truncatula])	sp|Q8W593|LGUC_ARATH(Probable lactoylglutathione lyase, chloroplastic OS=Arabidopsis thaliana OX=3702 GN=At1g67280 PE=1 SV=1)	PF00903.25(Glyoxalase:Glyoxalase/Bleomycin resistance protein/Dioxygenase superfamily); PF00400.32(WD40:WD domain, G-beta repeat); PF13669.6(Glyoxalase_4:Glyoxalase/Bleomycin resistance protein/Dioxygenase superfamily); PF18029.1(Glyoxalase_6:Glyoxalase-like domain)
MTR_3g098650	0.0614023	-4.02556	8.78254e-07	5.89815e-05	yes	down	75.23	4.9	96.45	61.73	67.51	6.39	4.37	3.94		glycoside hydrolase family 38 amino-terminal domain protein	GO:0016787(molecular_function:hydrolase activity); GO:0005975(biological_process:carbohydrate metabolic process); GO:0030246(molecular_function:carbohydrate binding); GO:0005774(cellular_component:vacuolar membrane); GO:0006013(biological_process:mannose metabolic process); GO:0003824(molecular_function:catalytic activity); GO:0006517(biological_process:protein deglycosylation); GO:0008152(biolog…	K01191	MAN2C1	map00511(Other glycan degradation)	ENOG410XQMZ(S:Function unknown)	XP_003602752.1(probable alpha-mannosidase At5g13980 [Medicago truncatula])	sp|Q8LPJ3|MANA2_ARATH(Probable alpha-mannosidase At5g13980 OS=Arabidopsis thaliana OX=3702 GN=At5g13980 PE=2 SV=1)	PF01074.22(Glyco_hydro_38N:Glycosyl hydrolases family 38 N-terminal domain); PF07748.13(Glyco_hydro_38C:Glycosyl hydrolases family 38 C-terminal domain); PF09261.11(Alpha-mann_mid:Alpha mannosidase middle domain); PF17677.1(Glyco_hydro38C2:Glycosyl hydrolases family 38 C-terminal beta sandwich domain)
MTR_1g023730	13.2601	3.72902	8.8118e-07	5.9045e-05	yes	up	6.79333	76.9467	6.58	7.39	6.41	92.98	45.91	91.95		cytochrome P450 family 71 protein	GO:0004497(molecular_function:monooxygenase activity); GO:0020037(molecular_function:heme binding); GO:0016021(cellular_component:integral component of membrane); GO:0016705(molecular_function:oxidoreductase activity, acting on paired donors, with incorporation or reduction of molecular oxygen); GO:0005506(molecular_function:iron ion binding); GO:0046872(molecular_function:metal ion binding); GO:…				COG2124(Q:Secondary metabolites biosynthesis, transport and catabolism)	XP_003589394.2(cytochrome P450 71B37 [Medicago truncatula])	sp|Q9LIP3|C71BY_ARATH(Cytochrome P450 71B37 OS=Arabidopsis thaliana OX=3702 GN=CYP71B37 PE=3 SV=2)	PF00067.22(p450:Cytochrome P450)
MTR_5g082620	0.177578	-2.49348	8.8461e-07	5.91419e-05	yes	down	41.6633	7.99333	41.36	40.25	43.38	7.48	9.95	6.55		phosphatidylinositol-specific phospholipase C	GO:0016787(molecular_function:hydrolase activity); GO:0004435(molecular_function:phosphatidylinositol phospholipase C activity); GO:0005622(cellular_component:intracellular); GO:0006629(biological_process:lipid metabolic process); GO:0008081(molecular_function:phosphoric diester hydrolase activity); GO:0051209(biological_process:release of sequestered calcium ion into cytosol); GO:0007165(biologi…	K05857	PLCD	map04070(Phosphatidylinositol signaling system); map04933(AGE-RAGE signaling pathway in diabetic complications); map00562(Inositol phosphate metabolism)	ENOG410XPSW(S:Function unknown)	XP_003616636.1(phosphoinositide phospholipase C 2 [Medicago truncatula])	sp|Q39033|PLCD2_ARATH(Phosphoinositide phospholipase C 2 OS=Arabidopsis thaliana OX=3702 GN=PLC2 PE=1 SV=1)	PF00388.19(PI-PLC-X:Phosphatidylinositol-specific phospholipase C, X domain); PF00387.19(PI-PLC-Y:Phosphatidylinositol-specific phospholipase C, Y domain); PF00168.30(C2:C2 domain); PF09279.11(EF-hand_like:Phosphoinositide-specific phospholipase C, efhand-like)
MTR_8g024180	0.0222441	-5.49043	8.84813e-07	5.90232e-05	yes	down	245.31	5.74667	257.3	254.2	224.43	3.82	4.68	8.74		thylakoid membrane phosphoprotein 14 kDa protein	GO:0009579(cellular_component:thylakoid); GO:0009535(cellular_component:chloroplast thylakoid membrane); GO:0016021(cellular_component:integral component of membrane); GO:0016020(cellular_component:membrane); GO:0055114(biological_process:oxidation-reduction process); GO:0016491(molecular_function:oxidoreductase activity)				ENOG4112195(S:Function unknown)	XP_013444537.1(protein CURVATURE THYLAKOID 1B, chloroplastic [Medicago truncatula])	sp|Q8LCA1|CUT1B_ARATH(Protein CURVATURE THYLAKOID 1B, chloroplastic OS=Arabidopsis thaliana OX=3702 GN=CURT1B PE=1 SV=2)	PF14159.6(CAAD:CAAD domains of cyanobacterial aminoacyl-tRNA synthetase)
MTR_8g070830	0.152146	-2.71647	8.86708e-07	5.90175e-05	yes	down	349.093	59.89	386.01	349.82	311.45	56.15	73.86	49.66		membrane protein, putative	GO:0009941(cellular_component:chloroplast envelope); GO:0009737(biological_process:response to abscisic acid); GO:0097339(biological_process:glycolate transmembrane transport); GO:0043879(molecular_function:glycolate transmembrane transporter activity); GO:0016021(cellular_component:integral component of membrane); GO:0016020(cellular_component:membrane); GO:0009706(cellular_component:chloroplast…				COG1346(M:Cell wall/membrane/envelope biogenesis)	XP_013446236.1(plastidal glycolate/glycerate translocator 1, chloroplastic isoform X1 [Medicago truncatula])	sp|Q9FVQ4|PLGG1_ARATH(Plastidal glycolate/glycerate translocator 1, chloroplastic OS=Arabidopsis thaliana OX=3702 GN=PLGG1 PE=1 SV=1)	PF04172.16(LrgB:LrgB-like family); PF03788.14(LrgA:LrgA family)
MTR_1g015290	0.0230672	-5.43801	8.97614e-07	5.96104e-05	yes	down	1561.65	38.42	1827.55	1580.03	1277.37	23.3	41.13	50.83		ultraviolet-B-repressible protein	GO:0009523(cellular_component:photosystem II); GO:0016021(cellular_component:integral component of membrane); GO:0016020(cellular_component:membrane); GO:0015979(biological_process:photosynthesis); GO:0055114(biological_process:oxidation-reduction process); GO:0016491(molecular_function:oxidoreductase activity)				ENOG410YXEC(S:Function unknown)	XP_003588922.1(uncharacterized protein LOC11428767 [Medicago truncatula])		PF06596.11(PsbX:Photosystem II reaction centre X protein (PsbX))
MTR_8g033290	22.9612	4.52113	8.97949e-07	5.95001e-05	yes	up	0.91	21.8067	0.88	0.65	1.2	25.11	17.11	23.2		dishevelled/Egl-10/leckstrin domain protein	GO:0005623(cellular_component:cell); GO:0005622(cellular_component:intracellular); GO:0022900(biological_process:electron transport chain); GO:0003677(molecular_function:DNA binding); GO:0045454(biological_process:cell redox homeostasis); GO:0015035(molecular_function:protein disulfide oxidoreductase activity); GO:0035556(biological_process:intracellular signal transduction); GO:0055114(biologica…				ENOG410Y2WM(S:Function unknown)	XP_013444988.1(uncharacterized protein LOC25500994 [Medicago truncatula])		PF04784.14(DUF547:Protein of unknown function, DUF547); PF00610.21(DEP:Domain found in Dishevelled, Egl-10, and Pleckstrin (DEP)); PF00462.24(Glutaredoxin:Glutaredoxin)
MTR_3g113680	3659.88	11.8376	8.98238e-07	5.93873e-05	yes	up	0	10.56	0	0	0	9.36	9.66	12.66		DnaJ domain-containing protein	GO:0005634(cellular_component:nucleus); GO:0003677(molecular_function:DNA binding)	K09522	DNAJC2		COG5269(S:Function unknown)	XP_013462221.1(dnaJ homolog subfamily C member 2 [Medicago truncatula])	sp|Q6P2Y3|DNJC2_XENTR(DnaJ homolog subfamily C member 2 OS=Xenopus tropicalis OX=8364 GN=dnajc2 PE=2 SV=2)	PF00226.31(DnaJ:DnaJ domain); PF00249.31(Myb_DNA-binding:Myb-like DNA-binding domain); PF13921.6(Myb_DNA-bind_6:Myb-like DNA-binding domain)
MTR_8g066670	0.126088	-2.9875	8.98926e-07	5.93013e-05	yes	down	31.73	4.86333	39.92	30.4	24.87	4.57	5.19	4.83		chlororespiratory reduction protein, putative	GO:0009965(biological_process:leaf morphogenesis); GO:0016556(biological_process:mRNA modification); GO:0016021(cellular_component:integral component of membrane); GO:0016020(cellular_component:membrane); GO:0009451(biological_process:RNA modification); GO:0005515(molecular_function:protein binding)				ENOG410Z7Z7(J:Translation, ribosomal structure and biogenesis)	AET03258.2(chlororespiratory reduction protein, putative [Medicago truncatula])	sp|Q9FM64|PP431_ARATH(Pentatricopeptide repeat-containing protein At5g55740, chloroplastic OS=Arabidopsis thaliana OX=3702 GN=CRR21 PE=2 SV=1)	PF01535.20(PPR:PPR repeat); PF13041.6(PPR_2:PPR repeat family); PF12854.7(PPR_1:PPR repeat); PF13812.6(PPR_3:Pentatricopeptide repeat domain); PF12796.7(Ank_2:Ankyrin repeats (3 copies)); PF13857.6(Ank_5:Ankyrin repeats (many copies)); PF13962.6(PGG:Domain of unknown function); PF17177.4(PPR_long:Pentacotripeptide-repeat region of PRORP)
MTR_7g032900	0.0913147	-3.45301	8.99439e-07	5.92041e-05	yes	down	60.5933	6.01667	67.03	65.37	49.38	4.68	8.36	5.01		methyltransferase type 11	GO:0032259(biological_process:methylation); GO:0016556(biological_process:mRNA modification); GO:0016740(molecular_function:transferase activity); GO:0008168(molecular_function:methyltransferase activity); GO:0000023(biological_process:maltose metabolic process); GO:0019252(biological_process:starch biosynthetic process)				ENOG410XP5G(S:Function unknown)	XP_003622313.2(uncharacterized protein LOC11435542 [Medicago truncatula])		PF08241.12(Methyltransf_11:Methyltransferase domain); PF13489.6(Methyltransf_23:Methyltransferase domain); PF13649.6(Methyltransf_25:Methyltransferase domain); PF08242.12(Methyltransf_12:Methyltransferase domain); PF13847.6(Methyltransf_31:Methyltransferase domain); PF07021.12(MetW:Methionine biosynthesis protein MetW)
MTR_3g070100	0.132312	-2.91799	9.02181e-07	5.92538e-05	yes	down	1057.3	150.867	1161.64	1137.15	873.12	155.2	162.92	134.48		sedoheptulose-1,7-bisphosphatase	GO:0042132(molecular_function:fructose 1,6-bisphosphate 1-phosphatase activity); GO:0016791(molecular_function:phosphatase activity); GO:0016311(biological_process:dephosphorylation); GO:0009867(biological_process:jasmonic acid mediated signaling pathway); GO:0006612(biological_process:protein targeting to membrane); GO:0009595(biological_process:detection of biotic stimulus); GO:0042578(molecula…	K01100	E3.1.3.37	map00710(Carbon fixation in photosynthetic organisms)	COG0158(S:Function unknown)	XP_003600853.1(sedoheptulose-1,7-bisphosphatase, chloroplastic [Medicago truncatula])	sp|P46283|S17P_ARATH(Sedoheptulose-1,7-bisphosphatase, chloroplastic OS=Arabidopsis thaliana OX=3702 GN=At3g55800 PE=2 SV=1)	PF00316.20(FBPase:Fructose-1-6-bisphosphatase, N-terminal domain)
MTR_3g084520	22.3912	4.48486	9.0301e-07	5.91779e-05	yes	up	13.6867	312.757	10.51	15.95	14.6	259.45	276.14	402.68		flavonoid glucosyltransferase	GO:0043231(cellular_component:intracellular membrane-bounded organelle); GO:0080043(molecular_function:quercetin 3-O-glucosyltransferase activity); GO:0016740(molecular_function:transferase activity); GO:0080044(molecular_function:quercetin 7-O-glucosyltransferase activity); GO:0016758(molecular_function:transferase activity, transferring hexosyl groups); GO:0008194(molecular_function:UDP-glycosy…	K21371	UGT75L6, UGTCs2	map00999(Biosynthesis of secondary metabolites - unclassified)	COG1819(T:Signal transduction mechanisms)	RHN69186.1(putative crocetin glucosyltransferase [Medicago truncatula])	sp|K4CWS6|U75C1_SOLLC(UDP-glycosyltransferase 75C1 OS=Solanum lycopersicum OX=4081 GN=UGT75C1 PE=1 SV=1)	PF00201.18(UDPGT:UDP-glucoronosyl and UDP-glucosyl transferase)
MTR_5g097410	0.218456	-2.19459	9.03533e-07	5.90823e-05	yes	down	7.59333	1.78333	7.68	7.38	7.72	1.78	1.87	1.7		cytokinin receptor histidine kinase	GO:0018106(biological_process:peptidyl-histidine phosphorylation); GO:0016310(biological_process:phosphorylation); GO:0031537(biological_process:regulation of anthocyanin metabolic process); GO:0010029(biological_process:regulation of seed germination); GO:0007165(biological_process:signal transduction); GO:0009414(biological_process:response to water deprivation); GO:0043424(molecular_function:p…	K14489	AHK2_3_4	map04075(Plant hormone signal transduction)	COG0642(U:Intracellular trafficking, secretion, and vesicular transport)	AET00919.1(cytokinin receptor histidine kinase [Medicago truncatula])	sp|Q9C5U2|AHK2_ARATH(Histidine kinase 2 OS=Arabidopsis thaliana OX=3702 GN=AHK2 PE=1 SV=1)	PF03924.13(CHASE:CHASE domain); PF02518.26(HATPase_c:Histidine kinase-, DNA gyrase B-, and HSP90-like ATPase); PF00072.24(Response_reg:Response regulator receiver domain); PF00512.25(HisKA:His Kinase A (phospho-acceptor) domain)
MTR_2g023430	9.13924	3.19207	9.06076e-07	5.9119e-05	yes	up	26.3167	260.073	21.28	28.83	28.84	288.17	236.27	255.78		gaba-receptor-associated protein ubiquitin domain protein	GO:0005737(cellular_component:cytoplasm); GO:0006914(biological_process:autophagy); GO:0006995(biological_process:cellular response to nitrogen starvation)	K08341	GABARAP, ATG8, LC3	map05167(Kaposi sarcoma-associated herpesvirus infection)	ENOG4111JAT(S:Function unknown)	XP_013462834.1(autophagy-related protein 8C [Medicago truncatula])	sp|M1C146|ATG8C_SOLTU(Autophagy-related protein 8C-like OS=Solanum tuberosum OX=4113 GN=ATG8CL PE=1 SV=1)	PF02991.16(Atg8:Autophagy protein Atg8 ubiquitin like); PF04110.13(APG12:Ubiquitin-like autophagy protein Apg12)
MTR_2g072250	0.184921	-2.43502	9.12124e-07	5.93836e-05	yes	down	66.4167	13.1767	76.34	64.4	58.51	14.49	13.08	11.96		cytochrome P450 family 709 protein	GO:0016135(biological_process:saponin biosynthetic process); GO:0004497(molecular_function:monooxygenase activity); GO:0016020(cellular_component:membrane); GO:0020037(molecular_function:heme binding); GO:0016709(molecular_function:oxidoreductase activity, acting on paired donors, with incorporation or reduction of molecular oxygen, NAD(P)H as one donor, and incorporation of one atom of oxygen); …				COG2124(Q:Secondary metabolites biosynthesis, transport and catabolism)	XP_013464434.2(cytochrome P450 CYP72A219 [Medicago truncatula])	sp|Q2MJ19|C7A68_MEDTR(Cytochrome P450 72A68 OS=Medicago truncatula OX=3880 GN=CYP72A68 PE=1 SV=1)	PF00067.22(p450:Cytochrome P450)
MTR_4g098500	0.0117646	-6.40941	9.12175e-07	5.92576e-05	yes	down	50.4967	0.636667	59.17	51.51	40.81	0.41	0.42	1.08		LSD1-type zinc finger protein	GO:0045595(biological_process:regulation of cell differentiation); GO:0034051(biological_process:negative regulation of plant-type hypersensitive response)				ENOG410YHD1(S:Function unknown)	XP_012439339.1(PREDICTED: uncharacterized protein LOC105765014 isoform X2 [Gossypium raimondii])	sp|Q93ZB1|LOL1_ARATH(Protein LOL1 OS=Arabidopsis thaliana OX=3702 GN=LOL1 PE=2 SV=1)	PF06943.12(zf-LSD1:LSD1 zinc finger)
MTR_8g028265	17.487	4.12821	9.12384e-07	5.91423e-05	yes	up	1.02333	19.0433	1.04	0.65	1.38	18.98	17.79	20.36		BAG domain protein	GO:0051087(molecular_function:chaperone binding); GO:0006457(biological_process:protein folding); GO:0010286(biological_process:heat acclimation); GO:0012502(biological_process:induction of programmed cell death); GO:0005515(molecular_function:protein binding); GO:0010228(biological_process:vegetative to reproductive phase transition of meristem); GO:0009506(cellular_component:plasmodesma); GO:00…				ENOG410Z1AE(S:Function unknown)	XP_013444726.1(BAG family molecular chaperone regulator 6 [Medicago truncatula])	sp|O82345|BAG6_ARATH(BAG family molecular chaperone regulator 6 OS=Arabidopsis thaliana OX=3702 GN=BAG6 PE=1 SV=1)	PF02179.16(BAG:BAG domain); PF00612.27(IQ:IQ calmodulin-binding motif)
MTR_6g034030	53.8301	5.75034	9.22462e-07	5.96659e-05	yes	up	5.90667	341.853	7.23	5.13	5.36	400.33	197.03	428.2		C4-dicarboxylate transporter/malic acid transporter	GO:0016021(cellular_component:integral component of membrane); GO:0016020(cellular_component:membrane); GO:0006873(biological_process:cellular ion homeostasis); GO:0055085(biological_process:transmembrane transport); GO:0005623(cellular_component:cell); GO:0015698(biological_process:inorganic anion transport); GO:0008308(molecular_function:voltage-gated anion channel activity)				ENOG4111I0D(P:Inorganic ion transport and metabolism)	XP_013451726.1(S-type anion channel SLAH2 isoform X1 [Medicago truncatula])	sp|Q9FLV9|SLAH3_ARATH(S-type anion channel SLAH3 OS=Arabidopsis thaliana OX=3702 GN=SLAH3 PE=1 SV=1)	PF03595.17(SLAC1:Voltage-dependent anion channel)
MTR_7g112760	21.4916	4.4257	9.23061e-07	5.95754e-05	yes	up	0.993333	44.0867	1.09	1.08	0.81	28.93	60.78	42.55		pre-mRNA-splicing factor SF2-like protein	GO:0005829(cellular_component:cytosol); GO:0005634(cellular_component:nucleus); GO:0003723(molecular_function:RNA binding); GO:0003676(molecular_function:nucleic acid binding)	K12890	SFRS1, ASF, SF2	map03040(Spliceosome)	COG0724(J:Translation, ribosomal structure and biogenesis)	XP_003626218.2(serine/arginine-rich splicing factor SR30 [Medicago truncatula])	sp|Q9XFR5|SR30_ARATH(Serine/arginine-rich splicing factor SR30 OS=Arabidopsis thaliana OX=3702 GN=SR30 PE=1 SV=1)	PF00076.22(RRM_1:RNA recognition motif. (a.k.a. RRM, RBD, or RNP domain))
MTR_4g124470	78.8145	6.30039	9.28872e-07	5.98209e-05	yes	up	3.93	327.543	4	4.25	3.54	480.72	180.54	321.37		lysine-ketoglutarate reductase/saccharopine dehydrogenase	GO:0005737(cellular_component:cytoplasm); GO:0016021(cellular_component:integral component of membrane); GO:0016020(cellular_component:membrane); GO:0047131(molecular_function:saccharopine dehydrogenase (NAD+, L-glutamate-forming) activity); GO:0047130(molecular_function:saccharopine dehydrogenase (NADP+, L-lysine-forming) activity); GO:0055114(biological_process:oxidation-reduction process); GO:…	K14157	AASS	map00310(Lysine degradation)	COG1748(E:Amino acid transport and metabolism)	KEH32411.1(lysine-ketoglutarate reductase/saccharopine dehydrogenase [Medicago truncatula])	sp|Q9SMZ4|AASS_ARATH(Alpha-aminoadipic semialdehyde synthase OS=Arabidopsis thaliana OX=3702 GN=LKR/SDH PE=1 SV=1)	PF16653.5(Sacchrp_dh_C:Saccharopine dehydrogenase C-terminal domain); PF05222.15(AlaDh_PNT_N:Alanine dehydrogenase/PNT, N-terminal domain); PF04455.12(Saccharop_dh_N:LOR/SDH bifunctional enzyme conserved region); PF03435.18(Sacchrp_dh_NADP:Saccharopine dehydrogenase NADP binding domain); PF01262.21(AlaDh_PNT_C:Alanine dehydrogenase/PNT, C-terminal domain)
MTR_4g080100	0.0641081	-3.96335	9.31109e-07	5.98358e-05	yes	down	92.08	6.32333	125.88	87.31	63.05	5.21	7.31	6.45		phospholipase A1	GO:0016787(molecular_function:hydrolase activity); GO:0006629(biological_process:lipid metabolic process); GO:0019761(biological_process:glucosinolate biosynthetic process); GO:0008970(molecular_function:phosphatidylcholine 1-acylhydrolase activity); GO:0006833(biological_process:water transport); GO:0019344(biological_process:cysteine biosynthetic process); GO:0009650(biological_process:UV prote…				ENOG410YCH0(S:Function unknown)	XP_003607601.1(phospholipase A1-IIdelta [Medicago truncatula])	sp|Q9SJI7|PLA20_ARATH(Phospholipase A1-IIdelta OS=Arabidopsis thaliana OX=3702 GN=At2g42690 PE=1 SV=1)	PF01764.25(Lipase_3:Lipase (class 3))
MTR_3g088560	6.94031	2.795	9.38369e-07	6.01726e-05	yes	up	4.92333	41.2033	5.74	4.1	4.93	40.26	47.64	35.71		BTB/POZ domain plant protein	GO:0010227(biological_process:floral organ abscission); GO:0031463(cellular_component:Cul3-RING ubiquitin ligase complex); GO:0009954(biological_process:proximal/distal pattern formation); GO:0048439(biological_process:flower morphogenesis); GO:0005515(molecular_function:protein binding)	K10523	SPOP		ENOG410XQV8(S:Function unknown)	XP_003602063.1(BTB/POZ domain-containing protein At1g21780 [Medicago truncatula])	sp|Q9XHZ8|Y1178_ARATH(BTB/POZ domain-containing protein At1g21780 OS=Arabidopsis thaliana OX=3702 GN=At1g21780 PE=1 SV=1)	PF00651.31(BTB:BTB/POZ domain)
MTR_7g069070	5.41525	2.43703	9.46443e-07	6.05602e-05	yes	up	4.57	26.56	5	4.13	4.58	24.48	28.43	26.77		electron transport SCO1/SenC family protein, putative	GO:0033617(biological_process:mitochondrial respiratory chain complex IV assembly); GO:0046872(molecular_function:metal ion binding); GO:0006878(biological_process:cellular copper ion homeostasis); GO:0016021(cellular_component:integral component of membrane); GO:0016020(cellular_component:membrane); GO:0005623(cellular_component:cell); GO:0008535(biological_process:respiratory chain complex IV a…	K07152	SCO1_2		COG1999(S:Function unknown)	XP_013449172.1(protein SCO1 homolog 1, mitochondrial [Medicago truncatula])	sp|Q8VYP0|SCO11_ARATH(Protein SCO1 homolog 1, mitochondrial OS=Arabidopsis thaliana OX=3702 GN=HCC1 PE=2 SV=1)	PF02630.14(SCO1-SenC:SCO1/SenC); PF00578.21(AhpC-TSA:AhpC/TSA family); PF13905.6(Thioredoxin_8:Thioredoxin-like)
MTR_1g116320	0.110702	-3.17524	9.54006e-07	6.09134e-05	yes	down	247.993	28.6967	247.67	251.47	244.84	22.76	39.11	24.22		plastid lipid-associated protein	GO:0009535(cellular_component:chloroplast thylakoid membrane); GO:0009941(cellular_component:chloroplast envelope); GO:0016021(cellular_component:integral component of membrane); GO:0010027(biological_process:thylakoid membrane organization)				ENOG410YI3F(S:Function unknown)	XP_003592813.1(probable plastid-lipid-associated protein 12, chloroplastic isoform X1 [Medicago truncatula])	sp|Q8LAP6|PAP12_ARATH(Probable plastid-lipid-associated protein 12, chloroplastic OS=Arabidopsis thaliana OX=3702 GN=PAP12 PE=1 SV=1)	PF04755.12(PAP_fibrillin:PAP_fibrillin)
MTR_6g465290	0.167788	-2.57528	9.59785e-07	6.11514e-05	yes	down	121.62	21.89	124.07	131.36	109.43	19.78	22.03	23.86		hypothetical protein					ENOG4111PUZ(S:Function unknown)	XP_013452555.1(uncharacterized protein LOC25497235 [Medicago truncatula])
MTR_3g080500	42.2829	5.402	9.61884e-07	6.11545e-05	yes	up	6.11	282.123	3.97	7.28	7.08	341.34	321.28	183.75		copper amine oxidase, enzyme domain protein	GO:0016020(cellular_component:membrane); GO:0005507(molecular_function:copper ion binding); GO:0009308(biological_process:amine metabolic process); GO:0005773(cellular_component:vacuole); GO:0016021(cellular_component:integral component of membrane); GO:0005802(cellular_component:trans-Golgi network); GO:0008131(molecular_function:primary amine oxidase activity); GO:0046872(molecular_function:met…	K00276	AOC3, AOC2, tynA	map00260(Glycine, serine and threonine metabolism); map00960(Tropane, piperidine and pyridine alkaloid biosynthesis); map00950(Isoquinoline alkaloid biosynthesis); map00360(Phenylalanine metabolism); map00350(Tyrosine metabolism); map00410(beta-Alanine metabolism)	COG3733(S:Function unknown)	XP_003601419.1(primary amine oxidase [Medicago truncatula])	sp|Q8H1H9|AMO_ARATH(Primary amine oxidase OS=Arabidopsis thaliana OX=3702 GN=At1g62810 PE=2 SV=1)	PF01179.20(Cu_amine_oxid:Copper amine oxidase, enzyme domain); PF02728.16(Cu_amine_oxidN3:Copper amine oxidase, N3 domain); PF02727.16(Cu_amine_oxidN2:Copper amine oxidase, N2 domain)
MTR_3g467350	0.0790946	-3.66028	9.66847e-07	6.13393e-05	yes	down	16.1233	1.44667	16.22	13.1	19.05	1.74	1.29	1.31		lipase	GO:0016787(molecular_function:hydrolase activity); GO:0006629(biological_process:lipid metabolic process); GO:0080030(molecular_function:methyl indole-3-acetate esterase activity)				ENOG410Y5MT(S:Function unknown)	KEH34494.1(lipase [Medicago truncatula])	sp|Q4F883|SG101_ARATH(Senescence-associated carboxylesterase 101 OS=Arabidopsis thaliana OX=3702 GN=SAG101 PE=1 SV=1)	PF01764.25(Lipase_3:Lipase (class 3)); PF18117.1(EDS1_EP:Enhanced disease susceptibility 1 protein EP domain)
MTR_8g045735	0.0990051	-3.33635	9.67951e-07	6.12789e-05	yes	down	200.443	22.23	159.27	245.96	196.1	23.2	25.17	18.32		polyketide cyclase/dehydrase and lipid transporter	GO:0006952(biological_process:defense response)					XP_013445249.1(MLP-like protein 28 [Medicago truncatula])	sp|Q9SSK5|MLP43_ARATH(MLP-like protein 43 OS=Arabidopsis thaliana OX=3702 GN=MLP43 PE=1 SV=1)	PF00407.19(Bet_v_1:Pathogenesis-related protein Bet v I family); PF10604.9(Polyketide_cyc2:Polyketide cyclase / dehydrase and lipid transport)
MTR_4g094548	535.629	9.06509	9.71932e-07	6.14006e-05	yes	up	0.243333	141.257	0.29	0.33	0.11	224.88	73.93	124.96		stress up-regulated Nod 19 protein	GO:0008270(molecular_function:zinc ion binding); GO:0003676(molecular_function:nucleic acid binding); GO:0004386(molecular_function:helicase activity)				ENOG4111H2B(S:Function unknown)	XP_013457316.1(uncharacterized protein LOC25493376 [Medicago truncatula])		PF07712.12(SURNod19:Stress up-regulated Nod 19)
MTR_4g133870	0.0780067	-3.68026	9.72045e-07	6.12779e-05	yes	down	12.25	1.02	11.9	13.4	11.45	1.12	1.18	0.76		outward rectifying potassium channel protein	GO:0005267(molecular_function:potassium channel activity); GO:0071805(biological_process:potassium ion transmembrane transport); GO:0016021(cellular_component:integral component of membrane); GO:0016020(cellular_component:membrane); GO:0030322(biological_process:stabilization of membrane potential); GO:0009705(cellular_component:plant-type vacuole membrane); GO:0005509(molecular_function:calcium …	K05389	KCNKF		COG1226(P:Inorganic ion transport and metabolism)	XP_003610592.2(two-pore potassium channel 1 isoform X1 [Medicago truncatula])	sp|Q8LBL1|KCO1_ARATH(Two-pore potassium channel 1 OS=Arabidopsis thaliana OX=3702 GN=TPK1 PE=1 SV=2)	PF07885.16(Ion_trans_2:Ion channel); PF00520.31(Ion_trans:Ion transport protein)
MTR_2g065470	5.12431	2.35736	9.74091e-07	6.12773e-05	yes	up	9.81	53.95	10.36	9.95	9.12	48.68	54.44	58.73		glyceraldehyde-3-phosphate dehydrogenase	GO:0050661(molecular_function:NADP binding); GO:0051287(molecular_function:NAD binding); GO:0005829(cellular_component:cytosol); GO:0016620(molecular_function:oxidoreductase activity, acting on the aldehyde or oxo group of donors, NAD or NADP as acceptor); GO:0004365(molecular_function:glyceraldehyde-3-phosphate dehydrogenase (NAD+) (phosphorylating) activity); GO:0006006(biological_process:gluco…	K00134	GAPDH, gapA	map00010(Glycolysis / Gluconeogenesis); map00710(Carbon fixation in photosynthetic organisms)	COG0057(G:Carbohydrate transport and metabolism)	XP_003596038.1(glyceraldehyde-3-phosphate dehydrogenase GAPCP1, chloroplastic [Medicago truncatula])	sp|Q9SAJ6|G3PP1_ARATH(Glyceraldehyde-3-phosphate dehydrogenase GAPCP1, chloroplastic OS=Arabidopsis thaliana OX=3702 GN=GAPCP1 PE=1 SV=1)	PF02800.20(Gp_dh_C:Glyceraldehyde 3-phosphate dehydrogenase, C-terminal domain); PF00044.24(Gp_dh_N:Glyceraldehyde 3-phosphate dehydrogenase, NAD binding domain)
MTR_1g080860	0.0983965	-3.34525	9.85975e-07	6.18943e-05	yes	down	105.28	11.6567	103.21	113.39	99.24	8.47	12.52	13.98		auxin-responsive AUX/IAA family protein	GO:0006355(biological_process:regulation of transcription, DNA-templated); GO:0005634(cellular_component:nucleus); GO:0006351(biological_process:transcription, DNA-templated); GO:0005515(molecular_function:protein binding); GO:0009734(biological_process:auxin-activated signaling pathway)	K14484	IAA	map04075(Plant hormone signal transduction)	ENOG410YEC3(K:Transcription)	XP_013468980.1(auxin-responsive protein IAA16 [Medicago truncatula])	sp|O24407|IAA16_ARATH(Auxin-responsive protein IAA16 OS=Arabidopsis thaliana OX=3702 GN=IAA16 PE=1 SV=1)	PF02309.16(AUX_IAA:AUX/IAA family)
MTR_5g055200	6.69897	2.74394	9.92373e-07	6.21651e-05	yes	up	8.03333	60.7433	8.7	7.14	8.26	54.24	77.62	50.37		hypothetical protein	GO:0046872(molecular_function:metal ion binding); GO:0030001(biological_process:metal ion transport)				ENOG4111EDU(S:Function unknown)	XP_003614537.1(uncharacterized protein LOC11433760 isoform X1 [Medicago truncatula])
MTR_4g060480	16.9848	4.08617	9.93589e-07	6.21108e-05	yes	up	19.9767	356.193	18.26	19.75	21.92	454.99	253.96	359.63		acyl-CoA dehydrogenase	GO:0055114(biological_process:oxidation-reduction process); GO:0050660(molecular_function:flavin adenine dinucleotide binding); GO:0009750(biological_process:response to fructose); GO:0016627(molecular_function:oxidoreductase activity, acting on the CH-CH group of donors); GO:0006552(biological_process:leucine catabolic process); GO:0005739(cellular_component:mitochondrion); GO:0005759(cellular_c…	K00253	IVD, ivd	map00280(Valine, leucine and isoleucine degradation)	ENOG410XNMY(I:Lipid transport and metabolism)	XP_003606450.1(isovaleryl-CoA dehydrogenase, mitochondrial [Medicago truncatula])	sp|Q9FS87|IVD_SOLTU(Isovaleryl-CoA dehydrogenase, mitochondrial OS=Solanum tuberosum OX=4113 GN=IVD PE=1 SV=2)	PF00441.24(Acyl-CoA_dh_1:Acyl-CoA dehydrogenase, C-terminal domain); PF02771.16(Acyl-CoA_dh_N:Acyl-CoA dehydrogenase, N-terminal domain); PF02770.19(Acyl-CoA_dh_M:Acyl-CoA dehydrogenase, middle domain); PF08028.11(Acyl-CoA_dh_2:Acyl-CoA dehydrogenase, C-terminal domain)
MTR_7g084800	0.107042	-3.22375	9.97034e-07	6.21957e-05	yes	down	4511.13	520.13	5140.18	4622.05	3771.16	515.36	568.81	476.22		glyceraldehyde-3-phosphate dehydrogenase	GO:0050661(molecular_function:NADP binding); GO:0051287(molecular_function:NAD binding); GO:0016620(molecular_function:oxidoreductase activity, acting on the aldehyde or oxo group of donors, NAD or NADP as acceptor); GO:0055114(biological_process:oxidation-reduction process); GO:0047100(molecular_function:glyceraldehyde-3-phosphate dehydrogenase (NADP+) (phosphorylating) activity); GO:0006006(bio…	K05298	GAPA	map00710(Carbon fixation in photosynthetic organisms)	COG0057(S:Function unknown)	XP_003624553.1(glyceraldehyde-3-phosphate dehydrogenase A, chloroplastic [Medicago truncatula])	sp|P12858|G3PA_PEA(Glyceraldehyde-3-phosphate dehydrogenase A, chloroplastic OS=Pisum sativum OX=3888 GN=GAPA PE=1 SV=2)	PF02800.20(Gp_dh_C:Glyceraldehyde 3-phosphate dehydrogenase, C-terminal domain); PF00044.24(Gp_dh_N:Glyceraldehyde 3-phosphate dehydrogenase, NAD binding domain)
MTR_1g018030	0.0438031	-4.51282	1.00056e-06	6.22855e-05	yes	down	89.0033	4.14333	105.87	95.73	65.41	4.23	3.47	4.73		acyl-CoA N-acyltransferase domain protein	GO:0005737(cellular_component:cytoplasm); GO:0030187(biological_process:melatonin biosynthetic process); GO:0004059(molecular_function:aralkylamine N-acetyltransferase activity); GO:0004343(molecular_function:glucosamine 6-phosphate N-acetyltransferase activity); GO:0016740(molecular_function:transferase activity); GO:0016746(molecular_function:transferase activity, transferring acyl groups); GO:…				ENOG4111JMV(S:Function unknown)	XP_024631841.1(serotonin N-acetyltransferase 2, chloroplastic [Medicago truncatula])	sp|Q6Z1Y6|SNAT2_ORYSJ(Serotonin N-acetyltransferase 2, chloroplastic OS=Oryza sativa subsp. japonica OX=39947 GN=SNAT2 PE=1 SV=1)	PF00583.25(Acetyltransf_1:Acetyltransferase (GNAT) family); PF13508.7(Acetyltransf_7:Acetyltransferase (GNAT) domain); PF13673.7(Acetyltransf_10:Acetyltransferase (GNAT) domain); PF08445.10(FR47:FR47-like protein)
MTR_8g028080	6.98396	2.80405	1.00628e-06	6.25108e-05	yes	up	71.8	543.847	76.09	67.32	71.99	653.38	529.81	448.35		ribonuclease T2 family protein	GO:0033897(molecular_function:ribonuclease T2 activity); GO:0090502(biological_process:RNA phosphodiester bond hydrolysis, endonucleolytic); GO:0005783(cellular_component:endoplasmic reticulum); GO:0005773(cellular_component:vacuole); GO:0004521(molecular_function:endoribonuclease activity); GO:0010168(cellular_component:ER body); GO:0003723(molecular_function:RNA binding); GO:0010507(biological_…	K01166	E3.1.27.1		ENOG4111M7G(S:Function unknown)	KEH18722.1(ribonuclease T2 family protein [Medicago truncatula])	sp|P42814|RNS2_ARATH(Ribonuclease 2 OS=Arabidopsis thaliana OX=3702 GN=RNS2 PE=2 SV=1)	PF00445.18(Ribonuclease_T2:Ribonuclease T2 family)
MTR_1g030580	11.4611	3.51867	1.01116e-06	6.26833e-05	yes	up	6.77667	83.5633	7.81	6.27	6.25	109.61	80.92	60.16		nodulin MtN21/EamA-like transporter family protein	GO:0022857(molecular_function:transmembrane transporter activity); GO:0016020(cellular_component:membrane); GO:0016021(cellular_component:integral component of membrane); GO:0055085(biological_process:transmembrane transport); GO:0005886(cellular_component:plasma membrane)				ENOG410YBPN(S:Function unknown)	XP_013466498.1(WAT1-related protein At1g44800 [Medicago truncatula])	sp|Q9LPF1|WTR8_ARATH(WAT1-related protein At1g44800 OS=Arabidopsis thaliana OX=3702 GN=At1g44800 PE=1 SV=1)	PF00892.20(EamA:EamA-like transporter family)
MTR_8g030860	0.129017	-2.95437	1.01348e-06	6.26969e-05	yes	down	11.1833	1.54667	10.84	10.97	11.74	1.74	1.78	1.12		LRR and NB-ARC domain disease resistance protein	GO:0016787(molecular_function:hydrolase activity); GO:0016021(cellular_component:integral component of membrane); GO:0043531(molecular_function:ADP binding)					XP_013444833.1(putative disease resistance protein At3g14460 [Medicago truncatula])	sp|Q9LRR4|R13L1_ARATH(Putative disease resistance RPP13-like protein 1 OS=Arabidopsis thaliana OX=3702 GN=RPPL1 PE=3 SV=1)	PF00931.22(NB-ARC:NB-ARC domain); PF18052.1(Rx_N:Rx N-terminal domain); PF12799.7(LRR_4:Leucine Rich repeats (2 copies)); PF13855.6(LRR_8:Leucine rich repeat)
MTR_5g016090	16.909	4.07972	1.0175e-06	6.28151e-05	yes	up	1.12667	21.2533	1.2	0.8	1.38	22.97	25.09	15.7		prolyl 4-hydroxylase subunit alpha-like protein	GO:0031418(molecular_function:L-ascorbic acid binding); GO:0016705(molecular_function:oxidoreductase activity, acting on paired donors, with incorporation or reduction of molecular oxygen); GO:0004656(molecular_function:procollagen-proline 4-dioxygenase activity); GO:0016021(cellular_component:integral component of membrane); GO:0016020(cellular_component:membrane); GO:0005506(molecular_function:…	K00472	P4HA	map00330(Arginine and proline metabolism)	ENOG410XS5J(S:Function unknown)	XP_003611628.1(probable prolyl 4-hydroxylase 9 isoform X1 [Medicago truncatula])	sp|Q8VZJ7|P4H9_ARATH(Probable prolyl 4-hydroxylase 9 OS=Arabidopsis thaliana OX=3702 GN=P4H9 PE=2 SV=1)	PF13640.6(2OG-FeII_Oxy_3:2OG-Fe(II) oxygenase superfamily); PF03171.20(2OG-FeII_Oxy:2OG-Fe(II) oxygenase superfamily)
MTR_1g052170	0.144161	-2.79424	1.01896e-06	6.27752e-05	yes	down	26.88	3.82333	32.13	22.79	25.72	4.77	3.47	3.23		disease resistance protein (TIR-NBS-LRR class)	GO:0005515(molecular_function:protein binding); GO:0007165(biological_process:signal transduction); GO:0043531(molecular_function:ADP binding); GO:0003677(molecular_function:DNA binding)				COG4886(S:Function unknown)	KEH41547.1(disease resistance protein (TIR-NBS-LRR class) [Medicago truncatula])	sp|Q40392|TMVRN_NICGU(TMV resistance protein N OS=Nicotiana glutinosa OX=35889 GN=N PE=1 SV=1)	PF01582.20(TIR:TIR domain); PF00931.22(NB-ARC:NB-ARC domain); PF13676.6(TIR_2:TIR domain)
MTR_8g089610	0.133732	-2.90258	1.02046e-06	6.27382e-05	yes	down	375.41	54.12	423.74	383.55	318.94	43.75	61.04	57.57		photosystem II core complex family psbY protein	GO:0009523(cellular_component:photosystem II); GO:0016021(cellular_component:integral component of membrane); GO:0016020(cellular_component:membrane); GO:0030145(molecular_function:manganese ion binding); GO:0045454(biological_process:cell redox homeostasis); GO:0015979(biological_process:photosynthesis)	K02723	psbY	map00195(Photosynthesis)	ENOG4111UZP(I:Lipid transport and metabolism)	XP_013446706.1(photosystem II core complex proteins psbY, chloroplastic [Medicago truncatula])	sp|P80470|PSBY_SPIOL(Photosystem II core complex proteins psbY, chloroplastic OS=Spinacia oleracea OX=3562 GN=PSBY PE=1 SV=2)	PF06298.11(PsbY:Photosystem II protein Y (PsbY))
MTR_1g068600	4.84647	2.27693	1.02737e-06	6.3033e-05	yes	up	35.7867	186.49	37.25	35.01	35.1	172.67	189.13	197.67		histone H2A 6	GO:0005694(cellular_component:chromosome); GO:0005634(cellular_component:nucleus); GO:0046982(molecular_function:protein heterodimerization activity); GO:0000786(cellular_component:nucleosome); GO:0003677(molecular_function:DNA binding)	K11252	H2B		ENOG4111NV5(B:Chromatin structure and dynamics)	XP_003590511.1(probable histone H2B.3 [Medicago truncatula])	sp|O22582|H2B_GOSHI(Histone H2B OS=Gossypium hirsutum OX=3635 GN=HIS2B PE=2 SV=3)	PF00125.24(Histone:Core histone H2A/H2B/H3/H4); PF00808.23(CBFD_NFYB_HMF:Histone-like transcription factor (CBF/NF-Y) and archaeal histone)
MTR_1g099280	8.17288	3.03085	1.03052e-06	6.30965e-05	yes	up	10.7667	93.9733	12.19	11.18	8.93	102.47	81.56	97.89		ABC transporter-like family-protein	GO:0042626(molecular_function:ATPase activity, coupled to transmembrane movement of substances); GO:0099131(deleted:old GO); GO:0016021(cellular_component:integral component of membrane); GO:0016020(cellular_component:membrane); GO:0000325(cellular_component:plant-type vacuole); GO:0005774(cellular_component:vacuolar membrane); GO:0008559(molecular_function:xenobiotic-transporting ATPase activity…	K05666	ABCC2	map02010(ABC transporters)	COG1132(V:Defense mechanisms)	AES62402.2(ABC transporter-like family-protein [Medicago truncatula])	sp|Q9LYS2|AB10C_ARATH(ABC transporter C family member 10 OS=Arabidopsis thaliana OX=3702 GN=ABCC10 PE=2 SV=2)	PF00005.27(ABC_tran:ABC transporter); PF00664.23(ABC_membrane:ABC transporter transmembrane region)
MTR_5g069480	0.172454	-2.53572	1.03444e-06	6.32069e-05	yes	down	95.99	16.7767	101.32	94.33	92.32	15.52	20.33	14.48		zinc finger constans-like protein	GO:0005634(cellular_component:nucleus); GO:0008270(molecular_function:zinc ion binding); GO:0005515(molecular_function:protein binding)				ENOG410YA5C(S:Function unknown)	XP_003615555.1(zinc finger protein CONSTANS-LIKE 9 [Medicago truncatula])	sp|Q9SSE5|COL9_ARATH(Zinc finger protein CONSTANS-LIKE 9 OS=Arabidopsis thaliana OX=3702 GN=COL9 PE=1 SV=1)	PF06203.14(CCT:CCT motif); PF00643.24(zf-B_box:B-box zinc finger)
MTR_0024s0260	0.184951	-2.43478	1.0533e-06	6.42279e-05	yes	down	86.11	17.6767	80.66	92.61	85.06	19.53	17.76	15.74		S54 family peptidase	GO:0004252(molecular_function:serine-type endopeptidase activity); GO:0016787(molecular_function:hydrolase activity); GO:0016021(cellular_component:integral component of membrane); GO:0016020(cellular_component:membrane); GO:0006508(biological_process:proteolysis); GO:0008233(molecular_function:peptidase activity)				COG0705(J:Translation, ribosomal structure and biogenesis)	XP_013443292.1(RHOMBOID-like protein 9, chloroplastic [Medicago truncatula])	sp|Q9FFX0|RBL9_ARATH(RHOMBOID-like protein 9, chloroplastic OS=Arabidopsis thaliana OX=3702 GN=RBL9 PE=2 SV=1)	PF01694.22(Rhomboid:Rhomboid family)
MTR_1g083400	6.75756	2.7565	1.05711e-06	6.43283e-05	yes	up	8.05	65.8233	8.05	8.63	7.47	62.22	80.06	55.19		pre-mRNA-splicing factor SF2-like protein	GO:0005829(cellular_component:cytosol); GO:0005634(cellular_component:nucleus); GO:0003723(molecular_function:RNA binding); GO:0003676(molecular_function:nucleic acid binding)	K12890	SFRS1, ASF, SF2	map03040(Spliceosome)	COG0724(S:Function unknown)	AES61404.1(pre-mRNA-splicing factor SF2-like protein [Medicago truncatula])	sp|Q9XFR5|SR30_ARATH(Serine/arginine-rich splicing factor SR30 OS=Arabidopsis thaliana OX=3702 GN=SR30 PE=1 SV=1)	PF00076.22(RRM_1:RNA recognition motif. (a.k.a. RRM, RBD, or RNP domain))
MTR_6g015275	0.144344	-2.79242	1.06274e-06	6.45391e-05	yes	down	280.963	43.5667	270.16	304.87	267.86	40.71	40.82	49.17		chlororespiratory reduction protein	GO:0009570(cellular_component:chloroplast stroma); GO:0010275(biological_process:NAD(P)H dehydrogenase complex assembly); GO:0010598(cellular_component:NAD(P)H dehydrogenase complex (plastoquinone)); GO:0009507(cellular_component:chloroplast)				ENOG41100U8(S:Function unknown)	RHN50183.1(putative protein CHLORORESPIRATORY REDUCTION 7 [Medicago truncatula])	sp|Q9FL87|CRR7_ARATH(Protein CHLORORESPIRATORY REDUCTION 7, chloroplastic OS=Arabidopsis thaliana OX=3702 GN=CRR7 PE=2 SV=1)	PF12095.8(CRR7:Protein CHLORORESPIRATORY REDUCTION 7)
MTR_7g109350	725.666	9.50316	1.06372e-06	6.44676e-05	yes	up	0.01	7.71667	0	0	0.03	11.05	7.72	4.38		triacylglycerol lipase	GO:0016787(molecular_function:hydrolase activity); GO:0016021(cellular_component:integral component of membrane); GO:0047714(molecular_function:galactolipase activity); GO:0006629(biological_process:lipid metabolic process); GO:0102549(molecular_function:1-18:1-2-16:0-monogalactosyldiacylglycerol lipase activity)				ENOG410ZUTC(S:Function unknown)	AES82170.1(triacylglycerol lipase [Medicago truncatula])	sp|F4HXL0|PLIP2_ARATH(Phospholipase A1 PLIP2, chloroplastic OS=Arabidopsis thaliana OX=3702 GN=PLIP2 PE=1 SV=1)	PF01764.25(Lipase_3:Lipase (class 3)); PF00975.20(Thioesterase:Thioesterase domain)
MTR_1g084170	260.673	8.0261	1.07814e-06	6.52092e-05	yes	up	0.703333	207.46	1	0.21	0.9	157.59	351.35	113.44		transmembrane protein, putative	GO:0016021(cellular_component:integral component of membrane); GO:0016020(cellular_component:membrane)				ENOG4111DSQ(S:Function unknown)	KEH43112.1(transmembrane protein, putative [Medicago truncatula])	None
MTR_1g061850	0.130222	-2.94095	1.07903e-06	6.51305e-05	yes	down	308.78	45.5167	301.59	324.3	300.45	39.62	60.18	36.75		FKBP-type peptidyl-prolyl cis-trans isomerase	GO:0009535(cellular_component:chloroplast thylakoid membrane); GO:0000413(biological_process:protein peptidyl-prolyl isomerization); GO:0016853(molecular_function:isomerase activity); GO:0009543(cellular_component:chloroplast thylakoid lumen); GO:0003755(molecular_function:peptidyl-prolyl cis-trans isomerase activity); GO:0042631(biological_process:cellular response to water deprivation)				COG0545(S:Function unknown)	XP_003590415.2(peptidyl-prolyl cis-trans isomerase FKBP16-4, chloroplastic [Medicago truncatula])	sp|Q9SR70|FK164_ARATH(Peptidyl-prolyl cis-trans isomerase FKBP16-4, chloroplastic OS=Arabidopsis thaliana OX=3702 GN=FKBP16-4 PE=1 SV=1)	PF00254.28(FKBP_C:FKBP-type peptidyl-prolyl cis-trans isomerase)
MTR_5g034770	0.12399	-3.01171	1.08335e-06	6.5259e-05	yes	down	6.98333	0.926667	8.21	5.84	6.9	0.85	0.88	1.05		NB-ARC domain disease resistance protein	GO:0016787(molecular_function:hydrolase activity); GO:0016021(cellular_component:integral component of membrane); GO:0043531(molecular_function:ADP binding)	K15078	SLX1		COG4886(S:Function unknown)	AES96229.2(NB-ARC domain disease resistance protein [Medicago truncatula])	sp|Q7XA42|RGA1_SOLBU(Putative disease resistance protein RGA1 OS=Solanum bulbocastanum OX=147425 GN=RGA1 PE=2 SV=2)	PF00931.22(NB-ARC:NB-ARC domain); PF18052.1(Rx_N:Rx N-terminal domain); PF12799.7(LRR_4:Leucine Rich repeats (2 copies)); PF13855.6(LRR_8:Leucine rich repeat)
MTR_6g004940	13.671	3.77304	1.09447e-06	6.57959e-05	yes	up	2.65667	39.1733	3.26	2.74	1.97	35.48	33.13	48.91		DUF1421 family protein	GO:0003677(molecular_function:DNA binding)				ENOG41120PM(S:Function unknown)	XP_013450767.1(basic salivary proline-rich protein 1 [Medicago truncatula])		PF07223.11(DUF1421:UBA-like domain (DUF1421))
MTR_7g100550	0.0869681	-3.52337	1.10172e-06	6.60989e-05	yes	down	127.317	11.82	175.43	114.58	91.94	11.79	12.3	11.37		PPR containing plant-like protein	GO:0005515(molecular_function:protein binding)				ENOG410Z7Z7(O:Posttranslational modification, protein turnover, chaperones)	XP_003625566.2(pentatricopeptide repeat-containing protein At5g02830, chloroplastic [Medicago truncatula])	sp|Q8GYL7|PP361_ARATH(Pentatricopeptide repeat-containing protein At5g02830, chloroplastic OS=Arabidopsis thaliana OX=3702 GN=At5g02830 PE=2 SV=3)	PF13041.6(PPR_2:PPR repeat family); PF13812.6(PPR_3:Pentatricopeptide repeat domain); PF01535.20(PPR:PPR repeat); PF12854.7(PPR_1:PPR repeat); PF17177.4(PPR_long:Pentacotripeptide-repeat region of PRORP)
MTR_7g006560	5.26612	2.39674	1.10557e-06	6.61964e-05	yes	up	45.3833	268.647	46.8	44.17	45.18	284.29	255.26	266.39		transaldolase family protein	GO:0005737(cellular_component:cytoplasm); GO:0033587(biological_process:shikimate biosynthetic process); GO:0004801(molecular_function:sedoheptulose-7-phosphate:D-glyceraldehyde-3-phosphate glyceronetransferase activity); GO:0005975(biological_process:carbohydrate metabolic process); GO:0009570(cellular_component:chloroplast stroma); GO:0005739(cellular_component:mitochondrion); GO:0003824(molecu…	K00616	E2.2.1.2, talA, talB	map00030(Pentose phosphate pathway)	COG0176(G:Carbohydrate transport and metabolism)	XP_003621050.1(uncharacterized protein LOC11406940 [Medicago truncatula])	sp|A8KYS5|TAL_FRASN(Transaldolase OS=Frankia sp. (strain EAN1pec) OX=298653 GN=tal PE=3 SV=1)	PF00923.19(TAL_FSA:Transaldolase/Fructose-6-phosphate aldolase)
MTR_6g092540	0.00773655	-7.01409	1.10576e-06	6.60751e-05	yes	down	98.5533	0.813333	124.24	107.78	63.64	0.44	0.6	1.4		MYB-like transcription factor family protein	GO:0005634(cellular_component:nucleus); GO:0008270(molecular_function:zinc ion binding); GO:0003676(molecular_function:nucleic acid binding); GO:0003677(molecular_function:DNA binding)				ENOG410YK2X(K:Transcription)	XP_003620926.1(transcription factor MYBS3 [Medicago truncatula])	sp|Q9LVS0|KUA1_ARATH(Transcription factor KUA1 OS=Arabidopsis thaliana OX=3702 GN=KUA1 PE=1 SV=1)	PF00249.31(Myb_DNA-binding:Myb-like DNA-binding domain)
MTR_2g013570	0.215241	-2.21598	1.10754e-06	6.60492e-05	yes	down	167.207	38.9033	173.05	173.77	154.8	35.33	44.1	37.28		phosphoglycerate mutase	GO:0005737(cellular_component:cytoplasm); GO:0016787(molecular_function:hydrolase activity); GO:0047538(molecular_function:2-carboxy-D-arabinitol-1-phosphatase activity); GO:0016311(biological_process:dephosphorylation); GO:0006351(biological_process:transcription, DNA-templated); GO:0003677(molecular_function:DNA binding); GO:0003899(molecular_function:DNA-directed RNA polymerase activity)	K15637	PGAM5	map04217(Necroptosis)	COG0406(G:Carbohydrate transport and metabolism)	XP_013462512.1(probable 2-carboxy-D-arabinitol-1-phosphatase isoform X1 [Medicago truncatula])	sp|Q9FNJ9|CA1P_ARATH(Probable 2-carboxy-D-arabinitol-1-phosphatase OS=Arabidopsis thaliana OX=3702 GN=At5g22620 PE=1 SV=1)	PF00300.22(His_Phos_1:Histidine phosphatase superfamily (branch 1))
MTR_2g078260	509.624	8.99329	1.11031e-06	6.60823e-05	yes	up	0.00666667	6.11333	0	0.02	0	6.06	4.39	7.89		verticillium wilt disease resistance protein	GO:0016020(cellular_component:membrane); GO:0016021(cellular_component:integral component of membrane); GO:0016301(molecular_function:kinase activity); GO:0005515(molecular_function:protein binding)				COG4886(S:Function unknown)	XP_013464610.1(receptor-like protein 12 [Medicago truncatula])	sp|Q9SRL7|RLP35_ARATH(Receptor-like protein 35 OS=Arabidopsis thaliana OX=3702 GN=RLP35 PE=3 SV=1)	PF13855.6(LRR_8:Leucine rich repeat); PF12799.7(LRR_4:Leucine Rich repeats (2 copies)); PF08263.12(LRRNT_2:Leucine rich repeat N-terminal domain)
MTR_4g008530	0.101121	-3.30585	1.1105e-06	6.5962e-05	yes	down	31.58	3.43	27.95	34.24	32.55	3.71	2.85	3.73		PPPDE thiol peptidase family protein, putative					ENOG4111H3Z(S:Function unknown)	XP_013454608.1(deSI-like protein At4g17486 [Medicago truncatula])	sp|Q93VG8|PPDEX_ARATH(DeSI-like protein At4g17486 OS=Arabidopsis thaliana OX=3702 GN=At4g17486 PE=2 SV=1)	PF05903.14(Peptidase_C97:PPPDE putative peptidase domain)
MTR_3g084500	0.1923	-2.37857	1.1131e-06	6.5985e-05	yes	down	23.3067	4.97333	26.36	22.88	20.68	4.24	5.69	4.99		aspartokinase-homoserine dehydrogenase	GO:0008652(biological_process:cellular amino acid biosynthetic process); GO:0050661(molecular_function:NADP binding); GO:0016301(molecular_function:kinase activity); GO:0016310(biological_process:phosphorylation); GO:0006520(biological_process:cellular amino acid metabolic process); GO:0004412(molecular_function:homoserine dehydrogenase activity); GO:0016740(molecular_function:transferase activit…	K12524	thrA	map00270(Cysteine and methionine metabolism); map00300(Lysine biosynthesis); map00260(Glycine, serine and threonine metabolism); map00261(Monobactam biosynthesis)	COG0460(E:Amino acid transport and metabolism)	XP_003601703.1(bifunctional aspartokinase/homoserine dehydrogenase 2, chloroplastic isoform X1 [Medicago truncatula])	sp|O81852|AKH2_ARATH(Bifunctional aspartokinase/homoserine dehydrogenase 2, chloroplastic OS=Arabidopsis thaliana OX=3702 GN=AKHSDH2 PE=1 SV=1)	PF00742.19(Homoserine_dh:Homoserine dehydrogenase); PF00696.28(AA_kinase:Amino acid kinase family); PF03447.16(NAD_binding_3:Homoserine dehydrogenase, NAD binding domain); PF01842.25(ACT:ACT domain); PF13840.6(ACT_7:ACT domain)
MTR_1g094130	12032.5	13.5547	1.12214e-06	6.63887e-05	yes	up	0.02	362.75	0.06	0	0	301.59	154.61	632.05		hypothetical protein						XP_013469437.1(extensin-1 [Medicago truncatula])		PF04554.13(Extensin_2:Extensin-like region)
MTR_3g020970	12897.8	13.6548	1.1329e-06	6.68928e-05	yes	up	0	222.527	0	0	0	302.32	215.7	149.56		subtilisin inhibitor 1	GO:0010951(biological_process:negative regulation of endopeptidase activity); GO:0009611(biological_process:response to wounding); GO:0004867(molecular_function:serine-type endopeptidase inhibitor activity)				ENOG410XYBF(S:Function unknown)	XP_003598789.1(subtilisin inhibitor CLSI-I [Medicago truncatula])	sp|P16064|ICI1_PHAAN(Subtilisin inhibitor 1 OS=Phaseolus angularis OX=3914 PE=1 SV=1)	PF00280.18(potato_inhibit:Potato inhibitor I family)
MTR_8g024540	0.105165	-3.24928	1.14396e-06	6.74125e-05	yes	down	9.20333	1.03333	10.09	9.53	7.99	1.02	0.9	1.18		IQ calmodulin-binding motif protein	GO:0016787(molecular_function:hydrolase activity); GO:0005515(molecular_function:protein binding)				ENOG410YBUU(S:Function unknown)	XP_013444558.1(protein IQ-DOMAIN 1 isoform X2 [Medicago truncatula])	sp|Q8LPG9|IQD14_ARATH(Protein IQ-DOMAIN 14 OS=Arabidopsis thaliana OX=3702 GN=IQD14 PE=1 SV=1)	PF13178.6(DUF4005:Protein of unknown function (DUF4005)); PF00612.27(IQ:IQ calmodulin-binding motif)
MTR_4g067150	0.0669971	-3.89976	1.146e-06	6.73994e-05	yes	down	95.0967	6.81	127.6	96.59	61.1	6.51	6.8	7.12		tetrapyrrole-binding protein	GO:0010019(biological_process:chloroplast-nucleus signaling pathway); GO:0009507(cellular_component:chloroplast); GO:0046906(molecular_function:tetrapyrrole binding)				ENOG410XQHG(S:Function unknown)	XP_013456290.1(tetrapyrrole-binding protein, chloroplastic [Medicago truncatula])	sp|Q9LX31|GUN4C_ARATH(Tetrapyrrole-binding protein, chloroplastic OS=Arabidopsis thaliana OX=3702 GN=GUN4 PE=1 SV=1)	PF05419.12(GUN4:GUN4-like)
MTR_1g026820	0.0814456	-3.61802	1.15247e-06	6.76462e-05	yes	down	1522.83	132.36	1697.58	1568.73	1302.18	125.06	111	161.02		photosystem I reaction center subunit X psaK	GO:0009535(cellular_component:chloroplast thylakoid membrane); GO:0009522(cellular_component:photosystem I); GO:0016021(cellular_component:integral component of membrane); GO:0016020(cellular_component:membrane); GO:0015979(biological_process:photosynthesis); GO:0055114(biological_process:oxidation-reduction process); GO:0016491(molecular_function:oxidoreductase activity)	K02698	psaK	map00195(Photosynthesis)	ENOG4111RY5(S:Function unknown)	XP_013466249.1(photosystem I reaction center subunit psaK, chloroplastic [Medicago truncatula])	sp|Q9ZT05|PSAK_MEDSA(Photosystem I reaction center subunit psaK, chloroplastic OS=Medicago sativa OX=3879 GN=PSAK PE=2 SV=1)	PF01241.18(PSI_PSAK:Photosystem I psaG / psaK)
MTR_7g061550	0.205589	-2.28216	1.15635e-06	6.7741e-05	yes	down	64.7967	14.39	75.38	63.13	55.88	13.53	15.59	14.05		myb transcription factor	GO:0009733(biological_process:response to auxin); GO:0010338(biological_process:leaf formation); GO:0009944(biological_process:polarity specification of adaxial/abaxial axis); GO:0009751(biological_process:response to salicylic acid); GO:0045088(biological_process:regulation of innate immune response); GO:0009753(biological_process:response to jasmonic acid); GO:0005730(cellular_component:nucleol…	K09422	MYBP		COG5147(O:Posttranslational modification, protein turnover, chaperones)	XP_003623127.1(transcription factor AS1 [Medicago truncatula])	sp|O80931|AS1_ARATH(Transcription factor AS1 OS=Arabidopsis thaliana OX=3702 GN=AS1 PE=1 SV=1)	PF00249.31(Myb_DNA-binding:Myb-like DNA-binding domain); PF13921.6(Myb_DNA-bind_6:Myb-like DNA-binding domain)
MTR_2g089510	0.165222	-2.59752	1.16303e-06	6.79988e-05	yes	down	2686.11	479.02	2748.92	2710.92	2598.48	451.02	512.88	473.16		cytochrome b6-F complex iron-sulfur subunit	GO:0016491(molecular_function:oxidoreductase activity); GO:0009595(biological_process:detection of biotic stimulus); GO:0046028(molecular_function:electron transporter, transferring electrons from cytochrome b6/f complex of photosystem II activity); GO:0000165(biological_process:MAPK cascade); GO:0006612(biological_process:protein targeting to membrane); GO:0008121(molecular_function:ubiquinol-cy…	K02636	petC	map00195(Photosynthesis)	COG0723(C:Energy production and conversion)	XP_003597086.1(cytochrome b6-f complex iron-sulfur subunit, chloroplastic [Medicago truncatula])	sp|P26291|UCRIA_PEA(Cytochrome b6-f complex iron-sulfur subunit, chloroplastic OS=Pisum sativum OX=3888 GN=petC PE=2 SV=1)	PF08802.10(CytB6-F_Fe-S:Cytochrome B6-F complex Fe-S subunit); PF00355.26(Rieske:Rieske [2Fe-2S] domain)
MTR_4g109090	0.209093	-2.25779	1.1637e-06	6.79046e-05	yes	down	24.13	5.54	23.92	22.24	26.23	4.82	6.52	5.28		cyclin-dependent kinase	GO:0006468(biological_process:protein phosphorylation); GO:0016310(biological_process:phosphorylation); GO:0005634(cellular_component:nucleus); GO:0016301(molecular_function:kinase activity); GO:0016740(molecular_function:transferase activity); GO:0004672(molecular_function:protein kinase activity); GO:0004693(molecular_function:cyclin-dependent protein serine/threonine kinase activity); GO:00055…				ENOG410XPIR(S:Function unknown)	XP_013457938.1(protein IMPAIRED IN BABA-INDUCED STERILITY 1 [Medicago truncatula])	sp|F4ICB6|IBS1_ARATH(Protein IMPAIRED IN BABA-INDUCED STERILITY 1 OS=Arabidopsis thaliana OX=3702 GN=IBS1 PE=3 SV=1)	PF00069.25(Pkinase:Protein kinase domain); PF07714.17(Pkinase_Tyr:Protein tyrosine kinase); PF14531.6(Kinase-like:Kinase-like)
MTR_1g102130	0.233362	-2.09936	1.16468e-06	6.78289e-05	yes	down	73.4733	19.18	75.27	75.23	69.92	17.82	21.6	18.12		serine carboxypeptidase-like protein	GO:0051603(biological_process:proteolysis involved in cellular protein catabolic process); GO:0016020(cellular_component:membrane); GO:0016787(molecular_function:hydrolase activity); GO:0005773(cellular_component:vacuole); GO:0016021(cellular_component:integral component of membrane); GO:0004180(molecular_function:carboxypeptidase activity); GO:0004185(molecular_function:serine-type carboxypeptid…	K16297	SCPL-II		COG2939(E:Amino acid transport and metabolism)	AES62618.2(serine carboxypeptidase-like protein [Medicago truncatula])	sp|Q93Y09|SCP45_ARATH(Serine carboxypeptidase-like 45 OS=Arabidopsis thaliana OX=3702 GN=SCPL45 PE=2 SV=1)	PF00450.22(Peptidase_S10:Serine carboxypeptidase)
MTR_3g081580	0.0526373	-4.24777	1.17608e-06	6.83594e-05	yes	down	121.933	6.84	108.16	112.14	145.5	6.54	5.02	8.96		ZIP zinc/iron transport family protein	GO:0016021(cellular_component:integral component of membrane); GO:0016020(cellular_component:membrane); GO:0055085(biological_process:transmembrane transport); GO:0030001(biological_process:metal ion transport); GO:0071577(biological_process:zinc II ion transmembrane transport); GO:0005385(molecular_function:zinc ion transmembrane transporter activity); GO:0046873(molecular_function:metal ion tra…	K14709	SLC39A1_2_3, ZIP1_2_3		ENOG4111GP2(P:Inorganic ion transport and metabolism)	XP_013461166.1(zinc transporter 5 [Medicago truncatula])	sp|Q6L8G0|ZIP5_ORYSJ(Zinc transporter 5 OS=Oryza sativa subsp. japonica OX=39947 GN=ZIP5 PE=2 SV=1)	PF02535.22(Zip:ZIP Zinc transporter)
MTR_5g018050	0.0451998	-4.46754	1.17616e-06	6.82309e-05	yes	down	18.67	0.95	20.18	15.58	20.25	1.12	0.55	1.18		sucrose nonfermenting 1(SNF1)-related kinase	GO:0005737(cellular_component:cytoplasm); GO:0006468(biological_process:protein phosphorylation); GO:0016310(biological_process:phosphorylation); GO:0005634(cellular_component:nucleus); GO:0016301(molecular_function:kinase activity); GO:0000166(molecular_function:nucleotide binding); GO:0004674(molecular_function:protein serine/threonine kinase activity); GO:0016740(molecular_function:transferase…	K14498	SNRK2	map04016(MAPK signaling pathway - plant); map04075(Plant hormone signal transduction)	COG0515(B:Chromatin structure and dynamics)	XP_013453509.1(serine/threonine-protein kinase SRK2I [Medicago truncatula])	sp|Q39193|SRK2I_ARATH(Serine/threonine-protein kinase SRK2I OS=Arabidopsis thaliana OX=3702 GN=SRK2I PE=1 SV=1)	PF00069.25(Pkinase:Protein kinase domain); PF07714.17(Pkinase_Tyr:Protein tyrosine kinase)
MTR_8g090305	0.0522968	-4.25713	1.17794e-06	6.82013e-05	yes	down	21.88	1.04	28.85	16.55	20.24	1.38	0.86	0.88		disease resistance protein (NBS-LRR class) family protein	GO:0007165(biological_process:signal transduction); GO:0043531(molecular_function:ADP binding)					KEH20851.1(disease resistance protein (NBS-LRR class) family protein [Medicago truncatula])	None	PF13855.6(LRR_8:Leucine rich repeat); PF12799.7(LRR_4:Leucine Rich repeats (2 copies))
MTR_2g070070	12.7845	3.67632	1.1817e-06	6.82866e-05	yes	up	3.49	49.1633	3.07	3.61	3.79	43.07	69.19	35.23		glutathione S-transferase, amino-terminal domain protein	GO:0016740(molecular_function:transferase activity); GO:0004364(molecular_function:glutathione transferase activity); GO:0005515(molecular_function:protein binding)	K00799	GST, gst	map05225(Hepatocellular carcinoma); map00480(Glutathione metabolism)	ENOG410XSIX(O:Posttranslational modification, protein turnover, chaperones)	XP_013464343.1(glutathione S-transferase 3 [Medicago truncatula])	sp|P46417|GSTX3_SOYBN(Glutathione S-transferase 3 OS=Glycine max OX=3847 GN=GST3 PE=1 SV=1)	PF02798.20(GST_N:Glutathione S-transferase, N-terminal domain); PF13417.6(GST_N_3:Glutathione S-transferase, N-terminal domain); PF13410.6(GST_C_2:Glutathione S-transferase, C-terminal domain); PF13409.6(GST_N_2:Glutathione S-transferase, N-terminal domain); PF00043.25(GST_C:Glutathione S-transferase, C-terminal domain); PF17172.4(GST_N_4:Glutathione S-transferase N-terminal domain)
MTR_8g015970	0.0777213	-3.68555	1.18281e-06	6.82186e-05	yes	down	5.59	0.373333	6.43	6.55	3.79	0.4	0.4	0.32		ABC transporter-like family-protein	GO:0016787(molecular_function:hydrolase activity); GO:0042626(molecular_function:ATPase activity, coupled to transmembrane movement of substances); GO:0099131(deleted:old GO); GO:0016021(cellular_component:integral component of membrane); GO:0016020(cellular_component:membrane); GO:0000325(cellular_component:plant-type vacuole); GO:0005774(cellular_component:vacuolar membrane); GO:0008559(molecul…	K05666	ABCC2	map02010(ABC transporters)	COG1132(V:Defense mechanisms)	XP_013444288.1(ABC transporter C family member 8 isoform X1 [Medicago truncatula])	sp|Q8LGU1|AB8C_ARATH(ABC transporter C family member 8 OS=Arabidopsis thaliana OX=3702 GN=ABCC8 PE=2 SV=3)	PF00005.27(ABC_tran:ABC transporter); PF00664.23(ABC_membrane:ABC transporter transmembrane region); PF13304.6(AAA_21:AAA domain, putative AbiEii toxin, Type IV TA system); PF13555.6(AAA_29:P-loop containing region of AAA domain); PF01926.23(MMR_HSR1:50S ribosome-binding GTPase)
MTR_2g073640	0.0942384	-3.40754	1.19132e-06	6.85767e-05	yes	down	48	4.59333	57.87	35.99	50.14	4.85	5.65	3.28		LRR receptor-like kinase	GO:0006468(biological_process:protein phosphorylation); GO:0016301(molecular_function:kinase activity); GO:0016310(biological_process:phosphorylation); GO:0016021(cellular_component:integral component of membrane); GO:0016020(cellular_component:membrane); GO:0016740(molecular_function:transferase activity); GO:0005515(molecular_function:protein binding); GO:0004672(molecular_function:protein kina…				COG0515(T:Signal transduction mechanisms); COG4886(S:Function unknown)	XP_013464541.1(probable leucine-rich repeat receptor-like serine/threonine-protein kinase At3g14840 isoform X2 [Medicago truncatula])	sp|C0LGN2|Y3148_ARATH(Probable leucine-rich repeat receptor-like serine/threonine-protein kinase At3g14840 OS=Arabidopsis thaliana OX=3702 GN=LRR-RLK PE=1 SV=1)	PF07714.17(Pkinase_Tyr:Protein tyrosine kinase); PF00069.25(Pkinase:Protein kinase domain); PF11721.8(Malectin:Malectin domain); PF13855.6(LRR_8:Leucine rich repeat); PF12799.7(LRR_4:Leucine Rich repeats (2 copies))
MTR_8g027040	0.0668589	-3.90274	1.19225e-06	6.84983e-05	yes	down	22.6333	1.64	24.91	20.87	22.12	1.31	2.5	1.11		cytochrome P450 family 78 protein	GO:0004497(molecular_function:monooxygenase activity); GO:0016020(cellular_component:membrane); GO:0020037(molecular_function:heme binding); GO:0016709(molecular_function:oxidoreductase activity, acting on paired donors, with incorporation or reduction of molecular oxygen, NAD(P)H as one donor, and incorporation of one atom of oxygen); GO:0016021(cellular_component:integral component of membrane)…				COG2124(S:Function unknown)	XP_003627517.1(cytochrome P450 78A3 [Medicago truncatula])	sp|O48927|C78A3_SOYBN(Cytochrome P450 78A3 OS=Glycine max OX=3847 GN=CYP78A3 PE=2 SV=1)	PF00067.22(p450:Cytochrome P450)
MTR_4g125600	0.142533	-2.81063	1.19544e-06	6.85493e-05	yes	down	1252.42	193.063	1247.78	1315.29	1194.18	159.52	213.71	205.96		ultraviolet-B-repressible protein	GO:0009535(cellular_component:chloroplast thylakoid membrane); GO:0009523(cellular_component:photosystem II); GO:0016021(cellular_component:integral component of membrane); GO:0016020(cellular_component:membrane); GO:0019904(molecular_function:protein domain specific binding); GO:0015979(biological_process:photosynthesis); GO:0055114(biological_process:oxidation-reduction process); GO:0016491(mol…				ENOG410YXEC(S:Function unknown)	XP_013458428.1(uncharacterized protein LOC25494189 [Medicago truncatula])		PF06596.11(PsbX:Photosystem II reaction centre X protein (PsbX))
MTR_1g043190	0.150191	-2.73513	1.20817e-06	6.91462e-05	yes	down	67.0467	11.0667	66.34	63.44	71.36	11.39	13.65	8.16		cryptochrome 2B apoprotein	GO:0010617(biological_process:circadian regulation of calcium ion oscillation); GO:0009882(molecular_function:blue light photoreceptor activity); GO:0005773(cellular_component:vacuole); GO:0009911(biological_process:positive regulation of flower development); GO:0010075(biological_process:regulation of meristem growth); GO:0003904(molecular_function:deoxyribodipyrimidine photo-lyase activity); GO…	K12119	CRY2	map04712(Circadian rhythm - plant)	COG0415(S:Function unknown)	XP_003590036.1(cryptochrome-1 [Medicago truncatula])	sp|Q96524|CRY2_ARATH(Cryptochrome-2 OS=Arabidopsis thaliana OX=3702 GN=CRY2 PE=1 SV=2)	PF03441.14(FAD_binding_7:FAD binding domain of DNA photolyase); PF00875.18(DNA_photolyase:DNA photolyase)
MTR_5g031430	267.976	8.06596	1.20854e-06	6.90347e-05	yes	up	0.0733333	22.87	0.08	0	0.14	18.77	33.82	16.02		cinnamyl alcohol dehydrogenase-like protein	GO:0051287(molecular_function:NAD binding); GO:0052747(molecular_function:sinapyl alcohol dehydrogenase activity); GO:0045551(molecular_function:cinnamyl-alcohol dehydrogenase activity); GO:0008270(molecular_function:zinc ion binding); GO:0046872(molecular_function:metal ion binding); GO:0055114(biological_process:oxidation-reduction process); GO:0016491(molecular_function:oxidoreductase activity)	K00083	E1.1.1.195	map00940(Phenylpropanoid biosynthesis)	COG1064(J:Translation, ribosomal structure and biogenesis)	XP_003612993.1(probable mannitol dehydrogenase [Medicago truncatula])	sp|Q9ZRF1|MTDH_FRAAN(Probable mannitol dehydrogenase OS=Fragaria ananassa OX=3747 GN=CAD PE=2 SV=1)	PF08240.12(ADH_N:Alcohol dehydrogenase GroES-like domain); PF00107.26(ADH_zinc_N:Zinc-binding dehydrogenase); PF02826.19(2-Hacid_dh_C:D-isomer specific 2-hydroxyacid dehydrogenase, NAD binding domain); PF01262.21(AlaDh_PNT_C:Alanine dehydrogenase/PNT, C-terminal domain)
MTR_2g071760	0.0379367	-4.72026	1.2099e-06	6.89804e-05	yes	down	27.23	1.11	35.42	26.25	20.02	0.85	1.7	0.78		hypothetical protein						XP_003596223.2(uncharacterized protein LOC11416421 [Medicago truncatula])
MTR_5g026550	4.09008	2.03213	1.21839e-06	6.93322e-05	yes	up	25.16	111.353	25.73	24.38	25.37	115.14	115.66	103.26		ankyrin domain protein	GO:0016021(cellular_component:integral component of membrane); GO:0016301(molecular_function:kinase activity); GO:0005515(molecular_function:protein binding)				COG0666(S:Function unknown)	XP_003612573.2(phytochrome-interacting ankyrin-repeat protein 1 [Medicago truncatula])	sp|Q9FF09|PIA1_ARATH(Phytochrome-interacting ankyrin-repeat protein 1 OS=Arabidopsis thaliana OX=3702 GN=PIA1 PE=2 SV=1)	PF13637.6(Ank_4:Ankyrin repeats (many copies)); PF12796.7(Ank_2:Ankyrin repeats (3 copies)); PF13606.6(Ank_3:Ankyrin repeat); PF13857.6(Ank_5:Ankyrin repeats (many copies)); PF00023.30(Ank:Ankyrin repeat)
MTR_1g101030	0.0456116	-4.45446	1.21873e-06	6.9219e-05	yes	down	32.7433	1.6	45.5	30.75	21.98	1.18	2.19	1.43		tripeptidyl peptidase II	GO:0004252(molecular_function:serine-type endopeptidase activity); GO:0022626(cellular_component:cytosolic ribosome); GO:0008240(molecular_function:tripeptidyl-peptidase activity); GO:0005829(cellular_component:cytosol); GO:0006508(biological_process:proteolysis); GO:0009630(biological_process:gravitropism)	K01280	TPP2		COG1404(O:Posttranslational modification, protein turnover, chaperones)	XP_003592276.2(tripeptidyl-peptidase 2 isoform X3 [Medicago truncatula])	sp|F4JVN6|TPPII_ARATH(Tripeptidyl-peptidase 2 OS=Arabidopsis thaliana OX=3702 GN=TPP2 PE=1 SV=1)	PF00082.22(Peptidase_S8:Subtilase family); PF12580.8(TPPII:Tripeptidyl peptidase II)
MTR_4g017650	441.261	8.78549	1.21883e-06	6.90935e-05	yes	up	1.36667	645.787	2.72	1.02	0.36	675.88	813.85	447.63		phosphatidylethanolamine-binding protein		K06910	K06910		COG1881(S:Function unknown)	XP_013454869.1(uncharacterized protein LOC25491475 [Medicago truncatula])	sp|O26373|Y273_METTH(UPF0098 protein MTH_273 OS=Methanothermobacter thermautotrophicus (strain ATCC 29096 / DSM 1053 / JCM 10044 / NBRC 100330 / Delta H) OX=187420 GN=MTH_273 PE=3 SV=1)	PF01161.20(PBP:Phosphatidylethanolamine-binding protein)
MTR_1g081000	0.168665	-2.56776	1.22094e-06	6.90814e-05	yes	down	20.9433	3.82	24.93	19.64	18.26	3.32	4.01	4.13		Serine/Threonine-kinase Nek4	GO:0006468(biological_process:protein phosphorylation); GO:0016310(biological_process:phosphorylation); GO:0016301(molecular_function:kinase activity); GO:0004674(molecular_function:protein serine/threonine kinase activity); GO:0016740(molecular_function:transferase activity); GO:0004672(molecular_function:protein kinase activity); GO:0005524(molecular_function:ATP binding)	K08857	NEK1_4_5		ENOG410Y7JF(T:Signal transduction mechanisms)	XP_013468992.1(serine/threonine-protein kinase Nek2 isoform X1 [Medicago truncatula])	sp|A2ZMH2|NEK2_ORYSI(Serine/threonine-protein kinase Nek2 OS=Oryza sativa subsp. indica OX=39946 GN=NEK2 PE=3 SV=1)	PF00069.25(Pkinase:Protein kinase domain); PF07714.17(Pkinase_Tyr:Protein tyrosine kinase); PF14531.6(Kinase-like:Kinase-like); PF17667.1(Pkinase_fungal:Fungal protein kinase)
MTR_2g078930	165.186	7.36795	1.22259e-06	6.9044e-05	yes	up	0.226667	46.0067	0.21	0.33	0.14	51.48	22.53	64.01		MATE efflux family protein	GO:0006855(biological_process:drug transmembrane transport); GO:0055085(biological_process:transmembrane transport); GO:0016021(cellular_component:integral component of membrane); GO:0016020(cellular_component:membrane); GO:0015297(molecular_function:antiporter activity); GO:0015238(molecular_function:drug transmembrane transporter activity); GO:0042910(molecular_function:xenobiotic transporter a…	K03327	TC.MATE, SLC47A, norM, mdtK, dinF		COG0534(S:Function unknown)	XP_013464672.1(protein DETOXIFICATION 19 [Medicago truncatula])	sp|Q9LUH2|DTX19_ARATH(Protein DETOXIFICATION 19 OS=Arabidopsis thaliana OX=3702 GN=DTX19 PE=2 SV=1)	PF01554.18(MatE:MatE)
MTR_4g101860	0.183084	-2.44942	1.23851e-06	6.98105e-05	yes	down	20.47	4.03333	21.46	21.43	18.52	3.49	4.29	4.32		triose-phosphate transporter family protein	GO:0030243(biological_process:cellulose metabolic process); GO:0016021(cellular_component:integral component of membrane); GO:0016020(cellular_component:membrane); GO:0009832(biological_process:plant-type cell wall biogenesis)				ENOG410XP1S(L:Replication, recombination and repair)	XP_003608779.2(probable sugar phosphate/phosphate translocator At1g12500 [Medicago truncatula])	sp|Q9LDH3|PT112_ARATH(Probable sugar phosphate/phosphate translocator At1g12500 OS=Arabidopsis thaliana OX=3702 GN=At1g12500 PE=1 SV=1)	PF03151.16(TPT:Triose-phosphate Transporter family); PF08449.11(UAA:UAA transporter family); PF00892.20(EamA:EamA-like transporter family)
MTR_2g090245	0.1252	-2.99769	1.24007e-06	6.9767e-05	yes	down	125.82	17.0733	105.08	118.83	153.55	15.87	20.86	14.49		epoxide hydrolase-like protein	GO:0004301(molecular_function:epoxide hydrolase activity); GO:0016787(molecular_function:hydrolase activity); GO:0033961(molecular_function:cis-stilbene-oxide hydrolase activity); GO:0003824(molecular_function:catalytic activity)				ENOG410ZJYN(S:Function unknown); COG0596(S:Function unknown); ENOG410ZMU4(S:Function unknown); ENOG410XRPK(S:Function unknown)	XP_013465074.1(bifunctional epoxide hydrolase 2 [Medicago truncatula])	sp|P34913|HYES_HUMAN(Bifunctional epoxide hydrolase 2 OS=Homo sapiens OX=9606 GN=EPHX2 PE=1 SV=2)	PF00561.20(Abhydrolase_1:alpha/beta hydrolase fold); PF12697.7(Abhydrolase_6:Alpha/beta hydrolase family); PF12146.8(Hydrolase_4:Serine aminopeptidase, S33)
MTR_7g092070	4.10102	2.03598	1.24482e-06	6.99021e-05	yes	up	8.59667	38.0333	8.92	8.8	8.07	38.17	41.62	34.31		ARM repeat CCCH-type zinc finger protein	GO:0005737(cellular_component:cytoplasm); GO:0005634(cellular_component:nucleus); GO:0046872(molecular_function:metal ion binding); GO:0016021(cellular_component:integral component of membrane); GO:0005515(molecular_function:protein binding)				ENOG410Y7IC(T:Signal transduction mechanisms)	XP_003625157.1(zinc finger CCCH domain-containing protein 30 [Medicago truncatula])	sp|P93755|C3H30_ARATH(Zinc finger CCCH domain-containing protein 30 OS=Arabidopsis thaliana OX=3702 GN=At2g41900 PE=1 SV=2)	PF13637.6(Ank_4:Ankyrin repeats (many copies)); PF12796.7(Ank_2:Ankyrin repeats (3 copies)); PF00023.30(Ank:Ankyrin repeat); PF13857.6(Ank_5:Ankyrin repeats (many copies)); PF00642.24(zf-CCCH:Zinc finger C-x8-C-x5-C-x3-H type (and similar)); PF18044.1(zf-CCCH_4:CCCH-type zinc finger); PF18345.1(zf_CCCH_4:Zinc finger domain)
MTR_2g042330	27.819	4.798	1.25469e-06	7.03242e-05	yes	up	46.8333	1460.33	36.09	46.21	58.2	1988.99	1374.75	1017.24		NAD-dependent aldehyde dehydrogenase family protein	GO:0008802(molecular_function:betaine-aldehyde dehydrogenase activity); GO:0004043(molecular_function:L-aminoadipate-semialdehyde dehydrogenase activity); GO:0043878(molecular_function:glyceraldehyde-3-phosphate dehydrogenase (NAD+) (non-phosphorylating) activity); GO:0016620(molecular_function:oxidoreductase activity, acting on the aldehyde or oxo group of donors, NAD or NADP as acceptor); GO:00…	K14085	ALDH7A1	map00310(Lysine degradation); map00280(Valine, leucine and isoleucine degradation); map00260(Glycine, serine and threonine metabolism); map00340(Histidine metabolism); map00330(Arginine and proline metabolism); map00053(Ascorbate and aldarate metabolism); map00380(Tryptophan metabolism); map00010(Glycolysis / Gluconeogenesis); map00620(Pyruvate metabolism); map00071(Fatty acid degradation); map00…	COG1012(V:Defense mechanisms)	XP_003595308.1(aldehyde dehydrogenase family 7 member A1 [Medicago truncatula])	sp|P25795|AL7A1_PEA(Aldehyde dehydrogenase family 7 member A1 OS=Pisum sativum OX=3888 PE=1 SV=3)	PF00171.22(Aldedh:Aldehyde dehydrogenase family)
[truncated: 8,240 more rows]

## Sheet: 150 mM NaCl-light-4D
Gene_id	FC	Log2FC	Pvalue	Padjust	Significant	Regulate	Control	Light_150mM_4D	A1	A2	A3	O1	O2	O3	Gene name	Gene description	GO_id	KO_id	KO_name	Pathway_id	COG	nr	swissprot	pfam
[truncated: 9,356 more rows]

## Sheet: 150 mM NaCl-light-6D
Gene_id	FC	Log2FC	Pvalue	Padjust	Significant	Regulate	Control	Light_150mM_6D	A1	A2	A3	V1	V2	V3	Gene name	Gene description	GO_id	KO_id	KO_name	Pathway_id	COG	nr	swissprot	pfam
[truncated: 10,125 more rows]

## Sheet: Control-light-2D
Gene_id	Gene name	Gene description	FC	Log2FC	Pvalue	Padjust	Significant	Regulate	A1	A2	A3	E1	E2	E3	Control	Light_0mM_2D	GO_id	GO_term	KO_id	KO_name	Pathway_id	Pathway_definition	COG_id	COG_Functional Categories	NR_hit-name	NR_description	Swiss-Prot_hit-name	Swiss-Prot_description	Pfam_id	Domain	Domain description
[truncated: 3,835 more rows]

## Sheet: Control-light-4D
Gene_id	Gene name	Gene description	FC	Log2FC	Pvalue	Padjust	Significant	Regulate	A1	A2	A3	L1	L2	L3	Control	Light_0mM_4D	GO_id	GO_term	KO_id	KO_name	Pathway_id	Pathway_definition	COG_id	COG_Functional Categories	NR_hit-name	NR_description	Swiss-Prot_hit-name	Swiss-Prot_description	Pfam_id	Domain	Domain description
[truncated: 4,601 more rows]

[truncated: 4 more sheets: Control-light-6D, Dark-2D, Dark-4D, Dark-6D]
