# Supplementary material for: Comparative Transcriptome Analysis of Salt Stress-Induced Leaf Senescence in Medicago truncatula
Source: Front Plant Sci. 2021 Jul 9;12:666660. doi: 10.3389/fpls.2021.666660 (PMC8299074; doi:10.3389/fpls.2021.666660)
Supplement: Supplementary Figure 1 — The sampled leaf tissues and the relationship between leaf senescence and different NaCl concentration treatments. (A) The leaves detached for treatment-induced senescence. (B) The relationship between leaf senescence and different concentrations of NaCl. [file Data_Sheet_1.zip › supplementary files/Supplementary Table 12 Senescence-associated genes (SAGs) at days 2, 4, and 6 (1)..xlsx]

## Sheet: Class A(2 day）
Gene_id	Gene name	Gene description	FC(Light_150mM_2D/Control)	Log2FC(Light_150mM_2D/Control)	Pvalue	Padjust	Significant	Regulate	Control	Light_150mM_2D	GO_id	GO_term	KO_id	KO_name	Pathway_id	Pathway_definition	COG_id	COG_Functional Categories	NR_hit-name	NR_description	Swiss-Prot_hit-name	Swiss-Prot_description	Pfam_id	Domain	Domain description
ENSRNA049462817	mir-166	mir-166 microRNA precursor	0.142	-2.81553	0.00907727	0.028265	yes	down	1.04	0.153333	------	------	------	------	------	------	------	------	------	------	------	------	------	------	------
ENSRNA049474105	SSU_rRNA_eukarya	Eukaryotic small subunit ribosomal RNA	0.004	-8.06661	0.0164661	0.0451024	yes	down	1.25	0	------	------	------	------	------	------	------	------	KRH17804.1	hypothetical protein GLYMA_13G017200 [Glycine max]	------	------	------	------	------
ENSRNA049474494	SSU_rRNA_eukarya	Eukaryotic small subunit ribosomal RNA	4.292	2.10159	0.00737234	0.0240486	yes	up	12.79	60.3167	GO:0005840;GO:0005739	CC:ribosome;CC:mitochondrion;	------	------	------	------	ENOG4111UA7	C:Energy production and conversion	AGC78944.1	hypothetical protein (mitochondrion) [Vicia faba]	------	------	------	------	------
ENSRNA049474515	Intron_gpII	Group II catalytic intron	5.636	2.49462	0.000946338	0.00501385	yes	up	5.6	40.2867	------	------	------	------	------	------	------	------	PNY07357.1	hypothetical protein L195_g003851 [Trifolium pratense]	------	------	------	------	------
MTR_0001s0660		zinc-binding alcohol dehydrogenase family protein	5.61	2.48792	0.00624284	0.0211798	yes	up	6.02333	35.2367	GO:0055114;GO:0046872;GO:0008270;GO:0004022;GO:0016491	BP:oxidation-reduction process;MF:metal ion binding;MF:zinc ion binding;MF:alcohol dehydrogenas;MF:oxidoreductase activity;	K00121	frmA, ADH5, adhC	map00010;map00350;map00071	Glycolysis / Gluconeogenesis;Tyrosine metabolism;Fatty acid degradation	COG1062	C:Energy production and conversion	KEH17768.1	zinc-binding alcohol dehydrogenase family protein [Medicago truncatula]	sp|W8JWV8|8HGO_CATRO;	8-hydroxygeraniol oxidoreductase OS=Catharanthus roseus OX=4058 GN=8HGO PE=1 SV=1;	PF08240.12;PF00107.26;PF17917.1;PF17919.1;PF16912.5;PF01262.21;PF13602.6	ADH_N;ADH_zinc_N;RT_RNaseH;RT_RNaseH_2;Glu_dehyd_C;AlaDh_PNT_C;ADH_zinc_N_2	Alcohol dehydrogenase GroES-like domain;Zinc-binding dehydrogenase;RNase H-like domain found in reverse transcriptase;RNase H-like domain found in reverse transcriptase;Glucose dehydrogenase C-terminus;Alanine dehydrogenase/PNT, C-terminal domain;Zinc-binding dehydrogenase
MTR_0002s0760		DNA-directed RNA polymerase subunit alpha	0.023	-5.42457	0.012636	0.0365025	yes	down	0.266667	0	GO:0006351;GO:0006412;GO:0009536;GO:0005840;GO:0009507;GO:0003735;GO:0003677;GO:0003899;GO:0046983	BP:transcription, DNA-templated;BP:translation;CC:plastid;CC:ribosome;CC:chloroplast;MF:structural constituent of ribosome;MF:DNA binding;MF:DNA-directed RNA polymerase activity;MF:protein dimerization activity;	K03040	rpoA	map00240;map03020;map00230	Pyrimidine metabolism;RNA polymerase;Purine metabolism	COG0100;COG0202	J:Translation, ribosomal structure and biogenesis;	KEH17724.1	DNA-directed RNA polymerase subunit alpha [Medicago truncatula]	sp|Q7H6J2|RPOA_HORBU;	DNA-directed RNA polymerase subunit alpha OS=Hordeum bulbosum OX=4516 GN=rpoA PE=3 SV=1;	PF00411.19;PF03118.15;PF01000.26;PF01193.24	Ribosomal_S11;RNA_pol_A_CTD;RNA_pol_A_bac;RNA_pol_L	Ribosomal protein S11;Bacterial RNA polymerase, alpha chain C terminal domain;RNA polymerase Rpb3/RpoA insert domain;RNA polymerase Rpb3/Rpb11 dimerisation domain
MTR_0002s1150		-	0.444	-1.17179	0.00173255	0.00785842	yes	down	8.88333	4.23	------	------	------	------	------	------	------	------	OMP12529.1	ORF41l [Corchorus olitorius]	------	------	------	------	------
MTR_0003s0580		BPS1, putative	5.128	2.35854	0.00814954	0.0259619	yes	up	3.66667	19.9367	------	------	------	------	------	------	ENOG4111ACI	S:Function unknown	XP_013443645.1	UPF0496 protein 4 [Medicago truncatula]	sp|A2Z9A6|U496D_ORYSI;	UPF0496 protein 4 OS=Oryza sativa subsp. indica OX=39946 GN=OsI_033149 PE=3 SV=2;	PF05633.11	BPS1	Protein BYPASS1-related
MTR_0003s0660		S-adenosylmethionine decarboxylase proenzyme	7.978	2.99603	4.03512e-06	0.000130782	yes	up	18.9833	162.38	GO:0006557;GO:0006597;GO:0008295;GO:0016021;GO:0005829;GO:0004014	BP:S-adenosylmethioninamine biosynthetic process;BP:spermine biosynthetic process;BP:spermidine biosynthetic process;CC:integral component of membrane;CC:cytosol;MF:adenosylmethionine decarboxylase activity;	K01611	speD, AMD1	map00270;map00330	Cysteine and methionine metabolism;Arginine and proline metabolism	ENOG410XRN0	E:Amino acid transport and metabolism	KEH17677.1	S-adenosylmethionine decarboxylase proenzyme [Medicago truncatula]	sp|Q96471|DCAM_IPONI;	S-adenosylmethionine decarboxylase proenzyme OS=Ipomoea nil OX=35883 GN=SAMDC PE=3 SV=1;	PF01536.16;PF08132.11	SAM_decarbox;AdoMetDC_leader	Adenosylmethionine decarboxylase;S-adenosyl-l-methionine decarboxylase leader peptide
MTR_0004s0440		peroxisomal biogenesis factor 11 family protein	0.118	-3.08595	1.90436e-06	9.10003e-05	yes	down	57.38	7.28333	GO:0016559;GO:0044375;GO:0005779;GO:0005778;GO:0016021;GO:0016020;GO:0042802	BP:peroxisome fission;BP:regulation of peroxisome size;CC:integral component of peroxisomal membrane;CC:peroxisomal membrane;CC:integral component of membrane;CC:membrane;MF:identical protein binding;	------	------	------	------	ENOG4111NS6	S:Function unknown	KEH17629.1	peroxisomal biogenesis factor 11 family protein [Medicago truncatula]	sp|Q9STY0|PX11B_ARATH;	Peroxisomal membrane protein 11B OS=Arabidopsis thaliana OX=3702 GN=PEX11B PE=1 SV=1;	PF05648.14	PEX11	Peroxisomal biogenesis factor 11
MTR_0004s0650		glycerol-3-phosphate transporter	3.316	1.72945	0.0048774	0.0174717	yes	up	17.5933	64.02	GO:0015794;GO:0055085;GO:0016021;GO:0016020;GO:0016787;GO:0015430;GO:0022857	BP:glycerol-3-phosphate transport;BP:transmembrane transport;CC:integral component of membrane;CC:membrane;MF:hydrolase activity;MF:glycerol-3-phosphate-transporting ATPase activity;MF:transmembrane transporter activity;	K13783	SLC37A1_2	------	------	COG2271	S:Function unknown	XP_013443616.1	putative glycerol-3-phosphate transporter 1 [Medicago truncatula]	sp|Q9C5L3|GLPT1_ARATH;	Putative glycerol-3-phosphate transporter 1 OS=Arabidopsis thaliana OX=3702 GN=At3g47420 PE=2 SV=1;	PF07690.16	MFS_1	Major Facilitator Superfamily
MTR_0011s0330		ribosomal protein L7Ae/L30e/S12e/Gadd45 family protein	3.34	1.73979	0.000158515	0.00141557	yes	up	35.7333	130.31	GO:0042254;GO:0000398;GO:0000470;GO:0046540;GO:0032040;GO:0031428;GO:0005840;GO:0005730;GO:1990904;GO:0003723	BP:ribosome biogenesis;BP:mRNA splicing, via spliceosome;BP:maturation of LSU-rRNA;CC:U4/U6 x U5 tri-snRNP complex;CC:small-subunit processome;CC:box C/D snoRNP complex;CC:ribosome;CC:nucleolus;CC:ribonucleoprotein complex;MF:RNA binding;	K12845	SNU13, NHP2L	map03008;map03040	Ribosome biogenesis in eukaryotes;Spliceosome	COG1358	J:Translation, ribosomal structure and biogenesis	XP_004488534.1	NHP2-like protein 1 [Cicer arietinum]	sp|Q5XH16|NH2L1_XENLA;	NHP2-like protein 1 OS=Xenopus laevis OX=8355 GN=snu13 PE=2 SV=1;	PF01248.26;PF15608.6	Ribosomal_L7Ae;PELOTA_1	Ribosomal protein L7Ae/L30e/S12e/Gadd45 family;PELOTA RNA binding domain
MTR_0013s0150		DUF3411 domain protein	0.221	-2.17584	0.000117195	0.00114838	yes	down	111.127	26.43	------	------	------	------	------	------	ENOG410YJYE	S:Function unknown	XP_013443444.1	protein RETICULATA-RELATED 4, chloroplastic [Medicago truncatula]	sp|Q94CJ5|RER4_ARATH;	Protein RETICULATA-RELATED 4, chloroplastic OS=Arabidopsis thaliana OX=3702 GN=RER4 PE=2 SV=1;	PF11891.8	RETICULATA-like	Protein RETICULATA-related
MTR_0014s0440		glycosyltransferase family 90 protein	3.538	1.82311	0.000145317	0.00133243	yes	up	5.33667	21.8833	GO:0016021;GO:0046527;GO:0016740;GO:0016757	CC:integral component of membrane;MF:glucosyltransferase activity;MF:transferase activity;MF:transferase activity, transferring glycosyl groups;	------	------	------	------	ENOG410XT5U	L:Replication, recombination and repair	XP_013443435.1	protein O-glucosyltransferase 1 isoform X1 [Medicago truncatula]	sp|B0X1Q4|RUMI_CULQU;	O-glucosyltransferase rumi homolog OS=Culex quinquefasciatus OX=7176 GN=CPIJ013394 PE=3 SV=1;	PF05686.12	Glyco_transf_90	Glycosyl transferase family 90
MTR_0022s0200		hypothetical protein	0.12	-3.06395	0.000740442	0.00420863	yes	down	27.4667	3.52667	------	------	------	------	------	------	ENOG41115PH	S:Function unknown	XP_013443308.1	uncharacterized protein LOC25479707 [Medicago truncatula]	------	------	------	------	------
MTR_0022s0430		plant regulator RWP-RK family protein	0.293	-1.77294	0.000129688	0.00123271	yes	down	14.8267	4.62667	GO:0006355;GO:0006351;GO:0005634;GO:0005515;GO:0003677	BP:regulation of transcription, DNA-templated;BP:transcription, DNA-templated;CC:nucleus;MF:protein binding;MF:DNA binding;	------	------	------	------	ENOG4110HDW	S:Function unknown	XP_013443315.1	protein NLP7 isoform X1 [Medicago truncatula]	sp|Q84TH9|NLP7_ARATH;	Protein NLP7 OS=Arabidopsis thaliana OX=3702 GN=NLP7 PE=1 SV=2;	PF02042.15;PF00564.24	RWP-RK;PB1	RWP-RK domain;PB1 domain
MTR_0026s0010		phloem protein	2.94	1.55568	5.88008e-05	0.000720346	yes	up	157.79	502.513	------	------	------	------	------	------	ENOG410YWN9	S:Function unknown	XP_013443259.1	protein PHLOEM PROTEIN 2-LIKE A9 [Medicago truncatula]	sp|Q9SA16|P2A09_ARATH;	Protein PHLOEM PROTEIN 2-LIKE A9 OS=Arabidopsis thaliana OX=3702 GN=PP2A9 PE=2 SV=1;	PF14299.6	PP2	Phloem protein 2
MTR_0035s0150		indole-3-acetic acid-amido synthetase	10.169	3.34616	0.000518404	0.00325701	yes	up	9.8	106.203	GO:0005737;GO:0016881;GO:0010279	CC:cytoplasm;MF:acid-amino acid ligase activity;MF:indole-3-acetic acid amido synthetase activity;	K14487	GH3	map04075	Plant hormone signal transduction	ENOG410XQH0	L:Replication, recombination and repair	XP_013443163.1	probable indole-3-acetic acid-amido synthetase GH3.1 [Medicago truncatula]	sp|O82333|GH31_ARATH;	Probable indole-3-acetic acid-amido synthetase GH3.1 OS=Arabidopsis thaliana OX=3702 GN=GH3.1 PE=2 SV=1;	PF03321.13	GH3	GH3 auxin-responsive promoter
MTR_0036s0140		plant invertase/pectin methylesterase inhibitor	2.701	1.43325	0.00406837	0.0151942	yes	up	15.0767	43.44	GO:0043086;GO:0005794;GO:0016021;GO:0016020;GO:0046910;GO:0016787;GO:0030599;GO:0004857	BP:negative regulation of catalytic activity;CC:Golgi apparatus;CC:integral component of membrane;CC:membrane;MF:pectinesterase inhibitor activity;MF:hydrolase activity;MF:pectinesterase activity;MF:enzyme inhibitor activity;	------	------	------	------	------	------	XP_013443145.1	pectinesterase 3 [Medicago truncatula]	sp|Q43111|PME3_PHAVU;	Pectinesterase 3 OS=Phaseolus vulgaris OX=3885 GN=MPE3 PE=2 SV=1;	PF04043.15	PMEI	Plant invertase/pectin methylesterase inhibitor
MTR_0038s0050		hypothetical protein	0.029	-5.10427	0.00117379	0.00588436	yes	down	78.4333	2.73667	GO:0005975;GO:0016021;GO:0031011;GO:0071339;GO:0004565;GO:0002151	BP:carbohydrate metabolic process;CC:integral component of membrane;CC:Ino80 complex;CC:MLL1 complex;MF:beta-galactosidase activity;MF:G-quadruplex RNA binding;	------	------	------	------	------	------	KEH17150.1	hypothetical protein MTR_0038s0050 [Medicago truncatula]	------	------	------	------	------
MTR_0038s0060		functional resistance protein KR1, putative	0.08	-3.64725	0.000478403	0.00308233	yes	down	5.65	0.483333	GO:0007165;GO:0005515;GO:0016787;GO:0043531;GO:0003677	BP:signal transduction;MF:protein binding;MF:hydrolase activity;MF:ADP binding;MF:DNA binding;	------	------	------	------	ENOG4112BMQ	S:Function unknown	XP_013443126.1	TMV resistance protein N [Medicago truncatula]	sp|Q40392|TMVRN_NICGU;	TMV resistance protein N OS=Nicotiana glutinosa OX=35889 GN=N PE=1 SV=1;	PF01582.20;PF00931.22;PF13676.6;PF05729.12;PF13191.6;PF13401.6;PF00004.29;PF01637.18	TIR;NB-ARC;TIR_2;NACHT;AAA_16;AAA_22;AAA;ATPase_2	TIR domain;NB-ARC domain;TIR domain;NACHT domain;AAA ATPase domain;AAA domain;ATPase family associated with various cellular activities;ATPase domain predominantly from Archaea
MTR_0038s0080		disease resistance protein (TIR-NBS-LRR class)	0.044	-4.49185	6.01662e-07	4.98343e-05	yes	down	180.383	9.06	GO:0007165;GO:0005515;GO:0016787;GO:0043531;GO:0003677	BP:signal transduction;MF:protein binding;MF:hydrolase activity;MF:ADP binding;MF:DNA binding;	------	------	------	------	ENOG4112BMQ	S:Function unknown	XP_003620096.1	TMV resistance protein N isoform X1 [Medicago truncatula]	sp|Q40392|TMVRN_NICGU;	TMV resistance protein N OS=Nicotiana glutinosa OX=35889 GN=N PE=1 SV=1;	PF01582.20;PF00931.22;PF13676.6;PF13855.6;PF05729.12;PF13191.6;PF01637.18	TIR;NB-ARC;TIR_2;LRR_8;NACHT;AAA_16;ATPase_2	TIR domain;NB-ARC domain;TIR domain;Leucine rich repeat;NACHT domain;AAA ATPase domain;ATPase domain predominantly from Archaea
MTR_0038s0110		disease resistance protein (TIR-NBS-LRR class)	0.019	-5.7554	3.20833e-06	0.000118106	yes	down	216.56	4.23	GO:0007165;GO:0016021;GO:0005515;GO:0043531;GO:0003677	BP:signal transduction;CC:integral component of membrane;MF:protein binding;MF:ADP binding;MF:DNA binding;	------	------	------	------	------	------	KEH17154.1	disease resistance protein (TIR-NBS-LRR class) [Medicago truncatula]	sp|Q9SSN3|TIR_ARATH;	Toll/interleukin-1 receptor-like protein OS=Arabidopsis thaliana OX=3702 GN=TIR PE=1 SV=1;	PF01582.20;PF13676.6	TIR;TIR_2	TIR domain;TIR domain
MTR_0053s0030		ubiquinone biosynthesis protein UbiB	5.339	2.41658	0.000313297	0.00228688	yes	up	20.1967	113.647	GO:0006468;GO:0099132;GO:0070574;GO:0015434;GO:0016787;GO:0004672;GO:0005524	BP:protein phosphorylation;BP:old GO;BP:cadmium ion transmembrane transport;MF:cadmium-transporting ATPase activity;MF:hydrolase activity;MF:protein kinase activity;MF:ATP binding;	K08869	ADCK, ABC1	------	------	COG0661	S:Function unknown	XP_013442989.1	protein ACTIVITY OF BC1 COMPLEX KINASE 3, chloroplastic [Medicago truncatula]	sp|Q9MA15|AB1K3_ARATH;	Protein ACTIVITY OF BC1 COMPLEX KINASE 3, chloroplastic OS=Arabidopsis thaliana OX=3702 GN=ABC1K3 PE=1 SV=1;	PF03109.16;PF01636.23	ABC1;APH	ABC1 family;Phosphotransferase enzyme family
MTR_0066s0040		hemolysin-III-like protein	5.818	2.54041	0.000457966	0.00299597	yes	up	1.43	8.87667	GO:0009725;GO:0016021;GO:0038023	BP:response to hormone;CC:integral component of membrane;MF:signaling receptor activity;	K07297	ADIPOR	------	------	COG1272	S:Function unknown	KEH16922.1	hemolysin-III-like protein [Medicago truncatula]	sp|B7F9G7|ADPO1_ORYSJ;	Heptahelical transmembrane protein ADIPOR1 OS=Oryza sativa subsp. japonica OX=39947 GN=ADIPOR1 PE=2 SV=1;	PF03006.20	HlyIII	Haemolysin-III related
MTR_0066s0050		hemolysin-III-like protein	10.769	3.42879	0.000868992	0.00470863	yes	up	0.743333	8.94333	GO:0016021;GO:0016020	CC:integral component of membrane;CC:membrane;	K07297	ADIPOR	------	------	COG1272	S:Function unknown	KEH16923.1	hemolysin-III-like protein [Medicago truncatula]	sp|Q84N34|HHP2_ARATH;	Heptahelical transmembrane protein 2 OS=Arabidopsis thaliana OX=3702 GN=HHP2 PE=2 SV=1;	PF03006.20	HlyIII	Haemolysin-III related
MTR_0076s0020		S-adenosylmethionine decarboxylase proenzyme	3.158	1.6592	2.63574e-05	0.000428064	yes	up	183.917	679.153	GO:0006557;GO:0006596;GO:0006597;GO:0008295;GO:0005829;GO:0004014;GO:0016831;GO:0016829	BP:S-adenosylmethioninamine biosynthetic process;BP:polyamine biosynthetic process;BP:spermine biosynthetic process;BP:spermidine biosynthetic process;CC:cytosol;MF:adenosylmethionine decarboxylase activity;MF:carboxy-lyase activity;MF:lyase activity;	K01611	speD, AMD1	map00270;map00330	Cysteine and methionine metabolism;Arginine and proline metabolism	ENOG410XRN0	E:Amino acid transport and metabolism	XP_013442859.1	S-adenosylmethionine decarboxylase proenzyme [Medicago truncatula]	sp|Q9M4D8|DCAM_VICFA;	S-adenosylmethionine decarboxylase proenzyme OS=Vicia faba OX=3906 GN=SAMDC PE=2 SV=1;	PF01536.16	SAM_decarbox	Adenosylmethionine decarboxylase
MTR_0078s0060		UDP-glucosyltransferase family protein	5.907	2.56249	0.0132811	0.0379508	yes	up	2.38	14.2767	GO:0043231;GO:0080043;GO:0016740;GO:0080044;GO:0016758;GO:0050505;GO:0008194;GO:0016757	CC:intracellular membrane-bounded organelle;MF:quercetin 3-O-glucosyltransferase activity;MF:transferase activity;MF:quercetin 7-O-glucosyltransferase activity;MF:transferase activity, transferring hexosyl groups;MF:hydroquinone glucosyltransferase activity;MF:UDP-glycosyltransferase activity;MF:transferase activity, transferring glycosyl groups;	K08237	E2.4.1.218	------	------	COG1819	S:Function unknown	XP_013442850.1	hydroquinone glucosyltransferase [Medicago truncatula]	sp|Q9AR73|HQGT_RAUSE;	Hydroquinone glucosyltransferase OS=Rauvolfia serpentina OX=4060 GN=AS PE=1 SV=1;	PF00201.18	UDPGT	UDP-glucoronosyl and UDP-glucosyl transferase
MTR_0078s0190		UDP-glucosyltransferase family protein	11.868	3.56898	0.011252	0.0333843	yes	up	1.41	50.2733	GO:0043231;GO:0080043;GO:0016740;GO:0080044;GO:0016758;GO:0050505;GO:0008194;GO:0016757	CC:intracellular membrane-bounded organelle;MF:quercetin 3-O-glucosyltransferase activity;MF:transferase activity;MF:quercetin 7-O-glucosyltransferase activity;MF:transferase activity, transferring hexosyl groups;MF:hydroquinone glucosyltransferase activity;MF:UDP-glycosyltransferase activity;MF:transferase activity, transferring glycosyl groups;	K08237	E2.4.1.218	------	------	COG1819	S:Function unknown	KEH16440.1	UDP-glucosyltransferase family protein [Medicago truncatula]	sp|Q9AR73|HQGT_RAUSE;	Hydroquinone glucosyltransferase OS=Rauvolfia serpentina OX=4060 GN=AS PE=1 SV=1;	PF00201.18	UDPGT	UDP-glucoronosyl and UDP-glucosyl transferase
MTR_0082s0050		hypothetical protein	3.687	1.88262	0.0020061	0.0087864	yes	up	0.17	0.476667	GO:0042773;GO:0016021;GO:0005739;GO:0008137;GO:0016787	BP:ATP synthesis coupled electron transport;CC:integral component of membrane;CC:mitochondrion;MF:NADH dehydrogenas;MF:hydrolase activity;	------	------	------	------	ENOG41118VB	S:Function unknown	KEH16846.1	hypothetical protein MTR_0082s0050 [Medicago truncatula]	------	------	------	------	------
MTR_0107s0090		hypothetical protein	0.152	-2.71785	1.15515e-05	0.000251601	yes	down	4.36333	0.703333	GO:0016021	CC:integral component of membrane;	------	------	------	------	------	------	KEH16717.1	hypothetical protein MTR_0107s0090 [Medicago truncatula]	------	------	------	------	------
MTR_0133s0020		disease resistance protein	0.394	-1.34425	0.000302855	0.00223142	yes	down	25.8933	11.1167	GO:0016787;GO:0043531	MF:hydrolase activity;MF:ADP binding;	------	------	------	------	------	------	XP_013442592.1	disease resistance protein RGA2 isoform X1 [Medicago truncatula]	sp|Q7XA42|RGA1_SOLBU;	Putative disease resistance protein RGA1 OS=Solanum bulbocastanum OX=147425 GN=RGA1 PE=2 SV=2;	PF00931.22;PF18052.1;PF13855.6;PF13401.6;PF13191.6;PF05729.12	NB-ARC;Rx_N;LRR_8;AAA_22;AAA_16;NACHT	NB-ARC domain;Rx N-terminal domain;Leucine rich repeat;AAA domain;AAA ATPase domain;NACHT domain
MTR_0140s0100		hypothetical protein	0.039	-4.67816	0.00614926	0.0209505	yes	down	1.30667	0.166667	GO:0008270;GO:0003676	MF:zinc ion binding;MF:nucleic acid binding;	------	------	------	------	------	------	KEH16587.1	hypothetical protein MTR_0140s0100 [Medicago truncatula]	------	------	------	------	------
MTR_0142s0040		hypothetical protein	6.957	2.7984	0.00613071	0.0209064	yes	up	0.353333	2.61333	------	------	------	------	------	------	------	------	KEH16580.1	hypothetical protein MTR_0142s0040 [Medicago truncatula]	------	------	------	------	------
MTR_0148s0080		S-locus lectin kinase family protein	0.304	-1.71908	0.000193267	0.0016206	yes	down	36.5067	12.0533	GO:0006468;GO:0016310;GO:0048544;GO:0016021;GO:0016020;GO:0016301;GO:0030247;GO:0030246;GO:0004674;GO:0004672;GO:0005524	BP:protein phosphorylation;BP:phosphorylation;BP:recognition of pollen;CC:integral component of membrane;CC:membrane;MF:kinase activity;MF:polysaccharide binding;MF:carbohydrate binding;MF:protein serine/threonine kinase activity;MF:protein kinase activity;MF:ATP binding;	------	------	------	------	COG0515	S:Function unknown	KEH16558.1	S-locus lectin kinase family protein [Medicago truncatula]	sp|Q9ZR08|Y4230_ARATH;	G-type lectin S-receptor-like serine/threonine-protein kinase At4g03230 OS=Arabidopsis thaliana OX=3702 GN=At4g03230 PE=3 SV=3;	PF07714.17;PF00069.25;PF01453.24;PF13947.6;PF00954.20	Pkinase_Tyr;Pkinase;B_lectin;GUB_WAK_bind;S_locus_glycop	Protein tyrosine kinase;Protein kinase domain;D-mannose binding lectin;Wall-associated receptor kinase galacturonan-binding;S-locus glycoprotein domain
MTR_0154s0020		MAP3K-like kinase	0.002	-9.15789	0.0112788	0.0334372	yes	down	4.32667	0	GO:0006468;GO:0016310;GO:0016301;GO:0000166;GO:0004674;GO:0004672;GO:0004709;GO:0005524	BP:protein phosphorylation;BP:phosphorylation;MF:kinase activity;MF:nucleotide binding;MF:protein serine/threonine kinase activity;MF:protein kinase activity;MF:MAP kinase kinase kinase activity;MF:ATP binding;	------	------	------	------	ENOG410XQGS	S:Function unknown	XP_013442501.1	mitogen-activated protein kinase kinase kinase 17 [Medicago truncatula]	sp|O80888|M3K17_ARATH;	Mitogen-activated protein kinase kinase kinase 17 OS=Arabidopsis thaliana OX=3702 GN=MAPKKK17 PE=1 SV=1;	PF00069.25;PF07714.17;PF17667.1	Pkinase;Pkinase_Tyr;Pkinase_fungal	Protein kinase domain;Protein tyrosine kinase;Fungal protein kinase
MTR_0154s0040		MAP3K-like kinase	0.232	-2.10996	0.0158168	0.0436731	yes	down	18.2233	2.34667	GO:0006468;GO:0016310;GO:0032147;GO:0031098;GO:0023014;GO:0005737;GO:0016301;GO:0004674;GO:0005524;GO:0004672;GO:0000166;GO:0004709	BP:protein phosphorylation;BP:phosphorylation;BP:activation of protein kinase activity;BP:stress-activated protein kinase signaling cascade;BP:signal transduction by protein phosphorylation;CC:cytoplasm;MF:kinase activity;MF:protein serine/threonine kinase activity;MF:ATP binding;MF:protein kinase activity;MF:nucleotide binding;MF:MAP kinase kinase kinase activity;	------	------	------	------	ENOG410XQGS	T:Signal transduction mechanisms	RHN62944.1	putative mitogen-activated protein kinase kinase kinase STE-STE11 family [Medicago truncatula]	sp|O80888|M3K17_ARATH;	Mitogen-activated protein kinase kinase kinase 17 OS=Arabidopsis thaliana OX=3702 GN=MAPKKK17 PE=1 SV=1;	PF00069.25;PF07714.17;PF17667.1	Pkinase;Pkinase_Tyr;Pkinase_fungal	Protein kinase domain;Protein tyrosine kinase;Fungal protein kinase
MTR_0155s0010		cytochrome P450 family protein	0.122	-3.03479	0.000111757	0.00111042	yes	down	12.6733	1.68333	GO:0055114;GO:0016020;GO:0016021;GO:0004497;GO:0020037;GO:0016709;GO:0016705;GO:0005506	BP:oxidation-reduction process;CC:membrane;CC:integral component of membrane;MF:monooxygenase activity;MF:heme binding;MF:oxidoreductase activity, acting on paired donors, with incorporation or reduction of molecular oxygen, NA;MF:oxidoreductase activity, acting on paired donors, with incorporation or reduction of molecular oxygen;MF:iron ion binding;	------	------	------	------	COG2124	T:Signal transduction mechanisms	KEH16520.1	cytochrome P450 family protein [Medicago truncatula]	sp|P37122|C76A2_SOLME;	Cytochrome P450 76A2 OS=Solanum melongena OX=4111 GN=CYP76A2 PE=2 SV=1;	PF00067.22	p450	Cytochrome P450
MTR_0170s0030		transmembrane protein, putative	0.133	-2.90667	2.66244e-05	0.000428201	yes	down	18.8333	2.73667	GO:0016021;GO:0016020;GO:0009707	CC:integral component of membrane;CC:membrane;CC:chloroplast outer membrane;	------	------	------	------	ENOG4111F63	S:Function unknown	XP_013442459.1	protein CHUP1, chloroplastic [Medicago truncatula]	sp|Q9LI74|CHUP1_ARATH;	Protein CHUP1, chloroplastic OS=Arabidopsis thaliana OX=3702 GN=CHUP1 PE=1 SV=1;	------	------	------
MTR_0172s0030		RNA polymerase sigma factor	0.253	-1.98197	4.91652e-06	0.000148532	yes	down	95.8333	26.2533	GO:0006355;GO:0006352;GO:0003700	BP:regulation of transcription, DNA-templated;BP:DNA-templated transcription, initiation;MF:transcription factor activity, sequence-specific DNA binding;	K03086	rpoD	------	------	COG0568	K:Transcription	XP_013442452.1	RNA polymerase sigma factor sigA [Medicago truncatula]	sp|O24629|SIGA_ARATH;	RNA polymerase sigma factor sigA OS=Arabidopsis thaliana OX=3702 GN=SIGA PE=1 SV=1;	PF04539.16;PF04542.14;PF04545.16	Sigma70_r3;Sigma70_r2;Sigma70_r4	Sigma-70 region 3;Sigma-70 region 2;Sigma-70, region 4
MTR_0179s0050		transmembrane protein, putative	0.037	-4.775	0.00202808	0.00886446	yes	down	8.19333	0.246667	GO:0016021;GO:0016020;GO:0015297;GO:0042910	CC:integral component of membrane;CC:membrane;MF:antiporter activity;MF:xenobiotic transporter activity;	------	------	------	------	COG0534	S:Function unknown	KEH16454.1	transmembrane protein, putative, partial [Medicago truncatula]	sp|Q84K71|DTX44_ARATH;	Protein DETOXIFICATION 44, chloroplastic OS=Arabidopsis thaliana OX=3702 GN=DTX44 PE=2 SV=1;	PF14667.6	Polysacc_synt_C	Polysaccharide biosynthesis C-terminal domain
MTR_0180s0050		phospholipase A2	0.342	-1.54984	1.46225e-05	0.000293217	yes	down	30.4067	11.2	GO:0006644;GO:0050482;GO:0004623	BP:phospholipid metabolic process;BP:arachidonic acid secretion;MF:phospholipase A2 activity;	------	------	------	------	ENOG41120TK	S:Function unknown	XP_013442423.1	uncharacterized protein LOC25480567 [Medicago truncatula]	------	------	------	------	------
MTR_0191s0020		high mobility group (HMG)-box protein	0.318	-1.65251	0.00784378	0.0252277	yes	down	3.83667	1.24333	GO:0006310;GO:0000723;GO:0006281;GO:0005634;GO:0003677;GO:0003678;GO:0005524	BP:DNA recombination;BP:telomere maintenance;BP:DNA repair;CC:nucleus;MF:DNA binding;MF:DNA helicase activity;MF:ATP binding;	------	------	------	------	ENOG4111CNH	L:Replication, recombination and repair	XP_013442392.1	uncharacterized protein LOC25480599 [Medicago truncatula]	------	------	PF00505.19;PF09011.10	HMG_box;HMG_box_2	HMG;HMG-box domain
MTR_0200s0050		purple acid phosphatase family protein	0.305	-1.71253	0.00576427	0.0199026	yes	down	2.93	0.966667	GO:0042542;GO:0016311;GO:0030643;GO:0016021;GO:0005623;GO:0016787;GO:0016791;GO:0008198;GO:0008199;GO:0046872;GO:0004601;GO:0003993	BP:response to hydrogen peroxide;BP:dephosphorylation;BP:cellular phosphate ion homeostasis;CC:integral component of membrane;CC:cell;MF:hydrolase activity;MF:phosphatase activity;MF:ferrous iron binding;MF:ferric iron binding;MF:metal ion binding;MF:peroxidase activity;MF:acid phosphatase activity;	K14379	ACP5	map00740	Riboflavin metabolism	COG1409;ENOG4110R30	S:Function unknown;	XP_013442365.1	purple acid phosphatase 4 [Medicago truncatula]	sp|Q8VYU7|PPA4_ARATH;	Purple acid phosphatase 4 OS=Arabidopsis thaliana OX=3702 GN=PAP4 PE=2 SV=1;	PF00149.28	Metallophos	Calcineurin-like phosphoesterase
MTR_0249s0070		zinc finger A20 and AN1 domain stress-associated protein	3.407	1.76849	3.41832e-05	0.000503594	yes	up	11.8433	44.39	GO:0046872;GO:0008270;GO:0003677	MF:metal ion binding;MF:zinc ion binding;MF:DNA binding;	------	------	------	------	ENOG4111UWC	S:Function unknown	KEH16280.1	zinc finger A20 and AN1 domain stress-associated protein [Medicago truncatula]	sp|A2YEZ6|SAP8_ORYSI;	Zinc finger A20 and AN1 domain-containing stress-associated protein 8 OS=Oryza sativa subsp. indica OX=39946 GN=SAP8 PE=2 SV=2;	PF01754.16;PF01428.16;PF15616.6	zf-A20;zf-AN1;TerY_C	A20-like zinc finger;AN1-like Zinc finger;TerY-C metal binding domain
MTR_0271s0050		cytochrome C oxidase copper chaperone	2.408	1.2678	0.00609533	0.0208024	yes	up	3.84667	10.0667	GO:0006825;GO:0005758;GO:0016021;GO:0016531;GO:0005507	BP:copper ion transport;CC:mitochondrial intermembrane space;CC:integral component of membrane;MF:copper chaperone activity;MF:copper ion binding;	K02260	COX17	map00190;map04714	Oxidative phosphorylation;Thermogenesis	ENOG410XVYQ	O:Posttranslational modification, protein turnover, chaperones	XP_013441673.1	cytochrome c oxidase copper chaperone 1 [Medicago truncatula]	sp|Q9LJQ9|CX171_ARATH;	Cytochrome c oxidase copper chaperone 1 OS=Arabidopsis thaliana OX=3702 GN=COX17-1 PE=2 SV=1;	PF05051.13	COX17	Cytochrome C oxidase copper chaperone
MTR_0277s0010		disease resistance protein (TIR-NBS-LRR class)	0.305	-1.71298	0.0165032	0.0451667	yes	down	0.51	0.176667	GO:0005985;GO:0007165;GO:0016787;GO:0016157;GO:0043531;GO:0005515	BP:sucrose metabolic process;BP:signal transduction;MF:hydrolase activity;MF:sucrose synthase activity;MF:ADP binding;MF:protein binding;	K00695	E2.4.1.13	map00500	Starch and sucrose metabolism	------	------	XP_024630139.1	TMV resistance protein N isoform X1 [Medicago truncatula]	sp|Q40392|TMVRN_NICGU;	TMV resistance protein N OS=Nicotiana glutinosa OX=35889 GN=N PE=1 SV=1;	PF01582.20;PF00931.22;PF13676.6;PF13855.6;PF13401.6;PF13191.6	TIR;NB-ARC;TIR_2;LRR_8;AAA_22;AAA_16	TIR domain;NB-ARC domain;TIR domain;Leucine rich repeat;AAA domain;AAA ATPase domain
MTR_0314s0030		2OG-Fe(II) oxygenase family oxidoreductase	5.283	2.40138	1.4378e-05	0.000289287	yes	up	5.20667	29.9633	GO:0055114;GO:0051213;GO:0016491	BP:oxidation-reduction process;MF:dioxygenase activity;MF:oxidoreductase activity;	------	------	------	------	ENOG410XTFZ	S:Function unknown	XP_013442103.2	uncharacterized protein LOC25480867 [Medicago truncatula]	------	------	PF14226.6	DIOX_N	non-haem dioxygenase in morphine synthesis N-terminal
MTR_0318s0020		DUF3475 domain protein	0.237	-2.07533	7.45736e-05	0.000841013	yes	down	8.59333	2.18	------	------	------	------	------	------	ENOG410YB4X	S:Function unknown	KEH16122.1	DUF3475 domain protein, partial [Medicago truncatula]	------	------	PF05003.12;PF11961.8	DUF668;DUF3475	Protein of unknown function;Domain of unknown function
MTR_0388s0020		SAUR-like auxin-responsive family protein	0.433	-1.2066	0.0077339	0.0249767	yes	down	76.22	34.9	GO:0009733	BP:response to auxin;	K14488	SAUR	map04075	Plant hormone signal transduction	ENOG410YVYP	S:Function unknown	XP_013441979.1	auxin-responsive protein SAUR36 [Medicago truncatula]	sp|O22150|SAU36_ARATH;	Auxin-responsive protein SAUR36 OS=Arabidopsis thaliana OX=3702 GN=SAUR36 PE=2 SV=1;	PF02519.14	Auxin_inducible	Auxin responsive protein
MTR_0425s0020		LRR and NB-ARC domain disease resistance protein	0.174	-2.52657	4.05657e-05	0.000560253	yes	down	3.18	0.596667	GO:0016787;GO:0043531	MF:hydrolase activity;MF:ADP binding;	------	------	------	------	------	------	XP_013441915.1	putative disease resistance protein At3g14460 [Medicago truncatula]	sp|Q9LRR4|R13L1_ARATH;	Putative disease resistance RPP13-like protein 1 OS=Arabidopsis thaliana OX=3702 GN=RPPL1 PE=3 SV=1;	PF00931.22;PF18052.1;PF13191.6;PF13855.6;PF13401.6	NB-ARC;Rx_N;AAA_16;LRR_8;AAA_22	NB-ARC domain;Rx N-terminal domain;AAA ATPase domain;Leucine rich repeat;AAA domain
MTR_0491s0030		LRR receptor-like kinase family protein	0.002	-9.06301	2.13033e-06	9.58103e-05	yes	down	14.7333	0.383333	GO:0006468;GO:0016310;GO:0016021;GO:0016020;GO:0016301;GO:0005515;GO:0004672;GO:0005524	BP:protein phosphorylation;BP:phosphorylation;CC:integral component of membrane;CC:membrane;MF:kinase activity;MF:protein binding;MF:protein kinase activity;MF:ATP binding;	------	------	------	------	COG4886	S:Function unknown	XP_013441830.1	probable leucine-rich repeat receptor-like protein kinase At1g35710 [Medicago truncatula]	sp|Q8VZG8|MIK2_ARATH;	MDIS1-interacting receptor like kinase 2 OS=Arabidopsis thaliana OX=3702 GN=MIK2 PE=1 SV=3;	PF00069.25;PF07714.17;PF13855.6;PF12799.7;PF00560.33	Pkinase;Pkinase_Tyr;LRR_8;LRR_4;LRR_1	Protein kinase domain;Protein tyrosine kinase;Leucine rich repeat;Leucine Rich repeats;Leucine Rich Repeat
MTR_0536s0020		UDP-glucosyltransferase family protein	0.135	-2.88622	1.33729e-06	7.35709e-05	yes	down	26.8467	3.78333	GO:0016021;GO:0016758;GO:0016740;GO:0016757	CC:integral component of membrane;MF:transferase activity, transferring hexosyl groups;MF:transferase activity;MF:transferase activity, transferring glycosyl groups;	------	------	------	------	COG1819	S:Function unknown	XP_013441780.1	scopoletin glucosyltransferase [Medicago truncatula]	sp|Q2V6J9|UFOG7_FRAAN;	UDP-glucose flavonoid 3-O-glucosyltransferase 7 OS=Fragaria ananassa OX=3747 GN=GT7 PE=1 SV=1;	PF00201.18	UDPGT	UDP-glucoronosyl and UDP-glucosyl transferase
MTR_0542s0020		transmembrane protein, putative	10.326	3.36821	0.000966222	0.00509025	yes	up	0.15	1.78333	GO:0080143;GO:0016021;GO:0016020	BP:regulation of amino acid export;CC:integral component of membrane;CC:membrane;	------	------	------	------	ENOG410ZC7F	S:Function unknown	XP_013441776.1	protein GLUTAMINE DUMPER 6 [Medicago truncatula]	------	------	------	------	------
MTR_0565s0010		GDSL-like lipase/acylhydrolase	0.224	-2.15844	0.00250361	0.0103569	yes	down	7.23667	1.71333	GO:0016787;GO:0004806;GO:0016788	MF:hydrolase activity;MF:triglyceride lipase activity;MF:hydrolase activity, acting on ester bonds;	------	------	------	------	ENOG410YD3P	S:Function unknown	XP_013441744.1	GDSL esterase/lipase At1g29670 [Medicago truncatula]	sp|Q9C7N4|GDL15_ARATH;	GDSL esterase/lipase At1g29670 OS=Arabidopsis thaliana OX=3702 GN=At1g29670 PE=2 SV=1;	PF00657.22;PF13472.6	Lipase_GDSL;Lipase_GDSL_2	GDSL-like Lipase/Acylhydrolase;GDSL-like Lipase/Acylhydrolase family
MTR_0650s0010		LURP-one-like protein	22.824	4.51249	0.00251071	0.0103762	yes	up	0.0733333	2.04667	------	------	------	------	------	------	ENOG410YHS0	S:Function unknown	XP_013441671.1	protein LURP-one-related 6 [Medicago truncatula]	sp|Q9ZUF7|LOR6_ARATH;	Protein LURP-one-related 6 OS=Arabidopsis thaliana OX=3702 GN=At2g05910 PE=2 SV=1;	PF04525.12	LOR	LURP-one-related
MTR_0690s0010		receptor-like kinase	0.175	-2.51519	8.0313e-05	0.000881079	yes	down	15.52	2.62333	GO:0006468;GO:0016310;GO:0016021;GO:0008889;GO:0016301;GO:0004672;GO:0005524	BP:protein phosphorylation;BP:phosphorylation;CC:integral component of membrane;MF:glycerophosphodiester phosphodiesterase activity;MF:kinase activity;MF:protein kinase activity;MF:ATP binding;	K04733	IRAK4	------	------	COG0515	S:Function unknown	KEH15653.1	receptor-like kinase [Medicago truncatula]	sp|P93604|LRK10_WHEAT;	Rust resistance kinase Lr10 OS=Triticum aestivum OX=4565 GN=LRK10 PE=2 SV=1;	PF00069.25;PF07714.17;PF17667.1	Pkinase;Pkinase_Tyr;Pkinase_fungal	Protein kinase domain;Protein tyrosine kinase;Fungal protein kinase
MTR_0874s0010		hypothetical protein	2.295	1.19843	0.00142613	0.00679955	yes	up	107.533	271.917	GO:0004386	MF:helicase activity;	------	------	------	------	ENOG410YVP1;COG0513	S:Function unknown;	KEH15530.1	hypothetical protein MTR_0874s0010 [Medicago truncatula]	------	------	------	------	------
MTR_1099s0010		Sec14p-like phosphatidylinositol transfer family protein	2.015	1.0111	0.00496366	0.0177296	yes	up	40.5567	96.7367	------	------	------	------	------	------	ENOG410XRSQ	S:Function unknown	RHN65115.1	putative CRAL-TRIO lipid binding domain, CRAL/TRIO domain-containing protein [Medicago truncatula]	sp|P49193|RALB_TODPA;	Retinal-binding protein OS=Todarodes pacificus OX=6637 PE=1 SV=2;	PF00650.20	CRAL_TRIO	CRAL/TRIO domain
MTR_1588s0010		ATP synthase F1, gamma subunit	0.122	-3.0395	3.01438e-07	3.89103e-05	yes	down	1949.41	254.317	GO:0015986;GO:0099132;GO:0006754;GO:0045261;GO:0000275;GO:0009535;GO:0016787;GO:0046933	BP:ATP synthesis coupled proton transport;BP:old GO;BP:ATP biosynthetic process;CC:proton-transporting ATP synthase complex, catalytic core;CC:mitochondrial proton-transporting ATP synthase complex, catalytic core;CC:chloroplast thylakoid membrane;MF:hydrolase activity;MF:proton-transporting ATP synthase activity, rotational mechanism;	K02115	ATPF1G, atpG	map00195;map00190	Photosynthesis;Oxidative phosphorylation	COG0224;ENOG410XTBX	C:Energy production and conversion;S:Function unknown	KEH15255.1	ATP synthase F1, gamma subunit, partial [Medicago truncatula]	sp|P28552|ATPG_PEA;	ATP synthase gamma chain, chloroplastic OS=Pisum sativum OX=3888 GN=ATPC PE=2 SV=1;	PF00231.19	ATP-synt	ATP synthase
MTR_1995s0010		phospholipase A1-Igamma 2	2.588	1.37164	0.0077204	0.0249358	yes	up	1.53333	3.68333	GO:0006629;GO:0016787	BP:lipid metabolic process;MF:hydrolase activity;	------	------	------	------	COG3675;ENOG410XP1I	S:Function unknown;	RHN48149.1	putative carboxylic ester hydrolase [Medicago truncatula]	sp|Q3EBR6|PLA16_ARATH;	Phospholipase A1-Igamma2, chloroplastic OS=Arabidopsis thaliana OX=3702 GN=At2g30550 PE=1 SV=2;	PF01764.25	Lipase_3	Lipase
MTR_1996s0010		UDP-glucosyltransferase family protein	16.794	4.06988	0.000249132	0.00193605	yes	up	3.49333	39.1633	GO:0016758;GO:0016740;GO:0047792;GO:0016757	MF:transferase activity, transferring hexosyl groups;MF:transferase activity;MF:cyanohydrin beta-glucosyltransferase activity;MF:transferase activity, transferring glycosyl groups;	K21374	UGT85A	map00902	Monoterpenoid biosynthesis	COG1819	S:Function unknown	RHN68876.1	putative cyanohydrin beta-glucosyltransferase [Medicago truncatula]	sp|Q6VAB3|U85A8_STERE;	UDP-glycosyltransferase 85A8 OS=Stevia rebaudiana OX=55670 GN=UGT85A8 PE=2 SV=1;	PF00201.18	UDPGT	UDP-glucoronosyl and UDP-glucosyl transferase
MTR_1g004990		casein kinase	278.562	8.12186	1.63926e-05	0.000315759	yes	up	0.01	4.34667	GO:0006468;GO:0016310;GO:0016301;GO:0000166;GO:0004674;GO:0016740;GO:0004672;GO:0005524	BP:protein phosphorylation;BP:phosphorylation;MF:kinase activity;MF:nucleotide binding;MF:protein serine/threonine kinase activity;MF:transferase activity;MF:protein kinase activity;MF:ATP binding;	K08960	CSNK1E	------	------	ENOG410XPGP	T:Signal transduction mechanisms	XP_013465670.1	casein kinase I isoform X1 [Medicago truncatula]	sp|Q8LPI7|CKL4_ARATH;	Casein kinase 1-like protein 4 OS=Arabidopsis thaliana OX=3702 GN=CKL4 PE=1 SV=1;	PF00069.25;PF07714.17;PF17667.1;PF01636.23	Pkinase;Pkinase_Tyr;Pkinase_fungal;APH	Protein kinase domain;Protein tyrosine kinase;Fungal protein kinase;Phosphotransferase enzyme family
MTR_1g006660		AP2 domain class transcription factor	0.187	-2.41792	0.000462004	0.00301181	yes	down	2.65333	0.533333	GO:0006355;GO:0006351;GO:0005634;GO:0003700;GO:0003677	BP:regulation of transcription, DNA-templated;BP:transcription, DNA-templated;CC:nucleus;MF:transcription factor activity, sequence-specific DNA binding;MF:DNA binding;	K09286	EREBP	------	------	ENOG410ZM0H;ENOG410YM26	S:Function unknown;K:Transcription	XP_003588384.1	dehydration-responsive element-binding protein 3 [Medicago truncatula]	sp|Q9LYD3|DREB3_ARATH;	Dehydration-responsive element-binding protein 3 OS=Arabidopsis thaliana OX=3702 GN=DREB3 PE=2 SV=1;	PF00847.20	AP2	AP2 domain
MTR_1g007370		RNA polymerase sigma factor	0.486	-1.04045	0.000588169	0.00357045	yes	down	57.2233	30.0567	GO:0006352;GO:0006355;GO:0003700;GO:0001053	BP:DNA-templated transcription, initiation;BP:regulation of transcription, DNA-templated;MF:transcription factor activity, sequence-specific DNA binding;MF:plastid sigma factor activity;	K03093	sigI	------	------	COG0568	J:Translation, ribosomal structure and biogenesis	XP_003588449.1	RNA polymerase sigma factor sigC [Medicago truncatula]	sp|O24621|SIGC_ARATH;	RNA polymerase sigma factor sigC OS=Arabidopsis thaliana OX=3702 GN=SIGC PE=2 SV=1;	PF04545.16;PF04542.14	Sigma70_r4;Sigma70_r2	Sigma-70, region 4;Sigma-70 region 2
MTR_1g007380		transmembrane amino acid transporter family protein	5.498	2.45884	2.00233e-06	9.28546e-05	yes	up	59.68	355.547	GO:0003333;GO:0016021;GO:0016020;GO:0005886;GO:0015171	BP:amino acid transmembrane transport;CC:integral component of membrane;CC:membrane;CC:plasma membrane;MF:amino acid transmembrane transporter activity;	------	------	------	------	COG0814	E:Amino acid transport and metabolism	XP_003588450.1	amino acid permease 6 [Medicago truncatula]	sp|P92934|AAP6_ARATH;	Amino acid permease 6 OS=Arabidopsis thaliana OX=3702 GN=AAP6 PE=1 SV=1;	PF01490.18	Aa_trans	Transmembrane amino acid transporter protein
MTR_1g007540		OPT family oligopeptide transporter	0.42	-1.25275	0.00246905	0.0102495	yes	down	2.44333	1.17	GO:0048316;GO:0010039;GO:0055085;GO:0016020;GO:0016021;GO:0005886;GO:0051980	BP:seed development;BP:response to iron ion;BP:transmembrane transport;CC:membrane;CC:integral component of membrane;CC:plasma membrane;MF:iron-nicotianamine transmembrane transporter activity;	------	------	------	------	COG1297	S:Function unknown	KEH16132.1	OPT family oligopeptide transporter [Medicago truncatula]	sp|Q2EF88|YSL3_ARATH;	Metal-nicotianamine transporter YSL3 OS=Arabidopsis thaliana OX=3702 GN=YSL3 PE=2 SV=1;	PF03169.15	OPT	OPT oligopeptide transporter protein
MTR_1g007830		calcium-binding EF-hand protein	105.774	6.72484	0.00179783	0.00807587	yes	up	0	0.76	GO:0030048;GO:0016021;GO:0016020;GO:0005783;GO:0005509	BP:actin filament-based movement;CC:integral component of membrane;CC:membrane;CC:endoplasmic reticulum;MF:calcium ion binding;	------	------	------	------	ENOG410XRVE	S:Function unknown	XP_003588493.2	reticulocalbin-2 [Medicago truncatula]	sp|J3S9D9|RCN2V_CROAD;	Reticulocalbin-2 OS=Crotalus adamanteus OX=8729 PE=1 SV=1;	PF13499.6;PF13405.6;PF00036.32;PF10591.9	EF-hand_7;EF-hand_6;EF-hand_1;SPARC_Ca_bdg	EF-hand domain pair;EF-hand domain;EF hand;Secreted protein acidic and rich in cysteine Ca binding region
MTR_1g008060		transcription factor jumonji (JmjC) domain protein, putative	0.117	-3.08993	2.64377e-05	0.000427505	yes	down	6.48333	0.836667	GO:0008168;GO:0003677	MF:methyltransferase activity;MF:DNA binding;	K15601	KDM3	map04714	Thermogenesis	ENOG410XTAA	S:Function unknown	XP_003588516.2	uncharacterized protein LOC11429788 [Medicago truncatula]	sp|Q9SSE9|JMJ25_ARATH;	Lysine-specific demethylase JMJ25 OS=Arabidopsis thaliana OX=3702 GN=JMJ25 PE=1 SV=1;	PF02373.22;PF08879.10;PF10497.9	JmjC;WRC;zf-4CXXC_R1	JmjC domain, hydroxylase;WRC;Zinc-finger domain of monoamine-oxidase A repressor R1
MTR_1g008200		nuclear movement family protein	3.1	1.63213	1.77671e-05	0.000330287	yes	up	29.3267	97.0367	------	------	------	------	------	------	ENOG410XQVU	S:Function unknown	XP_003588525.2	protein BOBBER 1 [Medicago truncatula]	sp|Q9LV09|BOB1_ARATH;	Protein BOBBER 1 OS=Arabidopsis thaliana OX=3702 GN=BOB1 PE=1 SV=1;	PF04969.16	CS	CS domain
MTR_1g008310		PPR containing plant-like protein	0.182	-2.45558	2.99459e-07	3.89924e-05	yes	down	46.7933	9.51333	GO:0005515	MF:protein binding;	K17710	PTCD1	------	------	ENOG410Z7Z7	S:Function unknown	XP_003588537.2	pentatricopeptide repeat-containing protein At5g25630 [Medicago truncatula]	sp|Q8GZ63|PP397_ARATH;	Pentatricopeptide repeat-containing protein At5g25630 OS=Arabidopsis thaliana OX=3702 GN=At5g25630 PE=2 SV=2;	PF13041.6;PF12854.7;PF13812.6;PF01535.20;PF17177.4	PPR_2;PPR_1;PPR_3;PPR;PPR_long	PPR repeat family;PPR repeat;Pentatricopeptide repeat domain;PPR repeat;Pentacotripeptide-repeat region of PRORP
MTR_1g009180		nucleotide-diphospho-sugar transferase-like protein	3.987	1.99535	0.0159004	0.0438268	yes	up	0.14	0.63	GO:0006486;GO:0016021;GO:0031227;GO:0016740;GO:0001888;GO:0016757	BP:protein glycosylation;CC:integral component of membrane;CC:intrinsic component of endoplasmic reticulum membrane;MF:transferase activity;MF:glucuronyl-galactosyl-proteoglycan 4-alpha-N-acetylglucosaminyltransferase activity;MF:transferase activity, transferring glycosyl groups;	------	------	------	------	ENOG410XTFH	P:Inorganic ion transport and metabolism	XP_003588614.1	glycosyltransferase family protein 64 C3 [Medicago truncatula]	sp|Q9C975|GT643_ARATH;	Glycosyltransferase family protein 64 C3 OS=Arabidopsis thaliana OX=3702 GN=At1g80290 PE=2 SV=1;	PF09258.10	Glyco_transf_64	Glycosyl transferase family 64 domain
MTR_1g009200		peptide/nitrate transporter plant	0.297	-1.75171	4.25456e-06	0.000134531	yes	down	33.95	10.8533	GO:0015706;GO:0042128;GO:0010015;GO:0055085;GO:0016021;GO:0016020;GO:0005886;GO:0015333;GO:0022857;GO:0015112;GO:1904680;GO:0035673	BP:nitrate transport;BP:nitrate assimilation;BP:root morphogenesis;BP:transmembrane transport;CC:integral component of membrane;CC:membrane;CC:plasma membrane;MF:peptid;MF:transmembrane transporter activity;MF:nitrate transmembrane transporter activity;MF:peptide transmembrane transporter activity;MF:oligopeptide transmembrane transporter activity;	K14638	SLC15A3_4, PHT	------	------	COG3104	E:Amino acid transport and metabolism	XP_003588616.1	protein NRT1/ PTR FAMILY 1.2 [Medicago truncatula]	sp|Q9M817|PTR6_ARATH;	Protein NRT1/ PTR FAMILY 1.2 OS=Arabidopsis thaliana OX=3702 GN=NPF1.2 PE=1 SV=1;	PF00854.21;PF07690.16	PTR2;MFS_1	POT family;Major Facilitator Superfamily
MTR_1g009230		extracellular ligand-gated ion channel protein	0.227	-2.14234	0.000141726	0.00131038	yes	down	7.38333	1.78	GO:0005773;GO:0016021;GO:0016020	CC:vacuole;CC:integral component of membrane;CC:membrane;	------	------	------	------	ENOG410YE5G;ENOG410XQ41	S:Function unknown;	XP_003588620.2	uncharacterized protein LOC11446051 [Medicago truncatula]	------	------	PF12056.8	DUF3537	Protein of unknown function
MTR_1g009770		C2H2-type zinc finger protein	2.252	1.17122	0.000535528	0.003333	yes	up	31.15	75.7367	GO:0042273;GO:0030687;GO:0022625;GO:0008270;GO:0003676	BP:ribosomal large subunit biogenesis;CC:preribosome, large subunit precursor;CC:cytosolic large ribosomal subunit;MF:zinc ion binding;MF:nucleic acid binding;	K14816	REI1	------	------	ENOG410XPH0	S:Function unknown	XP_013465723.1	cytoplasmic 60S subunit biogenesis factor REI1 homolog 2 [Medicago truncatula]	sp|Q8H1G5|REIL1_ARATH;	Cytoplasmic 60S subunit biogenesis factor REI1 homolog 1 OS=Arabidopsis thaliana OX=3702 GN=REIL1 PE=1 SV=1;	PF12756.7;PF12874.7	zf-C2H2_2;zf-met	C2H2 type zinc-finger;Zinc-finger of C2H2 type
MTR_1g009780		hypothetical protein	2.705	1.43559	0.000331242	0.00237142	yes	up	8.21333	23.9433	------	------	------	------	------	------	ENOG410XYP1	S:Function unknown	XP_013465724.1	uncharacterized protein LOC25481871 [Medicago truncatula]	------	------	PF15370.6	DUF4598	Domain of unknown function
MTR_1g009980		plastid lipid-associated protein	0.254	-1.97521	2.6445e-06	0.000107138	yes	down	220.507	60.8367	GO:0009941;GO:0009507;GO:0009534	CC:chloroplast envelope;CC:chloroplast;CC:chloroplast thylakoid;	------	------	------	------	ENOG4111J7K	S:Function unknown	XP_013465742.1	probable plastid-lipid-associated protein 8, chloroplastic [Medicago truncatula]	sp|Q941D3|PAP8_ARATH;	Probable plastid-lipid-associated protein 8, chloroplastic OS=Arabidopsis thaliana OX=3702 GN=PAP8 PE=1 SV=1;	PF04755.12	PAP_fibrillin	PAP_fibrillin
MTR_1g010240		wall associated kinase-like protein, putative	0.121	-3.05247	0.00232194	0.0097901	yes	down	10.1133	1.31	GO:0006468;GO:0016310;GO:0016021;GO:0016020;GO:0016301;GO:0030247;GO:0004674;GO:0005509;GO:0004672;GO:0005524	BP:protein phosphorylation;BP:phosphorylation;CC:integral component of membrane;CC:membrane;MF:kinase activity;MF:polysaccharide binding;MF:protein serine/threonine kinase activity;MF:calcium ion binding;MF:protein kinase activity;MF:ATP binding;	K04733	IRAK4	------	------	COG0515	T:Signal transduction mechanisms	KEH39809.1	wall associated kinase-like protein, putative [Medicago truncatula]	sp|Q39191|WAK1_ARATH;	Wall-associated receptor kinase 1 OS=Arabidopsis thaliana OX=3702 GN=WAK1 PE=1 SV=2;	PF07714.17;PF00069.25;PF12947.7;PF08488.11;PF07645.15;PF13947.6	Pkinase_Tyr;Pkinase;EGF_3;WAK;EGF_CA;GUB_WAK_bind	Protein tyrosine kinase;Protein kinase domain;EGF domain;Wall-associated kinase;Calcium-binding EGF domain;Wall-associated receptor kinase galacturonan-binding
MTR_1g010250		wall-associated receptor kinase-like protein, putative	0.102	-3.29763	0.0029914	0.0118962	yes	down	10.3267	1.12	GO:0006468;GO:0016310;GO:0016021;GO:0016301;GO:0030247;GO:0004674;GO:0005509;GO:0004672;GO:0005524	BP:protein phosphorylation;BP:phosphorylation;CC:integral component of membrane;MF:kinase activity;MF:polysaccharide binding;MF:protein serine/threonine kinase activity;MF:calcium ion binding;MF:protein kinase activity;MF:ATP binding;	K04733	IRAK4	------	------	COG0515	T:Signal transduction mechanisms	KEH39810.1	wall-associated receptor kinase-like protein, putative [Medicago truncatula]	sp|Q9LMN7|WAK5_ARATH;	Wall-associated receptor kinase 5 OS=Arabidopsis thaliana OX=3702 GN=WAK5 PE=2 SV=1;	PF07714.17;PF00069.25;PF13947.6;PF08488.11	Pkinase_Tyr;Pkinase;GUB_WAK_bind;WAK	Protein tyrosine kinase;Protein kinase domain;Wall-associated receptor kinase galacturonan-binding;Wall-associated kinase
MTR_1g010260		wall-associated receptor kinase-like protein	0.096	-3.38449	0.00374541	0.0142323	yes	down	1.85333	0.223333	GO:0006468;GO:0016310;GO:0016021;GO:0016020;GO:0016301;GO:0030247;GO:0004674;GO:0005509;GO:0004672;GO:0005524	BP:protein phosphorylation;BP:phosphorylation;CC:integral component of membrane;CC:membrane;MF:kinase activity;MF:polysaccharide binding;MF:protein serine/threonine kinase activity;MF:calcium ion binding;MF:protein kinase activity;MF:ATP binding;	K04733	IRAK4	------	------	COG0515	T:Signal transduction mechanisms	KEH39811.1	wall-associated receptor kinase-like protein [Medicago truncatula]	sp|Q9LMP1|WAK2_ARATH;	Wall-associated receptor kinase 2 OS=Arabidopsis thaliana OX=3702 GN=WAK2 PE=1 SV=1;	PF07714.17;PF00069.25;PF13947.6;PF07645.15;PF08488.11;PF12947.7;PF12662.7	Pkinase_Tyr;Pkinase;GUB_WAK_bind;EGF_CA;WAK;EGF_3;cEGF	Protein tyrosine kinase;Protein kinase domain;Wall-associated receptor kinase galacturonan-binding;Calcium-binding EGF domain;Wall-associated kinase;EGF domain;Complement Clr-like EGF-like
MTR_1g011510		2Fe-2S iron-sulfur cluster-binding domain protein	0.281	-1.82886	1.08108e-05	0.000244208	yes	down	91.8367	28.1533	GO:0022900;GO:0051536;GO:0009055	BP:electron transport chain;MF:iron-sulfur cluster binding;MF:electron carrier activity;	------	------	------	------	COG0633	D:Cell cycle control, cell division, chromosome partitioning	XP_003588686.2	photosynthetic NDH subunit of subcomplex B 3, chloroplastic [Medicago truncatula]	sp|Q9LU21|PNSB3_ARATH;	Photosynthetic NDH subunit of subcomplex B 3, chloroplastic OS=Arabidopsis thaliana OX=3702 GN=PNSB3 PE=2 SV=1;	PF00111.27	Fer2	2Fe-2S iron-sulfur cluster binding domain
MTR_1g011600		2-oxoglutarate-dependent dioxygenase	87.832	6.45667	0.00205674	0.0089569	yes	up	0.0266667	3.59333	GO:0055114;GO:0046872;GO:0051213;GO:0016491	BP:oxidation-reduction process;MF:metal ion binding;MF:dioxygenase activity;MF:oxidoreductase activity;	------	------	------	------	COG3491	S:Function unknown	XP_003588694.1	probable 2-oxoglutarate-dependent dioxygenase AOP1.2 [Medicago truncatula]	sp|Q945B6|AOP1L_ARATH;	Probable 2-oxoglutarate-dependent dioxygenase AOP1.2 OS=Arabidopsis thaliana OX=3702 GN=AOP1.2 PE=2 SV=1;	PF03171.20;PF14226.6	2OG-FeII_Oxy;DIOX_N	2OG-F;non-haem dioxygenase in morphine synthesis N-terminal
MTR_1g011720		carbon catabolite repressor-like protein	0.459	-1.12492	0.000263392	0.0020169	yes	down	6.65	3.27667	GO:0004535;GO:0000175	MF:pol;MF:3'-5'-exoribonuclease activity;	------	------	------	------	COG5239	A:RNA processing and modification	XP_003588706.2	carbon catabolite repressor protein 4 homolog 6 isoform X2 [Medicago truncatula]	sp|Q8VYU4|CCR4F_ARATH;	Carbon catabolite repressor protein 4 homolog 6 OS=Arabidopsis thaliana OX=3702 GN=CCR4-6 PE=2 SV=2;	PF03372.23	Exo_endo_phos	Endonuclease/Exonuclease/phosphatase family
MTR_1g012540		N-acetyl-gamma-glutamyl-phosphate reductase	0.341	-1.55214	0.00280162	0.0112844	yes	down	29.03	10.8467	GO:0008652;GO:0048481;GO:0006526;GO:0055114;GO:0005737;GO:0009570;GO:0051287;GO:0016620;GO:0003942;GO:0046983;GO:0016491	BP:cellular amino acid biosynthetic process;BP:plant ovule development;BP:arginine biosynthetic process;BP:oxidation-reduction process;CC:cytoplasm;CC:chloroplast stroma;MF:NAD binding;MF:oxidoreductase activity, acting on the aldehyde or oxo group of donors, NAD or NADP as acceptor;MF:N-acetyl-gamma-glutamyl-phosphate reductase activity;MF:protein dimerization activity;MF:oxidoreductase activity;	K00145	argC	map00220	Arginine biosynthesis	COG0002	E:Amino acid transport and metabolism	XP_003588768.1	probable N-acetyl-gamma-glutamyl-phosphate reductase, chloroplastic [Medicago truncatula]	sp|Q93Z70|ARGC_ARATH;	Probable N-acetyl-gamma-glutamyl-phosphate reductase, chloroplastic OS=Arabidopsis thaliana OX=3702 GN=At2g19940 PE=1 SV=2;	PF01118.24;PF02774.18	Semialdhyde_dh;Semialdhyde_dhC	Semialdehyde dehydrogenase, NAD binding domain;Semialdehyde dehydrogenase, dimerisation domain
MTR_1g012550		G-type lectin S-receptor-like Serine/Threonine-kinase SD2-5	0.167	-2.58194	9.34179e-06	0.000222309	yes	down	14.8933	2.65667	GO:0006468;GO:0016310;GO:0016020;GO:0016021;GO:0005886;GO:0031625;GO:0030246;GO:0000166;GO:0004674;GO:0016740;GO:0016301;GO:0004672;GO:0005524	BP:protein phosphorylation;BP:phosphorylation;CC:membrane;CC:integral component of membrane;CC:plasma membrane;MF:ubiquitin protein ligase binding;MF:carbohydrate binding;MF:nucleotide binding;MF:protein serine/threonine kinase activity;MF:transferase activity;MF:kinase activity;MF:protein kinase activity;MF:ATP binding;	------	------	------	------	ENOG410Y0GQ	T:Signal transduction mechanisms	XP_003588769.1	G-type lectin S-receptor-like serine/threonine-protein kinase SD2-5 [Medicago truncatula]	sp|Q8RWZ5|SD25_ARATH;	G-type lectin S-receptor-like serine/threonine-protein kinase SD2-5 OS=Arabidopsis thaliana OX=3702 GN=SD25 PE=1 SV=1;	PF00069.25;PF07714.17;PF01453.24;PF12260.8	Pkinase;Pkinase_Tyr;B_lectin;PIP49_C	Protein kinase domain;Protein tyrosine kinase;D-mannose binding lectin;Protein-kinase domain of FAM69
MTR_1g012620		myosin heavy chain-like protein	4.881	2.28708	0.000103175	0.00104963	yes	up	2.81667	14.5367	GO:0010581;GO:0000302;GO:0055072;GO:0010039;GO:0007131;GO:0019252;GO:0009507	BP:regulation of starch biosynthetic process;BP:response to reactive oxygen species;BP:iron ion homeostasis;BP:response to iron ion;BP:reciprocal meiotic recombination;BP:starch biosynthetic process;CC:chloroplast;	------	------	------	------	ENOG4111PE7	S:Function unknown	AES59029.1	myosin heavy chain-like protein [Medicago truncatula]	------	------	------	------	------
MTR_1g012870		hypothetical protein	0.095	-3.40141	3.37515e-06	0.000120527	yes	down	4.66333	0.49	GO:0005634;GO:0018024;GO:0046872	CC:nucleus;MF:histone-lysine N-methyltransferase activity;MF:metal ion binding;	------	------	------	------	COG2940	S:Function unknown	KEH39845.1	hypothetical protein MTR_1g012870 [Medicago truncatula]	------	------	PF16135.5	Jas	TPL-binding domain in jasmonate signalling
MTR_1g012890		mixed-lineage leukemia protein, mll protein, putative	0.158	-2.65802	1.03619e-05	0.000237305	yes	down	10.4633	1.75667	GO:0034968;GO:0005634;GO:0018024;GO:0005515;GO:0008168;GO:0046872	BP:histone lysine methylation;CC:nucleus;MF:histone-lysine N-methyltransferase activity;MF:protein binding;MF:methyltransferase activity;MF:metal ion binding;	------	------	------	------	COG2940	S:Function unknown	KEH39846.1	mixed-lineage leukemia protein, mll protein, putative [Medicago truncatula]	sp|Q5B0Y5|SET1_EMENI;	Histone-lysine N-methyltransferase, H3 lysine-4 specific OS=Emericella nidulans;	PF00856.28;PF13831.6	SET;PHD_2	SET domain;PHD-finger
MTR_1g013440		39S ribosomal protein L53/MRP-L53	3.969	1.98868	5.41815e-05	0.000683122	yes	up	5.87	25.5067	GO:0000394;GO:0005840	BP:RNA splicing, via endonucleolytic cleavage and ligation;CC:ribosome;	K17434	MRPL53	------	------	ENOG4112198	S:Function unknown	XP_003588807.1	uncharacterized protein LOC11431903 [Medicago truncatula]	------	------	PF10780.9	MRP_L53	39S ribosomal protein L53/MRP-L53
MTR_1g013450		zinc finger constans-like protein	0.452	-1.1466	0.000229766	0.00182406	yes	down	62.59	30.4533	GO:0005634;GO:0008270;GO:0005515	CC:nucleus;MF:zinc ion binding;MF:protein binding;	------	------	------	------	COG5641	K:Transcription	XP_003588808.1	zinc finger protein CONSTANS-LIKE 4 [Medicago truncatula]	sp|Q940T9|COL4_ARATH;	Zinc finger protein CONSTANS-LIKE 4 OS=Arabidopsis thaliana OX=3702 GN=COL4 PE=2 SV=2;	PF06203.14;PF00643.24	CCT;zf-B_box	CCT motif;B-box zinc finger
MTR_1g013800		actin-binding FH2 (formin 2) family protein	0.199	-2.33255	0.0184877	0.0494277	yes	down	0.303333	0.0633333	------	------	------	------	------	------	ENOG410XT5Z	E:Amino acid transport and metabolism	XP_003588832.2	formin-like protein 18 [Medicago truncatula]	sp|Q6ZCX3|FH6_ORYSJ;	Formin-like protein 6 OS=Oryza sativa subsp. japonica OX=39947 GN=FH6 PE=2 SV=2;	PF02181.23;PF10409.9	FH2;PTEN_C2	Formin Homology 2 Domain;C2 domain of PTEN tumour-suppressor protein
MTR_1g014240		lectin receptor kinase	56.98	5.83237	0.0112469	0.0333726	yes	up	0	0.23	GO:0006952;GO:0006468;GO:0016310;GO:0042742;GO:0002229;GO:0016020;GO:0016021;GO:0005886;GO:0030246;GO:0004675;GO:0004674;GO:0016301;GO:0004672;GO:0005524	BP:defense response;BP:protein phosphorylation;BP:phosphorylation;BP:defense response to bacterium;BP:defense response to oomycetes;CC:membrane;CC:integral component of membrane;CC:plasma membrane;MF:carbohydrate binding;MF:transmembrane receptor protein serine/threonine kinase activity;MF:protein serine/threonine kinase activity;MF:kinase activity;MF:protein kinase activity;MF:ATP binding;	K04733	IRAK4	------	------	COG0515	U:Intracellular trafficking, secretion, and vesicular transport	XP_003588877.1	L-type lectin-domain containing receptor kinase IX.1 [Medicago truncatula]	sp|Q9LXA5|LRK91_ARATH;	L-type lectin-domain containing receptor kinase IX.1 OS=Arabidopsis thaliana OX=3702 GN=LECRK91 PE=1 SV=1;	PF00139.19;PF00069.25;PF07714.17;PF18483.1	Lectin_legB;Pkinase;Pkinase_Tyr;Bact_lectin	Legume lectin domain;Protein kinase domain;Protein tyrosine kinase;Bacterial lectin
MTR_1g014640		phytochrome-associated protein phosphatase type 2C	2.091	1.06451	0.000485244	0.00311028	yes	up	26.21	57.4667	GO:0006470;GO:0016787;GO:0043169;GO:0004724;GO:0004722;GO:0004721;GO:0003824;GO:0046872	BP:protein dephosphorylation;MF:hydrolase activity;MF:cation binding;MF:magnesium-dependent protein serine/threonine phosphatase activity;MF:protein serine/threonine phosphatase activity;MF:phosphoprotein phosphatase activity;MF:catalytic activity;MF:metal ion binding;	K17506	PPM1L, PP2CE	------	------	COG0631	T:Signal transduction mechanisms	XP_003588802.1	probable protein phosphatase 2C 59 [Medicago truncatula]	sp|Q8RXV3|P2C59_ARATH;	Probable protein phosphatase 2C 59 OS=Arabidopsis thaliana OX=3702 GN=WIN2 PE=1 SV=1;	PF00481.21;PF13672.6	PP2C;PP2C_2	Protein phosphatase 2C;Protein phosphatase 2C
MTR_1g014710		RING-finger ubiquitin ligase	2.763	1.46599	9.65647e-05	0.00100187	yes	up	12.34	36.9867	GO:0016567;GO:0006511;GO:0009788;GO:0005829;GO:0005634;GO:0016874;GO:0016740;GO:0004839;GO:0016746;GO:0061630	BP:protein ubiquitination;BP:ubiquitin-dependent protein catabolic process;BP:negative regulation of abscisic acid-activated signaling pathway;CC:cytosol;CC:nucleus;MF:ligase activity;MF:transferase activity;MF:ubiquitin activating enzyme activity;MF:transferase activity, transferring acyl groups;MF:ubiquitin protein ligase activity;	K16274	AIP2	------	------	ENOG41121N2	S:Function unknown	XP_013465853.1	E3 ubiquitin-protein ligase AIP2 [Medicago truncatula]	sp|Q8RXD3|AIP2_ARATH;	E3 ubiquitin-protein ligase AIP2 OS=Arabidopsis thaliana OX=3702 GN=AIP2 PE=1 SV=1;	PF13639.6;PF13923.6;PF17123.5;PF00097.25;PF12678.7;PF14634.6;PF13920.6;PF14447.6;PF13445.6;PF12861.7	zf-RING_2;zf-C3HC4_2;zf-RING_11;zf-C3HC4;zf-rbx1;zf-RING_5;zf-C3HC4_3;Prok-RING_4;zf-RING_UBOX;zf-ANAPC11	Ring finger domain;Zinc finger, C3HC4 type;RING-like zinc finger;Zinc finger, C3HC4 type;RING-H2 zinc finger domain;zinc-RING finger domain;Zinc finger, C3HC4 type;Prokaryotic RING finger family 4;RING-type zinc-finger;Anaphase-promoting complex subunit 11 RING-H2 finger
MTR_1g015000		Ctr family copper transporter	6.461	2.69177	0.000324552	0.00234265	yes	up	5.73333	39.3367	GO:0006878;GO:0035434;GO:0016020;GO:0016021;GO:0005886;GO:0005375	BP:cellular copper ion homeostasis;BP:copper ion transmembrane transport;CC:membrane;CC:integral component of membrane;CC:plasma membrane;MF:copper ion transmembrane transporter activity;	K14686	SLC31A1, CTR1	------	------	ENOG4111I8D	P:Inorganic ion transport and metabolism	XP_003588901.1	copper transporter 5 [Medicago truncatula]	sp|Q69P80|COP51_ORYSJ;	Copper transporter 5.1 OS=Oryza sativa subsp. japonica OX=39947 GN=COPT5.1 PE=2 SV=1;	PF04145.15	Ctr	Ctr copper transporter family
MTR_1g015110		protein phosphatase 2C family protein	0.403	-1.31034	0.00118779	0.00593853	yes	down	47.2367	20.8233	GO:0006470;GO:0009788;GO:0005634;GO:0005829;GO:0016787;GO:0043169;GO:0004724;GO:0004722;GO:0004721;GO:0003824;GO:0046872	BP:protein dephosphorylation;BP:negative regulation of abscisic acid-activated signaling pathway;CC:nucleus;CC:cytosol;MF:hydrolase activity;MF:cation binding;MF:magnesium-dependent protein serine/threonine phosphatase activity;MF:protein serine/threonine phosphatase activity;MF:phosphoprotein phosphatase activity;MF:catalytic activity;MF:metal ion binding;	K14497	PP2C	map04016;map04075	MAPK signaling pathway - plant;Plant hormone signal transduction	COG0631	T:Signal transduction mechanisms	XP_003588912.1	probable protein phosphatase 2C 50 [Medicago truncatula]	sp|Q9CAJ0|P2C16_ARATH;	Protein phosphatase 2C 16 OS=Arabidopsis thaliana OX=3702 GN=HAB1 PE=1 SV=1;	PF00481.21	PP2C	Protein phosphatase 2C
MTR_1g015860		cytochrome P450 family protein	2.888	1.52991	0.00865646	0.0272133	yes	up	1.42333	4.49	GO:0055114;GO:0016020;GO:0016021;GO:0004497;GO:0016853;GO:0020037;GO:0016705;GO:0004796;GO:0005506;GO:0046872;GO:0016491	BP:oxidation-reduction process;CC:membrane;CC:integral component of membrane;MF:monooxygenase activity;MF:isomerase activity;MF:heme binding;MF:oxidoreductase activity, acting on paired donors, with incorporation or reduction of molecular oxygen;MF:thromboxane-A synthase activity;MF:iron ion binding;MF:metal ion binding;MF:oxidoreductase activity;	K20771	CYP711A1	------	------	COG2124	Q:Secondary metabolites biosynthesis, transport and catabolism	XP_003588968.2	cytochrome P450 711A1 isoform X1 [Medicago truncatula]	sp|B9DFU2|MAX1_ARATH;	Cytochrome P450 711A1 OS=Arabidopsis thaliana OX=3702 GN=CYP711A1 PE=2 SV=1;	PF00067.22	p450	Cytochrome P450
MTR_1g015930		C2H2 type zinc finger protein	0.271	-1.88166	1.02096e-05	0.000235081	yes	down	79.85	23.23	GO:0003676	MF:nucleic acid binding;	------	------	------	------	ENOG4111FT7	S:Function unknown	XP_003588975.1	uncharacterized protein LOC11415277 [Medicago truncatula]	------	------	PF01936.18	NYN	NYN domain
MTR_1g016110		cytosolic Fe-S cluster assembly factor NUBP1-like protein	5.112	2.35397	6.25052e-06	0.000170208	yes	up	19.07	102.267	GO:0016226;GO:0005737;GO:0005829;GO:0051539;GO:0000166;GO:0051536;GO:0046872;GO:0005524	BP:iron-sulfur cluster assembly;CC:cytoplasm;CC:cytosol;MF:4 iron, 4 sulfur cluster binding;MF:nucleotide binding;MF:iron-sulfur cluster binding;MF:metal ion binding;MF:ATP binding;	------	------	------	------	COG0489	S:Function unknown	XP_003588988.1	cytosolic Fe-S cluster assembly factor NBP35 isoform X1 [Medicago truncatula]	sp|Q8H1Q2|NBP35_ARATH;	Cytosolic Fe-S cluster assembly factor NBP35 OS=Arabidopsis thaliana OX=3702 GN=NBP35 PE=1 SV=1;	PF10609.9;PF01656.23;PF13614.6;PF02374.15;PF09140.11;PF03193.16	ParA;CbiA;AAA_31;ArsA_ATPase;MipZ;RsgA_GTPase	NUBPL iron-transfer P-loop NTPase;CobQ/CobB/MinD/ParA nucleotide binding domain;AAA domain;Anion-transporting ATPase;ATPase MipZ;RsgA GTPase
MTR_1g016170		GATA zinc finger protein	0.374	-1.41697	0.0155703	0.0431603	yes	down	6.68	2.59333	GO:0006355;GO:0003700;GO:0043565;GO:0046872;GO:0008270	BP:regulation of transcription, DNA-templated;MF:transcription factor activity, sequence-specific DNA binding;MF:sequence-specific DNA binding;MF:metal ion binding;MF:zinc ion binding;	------	------	------	------	COG5641	K:Transcription	XP_003588994.1	GATA transcription factor 21 [Medicago truncatula]	sp|Q9SZI6|GAT22_ARATH;	Putative GATA transcription factor 22 OS=Arabidopsis thaliana OX=3702 GN=GATA22 PE=1 SV=1;	PF00320.27	GATA	GATA zinc finger
MTR_1g016230		glycine dehydrogenase [decarboxylating] protein	0.133	-2.91093	1.07603e-05	0.000243807	yes	down	987.3	142.157	GO:0006544;GO:0019464;GO:0006546;GO:0055114;GO:0009941;GO:0005960;GO:0005739;GO:0048046;GO:0004375;GO:0003824;GO:0030170;GO:0016491;GO:0016594	BP:glycine metabolic process;BP:glycine decarboxylation via glycine cleavage system;BP:glycine catabolic process;BP:oxidation-reduction process;CC:chloroplast envelope;CC:glycine cleavage complex;CC:mitochondrion;CC:apoplast;MF:glycine dehydrogenas;MF:catalytic activity;MF:pyridoxal phosphate binding;MF:oxidoreductase activity;MF:glycine binding;	K00281	GLDC, gcvP	map00630;map00260	Glyoxylate and dicarboxylate metabolism;Glycine, serine and threonine metabolism	COG0403	E:Amino acid transport and metabolism	XP_003589000.1	glycine dehydrogenase (decarboxylating), mitochondrial [Medicago truncatula]	sp|P26969|GCSP_PEA;	Glycine dehydrogenase;	PF02347.16;PF00266.19	GDC-P;Aminotran_5	Glycine cleavage system P-protein;Aminotransferase class-V
MTR_1g016290		CHUP1-like protein	5.157	2.36647	0.000462113	0.00301187	yes	up	0.34	1.87667	GO:0009707	CC:chloroplast outer membrane;	------	------	------	------	ENOG410YE6R	S:Function unknown	XP_003589006.1	protein CHUP1, chloroplastic isoform X1 [Medicago truncatula]	sp|Q9LI74|CHUP1_ARATH;	Protein CHUP1, chloroplastic OS=Arabidopsis thaliana OX=3702 GN=CHUP1 PE=1 SV=1;	------	------	------
MTR_1g016430		calcineurin B-like protein 4-1	0.225	-2.15094	2.9314e-06	0.00011235	yes	down	34.6333	9.22667	GO:0016021;GO:0016020;GO:0005509	CC:integral component of membrane;CC:membrane;MF:calcium ion binding;	K06268	PPP3R, CNB	map05167;map04218;map05163;map04625	Kaposi sarcoma-associated herpesvirus infection;Cellular senescence;Human cytomegalovirus infection;C-type lectin receptor signaling pathway	COG5126;COG5126;COG5126	D:Cell cycle control, cell division, chromosome partitioning;T:Signal transduction mechanisms;Z:Cytoskeleton	XP_003589021.1	calcineurin B-like protein 10 isoform X1 [Medicago truncatula]	sp|Q7FRS8|CNBLA_ARATH;	Calcineurin B-like protein 10 OS=Arabidopsis thaliana OX=3702 GN=CBL10 PE=1 SV=1;	PF00036.32;PF13405.6;PF13499.6;PF13202.6;PF13833.6	EF-hand_1;EF-hand_6;EF-hand_7;EF-hand_5;EF-hand_8	EF hand;EF-hand domain;EF-hand domain pair;EF hand;EF-hand domain pair
MTR_1g016510		pollen-specific SF21-like protein	0.423	-1.24162	0.00241502	0.0100785	yes	down	14.9167	6.82	GO:2000012;GO:0016021;GO:0016020;GO:0016787	BP:regulation of auxin polar transport;CC:integral component of membrane;CC:membrane;MF:hydrolase activity;	------	------	------	------	ENOG410XSPF	S:Function unknown	XP_003589027.1	protein NDL2 [Medicago truncatula]	sp|Q9ASU8|NDL2_ARATH;	Protein NDL2 OS=Arabidopsis thaliana OX=3702 GN=NDL2 PE=1 SV=1;	PF03096.14;PF00561.20;PF12146.8	Ndr;Abhydrolase_1;Hydrolase_4	Ndr family;alpha/beta hydrolase fold;Serine aminopeptidase, S33
MTR_1g016780		vacuolar processing enzyme	2.044	1.03161	0.00239634	0.0100216	yes	up	131.49	287.32	GO:0051603;GO:0006624;GO:0006508;GO:0005773;GO:0016787;GO:0004197;GO:0008233;GO:0008234	BP:proteolysis involved in cellular protein catabolic process;BP:vacuolar protein processing;BP:proteolysis;CC:vacuole;MF:hydrolase activity;MF:cysteine-type endopeptidase activity;MF:peptidase activity;MF:cysteine-type peptidase activity;	K01369	LGMN	------	------	COG5206	O:Posttranslational modification, protein turnover, chaperones	XP_013465905.1	vacuolar-processing enzyme [Medicago truncatula]	sp|P49044|VPE_VICSA;	Vacuolar-processing enzyme OS=Vicia sativa OX=3908 PE=1 SV=1;	PF01650.18;PF00656.22	Peptidase_C13;Peptidase_C14	Peptidase C13 family;Caspase domain
MTR_1g017170		ERD (early-responsive to dehydration stress) family protein	2.141	1.09821	0.00306957	0.0121584	yes	up	2.67	6.09333	GO:0016021;GO:0016020;GO:0005886;GO:0005227	CC:integral component of membrane;CC:membrane;CC:plasma membrane;MF:calcium activated cation channel activity;	------	------	------	------	COG5594	S:Function unknown	XP_013465939.1	CSC1-like protein RXW8 [Medicago truncatula]	sp|F4IBD7|CSCLA_ARATH;	CSC1-like protein RXW8 OS=Arabidopsis thaliana OX=3702 GN=RXW8 PE=2 SV=1;	PF02714.15;PF13967.6;PF14703.6	RSN1_7TM;RSN1_TM;PHM7_cyt	Calcium-dependent channel, 7TM region, putative phosphate;Late exocytosis, associated with Golgi transport;Cytosolic domain of 10TM putative phosphate transporter
MTR_1g017260		heat shock protein-binding protein	3.83	1.93719	0.000132835	0.00125225	yes	up	10.01	39.7933	GO:0016021;GO:0016020	CC:integral component of membrane;CC:membrane;	------	------	------	------	ENOG4112BMJ	S:Function unknown	XP_013465943.1	uncharacterized protein LOC25482031 [Medicago truncatula]	sp|Q9HJ83|DNAJ_THEAC;	Chaperone protein DnaJ OS=Thermoplasma acidophilum;	PF00226.31	DnaJ	DnaJ domain
MTR_1g018320		sigma factor sigb regulation rsbq-like protein	0.262	-1.93405	0.000503476	0.00319554	yes	down	21.8	6.05667	GO:1902348;GO:0009805;GO:0015824;GO:1901601;GO:0010223;GO:0016787	BP:cellular response to strigolactone;BP:coumarin biosynthetic process;BP:proline transport;BP:strigolactone biosynthetic process;BP:secondary shoot formation;MF:hydrolase activity;	------	------	------	------	COG0596	J:Translation, ribosomal structure and biogenesis	XP_003589086.1	strigolactone esterase RMS3 [Medicago truncatula]	sp|A0A109QYD3|RMS3_PEA;	Strigolactone esterase RMS3 OS=Pisum sativum OX=3888 GN=RMS3 PE=1 SV=1;	PF12697.7;PF00561.20;PF12146.8	Abhydrolase_6;Abhydrolase_1;Hydrolase_4	Alpha/beta hydrolase family;alpha/beta hydrolase fold;Serine aminopeptidase, S33
MTR_1g018510		subtilisin-like serine protease	2.217	1.14888	0.00642681	0.0216536	yes	up	88.1967	214.21	GO:0006508;GO:0004252;GO:0008233;GO:0016787	BP:proteolysis;MF:serine-type endopeptidase activity;MF:peptidase activity;MF:hydrolase activity;	------	------	------	------	COG1404	O:Posttranslational modification, protein turnover, chaperones	XP_003589103.3	subtilisin-like protease SBT1.7 [Medicago truncatula]	sp|O65351|SBT17_ARATH;	Subtilisin-like protease SBT1.7 OS=Arabidopsis thaliana OX=3702 GN=SBT1.7 PE=1 SV=1;	PF00082.22;PF17766.1;PF05922.16;PF02225.22	Peptidase_S8;fn3_6;Inhibitor_I9;PA	Subtilase family;Fibronectin type-III domain;Peptidase inhibitor I9;PA domain
MTR_1g018580		3-oxo-delta(4,5)-steroid 5-beta-reductase-like protein	0.038	-4.71152	7.71374e-06	0.000196253	yes	down	5.3	0.21	GO:0016491	MF:oxidoreductase activity;	------	------	------	------	ENOG410XPIJ	S:Function unknown	AES59360.1	3-oxo-delta(4,5)-steroid 5-beta-reductase-like protein [Medicago truncatula]	sp|Q9STX2|VEP1_ARATH;	3-oxo-Delt;	------	------	------
MTR_1g019280		carboxy-terminal region remorin	0.26	-1.94234	0.000196436	0.00163658	yes	down	14.2033	4.02	------	------	------	------	------	------	ENOG410Y9MU	S:Function unknown	XP_003589173.1	uncharacterized protein LOC11428035 [Medicago truncatula]	------	------	PF03763.13	Remorin_C	Remorin, C-terminal region
MTR_1g019360		cold regulated protein, putative	0.329	-1.60529	1.38391e-05	0.000282834	yes	down	44.36	15.6633	------	------	------	------	------	------	ENOG410YU7U	S:Function unknown	XP_003589180.1	uncharacterized protein LOC11412566 [Medicago truncatula]	------	------	------	------	------
MTR_1g019430		sterol carrier protein, putative	2.393	1.25867	0.000201118	0.00166397	yes	up	49.68	126.227	GO:0048608;GO:0006635;GO:0009735;GO:0032365;GO:0009686;GO:0009845;GO:0009740;GO:0046487;GO:0005777;GO:0005829;GO:0032934;GO:0016829	BP:reproductive structure development;BP:fatty acid beta-oxidation;BP:response to cytokinin;BP:intracellular lipid transport;BP:gibberellin biosynthetic process;BP:seed germination;BP:gibberellic acid mediated signaling pathway;BP:glyoxylate metabolic process;CC:peroxisome;CC:cytosol;MF:sterol binding;MF:lyase activity;	------	------	------	------	ENOG4111SAE	S:Function unknown	XP_003589185.1	SCP2 sterol-binding domain-containing protein 1 [Medicago truncatula]	sp|P97852|DHB4_RAT;	Peroxisomal multifunctional enzyme type 2 OS=Rattus norvegicus OX=10116 GN=Hsd17b4 PE=1 SV=3;	PF02036.17;PF14864.6	SCP2;Alkyl_sulf_C	SCP-2 sterol transfer family;Alkyl sulfatase C-terminal
MTR_1g019440		alpha amylase domain protein	49.687	5.63481	0.000794828	0.00441755	yes	up	3.32	170.63	GO:0005975;GO:0008152;GO:0016021;GO:0016787;GO:0043169;GO:0016798;GO:0003824;GO:0004556;GO:0005509;GO:0103025	BP:carbohydrate metabolic process;BP:metabolic process;CC:integral component of membrane;MF:hydrolase activity;MF:cation binding;MF:hydrolase activity, acting on glycosyl bonds;MF:catalytic activity;MF:alpha-amylase activity;MF:calcium ion binding;MF:alpha-amylase activit;	K01176	AMY, amyA, malS	map00500	Starch and sucrose metabolism	COG0366	S:Function unknown	XP_003589186.1	alpha-amylase [Medicago truncatula]	sp|P17859|AMYA_VIGMU;	Alpha-amylase OS=Vigna mungo OX=3915 GN=AMY1.1 PE=2 SV=1;	PF07821.12;PF00128.24;PF02324.16	Alpha-amyl_C2;Alpha-amylase;Glyco_hydro_70	Alpha-amylase C-terminal beta-sheet domain;Alpha amylase, catalytic domain;Glycosyl hydrolase family 70
MTR_1g019510		UDP-glucosyltransferase family protein	106.935	6.74059	3.16359e-08	2.6952e-05	yes	up	0.77	74.5133	GO:0016758;GO:0016740;GO:0050505;GO:0016757	MF:transferase activity, transferring hexosyl groups;MF:transferase activity;MF:hydroquinone glucosyltransferase activity;MF:transferase activity, transferring glycosyl groups;	K08237	E2.4.1.218	------	------	COG1819	S:Function unknown	XP_003589194.3	hydroquinone glucosyltransferase [Medicago truncatula]	sp|Q9AR73|HQGT_RAUSE;	Hydroquinone glucosyltransferase OS=Rauvolfia serpentina OX=4060 GN=AS PE=1 SV=1;	PF00201.18	UDPGT	UDP-glucoronosyl and UDP-glucosyl transferase
MTR_1g019540		UDP-glucuronate:xylan alpha-glucuronosyltransferase	2.579	1.3669	0.00623073	0.0211507	yes	up	1.18333	3.28667	GO:0009834;GO:0045492;GO:0005794;GO:0016021;GO:0016740;GO:0016757;GO:0015020	BP:plant-type secondary cell wall biogenesis;BP:xylan biosynthetic process;CC:Golgi apparatus;CC:integral component of membrane;MF:transferase activity;MF:transferase activity, transferring glycosyl groups;MF:glucuronosyltransferase activity;	K20890	GUX	------	------	COG5597	O:Posttranslational modification, protein turnover, chaperones	XP_003589197.1	UDP-glucuronate:xylan alpha-glucuronosyltransferase 2 isoform X1 [Medicago truncatula]	sp|Q8GWW4|GUX2_ARATH;	UDP-glucuronate:xylan alpha-glucuronosyltransferase 2 OS=Arabidopsis thaliana OX=3702 GN=GUX2 PE=2 SV=1;	PF01501.20	Glyco_transf_8	Glycosyl transferase family 8
MTR_1g021040		transcription factor	0.43	-1.21745	0.000592797	0.00358831	yes	down	13.6133	6.4	------	------	------	------	------	------	ENOG410XUP5	S:Function unknown	XP_003589246.1	uncharacterized protein LOC11417890 [Medicago truncatula]	------	------	PF04784.14;PF14389.6	DUF547;Lzipper-MIP1	Protein of unknown function, DUF547;Leucine-zipper of ternary complex factor MIP1
MTR_1g021150		ubiquitin-conjugating enzyme E2	3.353	1.7456	1.06586e-05	0.00024261	yes	up	74.9367	271.203	GO:0016021;GO:0016020;GO:0004839;GO:0000166;GO:0016740;GO:0016746;GO:0005524	CC:integral component of membrane;CC:membrane;MF:ubiquitin activating enzyme activity;MF:nucleotide binding;MF:transferase activity;MF:transferase activity, transferring acyl groups;MF:ATP binding;	K06689	UBE2D, UBC4, UBC5	map04120;map04141	Ubiquitin mediated proteolysis;Protein processing in endoplasmic reticulum	COG5078	O:Posttranslational modification, protein turnover, chaperones	KEH40061.1	ubiquitin-conjugating enzyme E2 [Medicago truncatula]	sp|P35135|UBC4_SOLLC;	Ubiquitin-conjugating enzyme E2-17 kDa OS=Solanum lycopersicum OX=4081 PE=2 SV=1;	PF00179.26;PF05773.22	UQ_con;RWD	Ubiquitin-conjugating enzyme;RWD domain
MTR_1g021570		adenine nucleotide alpha hydrolase-like domain kinase	0.468	-1.09418	0.00547653	0.0191307	yes	down	23.3033	11.3833	GO:0006468;GO:0016310;GO:0018108;GO:0016787;GO:0016301;GO:0004713;GO:0004672;GO:0005524	BP:protein phosphorylation;BP:phosphorylation;BP:peptidyl-tyrosine phosphorylation;MF:hydrolase activity;MF:kinase activity;MF:protein tyrosine kinase activity;MF:protein kinase activity;MF:ATP binding;	K04733	IRAK4	------	------	COG0515	S:Function unknown	XP_003589294.1	inactive protein kinase SELMODRAFT_444075 isoform X1 [Medicago truncatula]	sp|P0DH62|Y4407_SELML;	Inactive protein kinase SELMODRAFT_444075 OS=Selaginella moellendorffii OX=88036 GN=SELMODRAFT_444075 PE=2 SV=1;	PF00069.25;PF07714.17	Pkinase;Pkinase_Tyr	Protein kinase domain;Protein tyrosine kinase
MTR_1g021760		30S ribosomal protein S9P	0.428	-1.22372	0.000126928	0.00121384	yes	down	344.18	159.623	GO:0000462;GO:0006412;GO:0009941;GO:0005840;GO:0009570;GO:0000312;GO:0003735;GO:0003723	BP:maturation of SSU-rRNA from tricistronic rRNA transcrip;BP:translation;CC:chloroplast envelope;CC:ribosome;CC:chloroplast stroma;CC:plastid small ribosomal subunit;MF:structural constituent of ribosome;MF:RNA binding;	K02996	RP-S9, MRPS9, rpsI	map03010	Ribosome	COG0103	S:Function unknown	XP_003589311.1	30S ribosomal protein S9, chloroplastic [Medicago truncatula]	sp|P82278|RR9_SPIOL;	30S ribosomal protein S9, chloroplastic OS=Spinacia oleracea OX=3562 GN=PRPS9 PE=1 SV=2;	PF00380.19	Ribosomal_S9	Ribosomal protein S9/S16
MTR_1g021925		phospholipid/glycerol acyltransferase family protein	0.487	-1.03909	0.0018932	0.00840551	yes	down	28.0433	17.1333	GO:0006644;GO:0036149;GO:0005783;GO:0016021;GO:0016020;GO:0016740;GO:0003841;GO:0016746	BP:phospholipid metabolic process;BP:phosphatidylinositol acyl-chain remodeling;CC:endoplasmic reticulum;CC:integral component of membrane;CC:membrane;MF:transferase activity;MF:1-acylglycerol-3-phosphate O-acyltransferase activity;MF:transferase activity, transferring acyl groups;	K13513	LCLAT1, AGPAT8	map00564;map00561	Glycerophospholipid metabolism;Glycerolipid metabolism	COG0204	E:Amino acid transport and metabolism	XP_013466051.1	probable 1-acyl-sn-glycerol-3-phosphate acyltransferase 4 [Medicago truncatula]	sp|Q8L4Y2|LPAT4_ARATH;	Probable 1-acyl-sn-glycerol-3-phosphate acyltransferase 4 OS=Arabidopsis thaliana OX=3702 GN=LPAT4 PE=2 SV=1;	PF01553.21;PF16076.5	Acyltransferase;Acyltransf_C	Acyltransferase;Acyltransferase C-terminus
MTR_1g022045		plant/F18O14-17 protein	2.038	1.02729	0.00492602	0.0176183	yes	up	3.26333	7.09	GO:0016021;GO:0016020	CC:integral component of membrane;CC:membrane;	------	------	------	------	ENOG410ZQKE	S:Function unknown	KEH40108.1	plant/F18O14-17 protein [Medicago truncatula]	sp|Q9FRK5|Y1514_ARATH;	Uncharacterized membrane protein At1g75140 OS=Arabidopsis thaliana OX=3702 GN=At1g75140 PE=1 SV=3;	------	------	------
MTR_1g022185		Sec14p-like phosphatidylinositol transfer family protein	0.445	-1.16775	0.00297405	0.0118446	yes	down	57.83	27.52	GO:0008526	MF:phosphatidylinositol transporter activity;	------	------	------	------	ENOG410Y3Q0	J:Translation, ribosomal structure and biogenesis	XP_013466088.1	phosphatidylinositol transfer protein 3 [Medicago truncatula]	sp|Q55CU8|PITC_DICDI;	Phosphatidylinositol transfer protein 3 OS=Dictyostelium discoideum OX=44689 GN=pitC PE=2 SV=1;	PF00650.20;PF03765.15;PF13716.6	CRAL_TRIO;CRAL_TRIO_N;CRAL_TRIO_2	CRAL/TRIO domain;CRAL/TRIO, N-terminal domain;Divergent CRAL/TRIO domain
MTR_1g022440		dihydroflavonol 4-reductase-like protein	137.149	7.0996	2.7102e-06	0.000108766	yes	up	3.01	393.823	GO:0055114;GO:0050662;GO:0003824;GO:0016491;GO:0045552	BP:oxidation-reduction process;MF:coenzyme binding;MF:catalytic activity;MF:oxidoreductase activity;MF:dihydrokaempferol 4-reductase activity;	K13082	DFR	map00941	Flavonoid biosynthesis	COG0451	E:Amino acid transport and metabolism	XP_013466133.1	dihydroflavonol 4-reductase [Medicago truncatula]	sp|Q9XES5|DFRA_MALDO;	Bifunctional dihydroflavonol 4-reductase/flavanone 4-reductase OS=Malus domestica OX=3750 GN=DFR PE=1 SV=1;	PF01370.21;PF01073.19;PF13460.6;PF16363.5;PF07993.12;PF05368.13;PF00106.25;PF08659.10	Epimerase;3Beta_HSD;NAD_binding_10;GDP_Man_Dehyd;NAD_binding_4;NmrA;adh_short;KR	NAD dependent epimerase/dehydratase family;3-beta hydroxysteroid dehydrogenase/isomerase family;NA;GDP-mannose 4,6 dehydratase;Male sterility protein;NmrA-like family;short chain dehydrogenase;KR domain
MTR_1g023340		alpha/beta fold hydrolase	2.538	1.34341	0.0023199	0.00978843	yes	up	14.83	39.59	GO:0055088;GO:0016787;GO:0052689;GO:0003824;GO:0016746;GO:0042171;GO:0004623	BP:lipid homeostasis;MF:hydrolase activity;MF:carboxylic ester hydrolase activity;MF:catalytic activity;MF:transferase activity, transferring acyl groups;MF:lysophosphatidic acid acyltransferase activity;MF:phospholipase A2 activity;	------	------	------	------	COG0596	K:Transcription	XP_003589359.2	probable 1-acylglycerol-3-phosphate O-acyltransferase [Medicago truncatula]	sp|Q0J0A4|LPAAT_ORYSJ;	Probable 1-acylglycerol-3-phosphate O-acyltransferase OS=Oryza sativa subsp. japonica OX=39947 GN=Os09g0520200 PE=3 SV=3;	PF00561.20;PF12146.8;PF12697.7;PF03096.14;PF12740.7;PF12695.7	Abhydrolase_1;Hydrolase_4;Abhydrolase_6;Ndr;Chlorophyllase2;Abhydrolase_5	alpha/beta hydrolase fold;Serine aminopeptidase, S33;Alpha/beta hydrolase family;Ndr family;Chlorophyllase enzyme;Alpha/beta hydrolase family
MTR_1g024005		ATRAD3-like protein	0.307	-1.70331	4.61524e-05	0.000610818	yes	down	21.18	7.32333	GO:0032259;GO:0016021;GO:0016020;GO:0008168;GO:0016740	BP:methylation;CC:integral component of membrane;CC:membrane;MF:methyltransferase activity;MF:transferase activity;	------	------	------	------	ENOG410YF1M	S:Function unknown	XP_013466170.1	uncharacterized protein LOC25482191 [Medicago truncatula]	------	------	PF03141.16;PF08241.12	Methyltransf_29;Methyltransf_11	Putative S-adenosyl-L-methionine-dependent methyltransferase;Methyltransferase domain
MTR_1g025550		calcium-dependent lipid-binding (CaLB domain) family protein	0.36	-1.472	0.00290474	0.0116073	yes	down	139.397	55.1167	GO:0006869;GO:0016021;GO:0016020;GO:0005783;GO:0008289	BP:lipid transport;CC:integral component of membrane;CC:membrane;CC:endoplasmic reticulum;MF:lipid binding;	------	------	------	------	COG5038	S:Function unknown	XP_003589515.1	synaptotagmin-2 [Medicago truncatula]	sp|B6ETT4|SYT2_ARATH;	Synaptotagmin-2 OS=Arabidopsis thaliana OX=3702 GN=SYT2 PE=2 SV=1;	PF00168.30;PF17047.5;PF10358.9	C2;SMP_LBD;NT-C2	C2 domain;Synaptotagmin-like mitochondrial-lipid-binding domain;N-terminal C2 in EEIG1 and EHBP1 proteins
MTR_1g025950		cinnamyl alcohol dehydrogenase-like protein	4.23	2.08065	1.12405e-05	0.000247723	yes	up	7.76	35.37	GO:0009809;GO:0055114;GO:0016616;GO:0052747;GO:0045551;GO:0008270;GO:0046872;GO:0016491	BP:lignin biosynthetic process;BP:oxidation-reduction process;MF:oxidoreductase activity, acting on the CH-OH group of donors, NAD or NADP as acceptor;MF:sinapyl alcohol dehydrogenase activity;MF:cinnamyl-alcohol dehydrogenase activity;MF:zinc ion binding;MF:metal ion binding;MF:oxidoreductase activity;	K00083	E1.1.1.195	map00940	Phenylpropanoid biosynthesis	COG1064;COG1064	J:Translation, ribosomal structure and biogenesis;O:Posttranslational modification, protein turnover, chaperones	XP_003589548.1	probable cinnamyl alcohol dehydrogenase 6 [Medicago truncatula]	sp|Q7XWU3|CADH6_ORYSJ;	Probable cinnamyl alcohol dehydrogenase 6 OS=Oryza sativa subsp. japonica OX=39947 GN=CAD6 PE=2 SV=2;	PF08240.12;PF00107.26;PF02826.19	ADH_N;ADH_zinc_N;2-Hacid_dh_C	Alcohol dehydrogenase GroES-like domain;Zinc-binding dehydrogenase;D-isomer specific 2-hydroxyacid dehydrogenase, NAD binding domain
MTR_1g026070		anaphase-promoting complex subunit 11 RING-H2 finger protein	6.508	2.70232	0.00307018	0.0121576	yes	up	0.526667	3.76667	GO:0016021;GO:0016020	CC:integral component of membrane;CC:membrane;	K19037	ATL23	------	------	ENOG41121N2	O:Posttranslational modification, protein turnover, chaperones	AES59809.2	anaphase-promoting complex subunit 11 RING-H2 finger protein [Medicago truncatula]	sp|Q8L9W3|ATL23_ARATH;	E3 ubiquitin-protein ligase ATL23 OS=Arabidopsis thaliana OX=3702 GN=ATL23 PE=1 SV=2;	PF13639.6;PF17123.5;PF12678.7;PF13923.6;PF13920.6;PF00097.25;PF14634.6;PF12861.7;PF14447.6;PF13445.6;PF17120.5	zf-RING_2;zf-RING_11;zf-rbx1;zf-C3HC4_2;zf-C3HC4_3;zf-C3HC4;zf-RING_5;zf-ANAPC11;Prok-RING_4;zf-RING_UBOX;Zn_ribbon_17	Ring finger domain;RING-like zinc finger;RING-H2 zinc finger domain;Zinc finger, C3HC4 type;Zinc finger, C3HC4 type;Zinc finger, C3HC4 type;zinc-RING finger domain;Anaphase-promoting complex subunit 11 RING-H2 finger;Prokaryotic RING finger family 4;RING-type zinc-finger;Zinc-ribbon, C4HC2 type
MTR_1g026140		glutathione S-transferase, amino-terminal domain protein	0.2	-2.32281	7.82369e-06	0.000197366	yes	down	103.547	21.6667	GO:0016740;GO:0004364;GO:0005515	MF:transferase activity;MF:glutathione transferase activity;MF:protein binding;	K00799	GST, gst	map05225;map00480	Hepatocellular carcinoma;Glutathione metabolism	COG0625	S:Function unknown	XP_003589566.1	glutathione S-transferase [Medicago truncatula]	sp|P46423|GSTF_HYOMU;	Glutathione S-transferase OS=Hyoscyamus muticus OX=35626 PE=1 SV=1;	PF02798.20;PF13417.6;PF00043.25;PF13409.6;PF13410.6;PF14497.6	GST_N;GST_N_3;GST_C;GST_N_2;GST_C_2;GST_C_3	Glutathione S-transferase, N-terminal domain;Glutathione S-transferase, N-terminal domain;Glutathione S-transferase, C-terminal domain;Glutathione S-transferase, N-terminal domain;Glutathione S-transferase, C-terminal domain;Glutathione S-transferase, C-terminal domain
MTR_1g026380		prolyl oligopeptidase-like protein	0.119	-3.07037	4.29972e-06	0.000135815	yes	down	65.6733	9.78333	GO:0006508;GO:0004252;GO:0016787;GO:0008236;GO:0070008	BP:proteolysis;MF:serine-type endopeptidase activity;MF:hydrolase activity;MF:serine-type peptidase activity;MF:serine-type exopeptidase activity;	K01322	PREP	------	------	COG1505	E:Amino acid transport and metabolism	XP_013466215.1	prolyl endopeptidase [Medicago truncatula]	sp|P48147|PPCE_HUMAN;	Prolyl endopeptidase OS=Homo sapiens OX=9606 GN=PREP PE=1 SV=2;	PF02897.15;PF00326.21	Peptidase_S9_N;Peptidase_S9	Prolyl oligopeptidase, N-terminal beta-propeller domain;Prolyl oligopeptidase family
MTR_1g026910		sulfite exporter TauE/SafE family protein	0.361	-1.47017	0.000188718	0.0015941	yes	down	227.777	88.8433	GO:0016021;GO:0016020	CC:integral component of membrane;CC:membrane;	------	------	------	------	ENOG4111ME2;ENOG4111QQH	S:Function unknown;	XP_013466258.1	sulfite exporter TauE/SafE family protein 3 [Medicago truncatula]	sp|Q8L7A0|TAUE3_ARATH;	Sulfite exporter TauE/SafE family protein 3 OS=Arabidopsis thaliana OX=3702 GN=At2g25737 PE=2 SV=1;	PF01925.19	TauE	Sulfite exporter TauE/SafE
MTR_1g027710		wall-associated receptor kinase galacturonan-binding protein	0.302	-1.72891	0.00859357	0.0270698	yes	down	1.62333	0.513333	GO:0016310;GO:0016021;GO:0016020;GO:0016301;GO:0030247;GO:0004672;GO:0005524	BP:phosphorylation;CC:integral component of membrane;CC:membrane;MF:kinase activity;MF:polysaccharide binding;MF:protein kinase activity;MF:ATP binding;	K04733	IRAK4	------	------	COG0515	T:Signal transduction mechanisms	KEH40355.1	wall-associated receptor kinase galacturonan-binding protein [Medicago truncatula]	------	------	PF13947.6	GUB_WAK_bind	Wall-associated receptor kinase galacturonan-binding
MTR_1g027820		receptor-like kinase	0.214	-2.22568	4.82999e-05	0.000631947	yes	down	39.8433	9.28	GO:0006468;GO:0016310;GO:0016021;GO:0016020;GO:0016787;GO:0016301;GO:0008889;GO:0004672;GO:0005524	BP:protein phosphorylation;BP:phosphorylation;CC:integral component of membrane;CC:membrane;MF:hydrolase activity;MF:kinase activity;MF:glycerophosphodiester phosphodiesterase activity;MF:protein kinase activity;MF:ATP binding;	K04733	IRAK4	------	------	COG0515	T:Signal transduction mechanisms	XP_013466320.1	rust resistance kinase Lr10 [Medicago truncatula]	sp|P93604|LRK10_WHEAT;	Rust resistance kinase Lr10 OS=Triticum aestivum OX=4565 GN=LRK10 PE=2 SV=1;	PF00069.25;PF07714.17;PF17667.1	Pkinase;Pkinase_Tyr;Pkinase_fungal	Protein kinase domain;Protein tyrosine kinase;Fungal protein kinase
MTR_1g027880		wall-associated receptor kinase galacturonan-binding protein	0.103	-3.27332	0.000618509	0.00370038	yes	down	1.55333	0.163333	GO:0016310;GO:0016021;GO:0016301;GO:0030247;GO:0004672;GO:0005524	BP:phosphorylation;CC:integral component of membrane;MF:kinase activity;MF:polysaccharide binding;MF:protein kinase activity;MF:ATP binding;	K04733	IRAK4	------	------	COG0515	T:Signal transduction mechanisms	KEH40366.1	wall-associated receptor kinase galacturonan-binding protein [Medicago truncatula]	------	------	PF13947.6	GUB_WAK_bind	Wall-associated receptor kinase galacturonan-binding
MTR_1g027890		receptor-like kinase	0.221	-2.18004	0.00262182	0.0107431	yes	down	8.36333	0.67	GO:0006468;GO:0016310;GO:0016021;GO:0016020;GO:0016301;GO:0008889;GO:0004672;GO:0005524	BP:protein phosphorylation;BP:phosphorylation;CC:integral component of membrane;CC:membrane;MF:kinase activity;MF:glycerophosphodiester phosphodiesterase activity;MF:protein kinase activity;MF:ATP binding;	K04733	IRAK4	------	------	COG0515	T:Signal transduction mechanisms	KEH40367.1	receptor-like kinase [Medicago truncatula]	sp|P93604|LRK10_WHEAT;	Rust resistance kinase Lr10 OS=Triticum aestivum OX=4565 GN=LRK10 PE=2 SV=1;	PF00069.25;PF07714.17	Pkinase;Pkinase_Tyr	Protein kinase domain;Protein tyrosine kinase
MTR_1g027950		wall-associated receptor kinase galacturonan-binding protein	0.205	-2.28413	0.000542672	0.00336691	yes	down	5.71333	1.23667	GO:0016310;GO:0016021;GO:0016301;GO:0030247;GO:0004672;GO:0005524	BP:phosphorylation;CC:integral component of membrane;MF:kinase activity;MF:polysaccharide binding;MF:protein kinase activity;MF:ATP binding;	K04733	IRAK4	------	------	COG0515	T:Signal transduction mechanisms	KEH40371.1	wall-associated receptor kinase galacturonan-binding protein [Medicago truncatula]	------	------	PF13947.6	GUB_WAK_bind	Wall-associated receptor kinase galacturonan-binding
MTR_1g027960		receptor-like kinase	0.189	-2.40534	5.58799e-05	0.00069571	yes	down	54.73	11.1433	GO:0006468;GO:0016310;GO:0016021;GO:0016020;GO:0016787;GO:0016301;GO:0008889;GO:0004672;GO:0005524	BP:protein phosphorylation;BP:phosphorylation;CC:integral component of membrane;CC:membrane;MF:hydrolase activity;MF:kinase activity;MF:glycerophosphodiester phosphodiesterase activity;MF:protein kinase activity;MF:ATP binding;	K04733	IRAK4	------	------	COG0515	T:Signal transduction mechanisms	XP_013466331.1	rust resistance kinase Lr10 [Medicago truncatula]	sp|P93604|LRK10_WHEAT;	Rust resistance kinase Lr10 OS=Triticum aestivum OX=4565 GN=LRK10 PE=2 SV=1;	PF00069.25;PF07714.17	Pkinase;Pkinase_Tyr	Protein kinase domain;Protein tyrosine kinase
MTR_1g027970		receptor-like kinase	0.193	-2.37423	1.7665e-05	0.000329415	yes	down	31.0067	6.48333	GO:0006468;GO:0016310;GO:0016021;GO:0016020;GO:0016787;GO:0016301;GO:0008889;GO:0030247;GO:0004672;GO:0005524	BP:protein phosphorylation;BP:phosphorylation;CC:integral component of membrane;CC:membrane;MF:hydrolase activity;MF:kinase activity;MF:glycerophosphodiester phosphodiesterase activity;MF:polysaccharide binding;MF:protein kinase activity;MF:ATP binding;	K04733	IRAK4	------	------	COG0515	T:Signal transduction mechanisms	XP_013466332.1	rust resistance kinase Lr10 [Medicago truncatula]	sp|P93604|LRK10_WHEAT;	Rust resistance kinase Lr10 OS=Triticum aestivum OX=4565 GN=LRK10 PE=2 SV=1;	PF00069.25;PF07714.17;PF13947.6	Pkinase;Pkinase_Tyr;GUB_WAK_bind	Protein kinase domain;Protein tyrosine kinase;Wall-associated receptor kinase galacturonan-binding
MTR_1g028370		cyclic nucleotide-gated ion channel-like protein	0.308	-1.69807	0.00394858	0.0148248	yes	down	5.83333	1.91333	GO:0006811;GO:0055085;GO:0034220;GO:0016021;GO:0016020;GO:0005216	BP:ion transport;BP:transmembrane transport;BP:ion transmembrane transport;CC:integral component of membrane;CC:membrane;MF:ion channel activity;	K05391	CNGC	map04626	Plant-pathogen interaction	ENOG410XPSE	E:Amino acid transport and metabolism	XP_013466363.1	cyclic nucleotide-gated ion channel 1 [Medicago truncatula]	sp|O65717|CNGC1_ARATH;	Cyclic nucleotide-gated ion channel 1 OS=Arabidopsis thaliana OX=3702 GN=CNGC1 PE=1 SV=1;	PF00520.31;PF00027.29	Ion_trans;cNMP_binding	Ion transport protein;Cyclic nucleotide-binding domain
MTR_1g029450		small GTPase family RAB protein	2.094	1.06632	0.000779854	0.00436525	yes	up	11.63	26.3333	GO:0006886;GO:0032482;GO:0005794;GO:0016787;GO:0003924;GO:0005525	BP:intracellular protein transport;BP:Rab protein signal transduction;CC:Golgi apparatus;MF:hydrolase activity;MF:GTPase activity;MF:GTP binding;	K07910	RAB18	------	------	ENOG410XPD0	S:Function unknown	XP_013466434.1	ras-related protein RABC1 [Medicago truncatula]	sp|O23657|RABC1_ARATH;	Ras-related protein RABC1 OS=Arabidopsis thaliana OX=3702 GN=RABC1 PE=1 SV=1;	PF00071.22;PF08477.13;PF00025.21;PF01926.23;PF03193.16;PF04670.12	Ras;Roc;Arf;MMR_HSR1;RsgA_GTPase;Gtr1_RagA	Ras family;Ras of Complex, Roc, domain of DAPkinase;ADP-ribosylation factor family;50S ribosome-binding GTPase;RsgA GTPase;Gtr1/RagA G protein conserved region
MTR_1g029930		LRR receptor-like kinase	0.101	-3.303	0.0126949	0.0366479	yes	down	0.456667	0.05	GO:0006468;GO:0016310;GO:0016021;GO:0016020;GO:0016301;GO:0000166;GO:0004674;GO:0005515;GO:0004672;GO:0005524	BP:protein phosphorylation;BP:phosphorylation;CC:integral component of membrane;CC:membrane;MF:kinase activity;MF:nucleotide binding;MF:protein serine/threonine kinase activity;MF:protein binding;MF:protein kinase activity;MF:ATP binding;	------	------	------	------	COG4886;COG0515	S:Function unknown;	KEH40524.1	LRR receptor-like kinase [Medicago truncatula]	sp|C0LGP4|Y3475_ARATH;	Probable LRR receptor-like serine/threonine-protein kinase At3g47570 OS=Arabidopsis thaliana OX=3702 GN=At3g47570 PE=2 SV=1;	PF00069.25;PF13855.6;PF07714.17;PF12799.7;PF08263.12	Pkinase;LRR_8;Pkinase_Tyr;LRR_4;LRRNT_2	Protein kinase domain;Leucine rich repeat;Protein tyrosine kinase;Leucine Rich repeats;Leucine rich repeat N-terminal domain
MTR_1g030220		GDSL-like lipase/acylhydrolase	4.484	2.16489	0.000635933	0.00377734	yes	up	5.86667	37.2933	GO:0016021;GO:0016787;GO:0016788	CC:integral component of membrane;MF:hydrolase activity;MF:hydrolase activity, acting on ester bonds;	------	------	------	------	ENOG411185Y	S:Function unknown	AES59827.1	GDSL-like lipase/acylhydrolase [Medicago truncatula]	sp|Q7Y1X1|EST_HEVBR;	Esterase OS=Hevea brasiliensis OX=3981 PE=1 SV=1;	PF00657.22	Lipase_GDSL	GDSL-like Lipase/Acylhydrolase
MTR_1g030265		GDSL-like lipase/acylhydrolase	29.091	4.86249	0.00312676	0.0123456	yes	up	0.02	0.816667	GO:0008152;GO:0004560;GO:0016788;GO:0016787	BP:metabolic process;MF:alpha-L-fucosidase activity;MF:hydrolase activity, acting on ester bonds;MF:hydrolase activity;	------	------	------	------	ENOG411185Y	S:Function unknown	KEH40533.1	GDSL-like lipase/acylhydrolase [Medicago truncatula]	sp|Q7Y1X1|EST_HEVBR;	Esterase OS=Hevea brasiliensis OX=3981 PE=1 SV=1;	PF00657.22	Lipase_GDSL	GDSL-like Lipase/Acylhydrolase
MTR_1g030750		quinolinate phosphoribosyltransferase, putative	0.403	-1.31193	0.00643863	0.0216836	yes	down	71.5167	31.84	GO:0009435;GO:0034213;GO:0019363;GO:0005737;GO:0009507;GO:0004514;GO:0003824;GO:0016763;GO:0016740;GO:0016757	BP:NAD biosynthetic process;BP:quinolinate catabolic process;BP:pyridine nucleotide biosynthetic process;CC:cytoplasm;CC:chloroplast;MF:nicotinate-nucleotide diphosphorylas;MF:catalytic activity;MF:transferase activity, transferring pentosyl groups;MF:transferase activity;MF:transferase activity, transferring glycosyl groups;	K00767	nadC, QPRT	map00760	Nicotinate and nicotinamide metabolism	COG0157	H:Coenzyme transport and metabolism	XP_013466509.1	nicotinate-nucleotide pyrophosphorylase [carboxylating], chloroplastic [Medicago truncatula]	sp|Q9ZU32|NADC_ARATH;	Nicotinate-nucleotide pyrophosphorylase [carboxylating], chloroplastic OS=Arabidopsis thaliana OX=3702 GN=QPT PE=2 SV=2;	PF01729.19;PF02749.16	QRPTase_C;QRPTase_N	Quinolinate phosphoribosyl transferase, C-terminal domain;Quinolinate phosphoribosyl transferase, N-terminal domain
MTR_1g030890		auxin efflux carrier family transporter	0.102	-3.29536	2.96681e-06	0.00011255	yes	down	225.49	25.0433	GO:0010315;GO:0009734;GO:0010252;GO:0009926;GO:0055085;GO:0005783;GO:0016021;GO:0016020;GO:0005886;GO:0010329	BP:auxin efflux;BP:auxin-activated signaling pathway;BP:auxin homeostasis;BP:auxin polar transport;BP:transmembrane transport;CC:endoplasmic reticulum;CC:integral component of membrane;CC:membrane;CC:plasma membrane;MF:auxin efflux transmembrane transporter activity;	K13947	PIN	------	------	ENOG410Y9XE	U:Intracellular trafficking, secretion, and vesicular transport	XP_013466518.1	auxin efflux carrier component 3 [Medicago truncatula]	sp|Q8RWZ6|PIN4_ARATH;	Auxin efflux carrier component 4 OS=Arabidopsis thaliana OX=3702 GN=PIN4 PE=1 SV=1;	PF03547.18	Mem_trans	Membrane transport protein
MTR_1g031140		ATP-dependent DNA helicase RecG	0.336	-1.57419	6.94997e-05	0.000806672	yes	down	8.42	3.07333	GO:0006310;GO:0006281;GO:0032508;GO:0004003;GO:0004386;GO:0003676;GO:0005524	BP:DNA recombination;BP:DNA repair;BP:DNA duplex unwinding;MF:ATP-dependent DNA helicase activity;MF:helicase activity;MF:nucleic acid binding;MF:ATP binding;	K03655	recG	map03440	Homologous recombination	ENOG410XQS8	L:Replication, recombination and repair	AES59867.2	ATP-dependent DNA helicase RecG [Medicago truncatula]	sp|F4INA9|RECG_ARATH;	ATP-dependent DNA helicase homolog RECG, chloroplastic OS=Arabidopsis thaliana OX=3702 GN=RECG PE=3 SV=1;	PF00271.31;PF00270.29;PF04851.15	Helicase_C;DEAD;ResIII	Helicase conserved C-terminal domain;DEAD/DEAH box helicase;Type III restriction enzyme, res subunit
MTR_1g031430		receptor-like kinase	0.124	-3.0062	0.00965482	0.029615	yes	down	7.7	1.04	GO:0006468;GO:0016310;GO:0016021;GO:0016787;GO:0008889;GO:0016301;GO:0030247;GO:0004674;GO:0004672;GO:0005524	BP:protein phosphorylation;BP:phosphorylation;CC:integral component of membrane;MF:hydrolase activity;MF:glycerophosphodiester phosphodiesterase activity;MF:kinase activity;MF:polysaccharide binding;MF:protein serine/threonine kinase activity;MF:protein kinase activity;MF:ATP binding;	K04733	IRAK4	------	------	------	------	AES59888.2	receptor-like kinase [Medicago truncatula]	sp|P93604|LRK10_WHEAT;	Rust resistance kinase Lr10 OS=Triticum aestivum OX=4565 GN=LRK10 PE=2 SV=1;	PF00069.25;PF07714.17	Pkinase;Pkinase_Tyr	Protein kinase domain;Protein tyrosine kinase
MTR_1g031450		wall-associated receptor kinase galacturonan-binding protein	0.041	-4.60242	6.29317e-06	0.000170281	yes	down	12.63	0.486667	GO:0006468;GO:0016310;GO:0016021;GO:0016020;GO:0016301;GO:0008889;GO:0030247;GO:0004672;GO:0005524	BP:protein phosphorylation;BP:phosphorylation;CC:integral component of membrane;CC:membrane;MF:kinase activity;MF:glycerophosphodiester phosphodiesterase activity;MF:polysaccharide binding;MF:protein kinase activity;MF:ATP binding;	K04733	IRAK4	------	------	------	------	RHN77987.1	putative glycerophosphodiester phosphodiesterase, protein kinase RLK-Pelle-LRK10L-2 family [Medicago truncatula]	sp|P93604|LRK10_WHEAT;	Rust resistance kinase Lr10 OS=Triticum aestivum OX=4565 GN=LRK10 PE=2 SV=1;	PF07714.17;PF00069.25;PF13947.6	Pkinase_Tyr;Pkinase;GUB_WAK_bind	Protein tyrosine kinase;Protein kinase domain;Wall-associated receptor kinase galacturonan-binding
MTR_1g031460		receptor-like kinase	0.039	-4.67096	0.000160391	0.00142848	yes	down	12.13	0.526667	GO:0006468;GO:0016310;GO:0016021;GO:0008889;GO:0016301;GO:0030247;GO:0004672;GO:0005524	BP:protein phosphorylation;BP:phosphorylation;CC:integral component of membrane;MF:glycerophosphodiester phosphodiesterase activity;MF:kinase activity;MF:polysaccharide binding;MF:protein kinase activity;MF:ATP binding;	K04733	IRAK4	------	------	------	------	AES59891.2	receptor-like kinase [Medicago truncatula]	sp|P93604|LRK10_WHEAT;	Rust resistance kinase Lr10 OS=Triticum aestivum OX=4565 GN=LRK10 PE=2 SV=1;	PF00069.25;PF07714.17;PF13947.6	Pkinase;Pkinase_Tyr;GUB_WAK_bind	Protein kinase domain;Protein tyrosine kinase;Wall-associated receptor kinase galacturonan-binding
MTR_1g031490		wall-associated receptor kinase galacturonan-binding protein	0.089	-3.48584	0.0151997	0.0423494	yes	down	0.533333	0.04	GO:0016310;GO:0016021;GO:0008889;GO:0016301;GO:0030247;GO:0004672;GO:0005524	BP:phosphorylation;CC:integral component of membrane;MF:glycerophosphodiester phosphodiesterase activity;MF:kinase activity;MF:polysaccharide binding;MF:protein kinase activity;MF:ATP binding;	K04733	IRAK4	------	------	------	------	AES59894.1	wall-associated receptor kinase galacturonan-binding protein [Medicago truncatula]	------	------	PF13947.6	GUB_WAK_bind	Wall-associated receptor kinase galacturonan-binding
MTR_1g031510		stress-induced receptor-like kinase	0.115	-3.12629	0.000133592	0.00125621	yes	down	4.20667	0.526667	GO:0006468;GO:0016310;GO:0016021;GO:0016020;GO:0016301;GO:0008889;GO:0030247;GO:0004672;GO:0005524	BP:protein phosphorylation;BP:phosphorylation;CC:integral component of membrane;CC:membrane;MF:kinase activity;MF:glycerophosphodiester phosphodiesterase activity;MF:polysaccharide binding;MF:protein kinase activity;MF:ATP binding;	K04733	IRAK4	------	------	------	------	AES59896.2	stress-induced receptor-like kinase [Medicago truncatula]	sp|P93604|LRK10_WHEAT;	Rust resistance kinase Lr10 OS=Triticum aestivum OX=4565 GN=LRK10 PE=2 SV=1;	PF00069.25;PF07714.17;PF13947.6	Pkinase;Pkinase_Tyr;GUB_WAK_bind	Protein kinase domain;Protein tyrosine kinase;Wall-associated receptor kinase galacturonan-binding
MTR_1g031620		hypothetical protein	0.464	-1.10771	0.0114322	0.0337978	yes	down	68.88	37.7633	GO:0016021	CC:integral component of membrane;	------	------	------	------	ENOG4112DAU	S:Function unknown	XP_003589653.1	uncharacterized protein LOC11418854 [Medicago truncatula]	------	------	PF05875.12;PF03006.20	Ceramidase;HlyIII	Ceramidase;Haemolysin-III related
MTR_1g031690		DNA gyrase subunit A	0.429	-1.22003	0.00250631	0.0103652	yes	down	23.27	10.8933	GO:0009220;GO:0006265;GO:0006259;GO:0009295;GO:0005694;GO:0016853;GO:0061505;GO:0003916;GO:0003677;GO:0003918;GO:0005524	BP:pyrimidine ribonucleotide biosynthetic process;BP:DNA topological change;BP:DNA metabolic process;CC:nucleoid;CC:chromosome;MF:isomerase activity;MF:DNA topoisomerase II activity;MF:DNA topoisomerase activity;MF:DNA binding;MF:DNA topoisomerase type I;MF:ATP binding;	K02469	gyrA	------	------	COG0188	S:Function unknown	XP_003589659.2	DNA gyrase subunit A, chloroplastic/mitochondrial [Medicago truncatula]	sp|Q5YLB5|GYRA_NICBE;	DNA gyrase subunit A, chloroplastic/mitochondrial OS=Nicotiana benthamiana OX=4100 GN=GYRA PE=2 SV=1;	PF00521.20;PF03989.13	DNA_topoisoIV;DNA_gyraseA_C	DNA gyrase/topoisomerase IV, subunit A;DNA gyrase C-terminal domain, beta-propeller
MTR_1g031740		transmembrane protein, putative	0.209	-2.25661	0.000165085	0.00145679	yes	down	157.133	36.3267	GO:0009773;GO:0009535;GO:0010598;GO:0016021;GO:0016020;GO:0009507	BP:photosynthetic electron transport in photosystem I;CC:chloroplast thylakoid membrane;CC:NA;CC:integral component of membrane;CC:membrane;CC:chloroplast;	------	------	------	------	ENOG410Y74U	S:Function unknown	XP_003589664.1	probable NAD(P)H dehydrogenase subunit CRR3, chloroplastic [Medicago truncatula]	sp|Q9ZVE7|CRR3_ARATH;	Probable NA;	------	------	------
MTR_1g031830		NBS-LRR type disease resistance protein	0.412	-1.27914	0.000468508	0.00303893	yes	down	3.10667	1.38	GO:0016787;GO:0043531	MF:hydrolase activity;MF:ADP binding;	------	------	------	------	------	------	KEH40573.1	NBS-LRR type disease resistance protein [Medicago truncatula]	sp|Q9T048|DRL27_ARATH;	Disease resistance protein At4g27190 OS=Arabidopsis thaliana OX=3702 GN=At4g27190 PE=2 SV=1;	PF00931.22;PF05729.12;PF13401.6;PF13191.6	NB-ARC;NACHT;AAA_22;AAA_16	NB-ARC domain;NACHT domain;AAA domain;AAA ATPase domain
MTR_1g032490		limonoid UDP-glucosyltransferase-like protein	0.077	-3.69906	0.00179771	0.00807657	yes	down	1.20667	0.0933333	GO:0043231;GO:0016021;GO:0080043;GO:0016740;GO:0080044;GO:0016758;GO:0008194;GO:0016757;GO:0047913	CC:intracellular membrane-bounded organelle;CC:integral component of membrane;MF:quercetin 3-O-glucosyltransferase activity;MF:transferase activity;MF:quercetin 7-O-glucosyltransferase activity;MF:transferase activity, transferring hexosyl groups;MF:UDP-glycosyltransferase activity;MF:transferase activity, transferring glycosyl groups;MF:gallate 1-beta-glucosyltransferase activity;	------	------	------	------	COG1819	S:Function unknown	RHN78056.1	putative gallate 1-beta-glucosyltransferase [Medicago truncatula]	sp|Q2V6K1|UGT_FRAAN;	Putative UDP-glucose glucosyltransferase OS=Fragaria ananassa OX=3747 GN=GT5 PE=2 SV=1;	PF00201.18	UDPGT	UDP-glucoronosyl and UDP-glucosyl transferase
MTR_1g032560		hypothetical protein	0.134	-2.89463	0.00019604	0.00163511	yes	down	49.4367	7.03333	------	------	------	------	------	------	ENOG41125PF	S:Function unknown	XP_013466593.1	uncharacterized protein LOC25482557 [Medicago truncatula]	------	------	------	------	------
MTR_1g032580		Sec14p-like phosphatidylinositol transfer family protein	2.22	1.15048	0.0116676	0.0343576	yes	up	53.04	125.893	------	------	------	------	------	------	ENOG410Y3Q0	K:Transcription	XP_013466596.1	sec14 cytosolic factor isoform X1 [Medicago truncatula]	sp|Q10137|SEC14_SCHPO;	Sec14 cytosolic factor OS=Schizosaccharomyces pombe;	PF00650.20;PF13716.6	CRAL_TRIO;CRAL_TRIO_2	CRAL/TRIO domain;Divergent CRAL/TRIO domain
MTR_1g033230		OB-fold nucleic acid-binding domain protein	0.397	-1.33442	0.00673662	0.0224439	yes	down	4.42	1.87333	GO:0006310;GO:0000723;GO:0006281;GO:0016233;GO:0000784;GO:0003676;GO:0003678;GO:0005524	BP:DNA recombination;BP:telomere maintenance;BP:DNA repair;BP:telomere capping;CC:nuclear chromosome, telomeric region;MF:nucleic acid binding;MF:DNA helicase activity;MF:ATP binding;	------	------	------	------	ENOG410XYJH	S:Function unknown	XP_013466640.1	CST complex subunit STN1 [Medicago truncatula]	sp|Q9LMK5|STN1_ARATH;	CST complex subunit STN1 OS=Arabidopsis thaliana OX=3702 GN=STN1 PE=1 SV=1;	PF01336.25	tRNA_anti-codon	OB-fold nucleic acid binding domain
MTR_1g033340		zinc finger-like protein	0.109	-3.20203	3.47743e-06	0.000121845	yes	down	29.38	3.45	GO:0003676	MF:nucleic acid binding;	------	------	------	------	ENOG410ZCT7	S:Function unknown	XP_013466645.1	zinc finger protein 7 [Medicago truncatula]	sp|Q39263|ZFP4_ARATH;	Zinc finger protein 4 OS=Arabidopsis thaliana OX=3702 GN=ZFP4 PE=2 SV=2;	PF13912.6	zf-C2H2_6	C2H2-type zinc finger
MTR_1g033660		hypothetical protein	2.593	1.37489	0.000736374	0.00419351	yes	up	14.0967	39.07	------	------	------	------	------	------	------	------	KEH40711.1	hypothetical protein MTR_1g033660 [Medicago truncatula]	------	------	------	------	------
MTR_1g033840		PPR containing plant-like protein	0.226	-2.14743	5.05882e-05	0.000652439	yes	down	25.69	6.15	GO:0005515	MF:protein binding;	------	------	------	------	ENOG410Z7Z7	S:Function unknown	XP_013466685.1	pentatricopeptide repeat-containing protein At5g13770, chloroplastic [Medicago truncatula]	sp|Q66GP4|PP379_ARATH;	Pentatricopeptide repeat-containing protein At5g13770, chloroplastic OS=Arabidopsis thaliana OX=3702 GN=At5g13770 PE=2 SV=1;	PF01535.20;PF13041.6;PF12854.7;PF13812.6;PF17177.4	PPR;PPR_2;PPR_1;PPR_3;PPR_long	PPR repeat;PPR repeat family;PPR repeat;Pentatricopeptide repeat domain;Pentacotripeptide-repeat region of PRORP
MTR_1g034140		senescence-associated nodulin	2.552	1.35135	0.0014441	0.00686765	yes	up	15.4533	42.5633	GO:0055114;GO:0016491;GO:0046872;GO:0051213;GO:0045486	BP:oxidation-reduction process;MF:oxidoreductase activity;MF:metal ion binding;MF:dioxygenase activity;MF:naringenin 3-dioxygenase activity;	------	------	------	------	COG3491	S:Function unknown	XP_013466708.1	protein DMR6-LIKE OXYGENASE 2 isoform X1 [Medicago truncatula]	sp|Q9ZSA8|DLO1_ARATH;	Protein DMR6-LIKE OXYGENASE 1 OS=Arabidopsis thaliana OX=3702 GN=DLO1 PE=1 SV=1;	PF03171.20;PF14226.6	2OG-FeII_Oxy;DIOX_N	2OG-F;non-haem dioxygenase in morphine synthesis N-terminal
MTR_1g034180		pollen-specific LRR extensin-like protein	0.413	-1.27437	0.00712615	0.0234586	yes	down	1.8	0.8	GO:0016740	MF:transferase activity;	------	------	------	------	ENOG410Y973;COG4886	S:Function unknown;	XP_013466713.1	pollen-specific leucine-rich repeat extensin-like protein 3 [Medicago truncatula]	sp|Q9XIL9|PLRX3_ARATH;	Pollen-specific leucine-rich repeat extensin-like protein 3 OS=Arabidopsis thaliana OX=3702 GN=PEX3 PE=2 SV=1;	PF13855.6;PF08263.12;PF12799.7	LRR_8;LRRNT_2;LRR_4	Leucine rich repeat;Leucine rich repeat N-terminal domain;Leucine Rich repeats
MTR_1g034300		extra-large GTP-binding protein	0.032	-4.95336	0.00137123	0.00662036	yes	down	34.0933	1.19667	GO:0007188;GO:0007165;GO:0007186;GO:0005834;GO:0031683;GO:0003924;GO:0000166;GO:0019001;GO:0001664;GO:0005525	BP:adenylate cyclase-modulating G-protein coupled receptor signaling pathway;BP:signal transduction;BP:G-protein coupled receptor signaling pathway;CC:heterotrimeric G-protein complex;MF:G-protein beta/gamma-subunit complex binding;MF:GTPase activity;MF:nucleotide binding;MF:guanyl nucleotide binding;MF:G-protein coupled receptor binding;MF:GTP binding;	------	------	------	------	ENOG410XNVQ	S:Function unknown	XP_013466724.1	extra-large guanine nucleotide-binding protein 1 isoform X1 [Medicago truncatula]	sp|O80462|XLG1_ARATH;	Extra-large guanine nucleotide-binding protein 1 OS=Arabidopsis thaliana OX=3702 GN=XLG1 PE=1 SV=2;	PF00503.20	G-alpha	G-protein alpha subunit
MTR_1g035570		B3 DNA-binding domain protein	3.111	1.63716	0.00829733	0.0263202	yes	up	0.366667	1.06667	GO:0015074;GO:0006355;GO:0006351;GO:0005634;GO:0003677	BP:DNA integration;BP:regulation of transcription, DNA-templated;BP:transcription, DNA-templated;CC:nucleus;MF:DNA binding;	------	------	------	------	ENOG4111D0V	S:Function unknown	KEH40804.1	B3 DNA-binding domain protein [Medicago truncatula]	sp|Q8L3W1|VRN1_ARATH;	B3 domain-containing transcription factor VRN1 OS=Arabidopsis thaliana OX=3702 GN=VRN1 PE=1 SV=1;	PF02362.21	B3	B3 DNA binding domain
MTR_1g037280		sister chromatid cohesion PDS5-like protein	0.344	-1.54016	0.000551093	0.00341064	yes	down	4.11	1.53333	GO:0007064	BP:mitotic sister chromatid cohesion;	K11267	PDS5	------	------	ENOG410XQW7	S:Function unknown	XP_013466862.1	sister chromatid cohesion protein PDS5 homolog A isoform X1 [Medicago truncatula]	sp|A4L9P7|PDS5A_RAT;	Sister chromatid cohesion protein PDS5 homolog A OS=Rattus norvegicus OX=10116 GN=Pds5a PE=1 SV=1;	PF14911.6;PF12717.7	MMS22L_C;Cnd1	S-phase genomic integrity recombination mediator, C-terminal;non-SMC mitotic condensation complex subunit 1
MTR_1g038840		microtubule associated protein, MAP65/ASE1 family protein	0.252	-1.9894	6.15789e-05	0.00073771	yes	down	50.4167	13.8533	GO:0000226;GO:0008017	BP:microtubule cytoskeleton organization;MF:microtubule binding;	K16732	PRC1	------	------	ENOG410YZBK	S:Function unknown	XP_003589752.1	65-kDa microtubule-associated protein 6 [Medicago truncatula]	sp|Q9SIS3|MA656_ARATH;	65-kDa microtubule-associated protein 6 OS=Arabidopsis thaliana OX=3702 GN=MAP65-6 PE=1 SV=1;	PF03999.12	MAP65_ASE1	Microtubule associated protein
MTR_1g038860		PPR containing plant-like protein	0.284	-1.81751	0.00237992	0.00996553	yes	down	1.57333	0.483333	GO:0009451;GO:0005515	BP:RNA modification;MF:protein binding;	------	------	------	------	ENOG410Z7Z7	S:Function unknown	XP_003589755.2	pentatricopeptide repeat-containing protein At2g35030, mitochondrial [Medicago truncatula]	sp|O64766|PP185_ARATH;	Pentatricopeptide repeat-containing protein At2g35030, mitochondrial OS=Arabidopsis thaliana OX=3702 GN=PCMP-E15 PE=2 SV=1;	PF01535.20;PF13041.6;PF12854.7;PF13812.6;PF17177.4	PPR;PPR_2;PPR_1;PPR_3;PPR_long	PPR repeat;PPR repeat family;PPR repeat;Pentatricopeptide repeat domain;Pentacotripeptide-repeat region of PRORP
MTR_1g039990		3-dehydroquinate synthase	0.498	-1.00705	0.00159071	0.00739042	yes	down	21.3733	11.4867	GO:0055114;GO:0009073;GO:0102042;GO:0003856;GO:0016491	BP:oxidation-reduction process;BP:aromatic amino acid family biosynthetic process;MF:dehydroquinate synthase activity;MF:3-dehydroquinate synthase activity;MF:oxidoreductase activity;	------	------	------	------	COG1465	E:Amino acid transport and metabolism	XP_003589825.2	uncharacterized protein LOC11419834 [Medicago truncatula]	sp|O26680|DHQS_METTH;	3-dehydroquinate synthase OS=Methanothermobacter thermautotrophicus;	PF01959.16	DHQS	3-dehydroquinate synthase II
MTR_1g040195		benzyl alcohol O-benzoyltransferase	0.137	-2.86816	0.00012589	0.00120662	yes	down	143.007	21.3	GO:0016740;GO:0016747	MF:transferase activity;MF:transferase activity, transferring acyl groups other than amino-acyl groups;	K19861	BEBT, AMAT	------	------	ENOG410YDJK	S:Function unknown	KEH40970.1	benzyl alcohol O-benzoyltransferase [Medicago truncatula]	sp|Q8GT20|BEBT_TOBAC;	Benzyl alcohol O-benzoyltransferase OS=Nicotiana tabacum OX=4097 GN=HSR201 PE=1 SV=1;	PF02458.15	Transferase	Transferase family
MTR_1g040315		benzyl alcohol O-benzoyltransferase	0.107	-3.21912	0.000993149	0.00520086	yes	down	1.29667	0.143333	GO:0016740;GO:0016746;GO:0016747	MF:transferase activity;MF:transferase activity, transferring acyl groups;MF:transferase activity, transferring acyl groups other than amino-acyl groups;	K19861	BEBT, AMAT	------	------	ENOG410YDJK	S:Function unknown	XP_013466940.1	benzyl alcohol O-benzoyltransferase [Medicago truncatula]	sp|Q8GT20|BEBT_TOBAC;	Benzyl alcohol O-benzoyltransferase OS=Nicotiana tabacum OX=4097 GN=HSR201 PE=1 SV=1;	PF02458.15	Transferase	Transferase family
MTR_1g040555		LRR receptor-like kinase family protein	0.283	-1.81979	0.00151579	0.00712898	yes	down	13.7967	2.92	GO:0006468;GO:0016310;GO:0016021;GO:0016020;GO:0016301;GO:0000166;GO:0005515;GO:0004672;GO:0005524	BP:protein phosphorylation;BP:phosphorylation;CC:integral component of membrane;CC:membrane;MF:kinase activity;MF:nucleotide binding;MF:protein binding;MF:protein kinase activity;MF:ATP binding;	------	------	------	------	COG4886	S:Function unknown	XP_013466960.1	MDIS1-interacting receptor like kinase 2 [Medicago truncatula]	sp|Q8VZG8|MIK2_ARATH;	MDIS1-interacting receptor like kinase 2 OS=Arabidopsis thaliana OX=3702 GN=MIK2 PE=1 SV=3;	PF13855.6;PF12799.7;PF00069.25;PF07714.17;PF08263.12	LRR_8;LRR_4;Pkinase;Pkinase_Tyr;LRRNT_2	Leucine rich repeat;Leucine Rich repeats;Protein kinase domain;Protein tyrosine kinase;Leucine rich repeat N-terminal domain
MTR_1g040575		LRR kinase family protein	0.198	-2.33587	0.000319793	0.00231953	yes	down	6.83667	1.61333	GO:0006468;GO:0016310;GO:0016021;GO:0016301;GO:0005515;GO:0004672;GO:0005524	BP:protein phosphorylation;BP:phosphorylation;CC:integral component of membrane;MF:kinase activity;MF:protein binding;MF:protein kinase activity;MF:ATP binding;	------	------	------	------	------	------	KEH40998.1	LRR kinase family protein [Medicago truncatula]	sp|Q9C9U5|SIS8_ARATH;	Probable serine/threonine-protein kinase SIS8 OS=Arabidopsis thaliana OX=3702 GN=SIS8 PE=1 SV=1;	PF13855.6;PF12799.7;PF00560.33;PF08263.12;PF07714.17	LRR_8;LRR_4;LRR_1;LRRNT_2;Pkinase_Tyr	Leucine rich repeat;Leucine Rich repeats;Leucine Rich Repeat;Leucine rich repeat N-terminal domain;Protein tyrosine kinase
MTR_1g040585		pentatricopeptide (PPR) repeat protein	0.045	-4.47365	2.06584e-06	9.4914e-05	yes	down	38.66	1.77	GO:0008270;GO:0005515	MF:zinc ion binding;MF:protein binding;	------	------	------	------	ENOG410Z7Z7	S:Function unknown	KEH40999.1	pentatricopeptide (PPR) repeat protein [Medicago truncatula]	sp|Q9LFL5|PP390_ARATH;	Pentatricopeptide repeat-containing protein At5g16860 OS=Arabidopsis thaliana OX=3702 GN=PCMP-H92 PE=2 SV=1;	PF13041.6;PF01535.20;PF12854.7;PF13812.6;PF14432.6	PPR_2;PPR;PPR_1;PPR_3;DYW_deaminase	PPR repeat family;PPR repeat;PPR repeat;Pentatricopeptide repeat domain;DYW family of nucleic acid deaminases
MTR_1g040615		LRR receptor-like kinase family protein	0.151	-2.72806	7.36895e-07	5.50695e-05	yes	down	38.2467	9.94667	GO:0006468;GO:0016310;GO:0016021;GO:0016020;GO:0016301;GO:0000166;GO:0005515;GO:0004672;GO:0005524	BP:protein phosphorylation;BP:phosphorylation;CC:integral component of membrane;CC:membrane;MF:kinase activity;MF:nucleotide binding;MF:protein binding;MF:protein kinase activity;MF:ATP binding;	------	------	------	------	COG4886	S:Function unknown	KEH41002.1	LRR receptor-like kinase family protein [Medicago truncatula]	sp|Q8VZG8|MIK2_ARATH;	MDIS1-interacting receptor like kinase 2 OS=Arabidopsis thaliana OX=3702 GN=MIK2 PE=1 SV=3;	PF00069.25;PF13855.6;PF07714.17;PF12799.7;PF08263.12	Pkinase;LRR_8;Pkinase_Tyr;LRR_4;LRRNT_2	Protein kinase domain;Leucine rich repeat;Protein tyrosine kinase;Leucine Rich repeats;Leucine rich repeat N-terminal domain
MTR_1g040675		auxin response factor	0.296	-1.75788	0.00674334	0.0224612	yes	down	47.74	15.9	GO:0006355;GO:0006351;GO:0009734;GO:0005634;GO:0005515	BP:regulation of transcription, DNA-templated;BP:transcription, DNA-templated;BP:auxin-activated signaling pathway;CC:nucleus;MF:protein binding;	K14484	IAA	map04075	Plant hormone signal transduction	ENOG410YIDV	K:Transcription	XP_013466973.1	auxin-induced protein IAA4 [Medicago truncatula]	sp|P32294|AX22B_VIGRR;	Auxin-induced protein 22B OS=Vigna radiata var. radiata OX=3916 GN=AUX22B PE=2 SV=1;	PF02309.16	AUX_IAA	AUX/IAA family
MTR_1g040875		CBL-interacting kinase	3.585	1.84198	0.00176668	0.00798287	yes	up	21.0467	82.2867	GO:0006468;GO:0016310;GO:0007165;GO:0016301;GO:0000166;GO:0004674;GO:0016740;GO:0004672;GO:0005524	BP:protein phosphorylation;BP:phosphorylation;BP:signal transduction;MF:kinase activity;MF:nucleotide binding;MF:protein serine/threonine kinase activity;MF:transferase activity;MF:protein kinase activity;MF:ATP binding;	K12761	SNF1	------	------	COG0515	S:Function unknown	XP_013466988.1	CBL-interacting serine/threonine-protein kinase 7 [Medicago truncatula]	sp|Q9SUL7|CIPK4_ARATH;	CBL-interacting serine/threonine-protein kinase 4 OS=Arabidopsis thaliana OX=3702 GN=CIPK4 PE=1 SV=1;	PF00069.25;PF07714.17;PF03822.14;PF14531.6;PF06293.14	Pkinase;Pkinase_Tyr;NAF;Kinase-like;Kdo	Protein kinase domain;Protein tyrosine kinase;NAF domain;Kinase-like;Lipopolysaccharide kinase
MTR_1g040905		transmembrane protein, putative	3.439	1.78196	1.29327e-05	0.000270997	yes	up	51.68	194.413	GO:0033617;GO:0016020;GO:0016021;GO:0005739	BP:mitochondrial respiratory chain complex IV assembly;CC:membrane;CC:integral component of membrane;CC:mitochondrion;	K18187	PET100F	------	------	ENOG410Z10Y	S:Function unknown	XP_013466989.1	uncharacterized protein LOC25482921 [Medicago truncatula]	------	------	PF09803.9	Pet100	Pet100
MTR_1g041275		hypothetical protein	2.469	1.30384	0.000802369	0.0044396	yes	up	7.28333	19.63	GO:0005982;GO:0009570;GO:0043036;GO:0009507;GO:2001070;GO:0003746	BP:starch metabolic process;CC:chloroplast stroma;CC:starch grain;CC:chloroplast;MF:starch binding;MF:translation elongation factor activity;	------	------	------	------	ENOG410ZI8B	S:Function unknown	XP_013467009.1	uncharacterized protein LOC25482941 [Medicago truncatula]	------	------	------	------	------
MTR_1g041320		50S ribosomal protein L28	0.329	-1.60204	4.8498e-05	0.000633705	yes	down	342.143	121.233	GO:0006412;GO:0009941;GO:0005840;GO:0009570;GO:0016020;GO:0009507;GO:0003735	BP:translation;CC:chloroplast envelope;CC:ribosome;CC:chloroplast stroma;CC:membrane;CC:chloroplast;MF:structural constituent of ribosome;	K02902	RP-L28, MRPL28, rpmB	map03010	Ribosome	COG0227	J:Translation, ribosomal structure and biogenesis	XP_013467015.1	50S ribosomal protein L28, chloroplastic [Medicago truncatula]	sp|O22795|RK28_ARATH;	50S ribosomal protein L28, chloroplastic OS=Arabidopsis thaliana OX=3702 GN=RPL28 PE=2 SV=2;	PF00830.19	Ribosomal_L28	Ribosomal L28 family
MTR_1g041345		eukaryotic translation initiation factor 2c	0.474	-1.07805	8.21803e-05	0.000895306	yes	down	13.29	6.82333	GO:0006413;GO:0031047;GO:0005515;GO:0003676;GO:0003743	BP:translational initiation;BP:gene silencing by RNA;MF:protein binding;MF:nucleic acid binding;MF:translation initiation factor activity;	K11593	ELF2C, AGO	------	------	ENOG410XP07	J:Translation, ribosomal structure and biogenesis	XP_013467018.1	protein argonaute 10 [Medicago truncatula]	sp|Q9XGW1|AGO10_ARATH;	Protein argonaute 10 OS=Arabidopsis thaliana OX=3702 GN=AGO10 PE=1 SV=1;	PF02171.17;PF16486.5;PF02170.22;PF08699.10;PF16488.5;PF16487.5	Piwi;ArgoN;PAZ;ArgoL1;ArgoL2;ArgoMid	Piwi domain;N-terminal domain of argonaute;PAZ domain;Argonaute linker 1 domain;Argonaute linker 2 domain;Mid domain of argonaute
MTR_1g041390		chlorophyllase enzyme	0.234	-2.0978	1.04453e-05	0.000238299	yes	down	27.12	8.53667	GO:0015996;GO:0016787;GO:0047746;GO:0102293	BP:chlorophyll catabolic process;MF:hydrolase activity;MF:chlorophyllase activity;MF:pheophytinase b activity;	K08099	E3.1.1.14	map00860	Porphyrin and chlorophyll metabolism	ENOG4111H5Z	S:Function unknown	XP_013467022.1	chlorophyllase-2, chloroplastic [Medicago truncatula]	sp|Q9M7I7|CLH2_ARATH;	Chlorophyllase-2, chloroplastic OS=Arabidopsis thaliana OX=3702 GN=CLH2 PE=1 SV=1;	PF07224.11;PF12740.7;PF03403.13	Chlorophyllase;Chlorophyllase2;PAF-AH_p_II	Chlorophyllase;Chlorophyllase enzyme;Platelet-activating factor acetylhydrolase, isoform II
MTR_1g041395		auxin canalization protein	0.289	-1.79183	6.65885e-05	0.000781707	yes	down	24.0333	7.98667	GO:0016021;GO:0016020	CC:integral component of membrane;CC:membrane;	------	------	------	------	ENOG4110M78	S:Function unknown	XP_013467023.1	VAN3-binding protein isoform X1 [Medicago truncatula]	sp|Q8W4K5|VAB_ARATH;	VAN3-binding protein OS=Arabidopsis thaliana OX=3702 GN=VAB PE=1 SV=1;	PF05703.11;PF08458.10	Auxin_canalis;PH_2	Auxin canalisation;Plant pleckstrin homology-like region
MTR_1g041410		neurogenic locus notch-like protein	4.167	2.05884	0.000747781	0.00424226	yes	up	8.73667	39.3967	------	------	------	------	------	------	ENOG410YPGF	S:Function unknown	XP_013467030.1	uncharacterized protein LOC25482958 [Medicago truncatula]	------	------	------	------	------
MTR_1g041465		COP1-interacting-like protein	0.387	-1.36798	0.0148447	0.0415351	yes	down	3.87667	1.64	------	------	------	------	------	------	ENOG4111J7I	S:Function unknown	XP_013467040.1	uncharacterized protein LOC25482967 [Medicago truncatula]	sp|O80386|CIP7_ARATH;	COP1-interacting protein 7 OS=Arabidopsis thaliana OX=3702 GN=CIP7 PE=1 SV=1;	------	------	------
MTR_1g041475		phosphatase 2C family protein	9.966	3.31703	0.00366195	0.0139936	yes	up	0.53	5.3	GO:0006470;GO:0003824;GO:0016787;GO:0004722	BP:protein dephosphorylation;MF:catalytic activity;MF:hydrolase activity;MF:protein serine/threonine phosphatase activity;	K19704	PTC1	------	------	COG0631	S:Function unknown	XP_013467041.1	putative protein phosphatase 2C-like protein 44 isoform X2 [Medicago truncatula]	sp|Q9LW60|P2C44_ARATH;	Putative protein phosphatase 2C-like protein 44 OS=Arabidopsis thaliana OX=3702 GN=At3g23360 PE=5 SV=1;	PF00481.21	PP2C	Protein phosphatase 2C
MTR_1g041875		peptide transporter	0.145	-2.78909	0.0132951	0.0379834	yes	down	4.4	0.653333	GO:0055085;GO:0016021;GO:0016020;GO:0015333;GO:0042937;GO:0022857;GO:1904680;GO:0035673	BP:transmembrane transport;CC:integral component of membrane;CC:membrane;MF:peptid;MF:tripeptide transporter activity;MF:transmembrane transporter activity;MF:peptide transmembrane transporter activity;MF:oligopeptide transmembrane transporter activity;	K14638	SLC15A3_4, PHT	------	------	COG3104	E:Amino acid transport and metabolism	XP_013467077.1	protein NRT1/ PTR FAMILY 5.2 [Medicago truncatula]	sp|Q9FNL7|PTR3_ARATH;	Protein NRT1/ PTR FAMILY 5.2 OS=Arabidopsis thaliana OX=3702 GN=NPF5.2 PE=2 SV=1;	PF00854.21	PTR2	POT family
MTR_1g041890		peptide chain release factor, putative	0.474	-1.07761	0.000747684	0.00424414	yes	down	12.0733	6.20667	GO:0043488;GO:0009658;GO:0048255;GO:0016556;GO:0006415;GO:0010190;GO:0009570;GO:0043565;GO:0003730;GO:0003747	BP:regulation of mRNA stability;BP:chloroplast organization;BP:mRNA stabilization;BP:mRNA modification;BP:translational termination;BP:cytochrome b6f complex assembly;CC:chloroplast stroma;MF:sequence-specific DNA binding;MF:mRNA 3'-UTR binding;MF:translation release factor activity;	K02836	prfB	------	------	COG1186	L:Replication, recombination and repair	AES60190.2	peptide chain release factor, putative [Medicago truncatula]	sp|F4J264|PRFB3_ARATH;	Peptide chain release factor PrfB3, chloroplastic OS=Arabidopsis thaliana OX=3702 GN=PRFB3 PE=2 SV=1;	PF03462.18;PF00472.20	PCRF;RF-1	PCRF domain;RF-1 domain
MTR_1g042830		hypothetical protein	8.87	3.149	0.00172632	0.0078373	yes	up	1.47	13.5333	------	------	------	------	------	------	------	------	AES60263.2	hypothetical protein MTR_1g042830 [Medicago truncatula]	------	------	PF06698.11	DUF1192	Protein of unknown function
MTR_1g043040		cytoplasmic-like malate dehydrogenase	2.026	1.01888	0.00171815	0.00780732	yes	up	115.553	255.07	GO:0005975;GO:0019752;GO:0006099;GO:0055114;GO:0044262;GO:0006108;GO:0005737;GO:0016615;GO:0016616;GO:0003824;GO:0030060;GO:0016746;GO:0046554;GO:0016491	BP:carbohydrate metabolic process;BP:carboxylic acid metabolic process;BP:tricarboxylic acid cycle;BP:oxidation-reduction process;BP:cellular carbohydrate metabolic process;BP:malate metabolic process;CC:cytoplasm;MF:malate dehydrogenase activity;MF:oxidoreductase activity, acting on the CH-OH group of donors, NAD or NADP as acceptor;MF:catalytic activity;MF:L-malate dehydrogenase activity;MF:tra…	K00025	MDH1	map00020;map00630;map00620;map00710;map00270	Citrate cycle (TCA cycle);Glyoxylate and dicarboxylate metabolism;Pyruvate metabolism;Carbon fixation in photosynthetic organisms;Cysteine and methionine metabolism	COG0039	S:Function unknown	XP_003590025.1	malate dehydrogenase, cytoplasmic [Medicago truncatula]	sp|O48905|MDHC_MEDSA;	Malate dehydrogenase, cytoplasmic OS=Medicago sativa OX=3879 GN=CMDH PE=2 SV=1;	PF02866.18;PF00056.23	Ldh_1_C;Ldh_1_N	lactate/malate dehydrogenase, alpha/beta C-terminal domain;lactate/malate dehydrogenase, NAD binding domain
MTR_1g043450		CASP-like protein	0.205	-2.28965	0.000360224	0.00251549	yes	down	12.4367	2.98	GO:0016021;GO:0016020;GO:0005886	CC:integral component of membrane;CC:membrane;CC:plasma membrane;	------	------	------	------	ENOG4111818	S:Function unknown	AFK35023.1	unknown [Medicago truncatula]	sp|Q8L7R5|CSPLG_ARATH;	CASP-like protein 5B3 OS=Arabidopsis thaliana OX=3702 GN=At3g23200 PE=2 SV=1;	PF04535.12;PF01284.23	DUF588;MARVEL	Domain of unknown function;Membrane-associating domain
MTR_1g044155		AT hook motif DNA-binding family protein	255.455	7.99692	0.00187723	0.00835203	yes	up	0	1.75667	GO:0005634;GO:0016021;GO:0003700;GO:0003680;GO:0003677	CC:nucleus;CC:integral component of membrane;MF:transcription factor activity, sequence-specific DNA binding;MF:AT DNA binding;MF:DNA binding;	------	------	------	------	ENOG410Y9GR	U:Intracellular trafficking, secretion, and vesicular transport	KEH41146.1	AT hook motif DNA-binding family protein [Medicago truncatula]	sp|Q8GWQ2|AHL20_ARATH;	AT-hook motif nuclear-localized protein 20 OS=Arabidopsis thaliana OX=3702 GN=AHL20 PE=2 SV=1;	PF03479.15	DUF296	Plants and Prokaryotes Conserved
MTR_1g045140		proton gradient regulation protein	0.499	-1.00265	0.0030405	0.0120673	yes	down	136.573	73.1733	GO:0071484;GO:0009637;GO:0010218;GO:0009414;GO:0010114;GO:0010117;GO:0009644;GO:0009773;GO:0009535;GO:0009507;GO:0009055	BP:cellular response to light intensity;BP:response to blue light;BP:response to far red light;BP:response to water deprivation;BP:response to red light;BP:photoprotection;BP:response to high light intensity;BP:photosynthetic electron transport in photosystem I;CC:chloroplast thylakoid membrane;CC:chloroplast;MF:electron carrier activity;	------	------	------	------	ENOG411252E	S:Function unknown	XP_003590158.1	protein PROTON GRADIENT REGULATION 5, chloroplastic [Medicago truncatula]	sp|Q9SL05|PGR5_ARATH;	Protein PROTON GRADIENT REGULATION 5, chloroplastic OS=Arabidopsis thaliana OX=3702 GN=PGR5 PE=1 SV=1;	------	------	------
MTR_1g045510		RNA-binding (RRM/RBD/RNP motif) family protein	0.415	-1.2693	0.000568708	0.00348423	yes	down	217.92	96.39	GO:0019344;GO:0003729;GO:0003723;GO:0003676;GO:0003677	BP:cysteine biosynthetic process;MF:mRNA binding;MF:RNA binding;MF:nucleic acid binding;MF:DNA binding;	------	------	------	------	COG0724;ENOG410Y9PJ	U:Intracellular trafficking, secretion, and vesicular transport;S:Function unknown	XP_003590174.2	28 kDa ribonucleoprotein, chloroplastic [Medicago truncatula]	sp|P28644|ROC1_SPIOL;	28 kDa ribonucleoprotein, chloroplastic OS=Spinacia oleracea OX=3562 PE=1 SV=1;	PF00076.22;PF16367.5	RRM_1;RRM_7	RNA recognition motif.;RNA recognition motif
MTR_1g045550		ammonium transporter 1 protein	0.398	-1.3292	0.00694314	0.0229906	yes	down	100.033	42.3667	GO:0072488;GO:0015696;GO:0016021;GO:0016020;GO:0008519	BP:ammonium transmembrane transport;BP:ammonium transport;CC:integral component of membrane;CC:membrane;MF:ammonium transmembrane transporter activity;	K03320	amt, AMT, MEP	------	------	COG0004	S:Function unknown	XP_003590177.1	ammonium transporter 1 member 1 [Medicago truncatula]	sp|P54144|AMT11_ARATH;	Ammonium transporter 1 member 1 OS=Arabidopsis thaliana OX=3702 GN=AMT1-1 PE=1 SV=1;	PF00909.21	Ammonium_transp	Ammonium Transporter Family
MTR_1g045670		DNA mismatch repair protein	0.436	-1.19759	0.000473924	0.0030634	yes	down	9.05667	4.25	GO:0032042;GO:0006342;GO:0043687;GO:0006298;GO:0016572;GO:0051567;GO:0016444;GO:0032300;GO:0008094;GO:0030983;GO:0005524	BP:mitochondrial DNA metabolic process;BP:chromatin silencing;BP:post-translational protein modification;BP:mismatch repair;BP:histone phosphorylation;BP:histone H3-K9 methylation;BP:somatic cell DNA recombination;CC:mismatch repair complex;MF:DNA-dependent ATPase activity;MF:mismatched DNA binding;MF:ATP binding;	------	------	------	------	COG0249	S:Function unknown	XP_003590183.2	DNA mismatch repair protein MSH1, mitochondrial isoform X1 [Medicago truncatula]	sp|Q84LK0|MSH1_ARATH;	DNA mismatch repair protein MSH1, mitochondrial OS=Arabidopsis thaliana OX=3702 GN=MSH1 PE=1 SV=1;	PF00488.21;PF01624.20;PF13476.6;PF01541.24	MutS_V;MutS_I;AAA_23;GIY-YIG	MutS domain V;MutS domain I;AAA domain;GIY-YIG catalytic domain
MTR_1g046250		coenzyme F420-reducing hydrogenase, beta subunit	0.465	-1.10338	0.00210561	0.00910983	yes	down	54.25	27.64	GO:0033354;GO:0055114;GO:0009507;GO:0090415;GO:0003824;GO:0016491	BP:chlorophyll cycle;BP:oxidation-reduction process;CC:chloroplast;MF:7-hydroxymethyl chlorophyll a reductase activity;MF:catalytic activity;MF:oxidoreductase activity;	K18010	HCAR	map00860	Porphyrin and chlorophyll metabolism	COG1035	C:Energy production and conversion	XP_013467142.1	7-hydroxymethyl chlorophyll a reductase, chloroplastic [Medicago truncatula]	sp|Q8GS60|HCAR_ARATH;	7-hydroxymethyl chlorophyll a reductase, chloroplastic OS=Arabidopsis thaliana OX=3702 GN=HCAR PE=1 SV=1;	PF04432.13;PF04422.13	FrhB_FdhB_C;FrhB_FdhB_N	Coenzyme F420 hydrogenase/dehydrogenase, beta subunit C terminus;Coenzyme F420 hydrogenase/dehydrogenase, beta subunit N-term
MTR_1g046620		ABC1/COQ8 Serine/Threonine kinase	0.356	-1.48913	0.000298232	0.00220662	yes	down	85.4333	33.1567	GO:0006468;GO:0099132;GO:0016310;GO:0070574;GO:0015434;GO:0016787;GO:0016301;GO:0004672;GO:0005524	BP:protein phosphorylation;BP:old GO;BP:phosphorylation;BP:cadmium ion transmembrane transport;MF:cadmium-transporting ATPase activity;MF:hydrolase activity;MF:kinase activity;MF:protein kinase activity;MF:ATP binding;	K08869	ADCK, ABC1	------	------	COG0661	S:Function unknown	XP_013467168.1	uncharacterized protein LOC25483068 [Medicago truncatula]	sp|Q55680|Y005_SYNY3;	Uncharacterized protein sll0005 OS=Synechocystis sp.;	PF03109.16;PF01636.23;PF00069.25	ABC1;APH;Pkinase	ABC1 family;Phosphotransferase enzyme family;Protein kinase domain
MTR_1g046850		ARO1-like protein	0.067	-3.90686	0.00206645	0.00898607	yes	down	37.88	2.73333	GO:0007166;GO:0005886	BP:cell surface receptor signaling pathway;CC:plasma membrane;	------	------	------	------	ENOG4111004	S:Function unknown	KEH41225.1	ARO1-like protein [Medicago truncatula]	------	------	PF00514.23	Arm	Armadillo/beta-catenin-like repeat
MTR_1g047210		3-ketoacyl-CoA thiolase 2, peroxisomal-like protein	5.609	2.48778	2.58735e-05	0.000422044	yes	up	92.74	553.373	GO:0006635;GO:0010124;GO:0005777;GO:0003824;GO:0016740;GO:0016747;GO:0003988;GO:0016746	BP:fatty acid beta-oxidation;BP:phenylacetate catabolic process;CC:peroxisome;MF:catalytic activity;MF:transferase activity;MF:transferase activity, transferring acyl groups other than amino-acyl groups;MF:acetyl-CoA C-acyltransferase activity;MF:transferase activity, transferring acyl groups;	K07513	ACAA1	map04146;map00592;map00280;map01040;map00071	Peroxisome;alpha-Linolenic acid metabolism;Valine, leucine and isoleucine degradation;Biosynthesis of unsaturated fatty acids;Fatty acid degradation	COG0183	K:Transcription	XP_013467214.1	3-ketoacyl-CoA thiolase 2, peroxisomal [Medicago truncatula]	sp|Q56WD9|THIK2_ARATH;	3-ketoacyl-CoA thiolase 2, peroxisomal OS=Arabidopsis thaliana OX=3702 GN=PED1 PE=1 SV=2;	PF00108.23;PF02803.18	Thiolase_N;Thiolase_C	Thiolase, N-terminal domain;Thiolase, C-terminal domain
MTR_1g048370		uricase/urate oxidase/nodulin 35, putative	2.837	1.50432	0.000451039	0.00296431	yes	up	20.1033	61.6333	GO:0019628;GO:0006144;GO:0055114;GO:0005777;GO:0004846;GO:0016491	BP:urate catabolic process;BP:purine nucleobase metabolic process;BP:oxidation-reduction process;CC:peroxisome;MF:urate oxidase activity;MF:oxidoreductase activity;	K00365	uaZ	map00230;map00232	Purine metabolism;Caffeine metabolism	COG3648	Q:Secondary metabolites biosynthesis, transport and catabolism	XP_013467277.1	uricase-2 isozyme 1 [Medicago truncatula]	sp|P34798|URIC1_CANLI;	Uricase-2 isozyme 1 OS=Canavalia lineata OX=28957 PE=2 SV=1;	PF01014.18	Uricase	Uricase
MTR_1g048480		hypothetical protein	9.552	3.25579	0.00370194	0.0141066	yes	up	1.41	12.2833	------	------	------	------	------	------	------	------	KEH41317.1	hypothetical protein MTR_1g048480 [Medicago truncatula]	------	------	------	------	------
MTR_1g048610		ethylene response factor	0.104	-3.26277	0.00283898	0.0114026	yes	down	310.59	36.1333	GO:0006355;GO:0006351;GO:0005634;GO:0003700;GO:0003677	BP:regulation of transcription, DNA-templated;BP:transcription, DNA-templated;CC:nucleus;MF:transcription factor activity, sequence-specific DNA binding;MF:DNA binding;	K09286	EREBP	------	------	ENOG410YIK7;ENOG410Z37D	K:Transcription;	XP_013467284.1	ethylene-responsive transcription factor ERF104 [Medicago truncatula]	sp|Q40478|ERF5_TOBAC;	Ethylene-responsive transcription factor 5 OS=Nicotiana tabacum OX=4097 GN=ERF5 PE=2 SV=1;	PF00847.20	AP2	AP2 domain
MTR_1g048750		transcription factor ORG2-like protein	0.032	-4.97761	0.0165282	0.045231	yes	down	0.356667	0	GO:0006357;GO:0046983;GO:0003677	BP:regulation of transcription from RNA polymerase II promoter;MF:protein dimerization activity;MF:DNA binding;	------	------	------	------	ENOG410YP85;ENOG410ZMQF	K:Transcription;	KEH41330.1	transcription factor ORG2-like protein [Medicago truncatula]	sp|Q9M1K1|ORG2_ARATH;	Transcription factor ORG2 OS=Arabidopsis thaliana OX=3702 GN=ORG2 PE=1 SV=1;	PF00010.26	HLH	Helix-loop-helix DNA-binding domain
MTR_1g048970		pterin-4-alpha-carbinolamine dehydratase	0.203	-2.30278	6.0568e-07	5.00281e-05	yes	down	174.407	38.0567	GO:0006729;GO:0009737;GO:0009651;GO:0110102;GO:0005634;GO:0071944;GO:0009570;GO:0009507;GO:0008124;GO:0016829	BP:tetrahydrobiopterin biosynthetic process;BP:response to abscisic acid;BP:response to salt stress;BP:chloroplast ribulose bisphosphate carboxylase complex assembly;CC:nucleus;CC:cell periphery;CC:chloroplast stroma;CC:chloroplast;MF:4-alpha-hydroxytetrahydrobiopterin dehydratase activity;MF:lyase activity;	K01724	PCBD, phhB	map00790	Folate biosynthesis	ENOG4111XUM	S:Function unknown	XP_013467305.1	probable pterin-4-alpha-carbinolamine dehydratase, chloroplastic [Medicago truncatula]	sp|Q9LU63|ATP1_ARATH;	Probable pterin-4-alpha-carbinolamine dehydratase, chloroplastic OS=Arabidopsis thaliana OX=3702 GN=ATP1 PE=1 SV=1;	PF01329.19	Pterin_4a	Pterin 4 alpha carbinolamine dehydratase
MTR_1g048990		superoxide dismutase	0.329	-1.60433	2.42588e-05	0.000403654	yes	down	806.713	286.603	GO:0007623;GO:0010193;GO:0006979;GO:0019430;GO:0046688;GO:0046686;GO:0009642;GO:0055114;GO:0006801;GO:0009579;GO:0009941;GO:0009507;GO:0009570;GO:0005739;GO:0005737;GO:0005886;GO:0046872;GO:0016491;GO:0019904;GO:0004784;GO:0005507	BP:circadian rhythm;BP:response to ozone;BP:response to oxidative stress;BP:removal of superoxide radicals;BP:response to copper ion;BP:response to cadmium ion;BP:response to light intensity;BP:oxidation-reduction process;BP:superoxide metabolic process;CC:thylakoid;CC:chloroplast envelope;CC:chloroplast;CC:chloroplast stroma;CC:mitochondrion;CC:cytoplasm;CC:plasma membrane;MF:metal ion binding;M…	K04564	SOD2	map04146	Peroxisome	COG0605	S:Function unknown	XP_013467307.1	superoxide dismutase [Fe], chloroplastic isoform X1 [Medicago truncatula]	sp|P28759|SODF_SOYBN;	Superoxide dismutase [Fe], chloroplastic OS=Glycine max OX=3847 GN=SODB PE=2 SV=1;	PF02777.18;PF00081.22	Sod_Fe_C;Sod_Fe_N	Iron/manganese superoxide dismutases, C-terminal domain;Iron/manganese superoxide dismutases, alpha-hairpin domain
MTR_1g049370		acyl-CoA N-acyltransferase (NAT) family protein	2.39	1.25702	0.00139299	0.00668968	yes	up	21.4167	55.79	GO:0016740;GO:0016746;GO:0016747	MF:transferase activity;MF:transferase activity, transferring acyl groups;MF:transferase activity, transferring acyl groups other than amino-acyl groups;	------	------	------	------	COG0454	C:Energy production and conversion	XP_013467327.1	probable acetyltransferase NATA1-like [Medicago truncatula]	sp|Q9ZV06|NATAL_ARATH;	Probable acetyltransferase NATA1-like OS=Arabidopsis thaliana OX=3702 GN=At2g39020 PE=2 SV=1;	PF00583.25;PF13673.7;PF13508.7;PF08445.10;PF13302.7	Acetyltransf_1;Acetyltransf_10;Acetyltransf_7;FR47;Acetyltransf_3	Acetyltransferase;Acetyltransferase;Acetyltransferase;FR47-like protein;Acetyltransferase
MTR_1g050428		urease accessory protein UreD	2.724	1.44578	0.000247969	0.00193003	yes	up	6.02333	18.1867	GO:1905182;GO:0006807;GO:0016151	BP:positive regulation of urease activity;BP:nitrogen compound metabolic process;MF:nickel cation binding;	K03190	ureD, ureH	------	------	COG0829	O:Posttranslational modification, protein turnover, chaperones	XP_013467357.1	urease accessory protein D [Medicago truncatula]	sp|Q7Y0S0|URED_ARATH;	Urease accessory protein D OS=Arabidopsis thaliana OX=3702 GN=URED PE=2 SV=1;	PF01774.17	UreD	UreD urease accessory protein
MTR_1g050462		Na+-bile acid cotransporter	0.233	-2.10324	5.12791e-05	0.000658501	yes	down	40	10.06	GO:0009941;GO:0016021;GO:0016020;GO:0009507	CC:chloroplast envelope;CC:integral component of membrane;CC:membrane;CC:chloroplast;	K14347	SLC10A7, P7	------	------	COG0385	S:Function unknown	XP_013467369.1	probable sodium/metabolite cotransporter BASS4, chloroplastic [Medicago truncatula]	sp|F4IZC4|BASS4_ARATH;	Probable sodium/metabolite cotransporter BASS4, chloroplastic OS=Arabidopsis thaliana OX=3702 GN=BASS4 PE=3 SV=1;	PF13593.6;PF01758.16	SBF_like;SBF	SBF-like CPA transporter family;Sodium Bile acid symporter family
MTR_1g050505		exocyst complex component sec15B	0.467	-1.0981	0.00178677	0.00805044	yes	down	4.8	2.42667	GO:0006893;GO:0006904;GO:0006887;GO:0016020;GO:0000145	BP:Golgi to plasma membrane transport;BP:vesicle docking involved in exocytosis;BP:exocytosis;CC:membrane;CC:exocyst;	K19985	EXOC6, SEC15	------	------	ENOG410XQAE	U:Intracellular trafficking, secretion, and vesicular transport	XP_013467381.1	exocyst complex component SEC15A [Medicago truncatula]	sp|Q9LXX6|SC15A_ARATH;	Exocyst complex component SEC15A OS=Arabidopsis thaliana OX=3702 GN=SEC15A PE=3 SV=2;	PF04091.12;PF01843.19	Sec15;DIL	Exocyst complex subunit Sec15-like;DIL domain
MTR_1g050518		PP2A regulatory subunit TAP46-like protein	4.951	2.30769	0.0108392	0.032421	yes	up	0.456667	2.38	GO:0009966;GO:0005829;GO:0051721	BP:regulation of signal transduction;CC:cytosol;MF:protein phosphatase 2A binding;	K17606	IGBP1, TAP42	------	------	ENOG41110HD	S:Function unknown	XP_013467384.1	PP2A regulatory subunit TAP46 [Medicago truncatula]	sp|D2K8N5|TAP46_NICBE;	PP2A regulatory subunit TAP46 OS=Nicotiana benthamiana OX=4100 GN=TAP46 PE=1 SV=1;	PF04177.12	TAP42	TAP42-like family
MTR_1g050530		RAP annotation release 2, galactose-binding-like domain protein	0.362	-1.46737	5.62435e-05	0.000698488	yes	down	51.79	20.39	------	------	------	------	------	------	ENOG4111PIV	S:Function unknown	XP_003590247.2	uncharacterized protein LOC11430401 [Medicago truncatula]	------	------	PF09366.10	DUF1997	Protein of unknown function
MTR_1g050538		hypothetical protein	2.785	1.47765	0.00161717	0.00748187	yes	up	2.91	8.77333	------	------	------	------	------	------	ENOG4111IE1	S:Function unknown	XP_013467390.1	BLOC-1-related complex subunit 8 homolog [Medicago truncatula]	------	------	PF10167.9	BORCS8	BLOC-1-related complex sub-unit 8
MTR_1g050670		erythroid differentiation-related factor 1, putative	2.636	1.39842	0.00179248	0.00806641	yes	up	2.58333	6.80667	------	------	------	------	------	------	------	------	AES60507.1	erythroid differentiation-related factor 1, putative [Medicago truncatula]	sp|Q3B7T1|EDRF1_HUMAN;	Erythroid differentiation-related factor 1 OS=Homo sapiens OX=9606 GN=EDRF1 PE=1 SV=1;	------	------	------
MTR_1g051180		glutaredoxin (GRX) family protein	0.082	-3.6026	0.000701441	0.00405498	yes	down	1.28667	0.103333	GO:0022900;GO:0045454;GO:0055114;GO:0005623;GO:0015035;GO:0009055	BP:electron transport chain;BP:cell redox homeostasis;BP:oxidation-reduction process;CC:cell;MF:protein disulfide oxidoreductase activity;MF:electron carrier activity;	K17479	GRXCR1	------	------	ENOG4111HAI	O:Posttranslational modification, protein turnover, chaperones	XP_013467422.1	uncharacterized protein At3g28850 [Medicago truncatula]	sp|Q9LH89|Y3885_ARATH;	Uncharacterized protein At3g28850 OS=Arabidopsis thaliana OX=3702 GN=At3g28850 PE=4 SV=1;	PF00462.24	Glutaredoxin	Glutaredoxin
MTR_1g051385		folylpolyglutamate synthase	0.255	-1.97006	4.62382e-05	0.00061114	yes	down	7.7	2.12333	GO:0046901;GO:0009396;GO:0090351;GO:0006730;GO:0009853;GO:0009058;GO:0005737;GO:0005739;GO:0005829;GO:0004326;GO:0046872;GO:0005524	BP:tetrahydrofolylpolyglutamate biosynthetic process;BP:folic acid-containing compound biosynthetic process;BP:seedling development;BP:one-carbon metabolic process;BP:photorespiration;BP:biosynthetic process;CC:cytoplasm;CC:mitochondrion;CC:cytosol;MF:tetrahydrofolylpolyglutamate synthase activity;MF:metal ion binding;MF:ATP binding;	K01930	FPGS	map00790	Folate biosynthesis	COG0285;COG0708	L:Replication, recombination and repair;	XP_013467447.1	folylpolyglutamate synthase isoform X1 [Medicago truncatula]	sp|F4J2K2|FPGS2_ARATH;	Folylpolyglutamate synthase OS=Arabidopsis thaliana OX=3702 GN=FPGS2 PE=1 SV=1;	PF08245.12	Mur_ligase_M	Mur ligase middle domain
MTR_1g052470		transcription factor bHLH122-like protein	2.405	1.26594	0.00956538	0.029383	yes	up	5.03333	14.22	GO:0005634;GO:0046983;GO:0001228	CC:nucleus;MF:protein dimerization activity;MF:transcriptional activator activity, RNA polymerase II transcription regulatory region sequence-specific binding;	------	------	------	------	ENOG410YDYN	K:Transcription	XP_013467539.1	transcription factor bHLH130 [Medicago truncatula]	sp|Q66GR3|BH130_ARATH;	Transcription factor bHLH130 OS=Arabidopsis thaliana OX=3702 GN=BHLH130 PE=1 SV=1;	PF00010.26	HLH	Helix-loop-helix DNA-binding domain
MTR_1g052475		RAB GTPase-like protein A1D	4.243	2.08523	0.000161298	0.00143398	yes	up	2.75667	12.5133	GO:0006886;GO:0032482;GO:0005768;GO:0016787;GO:0003924;GO:0005525	BP:intracellular protein transport;BP:Rab protein signal transduction;CC:endosome;MF:hydrolase activity;MF:GTPase activity;MF:GTP binding;	K07904	RAB11A	map04144	Endocytosis	COG1100	K:Transcription	XP_013467540.1	ras-related protein RABA4d [Medicago truncatula]	sp|Q9LH50|RAA4D_ARATH;	Ras-related protein RABA4d OS=Arabidopsis thaliana OX=3702 GN=RABA4D PE=1 SV=1;	PF00071.22;PF08477.13;PF00025.21;PF01926.23	Ras;Roc;Arf;MMR_HSR1	Ras family;Ras of Complex, Roc, domain of DAPkinase;ADP-ribosylation factor family;50S ribosome-binding GTPase
MTR_1g052535		GTP-binding protein TypA/BipA	0.47	-1.08834	0.000490045	0.00313499	yes	down	471.07	228.607	GO:0006412;GO:0005829;GO:1990904;GO:0016787;GO:0003924;GO:0003746;GO:0005525	BP:translation;CC:cytosol;CC:ribonucleoprotein complex;MF:hydrolase activity;MF:GTPase activity;MF:translation elongation factor activity;MF:GTP binding;	K06207	typA, bipA	------	------	COG1217	T:Signal transduction mechanisms	XP_013467550.1	putative elongation factor TypA-like SVR3, chloroplastic [Medicago truncatula]	sp|F4K410|SVR3_ARATH;	Putative elongation factor TypA-like SVR3, chloroplastic OS=Arabidopsis thaliana OX=3702 GN=SVR3 PE=1 SV=1;	PF00009.27;PF00679.24;PF03144.25;PF01926.23;PF02421.18;PF14492.6;PF00735.18	GTP_EFTU;EFG_C;GTP_EFTU_D2;MMR_HSR1;FeoB_N;EFG_II;Septin	Elongation factor Tu GTP binding domain;Elongation factor G C-terminus;Elongation factor Tu domain 2;50S ribosome-binding GTPase;Ferrous iron transport protein B;Elongation Factor G, domain II;Septin
MTR_1g053160		NADPH-dependent thioredoxin reductase	0.346	-1.53265	3.56291e-05	0.000515973	yes	down	197.323	73.7067	GO:0042744;GO:0010581;GO:0055114;GO:0019430;GO:0010380;GO:0045454;GO:0005737;GO:0009570;GO:0009507;GO:0016671;GO:0008047;GO:0016491;GO:0042802;GO:0004791	BP:hydrogen peroxide catabolic process;BP:regulation of starch biosynthetic process;BP:oxidation-reduction process;BP:removal of superoxide radicals;BP:regulation of chlorophyll biosynthetic process;BP:cell redox homeostasis;CC:cytoplasm;CC:chloroplast stroma;CC:chloroplast;MF:oxidoreductase activity, acting on a sulfur group of donors, disulfide as acceptor;MF:enzyme activator activity;MF:oxidor…	K00384	trxB, TRR	map00450	Selenocompound metabolism	COG0492	L:Replication, recombination and repair	XP_013467601.1	NADPH-dependent thioredoxin reductase 3 [Medicago truncatula]	sp|O22229|TRXB3_ARATH;	NADPH-dependent thioredoxin reductase 3 OS=Arabidopsis thaliana OX=3702 GN=NTRC PE=1 SV=2;	PF07992.14;PF13738.6;PF00070.27;PF00085.20;PF12831.7;PF00890.24;PF00462.24;PF03486.14;PF01134.22;PF01946.17;PF13450.6	Pyr_redox_2;Pyr_redox_3;Pyr_redox;Thioredoxin;FAD_oxidored;FAD_binding_2;Glutaredoxin;HI0933_like;GIDA;Thi4;NAD_binding_8	Pyridine nucleotide-disulphide oxidoreductase;Pyridine nucleotide-disulphide oxidoreductase;Pyridine nucleotide-disulphide oxidoreductase;Thioredoxin;FAD dependent oxidoreductase;FAD binding domain;Glutaredoxin;HI0933-like protein;Glucose inhibited division protein A;Thi4 family;NA
MTR_1g053800		myb-like DNA-binding domain, shaqkyf class protein	0.012	-6.33712	0.00370319	0.0141078	yes	down	0.553333	0	GO:0005634;GO:0003677	CC:nucleus;MF:DNA binding;	------	------	------	------	ENOG410YGDG;ENOG410YG61	S:Function unknown;	XP_013467654.1	myb family transcription factor PHL5 [Medicago truncatula]	sp|B8ANX9|PHR1_ORYSI;	Protein PHOSPHATE STARVATION RESPONSE 1 OS=Oryza sativa subsp. indica OX=39946 GN=PHR1 PE=3 SV=1;	PF00249.31;PF14379.6	Myb_DNA-binding;Myb_CC_LHEQLE	Myb-like DNA-binding domain;MYB-CC type transfactor, LHEQLE motif
MTR_1g054305		homogentisate phytyltransferase	0.297	-1.75124	1.58325e-05	0.000309163	yes	down	99.2167	31.8867	GO:0016021;GO:0016020;GO:0016765;GO:0016740;GO:0102661	CC:integral component of membrane;CC:membrane;MF:transferase activity, transferring alkyl or ary;MF:transferase activity;MF:homogentisate solanyltransferase activity;	K12501	HST	map00130	Ubiquinone and other terpenoid-quinone biosynthesis	COG0382	K:Transcription	XP_013467693.1	homogentisate solanesyltransferase, chloroplastic [Medicago truncatula]	sp|Q1ACB3|HSTC_ARATH;	Homogentisate solanesyltransferase, chloroplastic OS=Arabidopsis thaliana OX=3702 GN=HST PE=1 SV=1;	PF01040.18	UbiA	UbiA prenyltransferase family
MTR_1g054525		disease resistance response protein	0.217	-2.20637	6.18698e-05	0.000739116	yes	down	42.1333	9.78	GO:0048046;GO:0005576	CC:apoplast;CC:extracellular region;	------	------	------	------	ENOG410YIMF;ENOG410YGJA	S:Function unknown;	XP_013467712.1	dirigent protein 22 [Medicago truncatula]	sp|Q9SS03|DIR21_ARATH;	Dirigent protein 21 OS=Arabidopsis thaliana OX=3702 GN=DIR21 PE=3 SV=1;	PF03018.14	Dirigent	Dirigent-like protein
MTR_1g054565		hypothetical protein	3.144	1.65239	0.00408026	0.0152272	yes	up	1.15	3.95667	------	------	------	------	------	------	------	------	AES92604.1	hypothetical protein MTR_4g131870 [Medicago truncatula]	------	------	------	------	------
MTR_1g054570		hypothetical protein	0.229	-2.1275	0.00373485	0.0142048	yes	down	1.67333	0.406667	------	------	------	------	------	------	------	------	XP_024629210.1	uncharacterized protein LOC112417495 [Medicago truncatula]	------	------	------	------	------
MTR_1g054965		carotenoid isomerase	0.446	-1.16575	0.000412492	0.00278463	yes	down	28.3333	13.7767	GO:0016117;GO:0055114;GO:0016853;GO:0046608;GO:0016491	BP:carotenoid biosynthetic process;BP:oxidation-reduction process;MF:isomerase activity;MF:carotenoid isomerase activity;MF:oxidoreductase activity;	K09835	crtISO, crtH	map00906	Carotenoid biosynthesis	COG1233	Q:Secondary metabolites biosynthesis, transport and catabolism	XP_013467775.1	prolycopene isomerase, chloroplastic isoform X1 [Medicago truncatula]	sp|Q9M9Y8|CRTSO_ARATH;	Prolycopene isomerase, chloroplastic OS=Arabidopsis thaliana OX=3702 GN=CRTISO PE=1 SV=2;	PF01593.24;PF13450.6;PF01266.24;PF00890.24;PF01134.22;PF07992.14;PF01946.17	Amino_oxidase;NAD_binding_8;DAO;FAD_binding_2;GIDA;Pyr_redox_2;Thi4	Flavin containing amine oxidoreductase;NA;FAD dependent oxidoreductase;FAD binding domain;Glucose inhibited division protein A;Pyridine nucleotide-disulphide oxidoreductase;Thi4 family
MTR_1g054980		sucrose-6F-phosphate phosphohydrolase	0.344	-1.53964	0.000220629	0.00177564	yes	down	112.727	42.35	GO:0016311;GO:0005986;GO:0016787;GO:0000287;GO:0050307	BP:dephosphorylation;BP:sucrose biosynthetic process;MF:hydrolase activity;MF:magnesium ion binding;MF:sucrose-phosphate phosphatase activity;	K07024	SPP	map00500	Starch and sucrose metabolism	COG0561	Q:Secondary metabolites biosynthesis, transport and catabolism	XP_013467777.1	sucrose-phosphatase 1 [Medicago truncatula]	sp|Q5IH14|SPP1_TOBAC;	Sucrose-phosphatase 1 OS=Nicotiana tabacum OX=4097 GN=SPP1 PE=2 SV=1;	PF05116.13;PF08472.10;PF08282.12;PF03332.13	S6PP;S6PP_C;Hydrolase_3;PMM	Sucrose-6F-phosphate phosphohydrolase;Sucrose-6-phosphate phosphohydrolase C-terminal;haloacid dehalogenase-like hydrolase;Eukaryotic phosphomannomutase
MTR_1g055425		MD-like lipid recognition domain protein/ML domain protein	4.649	2.21691	2.23684e-06	9.86659e-05	yes	up	7.56667	38.99	GO:0032366;GO:0005623;GO:0005622	BP:intracellular sterol transport;CC:cell;CC:intracellular;	------	------	------	------	ENOG4111SSC	S:Function unknown	XP_013467827.1	putative phosphatidylglycerol/phosphatidylinositol transfer protein DDB_G0282179 [Medicago truncatula]	sp|Q54SW1|Y2179_DICDI;	Putative phosphatidylglycerol/phosphatidylinositol transfer protein DDB_G0282179 OS=Dictyostelium discoideum OX=44689 GN=DDB_G0282179 PE=3 SV=2;	PF02221.15	E1_DerP2_DerF2	ML domain
MTR_1g056640		O-glycosyl hydrolase family 17 protein	3.583	1.84132	0.0016316	0.00752645	yes	up	13.3067	50.7767	GO:0005975;GO:0008152;GO:0046658;GO:0016787;GO:0004673;GO:0016798;GO:0004553;GO:0042973	BP:carbohydrate metabolic process;BP:metabolic process;CC:anchored component of plasma membrane;MF:hydrolase activity;MF:protein histidine kinase activity;MF:hydrolase activity, acting on glycosyl bonds;MF:hydrolase activity, hydrolyzing O-glycosyl compounds;MF:glucan endo-1,3-beta-D-glucosidase activity;	------	------	------	------	ENOG410Y94B	S:Function unknown	XP_013467834.1	glucan endo-1,3-beta-glucosidase 14 [Medicago truncatula]	sp|Q9FJU9|E1313_ARATH;	Glucan endo-1,3-beta-glucosidase 13 OS=Arabidopsis thaliana OX=3702 GN=At5g56590 PE=2 SV=1;	PF00332.18;PF07983.13	Glyco_hydro_17;X8	Glycosyl hydrolases family 17;X8 domain
MTR_1g056810		Dof domain zinc finger protein	0.022	-5.50184	0.00620513	0.021095	yes	down	0.446667	0	GO:0006355;GO:0005634;GO:0003677	BP:regulation of transcription, DNA-templated;CC:nucleus;MF:DNA binding;	------	------	------	------	ENOG410YMWI;ENOG410YN7T	S:Function unknown;	XP_013467842.1	dof zinc finger protein DOF3.5 [Medicago truncatula]	sp|Q9SVC5|DOF35_ARATH;	Dof zinc finger protein DOF3.5 OS=Arabidopsis thaliana OX=3702 GN=DOF3.5 PE=3 SV=1;	PF02701.15	zf-Dof	Dof domain, zinc finger
MTR_1g057220		transmembrane protein, putative	0.105	-3.2571	2.73894e-05	0.000436036	yes	down	4.57667	0.51	GO:0016021;GO:0016020	CC:integral component of membrane;CC:membrane;	------	------	------	------	ENOG4111DT9	S:Function unknown	XP_013467863.1	uncharacterized protein LOC25483706 [Medicago truncatula]	------	------	------	------	------
MTR_1g057400		harpin-induced-like protein	0.066	-3.93032	0.00714113	0.0234975	yes	down	8.89667	0.63	GO:0046658;GO:0016021;GO:0016020;GO:0009506	CC:anchored component of plasma membrane;CC:integral component of membrane;CC:membrane;CC:plasmodesma;	------	------	------	------	ENOG410YGQV	S:Function unknown	XP_013467877.1	NDR1/HIN1-like protein 10 [Medicago truncatula]	sp|Q9SJ52|NHL10_ARATH;	NDR1/HIN1-like protein 10 OS=Arabidopsis thaliana OX=3702 GN=NHL10 PE=2 SV=1;	PF03168.13;PF11441.8	LEA_2;MxiM	Late embryogenesis abundant protein;Pilot protein MxiM
MTR_1g057420		late embryogenesis abundant hydroxyproline-rich glycoprotein	0.404	-1.30858	0.000183692	0.00156584	yes	down	258.1	113.463	GO:0046658;GO:0016021;GO:0016020;GO:0009506	CC:anchored component of plasma membrane;CC:integral component of membrane;CC:membrane;CC:plasmodesma;	------	------	------	------	ENOG41119PU	S:Function unknown	XP_013467879.1	NDR1/HIN1-like protein 1 [Medicago truncatula]	sp|Q9SRN0|NHL1_ARATH;	NDR1/HIN1-like protein 1 OS=Arabidopsis thaliana OX=3702 GN=NHL1 PE=2 SV=1;	PF03168.13	LEA_2	Late embryogenesis abundant protein
MTR_1g057460		peptide/nitrate transporter plant	2.711	1.43886	0.00235822	0.00990105	yes	up	10.15	29.1267	GO:0006857;GO:0055085;GO:0016020;GO:0016021;GO:0022857	BP:oligopeptide transport;BP:transmembrane transport;CC:membrane;CC:integral component of membrane;MF:transmembrane transporter activity;	K14638	SLC15A3_4, PHT	------	------	COG3104	E:Amino acid transport and metabolism	XP_013467883.1	protein NRT1/ PTR FAMILY 1.2 isoform X1 [Medicago truncatula]	sp|Q9M817|PTR6_ARATH;	Protein NRT1/ PTR FAMILY 1.2 OS=Arabidopsis thaliana OX=3702 GN=NPF1.2 PE=1 SV=1;	PF00854.21;PF07690.16	PTR2;MFS_1	POT family;Major Facilitator Superfamily
MTR_1g058350		B3 DNA-binding domain protein	4.601	2.2019	0.000287431	0.00214803	yes	up	4.42	21.49	GO:0006355;GO:0006351;GO:0005634;GO:0003677	BP:regulation of transcription, DNA-templated;BP:transcription, DNA-templated;CC:nucleus;MF:DNA binding;	------	------	------	------	ENOG410YIJZ	K:Transcription	KEH41968.1	B3 DNA-binding domain protein [Medicago truncatula]	sp|Q9FNI3|Y5625_ARATH;	B3 domain-containing protein At5g06250 OS=Arabidopsis thaliana OX=3702 GN=At5g06250 PE=3 SV=1;	PF02362.21	B3	B3 DNA binding domain
MTR_1g059660		hypothetical protein	0.216	-2.20861	2.30151e-06	9.96029e-05	yes	down	319.977	75.3167	GO:0009535;GO:0009570	CC:chloroplast thylakoid membrane;CC:chloroplast stroma;	------	------	------	------	ENOG4111ZZF	S:Function unknown	XP_013467963.1	uncharacterized protein LOC25483798 [Medicago truncatula]	------	------	------	------	------
MTR_1g059970		glutathione S-transferase, amino-terminal domain protein	0.14	-2.8315	1.74278e-06	8.6755e-05	yes	down	104.647	17.1633	GO:0022900;GO:0045454;GO:0055114;GO:0016021;GO:0005623;GO:0009507;GO:0016740;GO:0005515;GO:0015035;GO:0009055	BP:electron transport chain;BP:cell redox homeostasis;BP:oxidation-reduction process;CC:integral component of membrane;CC:cell;CC:chloroplast;MF:transferase activity;MF:protein binding;MF:protein disulfide oxidoreductase activity;MF:electron carrier activity;	------	------	------	------	ENOG410XQU1	S:Function unknown	XP_013467987.2	uncharacterized protein LOC25483820 [Medicago truncatula]	------	------	PF13417.6;PF13409.6;PF02798.20;PF00462.24	GST_N_3;GST_N_2;GST_N;Glutaredoxin	Glutathione S-transferase, N-terminal domain;Glutathione S-transferase, N-terminal domain;Glutathione S-transferase, N-terminal domain;Glutaredoxin
MTR_1g060070		iron-sulfur cluster assembly protein IscA	3.021	1.59526	5.68473e-05	0.000702475	yes	up	11.0567	42.0467	GO:0097428;GO:0051536;GO:0005198	BP:protein maturation by iron-sulfur cluster transfer;MF:iron-sulfur cluster binding;MF:structural molecule activity;	K13628	iscA	------	------	COG0316	A:RNA processing and modification	XP_013467994.1	iron-sulfur assembly protein IscA-like 1, mitochondrial [Medicago truncatula]	sp|Q8LBM4|ISAM1_ARATH;	Iron-sulfur assembly protein IscA-like 1, mitochondrial OS=Arabidopsis thaliana OX=3702 GN=At2g16710 PE=2 SV=2;	PF01521.20	Fe-S_biosyn	Iron-sulphur cluster biosynthesis
MTR_1g060360		purple acid phosphatase superfamily protein	203.46	7.6686	0.000317771	0.00230823	yes	up	0.0166667	4.31333	GO:0016311;GO:0016021;GO:0016787;GO:0005515;GO:0046872;GO:0003993	BP:dephosphorylation;CC:integral component of membrane;MF:hydrolase activity;MF:protein binding;MF:metal ion binding;MF:acid phosphatase activity;	------	------	------	------	COG1409	S:Function unknown	XP_013468010.1	purple acid phosphatase 22 [Medicago truncatula]	sp|Q8S340|PPA22_ARATH;	Purple acid phosphatase 22 OS=Arabidopsis thaliana OX=3702 GN=PAP22 PE=2 SV=1;	PF00149.28;PF16656.5;PF14008.6;PF12850.7	Metallophos;Pur_ac_phosph_N;Metallophos_C;Metallophos_2	Calcineurin-like phosphoesterase;Purple acid Phosphatase, N-terminal domain;Iron/zinc purple acid phosphatase-like protein C;Calcineurin-like phosphoesterase superfamily domain
MTR_1g061080		FKBP-type peptidyl-prolyl cis-trans isomerase	0.148	-2.75309	2.88762e-06	0.000111388	yes	down	47.75	7.71333	GO:0000413;GO:0016853;GO:0003755	BP:protein peptidyl-prolyl isomerization;MF:isomerase activity;MF:peptidyl-prolyl cis-trans isomerase activity;	------	------	------	------	COG0545	G:Carbohydrate transport and metabolism	XP_013468054.1	peptidyl-prolyl cis-trans isomerase FKBP17-1, chloroplastic [Medicago truncatula]	sp|O81864|FK171_ARATH;	Peptidyl-prolyl cis-trans isomerase FKBP17-1, chloroplastic OS=Arabidopsis thaliana OX=3702 GN=FKBP17-1 PE=2 SV=1;	PF00254.28	FKBP_C	FKBP-type peptidyl-prolyl cis-trans isomerase
MTR_1g061170		heat shock transcription factor A3	0.182	-2.45692	0.000566075	0.00347237	yes	down	42.6133	8.93667	GO:0010200;GO:0006355;GO:0009408;GO:0005634;GO:0043565;GO:0003700;GO:0003677	BP:response to chitin;BP:regulation of transcription, DNA-templated;BP:response to heat;CC:nucleus;MF:sequence-specific DNA binding;MF:transcription factor activity, sequence-specific DNA binding;MF:DNA binding;	K09419	HSFF	------	------	COG5169	K:Transcription	XP_013468064.1	heat stress transcription factor A-3 isoform X2 [Medicago truncatula]	sp|Q8GYY1|HSFA3_ARATH;	Heat stress transcription factor A-3 OS=Arabidopsis thaliana OX=3702 GN=HSFA3 PE=1 SV=2;	PF00447.17	HSF_DNA-bind	HSF-type DNA-binding
MTR_1g061730		late embryogenesis abundant protein, putative	97.507	6.60744	1.22706e-05	0.000262849	yes	up	0.323333	36.1867	------	------	------	------	------	------	ENOG410Z04U	S:Function unknown	XP_003590405.1	late embryogenesis abundant protein At3g53040 [Medicago truncatula]	------	------	PF02987.16;PF01442.18	LEA_4;Apolipoprotein	Late embryogenesis abundant protein;Apolipoprotein A1/A4/E domain
MTR_1g061800		threonine dehydratase biosynthetic protein	0.475	-1.07351	0.000222465	0.00178559	yes	down	35.16	17.8767	GO:0008652;GO:0006520;GO:0010498;GO:0009097;GO:0009082;GO:0016021;GO:0030170;GO:0004794;GO:0016829	BP:cellular amino acid biosynthetic process;BP:cellular amino acid metabolic process;BP:proteasomal protein catabolic process;BP:isoleucine biosynthetic process;BP:branched-chain amino acid biosynthetic process;CC:integral component of membrane;MF:pyridoxal phosphate binding;MF:L-threonine ammonia-lyase activity;MF:lyase activity;	K01754	E4.3.1.19, ilvA, tdcB	map00260;map00290	Glycine, serine and threonine metabolism;Valine, leucine and isoleucine biosynthesis	COG1171	S:Function unknown	XP_003590411.2	threonine dehydratase biosynthetic, chloroplastic isoform X2 [Medicago truncatula]	sp|Q9ZSS6|THD1_ARATH;	Threonine dehydratase biosynthetic, chloroplastic OS=Arabidopsis thaliana OX=3702 GN=OMR1 PE=1 SV=1;	PF00291.25;PF00585.18	PALP;Thr_dehydrat_C	Pyridoxal-phosphate dependent enzyme;C-terminal regulatory domain of Threonine dehydratase
MTR_1g061840		transmembrane protein, putative	6.33	2.66226	0.000724587	0.00414857	yes	up	0.74	5.03	GO:0016021;GO:0016020;GO:0009707	CC:integral component of membrane;CC:membrane;CC:chloroplast outer membrane;	------	------	------	------	ENOG4111EF2	S:Function unknown	XP_003590414.1	protein CHUP1, chloroplastic [Medicago truncatula]	------	------	------	------	------
MTR_1g061850		FKBP-type peptidyl-prolyl cis-trans isomerase	0.13	-2.94095	1.07903e-06	6.51305e-05	yes	down	308.78	45.5167	GO:0000413;GO:0042631;GO:0009535;GO:0009543;GO:0016853;GO:0003755	BP:protein peptidyl-prolyl isomerization;BP:cellular response to water deprivation;CC:chloroplast thylakoid membrane;CC:chloroplast thylakoid lumen;MF:isomerase activity;MF:peptidyl-prolyl cis-trans isomerase activity;	------	------	------	------	COG0545	S:Function unknown	XP_003590415.2	peptidyl-prolyl cis-trans isomerase FKBP16-4, chloroplastic [Medicago truncatula]	sp|Q9SR70|FK164_ARATH;	Peptidyl-prolyl cis-trans isomerase FKBP16-4, chloroplastic OS=Arabidopsis thaliana OX=3702 GN=FKBP16-4 PE=1 SV=1;	PF00254.28	FKBP_C	FKBP-type peptidyl-prolyl cis-trans isomerase
MTR_1g061870		polyadenylate-binding plant protein, putative	3.534	1.82139	0.00686287	0.0227704	yes	up	0.196667	0.783333	GO:0005737;GO:0005829;GO:1990904;GO:0005634;GO:0008143;GO:0008266;GO:0003723;GO:0003676;GO:0003730	CC:cytoplasm;CC:cytosol;CC:ribonucleoprotein complex;CC:nucleus;MF:pol;MF:pol;MF:RNA binding;MF:nucleic acid binding;MF:mRNA 3'-UTR binding;	K13126	PABPC	map03018;map03013;map03015	RNA degradation;RNA transport;mRNA surveillance pathway	ENOG410XR5X	S:Function unknown	XP_003590417.3	polyadenylate-binding protein 7 [Medicago truncatula]	sp|Q9ZQA8|PABP7_ARATH;	Polyadenylate-binding protein 7 OS=Arabidopsis thaliana OX=3702 GN=PAB7 PE=2 SV=1;	PF00076.22	RRM_1	RNA recognition motif.
MTR_1g062130		cytosine/purine uracil thiamine allantoin permease	0.133	-2.9077	1.93875e-07	3.42069e-05	yes	down	36.73	5.25667	GO:0043100;GO:0055085;GO:0009526;GO:0016020;GO:0016021;GO:0005886;GO:0015205;GO:0022857	BP:pyrimidine nucleobase salvage;BP:transmembrane transport;CC:plastid envelope;CC:membrane;CC:integral component of membrane;CC:plasma membrane;MF:nucleobase transmembrane transporter activity;MF:transmembrane transporter activity;	K03457	TC.NCS1	------	------	COG1953;COG1953	F:Nucleotide transport and metabolism;H:Coenzyme transport and metabolism	XP_003590437.1	purine-uracil permease NCS1 [Medicago truncatula]	sp|Q9LZD0|NCS1_ARATH;	Purine-uracil permease NCS1 OS=Arabidopsis thaliana OX=3702 GN=NCS1 PE=1 SV=1;	PF02133.15	Transp_cyt_pur	Permease for cytosine/purines, uracil, thiamine, allantoin
MTR_1g062160		PLATZ transcription factor family protein	2.244	1.16597	0.00188129	0.00836507	yes	up	3.13	7.60333	GO:0008270	MF:zinc ion binding;	------	------	------	------	ENOG41114HF;ENOG410YG8N	S:Function unknown;	XP_003590439.1	uncharacterized protein At3g50808 isoform X1 [Medicago truncatula]	------	------	PF04640.14	PLATZ	PLATZ transcription factor
MTR_1g062620		glutamate-ammonia ligase-like protein	3.858	1.94773	8.60518e-05	0.000927655	yes	up	36.09	585.427	GO:0006598;GO:0006542;GO:0006807;GO:0016787;GO:0004356;GO:0008134;GO:0003824;GO:0016874	BP:polyamine catabolic process;BP:glutamine biosynthetic process;BP:nitrogen compound metabolic process;MF:hydrolase activity;MF:glutamate-ammonia ligase activity;MF:transcription factor binding;MF:catalytic activity;MF:ligase activity;	------	------	------	------	COG2159	S:Function unknown	KEH42141.1	glutamate-ammonia ligase-like protein [Medicago truncatula]	sp|P38094|FLUG_EMENI;	Protein fluG OS=Emericella nidulans;	PF00120.24;PF04909.14;PF16952.5	Gln-synt_C;Amidohydro_2;Gln-synt_N_2	Glutamine synthetase, catalytic domain;Amidohydrolase;Glutamine synthetase N-terminal domain
MTR_1g062630		allergen Pru protein, putative	0.146	-2.77608	0.00519083	0.0183563	yes	down	2.98	0.456667	------	------	------	------	------	------	ENOG410ZJVY	S:Function unknown	XP_013468105.1	thaumatin-like protein 1b [Medicago truncatula]	sp|P83332|TLP1_PRUPE;	Thaumatin-like protein 1 OS=Prunus persica OX=3760 PE=2 SV=1;	PF00314.17	Thaumatin	Thaumatin family
MTR_1g063260		SAUR-like auxin-responsive family protein	0.037	-4.75796	0.00222245	0.00947242	yes	down	10.4567	0.376667	GO:0009733	BP:response to auxin;	K14488	SAUR	map04075	Plant hormone signal transduction	ENOG4111B1B	S:Function unknown	XP_013468157.1	auxin-induced protein 6B [Medicago truncatula]	sp|Q9LTV3|SAU72_ARATH;	Auxin-responsive protein SAUR72 OS=Arabidopsis thaliana OX=3702 GN=SAUR72 PE=2 SV=1;	PF02519.14	Auxin_inducible	Auxin responsive protein
MTR_1g063350		thylakoid lumenal 15.0 kDa protein	0.175	-2.51414	6.25299e-07	5.03924e-05	yes	down	110.457	20.8767	GO:0031977;GO:0009507	CC:thylakoid lumen;CC:chloroplast;	------	------	------	------	ENOG410XR27	S:Function unknown	XP_013468166.1	thylakoid lumenal 15.0 kDa protein 2, chloroplastic [Medicago truncatula]	sp|Q9LVV5|TL15B_ARATH;	Thylakoid lumenal 15.0 kDa protein 2, chloroplastic OS=Arabidopsis thaliana OX=3702 GN=At5g52970 PE=1 SV=2;	PF04536.14	TPM_phosphatase	TPM domain
MTR_1g063870		TCP family transcription factor	3.949	1.98157	0.000864117	0.00468733	yes	up	0.733333	3.17	GO:0006355;GO:0006351;GO:0005634;GO:0003700;GO:0003677	BP:regulation of transcription, DNA-templated;BP:transcription, DNA-templated;CC:nucleus;MF:transcription factor activity, sequence-specific DNA binding;MF:DNA binding;	------	------	------	------	ENOG410ZNFC	K:Transcription	XP_003590456.1	transcription factor TCP11 [Medicago truncatula]	sp|Q93Z00|TCP14_ARATH;	Transcription factor TCP14 OS=Arabidopsis thaliana OX=3702 GN=TCP14 PE=1 SV=1;	PF03634.13	TCP	TCP family transcription factor
MTR_1g063900		cysteine proteinase superfamily protein	2.848	1.51004	0.00693058	0.0229592	yes	up	22.8833	69.42	GO:0006508;GO:0016579;GO:0016787;GO:0036459;GO:0004843	BP:proteolysis;BP:protein deubiquitination;MF:hydrolase activity;MF:thiol-dependent ubiquitinyl hydrolase activity;MF:thiol-dependent ubiquitin-specific protease activity;	------	------	------	------	ENOG4111QPP;ENOG410XNYW	O:Posttranslational modification, protein turnover, chaperones;	XP_003590457.1	uncharacterized protein LOC11429553 [Medicago truncatula]	sp|Q96G74|OTUD5_HUMAN;	OTU domain-containing protein 5 OS=Homo sapiens OX=9606 GN=OTUD5 PE=1 SV=1;	PF02338.19	OTU	OTU-like cysteine protease
MTR_1g064230		RNA-binding (RRM/RBD/RNP motif) family protein	0.33	-1.59987	9.12049e-05	0.000966778	yes	down	933.78	332.61	GO:1901259;GO:0009535;GO:1990904;GO:0009507;GO:0003723;GO:0003676	BP:chloroplast rRNA processing;CC:chloroplast thylakoid membrane;CC:ribonucleoprotein complex;CC:chloroplast;MF:RNA binding;MF:nucleic acid binding;	K11294	NCL, NSR1	------	------	ENOG410XSGH;COG0724	K:Transcription;	XP_003590481.1	29 kDa ribonucleoprotein A, chloroplastic [Medicago truncatula]	sp|Q08935|ROC1_NICSY;	29 kDa ribonucleoprotein A, chloroplastic OS=Nicotiana sylvestris OX=4096 PE=2 SV=1;	PF00076.22	RRM_1	RNA recognition motif.
MTR_1g064430		auxin response factor 1	0.371	-1.42963	0.000850691	0.00462966	yes	down	11.0467	4.44333	GO:0009734;GO:0009725;GO:0006355;GO:0006351;GO:0005634;GO:0005515;GO:0003677	BP:auxin-activated signaling pathway;BP:response to hormone;BP:regulation of transcription, DNA-templated;BP:transcription, DNA-templated;CC:nucleus;MF:protein binding;MF:DNA binding;	------	------	------	------	ENOG410ZZ2C	K:Transcription	XP_013468193.1	auxin response factor 18 isoform X1 [Medicago truncatula]	sp|Q653H7|ARFR_ORYSJ;	Auxin response factor 18 OS=Oryza sativa subsp. japonica OX=39947 GN=ARF18 PE=2 SV=1;	PF06507.13;PF02362.21;PF02309.16	Auxin_resp;B3;AUX_IAA	Auxin response factor;B3 DNA binding domain;AUX/IAA family
MTR_1g066390		pentameric polyubiquitin	10.083	3.33389	0.000255458	0.0019744	yes	up	31.2967	334.543	GO:0005840;GO:0005515	CC:ribosome;MF:protein binding;	K08770	UBC	------	------	COG5272	O:Posttranslational modification, protein turnover, chaperones	XP_003590494.2	polyubiquitin 11 [Medicago truncatula]	sp|P0CG85|UBI1P_NICSY;	Polyubiquitin OS=Nicotiana sylvestris OX=4096 GN=UBI11 PE=2 SV=1;	PF00240.23;PF11976.8;PF14560.6	ubiquitin;Rad60-SLD;Ubiquitin_2	Ubiquitin family;Ubiquitin-2 like Rad60 SUMO-like;Ubiquitin-like domain
MTR_1g066710		cationic peroxidase	56.72	5.8258	0.00167837	0.00767689	yes	up	0.333333	18.9567	GO:0098869;GO:0006979;GO:0050832;GO:0042744;GO:0055114;GO:0005829;GO:0005576;GO:0009505;GO:0009506;GO:0020037;GO:0046872;GO:0004601;GO:0016491	BP:cellular oxidant detoxification;BP:response to oxidative stress;BP:defense response to fungus;BP:hydrogen peroxide catabolic process;BP:oxidation-reduction process;CC:cytosol;CC:extracellular region;CC:plant-type cell wall;CC:plasmodesma;MF:heme binding;MF:metal ion binding;MF:peroxidase activity;MF:oxidoreductase activity;	K00430	E1.11.1.7	map00940	Phenylpropanoid biosynthesis	ENOG410YHIH	G:Carbohydrate transport and metabolism	XP_013468231.1	peroxidase 21 [Medicago truncatula]	sp|Q42580|PER21_ARATH;	Peroxidase 21 OS=Arabidopsis thaliana OX=3702 GN=PER21 PE=1 SV=1;	PF00141.23	peroxidase	Peroxidase
MTR_1g066850		interactor of constitutive active ROPs-like protein	0.224	-2.15582	0.00345583	0.013367	yes	down	2.40667	0.59	GO:0000160;GO:0016310;GO:0005622;GO:0016301	BP:phosphorelay signal transduction system;BP:phosphorylation;CC:intracellular;MF:kinase activity;	------	------	------	------	ENOG410YE21	S:Function unknown	XP_013468242.1	interactor of constitutive active ROPs 2, chloroplastic [Medicago truncatula]	sp|Q9ZQC5|ICR2_ARATH;	Interactor of constitutive active ROPs 2, chloroplastic OS=Arabidopsis thaliana OX=3702 GN=ICR2 PE=1 SV=1;	PF05701.11	WEMBL	Weak chloroplast movement under blue light
MTR_1g066870		hypothetical protein	0.285	-1.8085	8.47162e-05	0.000917236	yes	down	6.04	1.86333	------	------	------	------	------	------	ENOG410ZNB2	S:Function unknown	KEH42282.1	hypothetical protein MTR_1g066870 [Medicago truncatula]	------	------	------	------	------
MTR_1g066970		RNA-binding (RRM/RBD/RNP motif) family protein, putative	0.281	-1.83203	5.90373e-05	0.00072117	yes	down	17.9333	5.43667	GO:0016567;GO:0030014;GO:0004842;GO:0003723;GO:0003676	BP:protein ubiquitination;CC:CCR4-NOT complex;MF:ubiquitin-protein transferase activity;MF:RNA binding;MF:nucleic acid binding;	K10643	CNOT4, NOT4, MOT2	map03018	RNA degradation	COG5175	T:Signal transduction mechanisms	XP_013468255.1	uncharacterized protein LOC25484052 isoform X2 [Medicago truncatula]	sp|Q09818|YAC4_SCHPO;	Putative general negative regulator of transcription C16C9.04c OS=Schizosaccharomyces pombe;	PF14570.6;PF13920.6;PF00076.22;PF05290.11	zf-RING_4;zf-C3HC4_3;RRM_1;Baculo_IE-1	RING/Ubox like zinc-binding domain;Zinc finger, C3HC4 type;RNA recognition motif.;Baculovirus immediate-early protein
MTR_1g067200		integral membrane protein, TerC family protein	0.205	-2.28292	1.84835e-06	8.96165e-05	yes	down	50.9533	11.28	GO:0016021;GO:0016020	CC:integral component of membrane;CC:membrane;	------	------	------	------	COG0861	P:Inorganic ion transport and metabolism	XP_013468276.1	thylakoid membrane protein TERC, chloroplastic [Medicago truncatula]	sp|F4JZG9|TERC_ARATH;	Thylakoid membrane protein TERC, chloroplastic OS=Arabidopsis thaliana OX=3702 GN=TERC PE=1 SV=1;	PF03741.16	TerC	Integral membrane protein TerC family
MTR_1g067330		flagellin N-methylase	0.414	-1.272	0.00506352	0.0180107	yes	down	13.3067	5.54	GO:0032259;GO:0031514;GO:0008168	BP:methylation;CC:motile cilium;MF:methyltransferase activity;	K06940	K06940	------	------	COG0727	S:Function unknown	XP_013468284.1	uncharacterized protein LOC25484075 [Medicago truncatula]	------	------	PF03692.15	CxxCxxCC	Putative zinc- or iron-chelating domain
MTR_1g068955		enoyl-(acyl carrier) reductase	0.483	-1.0512	0.00523236	0.0184725	yes	down	17.6667	10.2633	GO:0055114;GO:0016491	BP:oxidation-reduction process;MF:oxidoreductase activity;	K00059	fabG	map00780;map00061;map00333	Biotin metabolism;Fatty acid biosynthesis;Prodigiosin biosynthesis	COG1028	S:Function unknown	KEH42381.1	enoyl-(acyl carrier) reductase [Medicago truncatula]	sp|Q9SQR4|ADRC3_ARATH;	NADPH-dependent aldehyde reductase-like protein, chloroplastic OS=Arabidopsis thaliana OX=3702 GN=At3g03980 PE=3 SV=1;	PF13561.6;PF00106.25;PF08659.10	adh_short_C2;adh_short;KR	Enoyl;short chain dehydrogenase;KR domain
MTR_1g068960		PPR containing plant-like protein	0.478	-1.06541	0.00298611	0.0118783	yes	down	13.6067	6.99667	GO:0009793;GO:0009507;GO:0005515	BP:embryo development ending in seed dormancy;CC:chloroplast;MF:protein binding;	------	------	------	------	ENOG410Z7Z7	S:Function unknown	XP_013468345.1	pentatricopeptide repeat-containing protein At3g53700, chloroplastic [Medicago truncatula]	sp|Q9LFF1|PP281_ARATH;	Pentatricopeptide repeat-containing protein At3g53700, chloroplastic OS=Arabidopsis thaliana OX=3702 GN=MEE40 PE=2 SV=1;	PF13041.6;PF12854.7;PF01535.20;PF13812.6;PF17177.4;PF10037.9	PPR_2;PPR_1;PPR;PPR_3;PPR_long;MRP-S27	PPR repeat family;PPR repeat;PPR repeat;Pentatricopeptide repeat domain;Pentacotripeptide-repeat region of PRORP;Mitochondrial 28S ribosomal protein S27
MTR_1g069165		CLIP-associated protein	0.453	-1.14283	0.000763979	0.0043063	yes	down	9.90333	4.84	GO:0005515	MF:protein binding;	K16578	CLASP1_2	------	------	ENOG410ZMY0	U:Intracellular trafficking, secretion, and vesicular transport	XP_013468379.1	CLIP-associated protein [Medicago truncatula]	sp|Q8RWY6|CLASP_ARATH;	CLIP-associated protein OS=Arabidopsis thaliana OX=3702 GN=CLASP PE=1 SV=1;	PF12348.8;PF13646.6;PF02985.22;PF12755.7;PF13513.6;PF12460.8;PF14500.6;PF15799.5	CLASP_N;HEAT_2;HEAT;Vac14_Fab1_bd;HEAT_EZ;MMS19_C;MMS19_N;CCD48	CLASP N terminal;HEAT repeats;HEAT repeat;Vacuolar 14 Fab1-binding region;HEAT-like repeat;RNAPII transcription regulator C-terminal;Dos2-interacting transcription regulator of RNA-Pol-II;Coiled-coil domain-containing protein 48
MTR_1g069235		photosystem I reaction center subunit IV A	0.086	-3.5427	2.32222e-07	3.60646e-05	yes	down	959.087	89.37	GO:0015979;GO:0009522;GO:0009538	BP:photosynthesis;CC:photosystem I;CC:photosystem I reaction center;	K02693	psaE	map00195	Photosynthesis	ENOG41122QJ	C:Energy production and conversion	XP_013468389.1	photosystem I reaction center subunit IV A, chloroplastic [Medicago truncatula]	sp|Q9S714|PSAE2_ARATH;	Photosystem I reaction center subunit IV B, chloroplastic OS=Arabidopsis thaliana OX=3702 GN=PSAE2 PE=2 SV=1;	PF02427.17	PSI_PsaE	Photosystem I reaction centre subunit IV / PsaE
MTR_1g069240		plant/F16A16-150 protein, putative	0.394	-1.34272	9.08012e-05	0.000964901	yes	down	60.2633	25.76	GO:0009658;GO:0016021;GO:0016020;GO:0009507	BP:chloroplast organization;CC:integral component of membrane;CC:membrane;CC:chloroplast;	------	------	------	------	ENOG4111AI9	S:Function unknown	XP_013468390.1	protein LOW PSII ACCUMULATION 1, chloroplastic [Medicago truncatula]	sp|Q9SRY4|LPA1_ARATH;	Protein LOW PSII ACCUMULATION 1, chloroplastic OS=Arabidopsis thaliana OX=3702 GN=LPA1 PE=1 SV=1;	PF11998.8	DUF3493	Low psii accumulation1 / Rep27
MTR_1g069260		transmembrane protein, putative	0.027	-5.23772	0.0157098	0.04345	yes	down	0.413333	0	GO:0006310;GO:0000723;GO:0006281;GO:0016021;GO:0016020;GO:0003678;GO:0005524	BP:DNA recombination;BP:telomere maintenance;BP:DNA repair;CC:integral component of membrane;CC:membrane;MF:DNA helicase activity;MF:ATP binding;	------	------	------	------	------	------	KEH42431.1	transmembrane protein, putative [Medicago truncatula]	------	------	PF02362.21	B3	B3 DNA binding domain
MTR_1g069325		pfkB family carbohydrate kinase	0.081	-3.63382	4.23225e-06	0.000134395	yes	down	23.1167	2.02667	GO:0016310;GO:0046835;GO:0016773;GO:0016301;GO:0016740;GO:0004454	BP:phosphorylation;BP:carbohydrate phosphorylation;MF:phosphotransferase activity, alcohol group as acceptor;MF:kinase activity;MF:transferase activity;MF:ketohexokinase activity;	------	------	------	------	ENOG4111F4Q	G:Carbohydrate transport and metabolism	XP_013468403.1	ribokinase isoform X2 [Medicago truncatula]	sp|Q9H477|RBSK_HUMAN;	Ribokinase OS=Homo sapiens OX=9606 GN=RBKS PE=1 SV=1;	PF00294.24	PfkB	pfkB family carbohydrate kinase
MTR_1g069370		RmlC-like cupins superfamily protein	0.18	-2.47524	2.23617e-05	0.000381235	yes	down	38.9967	7.65333	------	------	------	------	------	------	COG3450	S:Function unknown	XP_013468409.1	uncharacterized protein LOC25484187 [Medicago truncatula]	------	------	PF05899.12	Cupin_3	Protein of unknown function
MTR_1g069570		histone-lysine N-methyltransferase SUVR2-like protein	0.461	-1.1176	0.0183725	0.0491769	yes	down	4.1	2.04333	GO:0034968;GO:0032259;GO:0005634;GO:0005694;GO:0018024;GO:0016740;GO:0008270;GO:0005515;GO:0008168	BP:histone lysine methylation;BP:methylation;CC:nucleus;CC:chromosome;MF:histone-lysine N-methyltransferase activity;MF:transferase activity;MF:zinc ion binding;MF:protein binding;MF:methyltransferase activity;	------	------	------	------	COG2940	S:Function unknown	XP_013468439.1	probable inactive histone-lysine N-methyltransferase SUVR2 isoform X1 [Medicago truncatula]	sp|Q9FNC7|SUVR2_ARATH;	Probable inactive histone-lysine N-methyltransferase SUVR2 OS=Arabidopsis thaliana OX=3702 GN=SUVR2 PE=1 SV=2;	PF10440.9;PF00856.28;PF05033.16	WIYLD;SET;Pre-SET	Ubiquitin-binding WIYLD domain;SET domain;Pre-SET motif
MTR_1g069715		cytochrome P450 family protein	0.182	-2.45687	3.75618e-05	0.000531822	yes	down	6.94	1.37	GO:0007034;GO:0055114;GO:0016021;GO:0004497;GO:0020037;GO:0016705;GO:0005506;GO:0046872;GO:0016491	BP:vacuolar transport;BP:oxidation-reduction process;CC:integral component of membrane;MF:monooxygenase activity;MF:heme binding;MF:oxidoreductase activity, acting on paired donors, with incorporation or reduction of molecular oxygen;MF:iron ion binding;MF:metal ion binding;MF:oxidoreductase activity;	------	------	------	------	COG2124	Q:Secondary metabolites biosynthesis, transport and catabolism	KEH42495.1	cytochrome P450 family protein [Medicago truncatula]	sp|Q9FVS9|C96AF_ARATH;	Alkane hydroxylase MAH1 OS=Arabidopsis thaliana OX=3702 GN=CYP96A15 PE=2 SV=1;	PF00067.22;PF03357.21	p450;Snf7	Cytochrome P450;Snf7
MTR_1g070190		HR-like lesion-inducing protein	3.34	1.73989	2.70613e-05	0.000433126	yes	up	13.1067	48.0767	GO:0016021;GO:0016020	CC:integral component of membrane;CC:membrane;	------	------	------	------	ENOG4111T2N	S:Function unknown	XP_013468528.1	uncharacterized protein LOC25484299 [Medicago truncatula]	------	------	PF05514.11	HR_lesion	HR-like lesion-inducing
MTR_1g070355		FAR1 DNA-binding domain protein	0.059	-4.08428	2.54624e-05	0.000416706	yes	down	3.54667	0.213333	GO:0006355;GO:0008270;GO:0003676;GO:0003677	BP:regulation of transcription, DNA-templated;MF:zinc ion binding;MF:nucleic acid binding;MF:DNA binding;	------	------	------	------	ENOG410Y5S3	S:Function unknown	KEH42590.1	FAR1 DNA-binding domain protein [Medicago truncatula]	sp|Q9SZL8|FRS5_ARATH;	Protein FAR1-RELATED SEQUENCE 5 OS=Arabidopsis thaliana OX=3702 GN=FRS5 PE=1 SV=1;	PF03101.15	FAR1	FAR1 DNA-binding domain
MTR_1g070435		linker histone H1 and h5 family protein	2.158	1.10954	0.000979196	0.00514134	yes	up	44.31	103.293	GO:0006334;GO:0000786;GO:0005694;GO:0005634;GO:0003677	BP:nucleosome assembly;CC:nucleosome;CC:chromosome;CC:nucleus;MF:DNA binding;	K11275	H1_5	------	------	ENOG410XYG5	S:Function unknown	XP_013468570.1	histone H1 [Medicago truncatula]	sp|P08283|H1_PEA;	Histone H1 OS=Pisum sativum OX=3888 PE=2 SV=1;	PF00538.19	Linker_histone	linker histone H1 and H5 family
MTR_1g070480		PRA1 family protein	0.422	-1.24606	0.0102719	0.0311204	yes	down	9.15	4.24	GO:0016021;GO:0016020	CC:integral component of membrane;CC:membrane;	K20359	RABAC1, PRAF1	------	------	COG5130	U:Intracellular trafficking, secretion, and vesicular transport	XP_013468576.1	PRA1 family protein F2 [Medicago truncatula]	sp|Q9C889|PR1F2_ARATH;	PRA1 family protein F2 OS=Arabidopsis thaliana OX=3702 GN=PRA1F2 PE=1 SV=1;	PF03208.19	PRA1	PRA1 family protein
MTR_1g070490		glycosyltransferase family 8 protein	0.206	-2.28009	1.80476e-05	0.000333215	yes	down	7.69667	1.68667	GO:0045489;GO:0071555;GO:0005794;GO:0016021;GO:0000139;GO:0016740;GO:0016757;GO:0047262	BP:pectin biosynthetic process;BP:cell wall organization;CC:Golgi apparatus;CC:integral component of membrane;CC:Golgi membrane;MF:transferase activity;MF:transferase activity, transferring glycosyl groups;MF:polygalacturonate 4-alpha-galacturonosyltransferase activity;	K13648	GAUT	map00520	Amino sugar and nucleotide sugar metabolism	ENOG410YA0P	M:Cell wall/membrane/envelope biogenesis	KEH42614.1	glycosyltransferase family 8 protein [Medicago truncatula]	sp|Q9M9Y5|GAUT6_ARATH;	Probable galacturonosyltransferase 6 OS=Arabidopsis thaliana OX=3702 GN=GAUT6 PE=2 SV=1;	PF01501.20;PF18404.1	Glyco_transf_8;Glyco_transf_24	Glycosyl transferase family 8;Glucosyltransferase 24
MTR_1g070495		photosystem II reaction center W	0.087	-3.52409	1.06195e-07	3.01573e-05	yes	down	2626.98	247.487	GO:0042549;GO:0015979;GO:0009535;GO:0009523;GO:0016021;GO:0016020;GO:0009507	BP:photosystem II stabilization;BP:photosynthesis;CC:chloroplast thylakoid membrane;CC:photosystem II;CC:integral component of membrane;CC:membrane;CC:chloroplast;	K02721	psbW	map00195	Photosynthesis	ENOG410XZ0Y	M:Cell wall/membrane/envelope biogenesis	XP_013468578.1	photosystem II reaction center W protein, chloroplastic [Medicago truncatula]	sp|Q41387|PSBW_SPIOL;	Photosystem II reaction center W protein, chloroplastic OS=Spinacia oleracea OX=3562 GN=psbW PE=1 SV=1;	PF07123.12	PsbW	Photosystem II reaction centre W protein
MTR_1g070830		auxin-responsive AUX/IAA family protein	0.44	-1.18554	0.000105823	0.00106855	yes	down	59.8033	28.3567	GO:0006355;GO:0006351;GO:0009734;GO:0005634;GO:0005515	BP:regulation of transcription, DNA-templated;BP:transcription, DNA-templated;BP:auxin-activated signaling pathway;CC:nucleus;MF:protein binding;	K14484	IAA	map04075	Plant hormone signal transduction	ENOG410YIDV	K:Transcription	XP_003590532.1	auxin-induced protein 22D [Medicago truncatula]	sp|O24542|AX22D_VIGRR;	Auxin-induced protein 22D OS=Vigna radiata var. radiata OX=3916 GN=AUX22D PE=2 SV=1;	PF02309.16	AUX_IAA	AUX/IAA family
MTR_1g070840		single-stranded DNA-binding protein	0.242	-2.04703	8.89815e-06	0.000214145	yes	down	61.2733	16.2833	GO:0051096;GO:0006264;GO:0006260;GO:0005739;GO:0042645;GO:0003677;GO:0003697	BP:positive regulation of helicase activity;BP:mitochondrial DNA replication;BP:DNA replication;CC:mitochondrion;CC:mitochondrial nucleoid;MF:DNA binding;MF:single-stranded DNA binding;	------	------	------	------	ENOG410YC5C	K:Transcription	XP_003590533.2	protein OSB1, mitochondrial [Medicago truncatula]	sp|Q9SX99|OSB1_ARATH;	Protein OSB1, mitochondrial OS=Arabidopsis thaliana OX=3702 GN=OSB1 PE=1 SV=1;	PF00436.25	SSB	Single-strand binding protein family
MTR_1g071110		2-methyl-6-phytylbenzoquinone methyltransferase	0.477	-1.06926	0.000575955	0.00351346	yes	down	149.91	77.9867	GO:0006655;GO:0019761;GO:0032259;GO:0010236;GO:0010189;GO:0009941;GO:0016021;GO:0016020;GO:0009706;GO:0016740;GO:0051741;GO:0008168;GO:0102550	BP:phosphatidylglycerol biosynthetic process;BP:glucosinolate biosynthetic process;BP:methylation;BP:plastoquinone biosynthetic process;BP:vitamin E biosynthetic process;CC:chloroplast envelope;CC:integral component of membrane;CC:membrane;CC:chloroplast inner membrane;MF:transferase activity;MF:2-methyl-6-phytyl-1,4-benzoquinone methyltransferase activity;MF:methyltransferase activity;MF:2-methy…	K12502	VTE3, APG1	map00130	Ubiquinone and other terpenoid-quinone biosynthesis	COG0500	Z:Cytoskeleton	XP_003590558.1	2-methyl-6-phytyl-1,4-hydroquinone methyltransferase, chloroplastic [Medicago truncatula]	sp|Q9LY74|BQMT_ARATH;	2-methyl-6-phytyl-1,4-hydroquinone methyltransferase, chloroplastic OS=Arabidopsis thaliana OX=3702 GN=VTE3 PE=1 SV=1;	PF08241.12;PF13649.6;PF01209.18;PF13847.6;PF08242.12;PF13489.6;PF00398.20	Methyltransf_11;Methyltransf_25;Ubie_methyltran;Methyltransf_31;Methyltransf_12;Methyltransf_23;RrnaAD	Methyltransferase domain;Methyltransferase domain;ubiE/COQ5 methyltransferase family;Methyltransferase domain;Methyltransferase domain;Methyltransferase domain;Ribosomal RNA adenine dimethylase
MTR_1g071430		inhibitor of apoptosis-promoting Bax1 protein	4.599	2.20141	1.65156e-06	8.46153e-05	yes	up	25.1167	124.807	GO:0009826;GO:0009742;GO:0060548;GO:0050832;GO:1905421;GO:0016021;GO:0016020	BP:unidimensional cell growth;BP:brassinosteroid mediated signaling pathway;BP:negative regulation of cell death;BP:defense response to fungus;BP:regulation of plant organ morphogenesis;CC:integral component of membrane;CC:membrane;	K06890	K06890	------	------	COG0670	S:Function unknown	XP_003590585.1	protein LIFEGUARD 4 [Medicago truncatula]	sp|Q9SA63|LFG4_ARATH;	Protein LIFEGUARD 4 OS=Arabidopsis thaliana OX=3702 GN=LFG4 PE=2 SV=1;	PF01027.20	Bax1-I	Inhibitor of apoptosis-promoting Bax1
MTR_1g071470		2OG-Fe(II) oxygenase domain protein, putative	2.097	1.06808	0.00455401	0.0165842	yes	up	1.63333	3.68	GO:0009555;GO:0009506;GO:0016491	BP:pollen development;CC:plasmodesma;MF:oxidoreductase activity;	------	------	------	------	ENOG4111XIV	S:Function unknown	XP_003590590.1	uncharacterized protein LOC11425611 [Medicago truncatula]	------	------	PF03171.20	2OG-FeII_Oxy	2OG-F
MTR_1g072170		ribosome recycling factor	0.26	-1.94506	3.43201e-06	0.000120821	yes	down	307.97	86.0033	GO:0009817;GO:0009658;GO:0009793;GO:0042742;GO:0010027;GO:0032544;GO:0019408;GO:0006412;GO:0009579;GO:0009570;GO:0009507;GO:0005507	BP:defense response to fungus, incompatible interaction;BP:chloroplast organization;BP:embryo development ending in seed dormancy;BP:defense response to bacterium;BP:thylakoid membrane organization;BP:plastid translation;BP:dolichol biosynthetic process;BP:translation;CC:thylakoid;CC:chloroplast stroma;CC:chloroplast;MF:copper ion binding;	K02838	frr, MRRF, RRF	------	------	COG0233	S:Function unknown	XP_003590639.1	ribosome-recycling factor, chloroplastic [Medicago truncatula]	sp|P37706|RRFC_DAUCA;	Ribosome-recycling factor, chloroplastic;	PF01765.19;PF01335.21	RRF;DED	Ribosome recycling factor;Death effector domain
MTR_1g072260		stem-loop-binding protein of 41 kDa protein A	0.138	-2.86032	3.23198e-06	0.000118538	yes	down	865.95	130.013	GO:0019388;GO:0033499;GO:0005829;GO:0016021;GO:0050662;GO:0003978;GO:0003824	BP:galactose catabolic process;BP:galactose catabolic process via UDP-galactose;CC:cytosol;CC:integral component of membrane;MF:coenzyme binding;MF:UDP-glucose 4-epimerase activity;MF:catalytic activity;	------	------	------	------	ENOG410ZXC4	S:Function unknown	XP_003590649.1	chloroplast stem-loop binding protein of 41 kDa a, chloroplastic [Medicago truncatula]	sp|Q9LYA9|CP41A_ARATH;	Chloroplast stem-loop binding protein of 41 kDa a, chloroplastic OS=Arabidopsis thaliana OX=3702 GN=CSP41A PE=1 SV=1;	PF01370.21;PF13460.6	Epimerase;NAD_binding_10	NAD dependent epimerase/dehydratase family;NA
MTR_1g072270		FZO-like protein	0.191	-2.38486	1.66218e-06	8.45781e-05	yes	down	45.06	9.25667	GO:1902478;GO:0034051;GO:0048481;GO:0009793;GO:0042793;GO:0010228;GO:0010027;GO:0035304;GO:0031969;GO:0016021;GO:0009707;GO:0009507;GO:0016787;GO:0003824;GO:0005525	BP:negative regulation of defense response to bacterium, incompatible interaction;BP:negative regulation of plant-type hypersensitive response;BP:plant ovule development;BP:embryo development ending in seed dormancy;BP:transcription from plastid promoter;BP:vegetative to reproductive phase transition of meristem;BP:thylakoid membrane organization;BP:regulation of protein dephosphorylation;CC:chlo…	------	------	------	------	COG0699	S:Function unknown	XP_003590651.1	probable transmembrane GTPase FZO-like, chloroplastic [Medicago truncatula]	sp|Q1KPV0|FZL_ARATH;	Probable transmembrane GTPase FZO-like, chloroplastic OS=Arabidopsis thaliana OX=3702 GN=FZL PE=1 SV=1;	PF00350.23;PF01926.23;PF00009.27	Dynamin_N;MMR_HSR1;GTP_EFTU	Dynamin family;50S ribosome-binding GTPase;Elongation factor Tu GTP binding domain
MTR_1g072860		cyclin-dependent kinase inhibitor family protein	4.461	2.15731	0.000707937	0.00408224	yes	up	0.926667	4.48333	GO:0016310;GO:0010440;GO:0007050;GO:0000956;GO:0045736;GO:0005654;GO:0005634;GO:0016301;GO:0004861	BP:phosphorylation;BP:stomatal lineage progression;BP:cell cycle arrest;BP:nuclear-transcribed mRNA catabolic process;BP:negative regulation of cyclin-dependent protein serine/threonine kinase activity;CC:nucleoplasm;CC:nucleus;MF:kinase activity;MF:cyclin-dependent protein serine/threonine kinase inhibitor activity;	------	------	------	------	ENOG410YIVC	S:Function unknown	XP_003590711.1	cyclin-dependent kinase inhibitor 4 [Medicago truncatula]	sp|Q8GYJ3|KRP4_ARATH;	Cyclin-dependent kinase inhibitor 4 OS=Arabidopsis thaliana OX=3702 GN=KRP4 PE=1 SV=2;	PF02234.19	CDI	Cyclin-dependent kinase inhibitor
MTR_1g073600		ubiquitin-conjugating enzyme	0.331	-1.5961	0.0181505	0.048714	yes	down	2.22333	0.726667	GO:0016021;GO:0004839;GO:0000166;GO:0016740;GO:0016746;GO:0005524	CC:integral component of membrane;MF:ubiquitin activating enzyme activity;MF:nucleotide binding;MF:transferase activity;MF:transferase activity, transferring acyl groups;MF:ATP binding;	K10576	UBE2H, UBC8	map04120	Ubiquitin mediated proteolysis	ENOG410XRC5	S:Function unknown	KEH42676.1	ubiquitin-conjugating enzyme [Medicago truncatula]	sp|P42748|UBC4_ARATH;	Ubiquitin-conjugating enzyme E2 4 OS=Arabidopsis thaliana OX=3702 GN=UBC4 PE=2 SV=2;	PF00179.26	UQ_con	Ubiquitin-conjugating enzyme
MTR_1g073940		HR-like lesion-inducing protein	2.101	1.07133	0.000111461	0.00110785	yes	up	63.7767	140.143	GO:0016021;GO:0016020	CC:integral component of membrane;CC:membrane;	------	------	------	------	ENOG410YQTQ	S:Function unknown	KEH42703.1	HR-like lesion-inducing protein [Medicago truncatula]	------	------	PF05514.11	HR_lesion	HR-like lesion-inducing
MTR_1g074170		electron transfer flavoprotein subunit beta	8.41	3.07203	8.61242e-07	5.90357e-05	yes	up	14.8233	133.3	GO:0022900;GO:0009055	BP:electron transport chain;MF:electron carrier activity;	K03521	fixA, etfB	------	------	COG2086	C:Energy production and conversion	XP_013468684.1	electron transfer flavoprotein subunit beta, mitochondrial [Medicago truncatula]	sp|Q9LSW8|ETFB_ARATH;	Electron transfer flavoprotein subunit beta, mitochondrial OS=Arabidopsis thaliana OX=3702 GN=ETFB PE=1 SV=1;	PF01012.21	ETF	Electron transfer flavoprotein domain
MTR_1g074310		ethylene response factor	42.969	5.42524	0.00864355	0.0271813	yes	up	0	0.923333	GO:0010200;GO:0006355;GO:0006351;GO:0005634;GO:0003700;GO:0003677	BP:response to chitin;BP:regulation of transcription, DNA-templated;BP:transcription, DNA-templated;CC:nucleus;MF:transcription factor activity, sequence-specific DNA binding;MF:DNA binding;	------	------	------	------	ENOG410YYI7;ENOG410YQAX	K:Transcription;	XP_013468695.1	ethylene-responsive transcription factor ERF098 [Medicago truncatula]	sp|Q9LTC5|ERF98_ARATH;	Ethylene-responsive transcription factor ERF098 OS=Arabidopsis thaliana OX=3702 GN=ERF098 PE=1 SV=1;	PF00847.20	AP2	AP2 domain
MTR_1g074370		ethylene-responsive transcription factor 1B	17.362	4.11787	8.89709e-05	0.000949851	yes	up	1.12	21.1933	GO:0006355;GO:0006351;GO:0005634;GO:0003700;GO:0003677	BP:regulation of transcription, DNA-templated;BP:transcription, DNA-templated;CC:nucleus;MF:transcription factor activity, sequence-specific DNA binding;MF:DNA binding;	K14516	ERF1	map04016;map04075	MAPK signaling pathway - plant;Plant hormone signal transduction	ENOG410YJNR	K:Transcription	XP_013468697.1	ethylene-responsive transcription factor 1B [Medicago truncatula]	sp|Q8LDC8|ERF92_ARATH;	Ethylene-responsive transcription factor 1B OS=Arabidopsis thaliana OX=3702 GN=ERF1B PE=1 SV=2;	PF00847.20	AP2	AP2 domain
MTR_1g074930		high affinity inorganic phosphate transporter	0.079	-3.66354	7.02152e-05	0.000812448	yes	down	136.88	11.65	GO:0006817;GO:0055085;GO:0016021;GO:0016020;GO:0016787;GO:0005315;GO:0022857	BP:phosphate ion transport;BP:transmembrane transport;CC:integral component of membrane;CC:membrane;MF:hydrolase activity;MF:inorganic phosphate transmembrane transporter activity;MF:transmembrane transporter activity;	K08176	PHO84	------	------	ENOG410ZVN7	G:Carbohydrate transport and metabolism	XP_003590758.1	probable inorganic phosphate transporter 1-3 [Medicago truncatula]	sp|Q96303|PHT14_ARATH;	Inorganic phosphate transporter 1-4 OS=Arabidopsis thaliana OX=3702 GN=PHT1-4 PE=1 SV=1;	PF00083.24;PF07690.16;PF06779.14	Sugar_tr;MFS_1;MFS_4	Sugar;Major Facilitator Superfamily;Uncharacterised MFS-type transporter YbfB
MTR_1g075260		P-loop nucleoside triphosphate hydrolase superfamily protein	0.159	-2.65168	3.06349e-05	0.000466771	yes	down	7.89333	1.34667	GO:0016310;GO:0016787;GO:0016301;GO:0005524	BP:phosphorylation;MF:hydrolase activity;MF:kinase activity;MF:ATP binding;	------	------	------	------	ENOG4111S2X	S:Function unknown	XP_003590787.1	uncharacterized protein LOC11434156 isoform X1 [Medicago truncatula]	------	------	PF06414.12;PF13671.6	Zeta_toxin;AAA_33	Zeta toxin;AAA domain
MTR_1g075530		embryo sac development arrest protein	2.167	1.11589	0.0181784	0.0487712	yes	up	1.89667	4.37667	GO:0009793;GO:0009561	BP:embryo development ending in seed dormancy;BP:megagametogenesis;	------	------	------	------	ENOG410YUYP	C:Energy production and conversion	XP_003590815.1	uncharacterized protein LOC11424446 [Medicago truncatula]	------	------	------	------	------
MTR_1g075900		S-adenosylmethionine-dependent methyltransferase, putative	0.362	-1.46597	3.06277e-05	0.000466901	yes	down	38.9633	15.14	GO:0032259;GO:0005794;GO:0005802;GO:0016021;GO:0016020;GO:0005768;GO:0016740;GO:0008168	BP:methylation;CC:Golgi apparatus;CC:trans-Golgi network;CC:integral component of membrane;CC:membrane;CC:endosome;MF:transferase activity;MF:methyltransferase activity;	------	------	------	------	ENOG410YDXK	S:Function unknown	XP_003590851.2	probable methyltransferase PMT8 [Medicago truncatula]	sp|Q940J9|PMT8_ARATH;	Probable methyltransferase PMT8 OS=Arabidopsis thaliana OX=3702 GN=At1g04430 PE=2 SV=1;	PF03141.16;PF08241.12;PF13649.6	Methyltransf_29;Methyltransf_11;Methyltransf_25	Putative S-adenosyl-L-methionine-dependent methyltransferase;Methyltransferase domain;Methyltransferase domain
MTR_1g076270		auxin response factor	0.293	-1.77175	0.00878687	0.0275391	yes	down	25.3233	8.07333	GO:0006355;GO:0006351;GO:0009734;GO:0005634;GO:0005515	BP:regulation of transcription, DNA-templated;BP:transcription, DNA-templated;BP:auxin-activated signaling pathway;CC:nucleus;MF:protein binding;	K14484	IAA	map04075	Plant hormone signal transduction	ENOG410YIDV	K:Transcription	XP_003591816.1	auxin-induced protein 22B [Medicago truncatula]	sp|P32294|AX22B_VIGRR;	Auxin-induced protein 22B OS=Vigna radiata var. radiata OX=3916 GN=AUX22B PE=2 SV=1;	PF02309.16	AUX_IAA	AUX/IAA family
MTR_1g076310		30S ribosomal S16-like protein	0.258	-1.95262	1.33875e-05	0.000277793	yes	down	766.86	213.923	GO:0009793;GO:0006412;GO:0009941;GO:0009536;GO:0005840;GO:0005622;GO:0009507;GO:0003735;GO:0019904	BP:embryo development ending in seed dormancy;BP:translation;CC:chloroplast envelope;CC:plastid;CC:ribosome;CC:intracellular;CC:chloroplast;MF:structural constituent of ribosome;MF:protein domain specific binding;	K02959	RP-S16, MRPS16, rpsP	map03010	Ribosome	COG0228	J:Translation, ribosomal structure and biogenesis	XP_013468748.1	30S ribosomal protein S16-1, chloroplastic [Medicago truncatula]	sp|O65686|RS16A_ARATH;	30S ribosomal protein S16-1, chloroplastic OS=Arabidopsis thaliana OX=3702 GN=RPS16-1 PE=2 SV=1;	PF00886.19	Ribosomal_S16	Ribosomal protein S16
MTR_1g076400		E3 ubiquitin ligase PUB14, putative	0.161	-2.63628	0.000626015	0.00373555	yes	down	18.3867	3.24	GO:0016567;GO:0004842;GO:0016740;GO:0016746;GO:0005515;GO:0016874	BP:protein ubiquitination;MF:ubiquitin-protein transferase activity;MF:transferase activity;MF:transferase activity, transferring acyl groups;MF:protein binding;MF:ligase activity;	------	------	------	------	ENOG41107WR	S:Function unknown	XP_013468759.1	U-box domain-containing protein 44 [Medicago truncatula]	sp|Q9LM76|PUB44_ARATH;	U-box domain-containing protein 44 OS=Arabidopsis thaliana OX=3702 GN=PUB44 PE=1 SV=1;	PF04564.15;PF13513.6;PF05659.11	U-box;HEAT_EZ;RPW8	U-box domain;HEAT-like repeat;Arabidopsis broad-spectrum mildew resistance protein RPW8
MTR_1g076570		2-methyl-6-phytylbenzoquinone methyltransferase	0.073	-3.78258	1.25415e-07	3.04035e-05	yes	down	141.213	11.0133	GO:0032259;GO:0016021;GO:0016020;GO:0016740;GO:0008168;GO:0102550	BP:methylation;CC:integral component of membrane;CC:membrane;MF:transferase activity;MF:methyltransferase activity;MF:2-methyl-6-geranylgeranyl-1,4-benzoquinol methyltransferase activity;	K12502	VTE3, APG1	map00130	Ubiquinone and other terpenoid-quinone biosynthesis	COG0500	S:Function unknown	XP_013468769.1	2-methyl-6-phytyl-1,4-hydroquinone methyltransferase, chloroplastic [Medicago truncatula]	sp|Q9LY74|BQMT_ARATH;	2-methyl-6-phytyl-1,4-hydroquinone methyltransferase, chloroplastic OS=Arabidopsis thaliana OX=3702 GN=VTE3 PE=1 SV=1;	PF08241.12;PF13649.6;PF01209.18;PF13847.6;PF08242.12;PF13489.6;PF00891.18;PF00398.20	Methyltransf_11;Methyltransf_25;Ubie_methyltran;Methyltransf_31;Methyltransf_12;Methyltransf_23;Methyltransf_2;RrnaAD	Methyltransferase domain;Methyltransferase domain;ubiE/COQ5 methyltransferase family;Methyltransferase domain;Methyltransferase domain;Methyltransferase domain;O-methyltransferase domain;Ribosomal RNA adenine dimethylase
MTR_1g076650		EF hand calcium-binding family protein	0.034	-4.88816	0.000841057	0.00459231	yes	down	40.9133	1.48667	GO:0019722;GO:0005509	BP:calcium-mediated signaling;MF:calcium ion binding;	K13448	CML	map04626	Plant-pathogen interaction	COG5126;COG5126;COG5126	D:Cell cycle control, cell division, chromosome partitioning;T:Signal transduction mechanisms;Z:Cytoskeleton	PNX79669.1	calmodulin-like protein 11-like, partial [Trifolium pratense]	sp|Q0JNL7|CALM3_ORYSJ;	Calmodulin-3 OS=Oryza sativa subsp. japonica OX=39947 GN=CAM3 PE=2 SV=1;	PF00036.32;PF13499.6;PF13833.6;PF13405.6;PF13202.6;PF14658.6;PF12763.7;PF10591.9;PF08726.10	EF-hand_1;EF-hand_7;EF-hand_8;EF-hand_6;EF-hand_5;EF-hand_9;EF-hand_4;SPARC_Ca_bdg;EFhand_Ca_insen	EF hand;EF-hand domain pair;EF-hand domain pair;EF-hand domain;EF hand;EF-hand domain;Cytoskeletal-regulatory complex EF hand;Secreted protein acidic and rich in cysteine Ca binding region;Ca2+ insensitive EF hand
MTR_1g076710		AT hook motif DNA-binding family protein	2.122	1.08547	0.000170236	0.0014851	yes	up	14.3267	32.8133	GO:0003680;GO:0003677	MF:AT DNA binding;MF:DNA binding;	------	------	------	------	ENOG410YFD3	S:Function unknown	XP_013468783.1	AT-hook motif nuclear-localized protein 6 isoform X1 [Medicago truncatula]	sp|Q9SB31|AHL3_ARATH;	AT-hook motif nuclear-localized protein 3 OS=Arabidopsis thaliana OX=3702 GN=AHL3 PE=1 SV=1;	PF03479.15	DUF296	Plants and Prokaryotes Conserved
MTR_1g076720		pantothenate kinase	0.485	-1.04499	0.0169195	0.0460987	yes	down	11.6233	6.18333	GO:0016310;GO:0016301	BP:phosphorylation;MF:kinase activity;	K09680	coaW	map00770	Pantothenate and CoA biosynthesis	ENOG410XQNK	S:Function unknown	XP_024637002.1	uncharacterized protein At2g17340 isoform X3 [Medicago truncatula]	sp|Q949P3|Y2734_ARATH;	Uncharacterized protein At2g17340 OS=Arabidopsis thaliana OX=3702 GN=At2g17340 PE=1 SV=1;	PF01937.19	DUF89	Protein of unknown function DUF89
MTR_1g076840		RmlC-like cupins superfamily protein	0.319	-1.64628	7.94881e-05	0.000875573	yes	down	279.673	98.18	GO:0009507	CC:chloroplast;	K06995	K06995	------	------	COG3450	S:Function unknown	XP_013468793.1	uncharacterized protein LOC25484496 [Medicago truncatula]	------	------	PF05899.12;PF07883.11;PF06249.12;PF12852.7;PF00190.22	Cupin_3;Cupin_2;EutQ;Cupin_6;Cupin_1	Protein of unknown function;Cupin domain;Ethanolamine utilisation protein EutQ;Cupin;Cupin
MTR_1g076920		alpha/beta fold hydrolase	0.132	-2.91953	5.48713e-07	4.97311e-05	yes	down	45.35	6.72667	GO:0015994;GO:0009507;GO:0016787;GO:0047746;GO:0102293	BP:chlorophyll metabolic process;CC:chloroplast;MF:hydrolase activity;MF:chlorophyllase activity;MF:pheophytinase b activity;	------	------	------	------	COG0596	O:Posttranslational modification, protein turnover, chaperones	XP_013468801.1	pheophytinase, chloroplastic [Medicago truncatula]	sp|O05235|YUGF_BACSU;	Uncharacterized hydrolase YugF OS=Bacillus subtilis;	PF12697.7;PF00561.20;PF12146.8	Abhydrolase_6;Abhydrolase_1;Hydrolase_4	Alpha/beta hydrolase family;alpha/beta hydrolase fold;Serine aminopeptidase, S33
MTR_1g076990		PHD finger plant-like protein	5.53	2.46737	1.49415e-05	0.000296423	yes	up	12.0667	78.3533	GO:0046872	MF:metal ion binding;	------	------	------	------	COG2940;ENOG410Y2G1	S:Function unknown;	XP_013468806.1	PHD finger protein At1g33420 [Medicago truncatula]	sp|Q9C810|Y1342_ARATH;	PHD finger protein At1g33420 OS=Arabidopsis thaliana OX=3702 GN=At1g33420 PE=1 SV=1;	PF00628.29;PF13831.6	PHD;PHD_2	PHD-finger;PHD-finger
MTR_1g077480		alpha-galactosidase-like protein	240.681	7.91098	0.00148732	0.00702838	yes	up	0.683333	172.143	GO:0005975;GO:0008152;GO:0009505;GO:0016787;GO:0052692;GO:0016798;GO:0003824;GO:0004557;GO:0004553	BP:carbohydrate metabolic process;BP:metabolic process;CC:plant-type cell wall;MF:hydrolase activity;MF:raffinose alpha-galactosidase activity;MF:hydrolase activity, acting on glycosyl bonds;MF:catalytic activity;MF:alpha-galactosidase activity;MF:hydrolase activity, hydrolyzing O-glycosyl compounds;	K07407	E3.2.1.22B, galA, rafA	map00600;map00603;map00561;map00052	Sphingolipid metabolism;Glycosphingolipid biosynthesis - globo and isoglobo series;Glycerolipid metabolism;Galactose metabolism	ENOG410XPF1	G:Carbohydrate transport and metabolism	XP_013468838.1	alpha-galactosidase isoform X2 [Medicago truncatula]	sp|P14749|AGAL_CYATE;	Alpha-galactosidase OS=Cyamopsis tetragonoloba OX=3832 PE=1 SV=1;	PF16499.5;PF17801.1;PF17450.2;PF02065.18	Melibiase_2;Melibiase_C;Melibiase_2_C;Melibiase	Alpha galactosidase A;Alpha galactosidase C-terminal beta sandwich domain;Alpha galactosidase A C-terminal beta sandwich domain;Melibiase
MTR_1g078050		nucleoporin autopeptidase, putative	13.537	3.75888	0.0161	0.0443033	yes	up	0.00666667	0.166667	GO:0005643;GO:0017056	CC:nuclear pore;MF:structural constituent of nuclear pore;	K14297	NUP98, ADAR2, NUP116	map03013	RNA transport	ENOG411018S;ENOG410XPV4	U:Intracellular trafficking, secretion, and vesicular transport;	KEH42920.1	nucleoporin autopeptidase, putative [Medicago truncatula]	sp|F4ID16|NU98B_ARATH;	Nuclear pore complex protein NUP98B OS=Arabidopsis thaliana OX=3702 GN=NUP98B PE=1 SV=1;	------	------	------
MTR_1g078110		subtilisin-like serine protease	0.114	-3.13434	9.85418e-05	0.00101778	yes	down	17.13	2.07333	GO:0006508;GO:0016021;GO:0016020;GO:0004252;GO:0016787;GO:0008233	BP:proteolysis;CC:integral component of membrane;CC:membrane;MF:serine-type endopeptidase activity;MF:hydrolase activity;MF:peptidase activity;	------	------	------	------	ENOG410YG96	O:Posttranslational modification, protein turnover, chaperones	XP_013468891.1	subtilisin-like protease SBT1.9 [Medicago truncatula]	sp|O82777|SBT3_SOLLC;	Subtilisin-like protease SBT3 OS=Solanum lycopersicum OX=4081 GN=sbt3 PE=1 SV=1;	PF00082.22;PF17766.1;PF05922.16	Peptidase_S8;fn3_6;Inhibitor_I9	Subtilase family;Fibronectin type-III domain;Peptidase inhibitor I9
MTR_1g078150		NB-ARC domain disease resistance protein	0.149	-2.75124	0.0011251	0.00570352	yes	down	28.8633	5.51	GO:0016787;GO:0043531	MF:hydrolase activity;MF:ADP binding;	K13457	RPM1, RPS3	map04626	Plant-pathogen interaction	COG4886	S:Function unknown	KEH42931.1	NB-ARC domain disease resistance protein [Medicago truncatula]	sp|Q39214|RPM1_ARATH;	Disease resistance protein RPM1 OS=Arabidopsis thaliana OX=3702 GN=RPM1 PE=1 SV=1;	PF00931.22;PF18052.1;PF13401.6	NB-ARC;Rx_N;AAA_22	NB-ARC domain;Rx N-terminal domain;AAA domain
MTR_1g078190		NB-ARC domain disease resistance protein	0.301	-1.73078	0.000420583	0.00282136	yes	down	23.23	7.31	GO:0016787;GO:0043531	MF:hydrolase activity;MF:ADP binding;	K13457	RPM1, RPS3	map04626	Plant-pathogen interaction	COG4886	S:Function unknown	KEH42935.1	NB-ARC domain disease resistance protein [Medicago truncatula]	sp|Q39214|RPM1_ARATH;	Disease resistance protein RPM1 OS=Arabidopsis thaliana OX=3702 GN=RPM1 PE=1 SV=1;	PF00931.22;PF18052.1;PF13401.6	NB-ARC;Rx_N;AAA_22	NB-ARC domain;Rx N-terminal domain;AAA domain
MTR_1g079430		Serine/Threonine-kinase PBS1-like protein	0.365	-1.45353	0.000914146	0.00489108	yes	down	4.23	1.63667	GO:0006468;GO:0016310;GO:0005886;GO:0016301;GO:0004675;GO:0016740;GO:0004672;GO:0005524	BP:protein phosphorylation;BP:phosphorylation;CC:plasma membrane;MF:kinase activity;MF:transmembrane receptor protein serine/threonine kinase activity;MF:transferase activity;MF:protein kinase activity;MF:ATP binding;	K04733	IRAK4	------	------	COG0515	T:Signal transduction mechanisms	XP_003590898.1	probable serine/threonine-protein kinase PBL24 isoform X2 [Medicago truncatula]	sp|Q9M8S2|LIPG2_ARATH;	Receptor-like kinase LIP2 OS=Arabidopsis thaliana OX=3702 GN=LIP2 PE=1 SV=1;	PF00069.25;PF07714.17	Pkinase;Pkinase_Tyr	Protein kinase domain;Protein tyrosine kinase
MTR_1g079800		methyltransferase domain protein	2.221	1.15145	0.0003331	0.00237901	yes	up	5.01667	11.9167	GO:0032259;GO:0008168;GO:0016740	BP:methylation;MF:methyltransferase activity;MF:transferase activity;	K00599	METTL6	------	------	ENOG411263C	S:Function unknown	XP_013468942.1	methyltransferase-like protein 6 isoform X1 [Medicago truncatula]	sp|Q6AXU8|METL6_RAT;	Methyltransferase-like protein 6 OS=Rattus norvegicus OX=10116 GN=Mettl6 PE=2 SV=1;	PF13489.6;PF08242.12;PF13649.6;PF08241.12;PF13847.6	Methyltransf_23;Methyltransf_12;Methyltransf_25;Methyltransf_11;Methyltransf_31	Methyltransferase domain;Methyltransferase domain;Methyltransferase domain;Methyltransferase domain;Methyltransferase domain
MTR_1g079830		hypothetical protein	2.569	1.361	0.000456452	0.00298869	yes	up	18.1933	49.4367	------	------	------	------	------	------	ENOG410ZBP2	S:Function unknown	XP_003590932.2	uncharacterized protein LOC11425083 isoform X1 [Medicago truncatula]	------	------	------	------	------
MTR_1g080110		pentatricopeptide (PPR) repeat protein	0.177	-2.4964	3.28273e-06	0.000118936	yes	down	20.93	3.97333	GO:0010103;GO:0009507;GO:0005515	BP:stomatal complex morphogenesis;CC:chloroplast;MF:protein binding;	------	------	------	------	ENOG410Z7Z7	S:Function unknown	XP_003590960.1	pentatricopeptide repeat-containing protein At3g04760, chloroplastic [Medicago truncatula]	sp|Q9SR00|PP213_ARATH;	Pentatricopeptide repeat-containing protein At3g04760, chloroplastic OS=Arabidopsis thaliana OX=3702 GN=At3g04760 PE=2 SV=1;	PF13041.6;PF12854.7;PF01535.20;PF13812.6;PF17177.4	PPR_2;PPR_1;PPR;PPR_3;PPR_long	PPR repeat family;PPR repeat;PPR repeat;Pentatricopeptide repeat domain;Pentacotripeptide-repeat region of PRORP
MTR_1g080300		RNA polymerase III RPC4	3.066	1.61612	0.000182696	0.00155913	yes	up	2.56333	8.41	GO:0006383;GO:0005666;GO:0003899;GO:0003677	BP:transcription from RNA polymerase III promoter;CC:DNA-directed RNA polymerase III complex;MF:DNA-directed RNA polymerase activity;MF:DNA binding;	K03026	RPC4, POLR3D	map00240;map03020;map00230	Pyrimidine metabolism;RNA polymerase;Purine metabolism	ENOG410XPDH	E:Amino acid transport and metabolism	XP_003590974.1	DNA-directed RNA polymerase III subunit RPC4 [Medicago truncatula]	sp|Q91WD1|RPC4_MOUSE;	DNA-directed RNA polymerase III subunit RPC4 OS=Mus musculus OX=10090 GN=Polr3d PE=2 SV=2;	PF05132.14	RNA_pol_Rpc4	RNA polymerase III RPC4
MTR_1g080430		FTSH extracellular protease family protein	0.403	-1.30996	0.000840729	0.00459221	yes	down	46.6867	20.1767	GO:0006508;GO:0042981;GO:0009941;GO:0016021;GO:0005739;GO:0009506;GO:0004176;GO:0004222;GO:0017111;GO:0008233;GO:0005524	BP:proteolysis;BP:regulation of apoptotic process;CC:chloroplast envelope;CC:integral component of membrane;CC:mitochondrion;CC:plasmodesma;MF:ATP-dependent peptidase activity;MF:metalloendopeptidase activity;MF:nucleoside-triphosphatase activity;MF:peptidase activity;MF:ATP binding;	------	------	------	------	COG0465	O:Posttranslational modification, protein turnover, chaperones	XP_003590987.2	probable inactive ATP-dependent zinc metalloprotease FTSHI 5, chloroplastic isoform X1 [Medicago truncatula]	sp|F4J3N2|FTSI5_ARATH;	Probable inactive ATP-dependent zinc metalloprotease FTSHI 5, chloroplastic OS=Arabidopsis thaliana OX=3702 GN=FTSHI5 PE=2 SV=1;	PF00004.29;PF01434.18;PF13191.6;PF06068.13;PF05673.13	AAA;Peptidase_M41;AAA_16;TIP49;DUF815	ATPase family associated with various cellular activities;Peptidase family M41;AAA ATPase domain;TIP49 P-loop domain;Protein of unknown function
MTR_1g080472		hypothetical protein	0.159	-2.65155	0.00156752	0.00730773	yes	down	1.62	0.273333	GO:0007015;GO:0016021;GO:0016459;GO:0003779;GO:0004672;GO:0003774;GO:0005524	BP:actin filament organization;CC:integral component of membrane;CC:myosin complex;MF:actin binding;MF:protein kinase activity;MF:motor activity;MF:ATP binding;	K10357	MYO5	------	------	ENOG410XXF1;COG5022	S:Function unknown;	KEH42998.1	hypothetical protein MTR_1g080472 [Medicago truncatula]	sp|F4K5J1|MYO17_ARATH;	Myosin-17 OS=Arabidopsis thaliana OX=3702 GN=XI-K PE=1 SV=2;	------	------	------
MTR_1g080700		linker histone H1 and h5 family protein	3.945	1.98005	0.00167476	0.00766271	yes	up	2.3	10.4533	GO:0006334;GO:0000786;GO:0005694;GO:0005634;GO:0003677	BP:nucleosome assembly;CC:nucleosome;CC:chromosome;CC:nucleus;MF:DNA binding;	K11275	H1_5	------	------	ENOG410ZTPZ;ENOG410XYG5	B:Chromatin structure and dynamics;	XP_013468967.1	histone H1 [Medicago truncatula]	sp|P08283|H1_PEA;	Histone H1 OS=Pisum sativum OX=3888 PE=2 SV=1;	PF00538.19	Linker_histone	linker histone H1 and H5 family
MTR_1g080890		transcription factor UNE12-like protein	3.73	1.899	0.00141519	0.00676358	yes	up	9.09333	35.84	GO:0046983	MF:protein dimerization activity;	------	------	------	------	ENOG410YBM7	K:Transcription	XP_013468981.1	transcription factor UNE12 [Medicago truncatula]	sp|O22768|UNE12_ARATH;	Transcription factor UNE12 OS=Arabidopsis thaliana OX=3702 GN=UNE12 PE=2 SV=2;	PF00010.26	HLH	Helix-loop-helix DNA-binding domain
MTR_1g080910		twin arginine translocase	0.3	-1.73913	5.77076e-05	0.00071075	yes	down	80.0233	25.7667	GO:0009306;GO:0043953;GO:0045038;GO:0015031;GO:0009535;GO:0009941;GO:0016020;GO:0016021;GO:0031361;GO:0005886;GO:0033281;GO:0008565;GO:0009977	BP:protein secretion;BP:protein transport by the Tat complex;BP:protein import into chloroplast thylakoid membrane;BP:protein transport;CC:chloroplast thylakoid membrane;CC:chloroplast envelope;CC:membrane;CC:integral component of membrane;CC:integral component of thylakoid membrane;CC:plasma membrane;CC:TAT protein transport complex;MF:protein transporter activity;MF:proton motive force dependen…	K03116	tatA	map03060	Protein export	COG1826	U:Intracellular trafficking, secretion, and vesicular transport	XP_013468983.1	sec-independent protein translocase protein TATA, chloroplastic [Medicago truncatula]	sp|Q9XH46|TATA_PEA;	Sec-independent protein translocase protein TATA, chloroplastic OS=Pisum sativum OX=3888 GN=TATA PE=1 SV=1;	PF02416.16	MttA_Hcf106	mttA/Hcf106 family
MTR_1g080950		GDP-D-mannose-3,5-epimerase	0.202	-2.3085	5.4148e-06	0.000157521	yes	down	426.61	92.1933	GO:0050662;GO:0051287;GO:0047918;GO:0003824	MF:coenzyme binding;MF:NAD binding;MF:GDP-mannose 3,5-epimerase activity;MF:catalytic activity;	K10046	GME	map00520;map00053	Amino sugar and nucleotide sugar metabolism;Ascorbate and aldarate metabolism	COG0451	M:Cell wall/membrane/envelope biogenesis	KEH43023.1	GDP-D-mannose-3,5-epimerase [Medicago truncatula]	sp|Q93VR3|GME_ARATH;	GDP-mannose 3,5-epimerase OS=Arabidopsis thaliana OX=3702 GN=At5g28840 PE=1 SV=1;	PF01370.21;PF16363.5;PF01073.19;PF13460.6;PF07993.12;PF02719.15	Epimerase;GDP_Man_Dehyd;3Beta_HSD;NAD_binding_10;NAD_binding_4;Polysacc_synt_2	NAD dependent epimerase/dehydratase family;GDP-mannose 4,6 dehydratase;3-beta hydroxysteroid dehydrogenase/isomerase family;NA;Male sterility protein;Polysaccharide biosynthesis protein
MTR_1g081260		plant/T24G3-80 protein	0.438	-1.1914	0.00156643	0.00730608	yes	down	10.7467	5.07333	------	------	------	------	------	------	ENOG4111EYK	S:Function unknown	XP_003591011.2	uncharacterized protein LOC11413583 [Medicago truncatula]	------	------	PF05910.12	DUF868	Plant protein of unknown function
MTR_1g081280		DUF2358 family protein	0.144	-2.79825	0.000202519	0.00167185	yes	down	23.06	3.48	------	------	------	------	------	------	ENOG4111RDU	S:Function unknown	AES61265.1	DUF2358 family protein [Medicago truncatula]	------	------	PF10184.9	DUF2358	Uncharacterized conserved protein
MTR_1g081620		O-acetylserine (thiol) lyase	3.36	1.74865	0.00123635	0.00612079	yes	up	122.277	435.91	GO:0006535;GO:0005737;GO:0016829;GO:0004124;GO:0016740;GO:0030170	BP:cysteine biosynthetic process from serine;CC:cytoplasm;MF:lyase activity;MF:cysteine synthase activity;MF:transferase activity;MF:pyridoxal phosphate binding;	K01738	cysK	map00270;map00920	Cysteine and methionine metabolism;Sulfur metabolism	COG0031	E:Amino acid transport and metabolism	XP_024638022.1	cysteine synthase isoform X1 [Medicago truncatula]	sp|Q43317|CYSK_CITLA;	Cysteine synthase OS=Citrullus lanatus OX=3654 PE=1 SV=1;	PF00291.25	PALP	Pyridoxal-phosphate dependent enzyme
MTR_1g081665		Serine/Threonine kinase domain protein	0.063	-3.97962	0.00274268	0.0111146	yes	down	0.75	0.06	GO:0006468;GO:0016310;GO:0016021;GO:0016301;GO:0000166;GO:0004674;GO:0016740;GO:0004672;GO:0005524	BP:protein phosphorylation;BP:phosphorylation;CC:integral component of membrane;MF:kinase activity;MF:nucleotide binding;MF:protein serine/threonine kinase activity;MF:transferase activity;MF:protein kinase activity;MF:ATP binding;	K04733	IRAK4	------	------	COG0515	T:Signal transduction mechanisms	KEH43042.1	Serine/Threonine kinase domain protein [Medicago truncatula]	sp|Q9LW83|CE101_ARATH;	G-type lectin S-receptor-like serine/threonine-protein kinase CES101 OS=Arabidopsis thaliana OX=3702 GN=CES101 PE=2 SV=2;	PF07714.17;PF00069.25;PF01453.24;PF12330.8;PF08276.11	Pkinase_Tyr;Pkinase;B_lectin;Haspin_kinase;PAN_2	Protein tyrosine kinase;Protein kinase domain;D-mannose binding lectin;Haspin like kinase domain;PAN-like domain
MTR_1g082210		gibberellin receptor GID1c-like protein	0.275	-1.86346	1.91689e-06	9.13065e-05	yes	down	33.4667	9.95667	GO:0048444;GO:0010325;GO:0009939;GO:0005737;GO:0005634;GO:0016787;GO:0080030;GO:0010331;GO:0052689	BP:floral organ morphogenesis;BP:raffinose family oligosaccharide biosynthetic process;BP:positive regulation of gibberellic acid mediated signaling pathway;CC:cytoplasm;CC:nucleus;MF:hydrolase activity;MF:methyl indole-3-acetate esterase activity;MF:gibberellin binding;MF:carboxylic ester hydrolase activity;	K14493	GID1	map04075	Plant hormone signal transduction	COG0657	O:Posttranslational modification, protein turnover, chaperones	XP_003591043.1	gibberellin receptor GID1C isoform X1 [Medicago truncatula]	sp|Q940G6|GID1C_ARATH;	Gibberellin receptor GID1C OS=Arabidopsis thaliana OX=3702 GN=GID1C PE=1 SV=1;	PF07859.13;PF00135.28;PF12740.7	Abhydrolase_3;COesterase;Chlorophyllase2	alpha/beta hydrolase fold;Carboxylesterase family;Chlorophyllase enzyme
MTR_1g082215		viral A-type inclusion protein, putative	0.35	-1.51295	0.00046015	0.00300432	yes	down	23.7133	9.00667	GO:0016021	CC:integral component of membrane;	K10352	MYH	------	------	ENOG4111BJ8	S:Function unknown	XP_013469029.1	CAP-Gly domain-containing linker protein 1 [Medicago truncatula]	------	------	------	------	------
MTR_1g082420		thylakoid lumen 18.3 kDa protein	0.357	-1.48568	0.000114567	0.00113081	yes	down	691.827	273.607	GO:0010206;GO:0006636;GO:0016311;GO:0009657;GO:0010218;GO:0009637;GO:0019761;GO:0019344;GO:0010114;GO:0035304;GO:0009535;GO:0009534;GO:0016021;GO:0031977;GO:0016020;GO:0009579;GO:0009507;GO:0016787;GO:0003993	BP:photosystem II repair;BP:unsaturated fatty acid biosynthetic process;BP:dephosphorylation;BP:plastid organization;BP:response to far red light;BP:response to blue light;BP:glucosinolate biosynthetic process;BP:cysteine biosynthetic process;BP:response to red light;BP:regulation of protein dephosphorylation;CC:chloroplast thylakoid membrane;CC:chloroplast thylakoid;CC:integral component of memb…	------	------	------	------	COG1512	S:Function unknown	XP_003591062.1	UPF0603 protein At1g54780, chloroplastic [Medicago truncatula]	sp|Q9ZVL6|U603_ARATH;	UPF0603 protein At1g54780, chloroplastic OS=Arabidopsis thaliana OX=3702 GN=At1g54780 PE=1 SV=1;	PF04536.14	TPM_phosphatase	TPM domain
MTR_1g082430		Mog1/PsbP/DUF1795-like photosystem II reaction center PsbP family protein	0.214	-2.22352	5.63419e-05	0.000698836	yes	down	48.6967	11.0767	GO:0009220	BP:pyrimidine ribonucleotide biosynthetic process;	------	------	------	------	ENOG411019B	S:Function unknown	XP_003591063.1	uncharacterized protein LOC11410040 [Medicago truncatula]	------	------	------	------	------
MTR_1g082660		nuclear transcription factor Y protein	2.916	1.54401	7.2326e-06	0.000187695	yes	up	27.1	85.9833	GO:0055085;GO:0005634;GO:0016021;GO:0046982	BP:transmembrane transport;CC:nucleus;CC:integral component of membrane;MF:protein heterodimerization activity;	K08066	NFYC	------	------	COG5208	K:Transcription	XP_003591084.1	nuclear transcription factor Y subunit C-3 [Medicago truncatula]	sp|Q9ZVL3|NFYC3_ARATH;	Nuclear transcription factor Y subunit C-3 OS=Arabidopsis thaliana OX=3702 GN=NFYC3 PE=1 SV=1;	PF00808.23;PF00125.24	CBFD_NFYB_HMF;Histone	Histone-like transcription factor;Core histone H2A/H2B/H3/H4
MTR_1g082890		endo-beta-mannosidase-like mannosylglycoprotein	0.317	-1.65567	0.000874223	0.00472581	yes	down	8.52	2.84667	GO:0005975;GO:0008152;GO:0016787;GO:0033947;GO:0016798;GO:0004553	BP:carbohydrate metabolic process;BP:metabolic process;MF:hydrolase activity;MF:mannosylglycoprotein endo-beta-mannosidase activity;MF:hydrolase activity, acting on glycosyl bonds;MF:hydrolase activity, hydrolyzing O-glycosyl compounds;	K18577	EBM	------	------	COG3250	G:Carbohydrate transport and metabolism	XP_003591108.2	mannosylglycoprotein endo-beta-mannosidase [Medicago truncatula]	sp|Q5H7P5|EBM_LILLO;	Mannosylglycoprotein endo-beta-mannosidase OS=Lilium longiflorum OX=4690 GN=EBM PE=1 SV=4;	PF18368.1;PF00703.21;PF17786.1;PF02836.17;PF02837.18;PF17753.1	Ig_GlcNase;Glyco_hydro_2;Mannosidase_ig;Glyco_hydro_2_C;Glyco_hydro_2_N;Ig_mannosidase	Exo-beta-D-glucosaminidase Ig-fold domain;Glycosyl hydrolases family 2;Mannosidase Ig/CBM-like domain;Glycosyl hydrolases family 2, TIM barrel domain;Glycosyl hydrolases family 2, sugar binding domain;Ig-fold domain
MTR_1g083420		hypoxia-responsive family protein	8.9	3.15385	0.000273083	0.00206775	yes	up	4.42667	40.2467	GO:0033617;GO:0031305;GO:0016021;GO:0016020	BP:mitochondrial respiratory chain complex IV assembly;CC:integral component of mitochondrial inner membrane;CC:integral component of membrane;CC:membrane;	------	------	------	------	ENOG410Y8QT	S:Function unknown	XP_003591157.1	uncharacterized protein LOC11410770 [Medicago truncatula]	------	------	PF04588.13	HIG_1_N	Hypoxia induced protein conserved region
MTR_1g083580		F-box protein	6.575	2.717	0.00851567	0.0268813	yes	up	0.163333	1.38667	GO:0005515	MF:protein binding;	------	------	------	------	ENOG410YD6D;ENOG4111AE6	S:Function unknown;	XP_003591175.1	F-box protein PP2-B15 [Medicago truncatula]	sp|O80494|P2B15_ARATH;	F-box protein PP2-B15 OS=Arabidopsis thaliana OX=3702 GN=PP2B15 PE=2 SV=2;	PF14299.6;PF00646.33;PF12937.7	PP2;F-box;F-box-like	Phloem protein 2;F-box domain;F-box-like
MTR_1g083600		TPR repeat protein	0.275	-1.86247	5.53384e-06	0.000159582	yes	down	57.3033	15.98	GO:0009570;GO:0005515	CC:chloroplast stroma;MF:protein binding;	------	------	------	------	ENOG4111H5M	S:Function unknown	XP_003591176.1	uncharacterized protein LOC11426423 [Medicago truncatula]	------	------	PF07719.17	TPR_2	Tetratricopeptide repeat
MTR_1g083780		protein dehydration-induced-like protein	2.265	1.17975	0.0105298	0.0317086	yes	up	14.36	35.4367	------	------	------	------	------	------	ENOG410YGDD	S:Function unknown	AES61445.2	protein dehydration-induced-like protein [Medicago truncatula]	sp|Q84J70|DI193_ARATH;	Protein DEHYDRATION-INDUCED 19 homolog 3 OS=Arabidopsis thaliana OX=3702 GN=DI19-3 PE=1 SV=1;	PF14571.6;PF05605.12	Di19_C;zf-Di19	Stress-induced protein Di19, C-terminal;Drought induced 19 protein
MTR_1g084220		hypothetical protein	44.059	5.46136	0.0156436	0.0433192	yes	up	0	1.55	GO:0004386	MF:helicase activity;	------	------	------	------	------	------	KEH43117.1	hypothetical protein MTR_1g084220 [Medicago truncatula]	------	------	------	------	------
MTR_1g084790		LRR receptor-like kinase	0.104	-3.27043	1.39504e-07	3.1513e-05	yes	down	37.4967	4.17667	GO:0006468;GO:0016310;GO:0016021;GO:0016020;GO:0016301;GO:0016740;GO:0004672;GO:0005524	BP:protein phosphorylation;BP:phosphorylation;CC:integral component of membrane;CC:membrane;MF:kinase activity;MF:transferase activity;MF:protein kinase activity;MF:ATP binding;	K04733	IRAK4	------	------	COG0515	T:Signal transduction mechanisms	XP_003591240.1	probable inactive receptor-like protein kinase At3g56050 [Medicago truncatula]	sp|C0LGQ4|MDIS2_ARATH;	Protein MALE DISCOVERER 2 OS=Arabidopsis thaliana OX=3702 GN=MDIS2 PE=1 SV=1;	PF07714.17;PF00069.25;PF08263.12;PF13855.6	Pkinase_Tyr;Pkinase;LRRNT_2;LRR_8	Protein tyrosine kinase;Protein kinase domain;Leucine rich repeat N-terminal domain;Leucine rich repeat
MTR_1g085160		phytochrome protein A	0.487	-1.03786	0.000793232	0.0044128	yes	down	24.77	13.1967	GO:0017006;GO:0007165;GO:0009584;GO:0023014;GO:0010161;GO:0000160;GO:0046685;GO:0009585;GO:0018298;GO:0009640;GO:0010201;GO:0010203;GO:0050896;GO:0006355;GO:0017148;GO:0009630;GO:0016607;GO:0016021;GO:0005622;GO:0042803;GO:0009881;GO:0000155;GO:0005515;GO:0031516	BP:protein-tetrapyrrole linkage;BP:signal transduction;BP:detection of visible light;BP:signal transduction by protein phosphorylation;BP:red light signaling pathway;BP:phosphorelay signal transduction system;BP:response to arsenic-containing substance;BP:red, far-red light phototransduction;BP:protein-chromophore linkage;BP:photomorphogenesis;BP:response to continuous far red light stimulus by t…	K12120	PHYA	map04712	Circadian rhythm - plant	COG4251	T:Signal transduction mechanisms	AES61525.1	phytochrome protein A [Medicago truncatula]	sp|P15001|PHYA_PEA;	Phytochrome A OS=Pisum sativum OX=3888 GN=PHYA PE=3 SV=1;	PF00360.20;PF00989.25;PF08446.11;PF01590.26;PF02518.26;PF00512.25;PF13426.7;PF08448.10	PHY;PAS;PAS_2;GAF;HATPase_c;HisKA;PAS_9;PAS_4	Phytochrome region;PAS fold;PAS fold;GAF domain;Histidine kinase-, DNA gyrase B-, and HSP90-like ATPase;His Kinase A;PAS domain;PAS fold
MTR_1g085550		polyketide cyclase/dehydrase and lipid transporter	2.354	1.23527	9.9313e-05	0.00102255	yes	up	22.22	56.24	GO:0009507	CC:chloroplast;	------	------	------	------	ENOG41123VD	S:Function unknown	XP_013469122.1	uncharacterized protein LOC25484725 isoform X1 [Medicago truncatula]	------	------	PF03364.20	Polyketide_cyc	Polyketide cyclase / dehydrase and lipid transport
MTR_1g085560		peptidyl-prolyl cis-trans isomerase	0.177	-2.5015	4.08447e-06	0.00013124	yes	down	1784.45	342.033	GO:0000413;GO:0006457;GO:0009570;GO:0016853;GO:0003755	BP:protein peptidyl-prolyl isomerization;BP:protein folding;CC:chloroplast stroma;MF:isomerase activity;MF:peptidyl-prolyl cis-trans isomerase activity;	K03768	PPIB, ppiB	------	------	ENOG410Z0G4	O:Posttranslational modification, protein turnover, chaperones	XP_013469123.1	peptidyl-prolyl cis-trans isomerase, chloroplastic [Medicago truncatula]	sp|Q41651|CYPB_VICFA;	Peptidyl-prolyl cis-trans isomerase, chloroplastic OS=Vicia faba OX=3906 PE=1 SV=1;	PF00160.21	Pro_isomerase	Cyclophilin type peptidyl-prolyl cis-trans isomerase/CLD
MTR_1g085620		pectinacetylesterase family protein	0.354	-1.49726	0.00044969	0.00295806	yes	down	49.1267	18.81	GO:0071555;GO:0005618;GO:0005576;GO:0009505;GO:0016787;GO:0052793	BP:cell wall organization;CC:cell wall;CC:extracellular region;CC:plant-type cell wall;MF:hydrolase activity;MF:pectin acetylesterase activity;	K19882	NOTUM	------	------	ENOG410XQKD	S:Function unknown	XP_013469132.1	pectin acetylesterase 10 [Medicago truncatula]	sp|Q66GM8|PAE10_ARATH;	Pectin acetylesterase 10 OS=Arabidopsis thaliana OX=3702 GN=PAE10 PE=2 SV=1;	PF03283.13	PAE	Pectinacetylesterase
MTR_1g085640		myb transcription factor MYB64	0.188	-2.41321	0.000141445	0.00130819	yes	down	4.36667	0.876667	GO:0030154;GO:0010119;GO:0005634;GO:0043565;GO:0044212;GO:0003700;GO:0003677	BP:cell differentiation;BP:regulation of stomatal movement;CC:nucleus;MF:sequence-specific DNA binding;MF:transcription regulatory region DNA binding;MF:transcription factor activity, sequence-specific DNA binding;MF:DNA binding;	K09422	MYBP	------	------	COG5147	K:Transcription	XP_013469134.1	transcription factor MYB61 isoform X1 [Medicago truncatula]	sp|Q8VZQ2|MYB61_ARATH;	Transcription factor MYB61 OS=Arabidopsis thaliana OX=3702 GN=MYB61 PE=2 SV=1;	PF00249.31;PF13921.6	Myb_DNA-binding;Myb_DNA-bind_6	Myb-like DNA-binding domain;Myb-like DNA-binding domain
MTR_1g085730		protoporphyrinogen IX oxidase	0.488	-1.03368	0.00148468	0.00701922	yes	down	85.2767	44.65	GO:0006783;GO:0006782;GO:0006779;GO:0055114;GO:0009534;GO:0009941;GO:0009507;GO:0004729;GO:0016491	BP:heme biosynthetic process;BP:protoporphyrinogen IX biosynthetic process;BP:porphyrin-containing compound biosynthetic process;BP:oxidation-reduction process;CC:chloroplast thylakoid;CC:chloroplast envelope;CC:chloroplast;MF:oxygen-dependent protoporphyrinogen oxidase activity;MF:oxidoreductase activity;	K00231	PPOX, hemY	map00860	Porphyrin and chlorophyll metabolism	COG1232	H:Coenzyme transport and metabolism	XP_013469143.1	protoporphyrinogen oxidase 1, chloroplastic [Medicago truncatula]	sp|P55826|PPOC_ARATH;	Protoporphyrinogen oxidase 1, chloroplastic OS=Arabidopsis thaliana OX=3702 GN=PPOX1 PE=1 SV=1;	PF01593.24;PF13450.6;PF01266.24	Amino_oxidase;NAD_binding_8;DAO	Flavin containing amine oxidoreductase;NA;FAD dependent oxidoreductase
MTR_1g086070		isopenicillin N epimerase-like protein	0.365	-1.45223	6.89339e-05	0.000802919	yes	down	14.6	5.71333	GO:0019450;GO:0005829;GO:0016853;GO:0045439;GO:0080146;GO:0003824	BP:L-cysteine catabolic process to pyruvate;CC:cytosol;MF:isomerase activity;MF:isopenicillin-N epimerase activity;MF:L-cysteine desulfhydrase activity;MF:catalytic activity;	------	------	------	------	COG0520	M:Cell wall/membrane/envelope biogenesis	XP_003591309.1	L-cysteine desulfhydrase [Medicago truncatula]	sp|Q9M1R1|LCYD1_ARATH;	L-cysteine desulfhydrase OS=Arabidopsis thaliana OX=3702 GN=LCD PE=2 SV=1;	PF00266.19	Aminotran_5	Aminotransferase class-V
MTR_1g086480		ADP-ribosylation factor-like protein A1D	3.323	1.73267	0.00022262	0.00178539	yes	up	162.667	581.117	GO:0006808;GO:0016021;GO:0005622;GO:0016787;GO:0000166;GO:0030234;GO:0005525	BP:regulation of nitrogen utilization;CC:integral component of membrane;CC:intracellular;MF:hydrolase activity;MF:nucleotide binding;MF:enzyme regulator activity;MF:GTP binding;	K07937	ARF1	map04144	Endocytosis	COG1100	S:Function unknown	AGV54515.1	ADP ribosylation factor [Phaseolus vulgaris]	sp|P51823|ARF2_ORYSJ;	ADP-ribosylation factor 2 OS=Oryza sativa subsp. japonica OX=39947 GN=ARF PE=2 SV=2;	PF00025.21;PF08477.13;PF09439.10;PF00503.20;PF00071.22;PF04670.12;PF01926.23	Arf;Roc;SRPRB;G-alpha;Ras;Gtr1_RagA;MMR_HSR1	ADP-ribosylation factor family;Ras of Complex, Roc, domain of DAPkinase;Signal recognition particle receptor beta subunit;G-protein alpha subunit;Ras family;Gtr1/RagA G protein conserved region;50S ribosome-binding GTPase
MTR_1g086530		myb transcription factor	130.511	7.02803	0.00122653	0.0060833	yes	up	0	1.56333	GO:0009737;GO:0009751;GO:0009723;GO:0016036;GO:0009414;GO:0046686;GO:0009651;GO:0045893;GO:0005634;GO:0043565;GO:0005516;GO:0003677;GO:0000978	BP:response to abscisic acid;BP:response to salicylic acid;BP:response to ethylene;BP:cellular response to phosphate starvation;BP:response to water deprivation;BP:response to cadmium ion;BP:response to salt stress;BP:positive regulation of transcription, DNA-templated;CC:nucleus;MF:sequence-specific DNA binding;MF:calmodulin binding;MF:DNA binding;MF:RNA polymerase II core promoter proximal regi…	K09422	MYBP	------	------	COG5147	K:Transcription	XP_003591359.1	transcription factor MYB108 [Medicago truncatula]	sp|Q9LDE1|MY108_ARATH;	Transcription factor MYB108 OS=Arabidopsis thaliana OX=3702 GN=MYB108 PE=1 SV=1;	PF00249.31;PF13921.6	Myb_DNA-binding;Myb_DNA-bind_6	Myb-like DNA-binding domain;Myb-like DNA-binding domain
MTR_1g086585		insulin-induced protein	0.111	-3.17485	3.57431e-06	0.000123929	yes	down	31.3967	3.76333	GO:0006338;GO:0006281;GO:0043968;GO:0043967;GO:0045892;GO:0016020;GO:0016021;GO:0035267;GO:0003676;GO:0003677;GO:0008168	BP:chromatin remodeling;BP:DNA repair;BP:histone H2A acetylation;BP:histone H4 acetylation;BP:negative regulation of transcription, DNA-templated;CC:membrane;CC:integral component of membrane;CC:NuA4 histone acetyltransferase complex;MF:nucleic acid binding;MF:DNA binding;MF:methyltransferase activity;	K11324	DMAP1, SWC4, EAF2	------	------	ENOG4111J8C	S:Function unknown	XP_013469152.1	uncharacterized protein LOC25484745 [Medicago truncatula]	------	------	PF07281.12	INSIG	Insulin-induced protein
MTR_1g087030		calvin cycle protein CP12-1	0.248	-2.01193	1.12381e-05	0.000247853	yes	down	2239.94	606.677	------	------	------	------	------	------	ENOG4112442	S:Function unknown	XP_003591401.1	calvin cycle protein CP12-2, chloroplastic [Medicago truncatula]	sp|Q9LZP9|CP122_ARATH;	Calvin cycle protein CP12-2, chloroplastic OS=Arabidopsis thaliana OX=3702 GN=CP12-2 PE=1 SV=1;	PF02672.15	CP12	CP12 domain
MTR_1g087040		BZIP transcription factor	3.333	1.73673	0.00738152	0.0240654	yes	up	6.43	22.7233	GO:0006355;GO:0003700;GO:0003676	BP:regulation of transcription, DNA-templated;MF:transcription factor activity, sequence-specific DNA binding;MF:nucleic acid binding;	------	------	------	------	ENOG410YP2C	K:Transcription	XP_003591402.1	bZIP transcription factor 53 [Medicago truncatula]	sp|Q9LZP8|BZP53_ARATH;	bZIP transcription factor 53 OS=Arabidopsis thaliana OX=3702 GN=BZIP53 PE=1 SV=1;	PF00170.21;PF07716.15	bZIP_1;bZIP_2	bZIP transcription factor;Basic region leucine zipper
MTR_1g087310		Cdc2 kinase, putative	4.488	2.16592	0.000170251	0.00148481	yes	up	5.34333	28.3467	GO:0016310;GO:0051301;GO:0016301;GO:0016740;GO:0005524;GO:0004672;GO:0008353	BP:phosphorylation;BP:cell division;MF:kinase activity;MF:transferase activity;MF:ATP binding;MF:protein kinase activity;MF:RNA polymerase II carboxy-terminal domain kinase activity;	K08819	CDK12_13	------	------	ENOG410XPIR	T:Signal transduction mechanisms	AES61677.2	Cdc2 kinase, putative [Medicago truncatula]	sp|Q8W4P1|CDKC2_ARATH;	Cyclin-dependent kinase C-2 OS=Arabidopsis thaliana OX=3702 GN=CDKC-2 PE=1 SV=2;	------	------	------
MTR_1g087320		late embryogenesis abundant protein (LEA) family protein	6.246	2.64291	9.9231e-06	0.000230981	yes	up	27.4267	179.013	GO:0016021;GO:0016020	CC:integral component of membrane;CC:membrane;	------	------	------	------	ENOG4111HFX	T:Signal transduction mechanisms	XP_003591427.1	transmembrane protein 205 [Medicago truncatula]	sp|Q6GPW4|TM205_XENLA;	Transmembrane protein 205 OS=Xenopus laevis OX=8355 GN=tmem205 PE=2 SV=1;	PF13664.6	DUF4149	Domain of unknown function
MTR_1g087540		myb transcription factor, putative	0.231	-2.11565	0.00693467	0.0229677	yes	down	21.0233	5.39	GO:0005634;GO:0003677	CC:nucleus;MF:DNA binding;	K09422	MYBP	------	------	COG5147	K:Transcription	XP_003591445.3	transcription factor MYB11 [Medicago truncatula]	sp|O22264|MYB12_ARATH;	Transcription factor MYB12 OS=Arabidopsis thaliana OX=3702 GN=MYB12 PE=1 SV=1;	PF00249.31	Myb_DNA-binding	Myb-like DNA-binding domain
MTR_1g087760		kynurenine-oxoglutarate transaminase-like protein	0.442	-1.17941	0.0137716	0.0391049	yes	down	4.05	1.9	GO:0009058;GO:0005737;GO:0016021;GO:0003824;GO:0016740;GO:0016212;GO:0008483;GO:0030170	BP:biosynthetic process;CC:cytoplasm;CC:integral component of membrane;MF:catalytic activity;MF:transferase activity;MF:kynurenine-oxoglutarate transaminase activity;MF:transaminase activity;MF:pyridoxal phosphate binding;	------	------	------	------	COG0436	S:Function unknown	XP_003591459.2	uncharacterized protein LOC11413871 [Medicago truncatula]	sp|Q16773|KAT1_HUMAN;	Kynurenine--oxoglutarate transaminase 1 OS=Homo sapiens OX=9606 GN=KYAT1 PE=1 SV=1;	PF00155.21;PF01041.17;PF01053.20;PF00266.19	Aminotran_1_2;DegT_DnrJ_EryC1;Cys_Met_Meta_PP;Aminotran_5	Aminotransferase class I and II;DegT/DnrJ/EryC1/StrS aminotransferase family;Cys/Met metabolism PLP-dependent enzyme;Aminotransferase class-V
MTR_1g087880		P-loop nucleoside triphosphate hydrolase superfamily protein	0.257	-1.96276	0.00262696	0.0107582	yes	down	8.73667	2.45667	GO:0007018;GO:0005871;GO:0005874;GO:0016021;GO:0016787;GO:0005515;GO:0008569;GO:0008017;GO:0000166;GO:0003774;GO:0005524;GO:0016887;GO:0003777	BP:microtubule-based movement;CC:kinesin complex;CC:microtubule;CC:integral component of membrane;MF:hydrolase activity;MF:protein binding;MF:ATP-dependent microtubule motor activity, minus-end-directed;MF:microtubule binding;MF:nucleotide binding;MF:motor activity;MF:ATP binding;MF:ATPase activity;MF:microtubule motor activity;	K10406	KIFC2_3	------	------	COG5059	Z:Cytoskeleton	XP_024639422.1	kinesin-like protein KIN-14I [Medicago truncatula]	sp|F4IL57|KN14I_ARATH;	Kinesin-like protein KIN-14I OS=Arabidopsis thaliana OX=3702 GN=KIN14I PE=2 SV=1;	PF00225.23;PF16796.5;PF00307.31	Kinesin;Microtub_bd;CH	Kinesin motor domain;Microtubule binding;Calponin homology
MTR_1g088420		photolyase/blue-light receptor PHR2	0.472	-1.08387	0.000399266	0.00271749	yes	down	302.113	154.217	GO:0006655;GO:0000023;GO:0019252;GO:0003914;GO:0016829	BP:phosphatidylglycerol biosynthetic process;BP:maltose metabolic process;BP:starch biosynthetic process;MF:DN;MF:lyase activity;	------	------	------	------	COG0415	S:Function unknown	XP_003591514.1	blue-light photoreceptor PHR2 [Medicago truncatula]	sp|Q8LB72|PHR2_ARATH;	Blue-light photoreceptor PHR2 OS=Arabidopsis thaliana OX=3702 GN=PHR2 PE=2 SV=2;	PF00875.18	DNA_photolyase	DNA photolyase
MTR_1g088660		E3 ubiquitin-protein ligase BAH1-like protein, putative	26.909	4.75002	4.44144e-05	0.000594411	yes	up	5.43	153.073	GO:0046872;GO:0016874	MF:metal ion binding;MF:ligase activity;	K16275	BAH, NLA	------	------	ENOG4110S99	O:Posttranslational modification, protein turnover, chaperones	XP_003591544.1	E3 ubiquitin-protein ligase BAH1 isoform X1 [Medicago truncatula]	sp|Q9SRX9|BAH1_ARATH;	E3 ubiquitin-protein ligase BAH1 OS=Arabidopsis thaliana OX=3702 GN=BAH1 PE=1 SV=1;	PF13920.6;PF13445.6;PF00097.25;PF13639.6;PF14634.6;PF15227.6;PF03105.19;PF13923.6	zf-C3HC4_3;zf-RING_UBOX;zf-C3HC4;zf-RING_2;zf-RING_5;zf-C3HC4_4;SPX;zf-C3HC4_2	Zinc finger, C3HC4 type;RING-type zinc-finger;Zinc finger, C3HC4 type;Ring finger domain;zinc-RING finger domain;zinc finger of C3HC4-type, RING;SPX domain;Zinc finger, C3HC4 type
MTR_1g088680		multidrug resistance protein ABC transporter family protein	2.865	1.51847	0.000227537	0.00181458	yes	up	59.24	183.043	GO:0055085;GO:0016021;GO:0016020;GO:0000325;GO:0005774;GO:0042626;GO:0099131;GO:0008559;GO:0016887;GO:0000166;GO:0005524	BP:transmembrane transport;CC:integral component of membrane;CC:membrane;CC:plant-type vacuole;CC:vacuolar membrane;MF:ATPase activity, coupled to transmembrane movement of substances;MF:old GO;MF:xenobiotic-transporting ATPase activity;MF:ATPase activity;MF:nucleotide binding;MF:ATP binding;	K05666	ABCC2	map02010	ABC transporters	COG1132	V:Defense mechanisms	XP_003591546.1	ABC transporter C family member 14 [Medicago truncatula]	sp|Q9LZJ5|AB14C_ARATH;	ABC transporter C family member 14 OS=Arabidopsis thaliana OX=3702 GN=ABCC14 PE=1 SV=1;	PF00005.27;PF00664.23;PF02463.19	ABC_tran;ABC_membrane;SMC_N	ABC transporter;ABC transporter transmembrane region;RecF/RecN/SMC N terminal domain
MTR_1g088980		DegP protease	0.208	-2.26415	3.5161e-06	0.000122767	yes	down	27.06	6.01667	GO:0010206;GO:0009658;GO:0030163;GO:0006508;GO:0009535;GO:0009533;GO:0009941;GO:0009570;GO:0009507;GO:0004252;GO:0005515;GO:0008233	BP:photosystem II repair;BP:chloroplast organization;BP:protein catabolic process;BP:proteolysis;CC:chloroplast thylakoid membrane;CC:chloroplast stromal thylakoid;CC:chloroplast envelope;CC:chloroplast stroma;CC:chloroplast;MF:serine-type endopeptidase activity;MF:protein binding;MF:peptidase activity;	------	------	------	------	COG0265	S:Function unknown	XP_013469226.1	protease Do-like 2, chloroplastic [Medicago truncatula]	sp|O82261|DEGP2_ARATH;	Protease Do-like 2, chloroplastic OS=Arabidopsis thaliana OX=3702 GN=DEGP2 PE=1 SV=2;	PF17815.1;PF13365.6;PF00089.26;PF13180.6	PDZ_3;Trypsin_2;Trypsin;PDZ_2	PDZ domain;Trypsin-like peptidase domain;Trypsin;PDZ domain
MTR_1g089110		breast carcinoma amplified sequence 3 protein	2.721	1.44438	0.00064761	0.00382839	yes	up	10	28.9967	GO:0042594;GO:0005515	BP:response to starvation;MF:protein binding;	------	------	------	------	ENOG410XSW7	S:Function unknown	XP_013469235.1	autophagy-related protein 18g isoform X1 [Medicago truncatula]	sp|Q8GUL1|AT18G_ARATH;	Autophagy-related protein 18g OS=Arabidopsis thaliana OX=3702 GN=ATG18G PE=2 SV=1;	PF12490.8;PF00400.32	BCAS3;WD40	Breast carcinoma amplified sequence 3;WD domain, G-beta repeat
MTR_1g090380		cytosolic 5'-nucleotidase III, putative	0.423	-1.24038	0.00192094	0.0085059	yes	down	12.1433	5.52667	GO:0016311;GO:0005737;GO:0005829;GO:0000287;GO:0008253	BP:dephosphorylation;CC:cytoplasm;CC:cytosol;MF:magnesium ion binding;MF:5'-nucleotidase activity;	K01081	E3.1.3.5	map00240;map00230;map00760	Pyrimidine metabolism;Purine metabolism;Nicotinate and nicotinamide metabolism	ENOG410ZQJ8	F:Nucleotide transport and metabolism	XP_003591666.2	7-methylguanosine phosphate-specific 5'-nucleotidase [Medicago truncatula]	sp|Q9D020|5NT3A_MOUSE;	Cytosolic 5'-nucleotidase 3A OS=Mus musculus OX=10090 GN=Nt5c3a PE=1 SV=4;	PF05822.12;PF12710.7	UMPH-1;HAD	Pyrimidine 5'-nucleotidase;haloacid dehalogenase-like hydrolase
MTR_1g090520		LRR receptor-like kinase family protein	9.085	3.1835	0.00645369	0.0217172	yes	up	0.45	4.39667	GO:0006468;GO:0016310;GO:0016021;GO:0016020;GO:0005886;GO:0016301;GO:0016740;GO:0004672;GO:0005524	BP:protein phosphorylation;BP:phosphorylation;CC:integral component of membrane;CC:membrane;CC:plasma membrane;MF:kinase activity;MF:transferase activity;MF:protein kinase activity;MF:ATP binding;	------	------	------	------	COG4886	S:Function unknown	XP_003591681.1	leucine-rich repeat receptor-like protein kinase PEPR1 [Medicago truncatula]	sp|P93194|RPK1_IPONI;	Receptor-like protein kinase OS=Ipomoea nil OX=35883 GN=INRPK1 PE=2 SV=2;	PF00069.25;PF07714.17;PF13855.6;PF12799.7;PF08263.12	Pkinase;Pkinase_Tyr;LRR_8;LRR_4;LRRNT_2	Protein kinase domain;Protein tyrosine kinase;Leucine rich repeat;Leucine Rich repeats;Leucine rich repeat N-terminal domain
MTR_1g090673		LRR and NB-ARC domain disease resistance protein	0.037	-4.76832	4.25487e-05	0.000580118	yes	down	2.88333	0.11	GO:0016021;GO:0016020;GO:0016787;GO:0043531	CC:integral component of membrane;CC:membrane;MF:hydrolase activity;MF:ADP binding;	------	------	------	------	COG4886	K:Transcription	KEH43304.1	LRR and NB-ARC domain disease resistance protein [Medicago truncatula]	sp|Q9M667|RPP13_ARATH;	Disease resistance protein RPP13 OS=Arabidopsis thaliana OX=3702 GN=RPP13 PE=2 SV=2;	PF18052.1;PF00931.22;PF13855.6;PF05729.12;PF09622.10;PF13173.6	Rx_N;NB-ARC;LRR_8;NACHT;DUF2391;AAA_14	Rx N-terminal domain;NB-ARC domain;Leucine rich repeat;NACHT domain;Putative integral membrane protein;AAA domain
MTR_1g090680		LRR and NB-ARC domain disease resistance protein	0.474	-1.07586	0.0100735	0.0306002	yes	down	1.83667	0.946667	GO:0016021;GO:0016020;GO:0016787;GO:0043531	CC:integral component of membrane;CC:membrane;MF:hydrolase activity;MF:ADP binding;	------	------	------	------	COG4886	S:Function unknown	XP_013469267.1	putative disease resistance RPP13-like protein 3 [Medicago truncatula]	sp|Q9FJK8|RP8L4_ARATH;	Probable disease resistance RPP8-like protein 4 OS=Arabidopsis thaliana OX=3702 GN=RPP8L4 PE=2 SV=1;	PF00931.22;PF18052.1;PF05729.12;PF13855.6	NB-ARC;Rx_N;NACHT;LRR_8	NB-ARC domain;Rx N-terminal domain;NACHT domain;Leucine rich repeat
MTR_1g090687		DUF594 family protein	0.406	-1.30111	0.00287675	0.0115232	yes	down	4.95333	2.26	GO:0016021;GO:0016020	CC:integral component of membrane;CC:membrane;	------	------	------	------	ENOG410YBQC	S:Function unknown	KEH43307.1	DUF594 family protein [Medicago truncatula]	------	------	PF13968.6;PF04578.13	DUF4220;DUF594	Domain of unknown function;Protein of unknown function, DUF594
MTR_1g090690		NB-ARC domain disease resistance protein	0.229	-2.12627	5.56095e-06	0.000159592	yes	down	14.77	3.61667	GO:0016021;GO:0016020;GO:0016787;GO:0043531	CC:integral component of membrane;CC:membrane;MF:hydrolase activity;MF:ADP binding;	------	------	------	------	COG4886	S:Function unknown	XP_013469270.1	putative disease resistance RPP13-like protein 3 [Medicago truncatula]	sp|Q9M667|RPP13_ARATH;	Disease resistance protein RPP13 OS=Arabidopsis thaliana OX=3702 GN=RPP13 PE=2 SV=2;	PF00931.22;PF18052.1;PF13855.6;PF13401.6	NB-ARC;Rx_N;LRR_8;AAA_22	NB-ARC domain;Rx N-terminal domain;Leucine rich repeat;AAA domain
MTR_1g090737		long-chain acyl-CoA synthetase	0.404	-1.30699	0.0152724	0.0425004	yes	down	5.29333	2.46	GO:0016021;GO:0016020;GO:0003824;GO:0016874	CC:integral component of membrane;CC:membrane;MF:catalytic activity;MF:ligase activity;	K10526	OPCL1	map00592	alpha-Linolenic acid metabolism	COG0318	C:Energy production and conversion	KEH43325.1	long-chain acyl-CoA synthetase [Medicago truncatula]	sp|Q84P21|4CLL5_ARATH;	4-coumarate--CoA ligase-like 5 OS=Arabidopsis thaliana OX=3702 GN=4CLL5 PE=1 SV=2;	PF00501.28;PF13193.6	AMP-binding;AMP-binding_C	AMP-binding enzyme;AMP-binding enzyme C-terminal domain
MTR_1g090867		tyrosine phosphatase	0.169	-2.56809	0.000280306	0.00210905	yes	down	185.497	34.61	GO:0007623;GO:0016311;GO:0006470;GO:0005982;GO:0005983;GO:0046838;GO:0009570;GO:0009507;GO:0019203;GO:0008138;GO:0030247;GO:2001066;GO:2001070;GO:0016791	BP:circadian rhythm;BP:dephosphorylation;BP:protein dephosphorylation;BP:starch metabolic process;BP:starch catabolic process;BP:phosphorylated carbohydrate dephosphorylation;CC:chloroplast stroma;CC:chloroplast;MF:carbohydrate phosphatase activity;MF:protein tyrosine/serine/threonine phosphatase activity;MF:polysaccharide binding;MF:amylopectin binding;MF:starch binding;MF:phosphatase activity;	------	------	------	------	COG2453	S:Function unknown	XP_013469316.1	phosphoglucan phosphatase DSP4, amyloplastic [Medicago truncatula]	sp|G4LTX4|DSP4_CASSA;	Phosphoglucan phosphatase DSP4, amyloplastic OS=Castanea sativa OX=21020 GN=DSP4 PE=1 SV=1;	PF16561.5;PF00782.20	AMPK1_CBM;DSPc	Glycogen recognition site of AMP-activated protein kinase;Dual specificity phosphatase, catalytic domain
MTR_1g090913		phytol kinase	0.143	-2.80173	1.48301e-05	0.00029559	yes	down	45.13	6.96333	GO:0016310;GO:0010189;GO:0031969;GO:0016020;GO:0016021;GO:0009507;GO:0016301;GO:0016740;GO:0010276	BP:phosphorylation;BP:vitamin E biosynthetic process;CC:chloroplast membrane;CC:membrane;CC:integral component of membrane;CC:chloroplast;MF:kinase activity;MF:transferase activity;MF:phytol kinase activity;	K18678	VTE5	------	------	COG0170	O:Posttranslational modification, protein turnover, chaperones	XP_013469326.1	probable phytol kinase 1, chloroplastic [Medicago truncatula]	sp|Q2N2K1|PHYK1_SOYBN;	Probable phytol kinase 1, chloroplastic OS=Glycine max OX=3847 PE=2 SV=1;	------	------	------
MTR_1g091023		cytochrome P450 family protein	0.013	-6.31889	0.00792009	0.0253909	yes	down	0.826667	0	GO:0055114;GO:0016020;GO:0016021;GO:0102811;GO:0004497;GO:0020037;GO:0016705;GO:0005506;GO:0046872;GO:0016491	BP:oxidation-reduction process;CC:membrane;CC:integral component of membrane;MF:geraniol 10-hydroxylase activity;MF:monooxygenase activity;MF:heme binding;MF:oxidoreductase activity, acting on paired donors, with incorporation or reduction of molecular oxygen;MF:iron ion binding;MF:metal ion binding;MF:oxidoreductase activity;	------	------	------	------	COG2124	Q:Secondary metabolites biosynthesis, transport and catabolism	XP_013469348.1	geraniol 8-hydroxylase [Medicago truncatula]	sp|Q8VWZ7|C76B6_CATRO;	Geraniol 8-hydroxylase OS=Catharanthus roseus OX=4058 GN=CYP76B6 PE=1 SV=1;	PF00067.22	p450	Cytochrome P450
MTR_1g092540		plant/T32M21-140 protein	0.304	-1.71978	0.00286262	0.0114821	yes	down	23.9	8.01	------	------	------	------	------	------	ENOG4111G6C	S:Function unknown	XP_003591745.2	uncharacterized protein LOC11427964 [Medicago truncatula]	------	------	PF05003.12;PF11961.8	DUF668;DUF3475	Protein of unknown function;Domain of unknown function
MTR_1g093280		magnesium transporter MRS2-like protein	2.919	1.54542	0.000169471	0.00148103	yes	up	9.62667	28.4033	GO:0015693;GO:0030001;GO:0055085;GO:0016021;GO:0016020;GO:0005886;GO:0046873;GO:0015095	BP:magnesium ion transport;BP:metal ion transport;BP:transmembrane transport;CC:integral component of membrane;CC:membrane;CC:plasma membrane;MF:metal ion transmembrane transporter activity;MF:magnesium ion transmembrane transporter activity;	K16075	MRS2, MFM1	------	------	ENOG410XNNZ	U:Intracellular trafficking, secretion, and vesicular transport	XP_003591809.1	magnesium transporter MRS2-I [Medicago truncatula]	sp|Q9FLG2|MRS22_ARATH;	Magnesium transporter MRS2-2 OS=Arabidopsis thaliana OX=3702 GN=MRS2-2 PE=2 SV=1;	PF01544.18;PF00038.21	CorA;Filament	CorA-like Mg2+ transporter protein;Intermediate filament protein
MTR_1g093350		auxin response factor	0.173	-2.52944	0.000134567	0.0012614	yes	down	72.7467	13.8567	GO:0006355;GO:0006351;GO:0009734;GO:0005634;GO:0005515	BP:regulation of transcription, DNA-templated;BP:transcription, DNA-templated;BP:auxin-activated signaling pathway;CC:nucleus;MF:protein binding;	K14484	IAA	map04075	Plant hormone signal transduction	ENOG410YIDV	K:Transcription	XP_003591816.1	auxin-induced protein 22B [Medicago truncatula]	sp|P32294|AX22B_VIGRR;	Auxin-induced protein 22B OS=Vigna radiata var. radiata OX=3916 GN=AUX22B PE=2 SV=1;	PF02309.16	AUX_IAA	AUX/IAA family
MTR_1g094160		DUF3783 domain protein	0.427	-1.22616	0.00110045	0.00560909	yes	down	18.19	8.55667	GO:0009555	BP:pollen development;	------	------	------	------	ENOG4112CHG	S:Function unknown	XP_013469441.1	uncharacterized protein LOC25484922 isoform X2 [Medicago truncatula]	------	------	PF12646.7	DUF3783	Domain of unknown function
MTR_1g094720		DNL zinc finger protein	4.323	2.11213	3.65816e-06	0.000125234	yes	up	32.53	151.67	GO:0006457;GO:0030150;GO:0050821;GO:0005739;GO:0051087;GO:0008270;GO:0046872	BP:protein folding;BP:protein import into mitochondrial matrix;BP:protein stabilization;CC:mitochondrion;MF:chaperone binding;MF:zinc ion binding;MF:metal ion binding;	K17808	ZIM17, DNLZ, Tim15	------	------	ENOG41121WI	P:Inorganic ion transport and metabolism	XP_003591871.1	uncharacterized protein C24H6.02c [Medicago truncatula]	sp|Q0IH40|DNLZ_XENLA;	DNL-type zinc finger protein OS=Xenopus laevis OX=8355 GN=dnlz PE=2 SV=1;	PF05180.12	zf-DNL	DNL zinc finger
MTR_1g094730		Serine/Threonine kinase family protein	4.429	2.147	0.000205345	0.00168863	yes	up	5.57333	26.1333	GO:0006468;GO:0016310;GO:0016301;GO:0016740;GO:0004672;GO:0005524	BP:protein phosphorylation;BP:phosphorylation;MF:kinase activity;MF:transferase activity;MF:protein kinase activity;MF:ATP binding;	K04733	IRAK4	------	------	COG0515	P:Inorganic ion transport and metabolism	XP_003591872.1	protein LYK5 [Medicago truncatula]	sp|F4IB81|LYK3_ARATH;	LysM domain receptor-like kinase 3 OS=Arabidopsis thaliana OX=3702 GN=LYK3 PE=2 SV=1;	PF07714.17;PF00069.25	Pkinase_Tyr;Pkinase	Protein tyrosine kinase;Protein kinase domain
MTR_1g094780		phenylalanine ammonia-lyase-like protein	8.098	3.01749	4.8673e-05	0.000635434	yes	up	3.40667	29.3233	GO:0006559;GO:0009800;GO:0009698;GO:0005737;GO:0016841;GO:0016829;GO:0003824;GO:0045548	BP:L-phenylalanine catabolic process;BP:cinnamic acid biosynthetic process;BP:phenylpropanoid metabolic process;CC:cytoplasm;MF:ammonia-lyase activity;MF:lyase activity;MF:catalytic activity;MF:phenylalanine ammonia-lyase activity;	K10775	PAL	map00940;map00360	Phenylpropanoid biosynthesis;Phenylalanine metabolism	COG2986	S:Function unknown	XP_003591877.1	phenylalanine ammonia-lyase 2 [Medicago truncatula]	sp|Q9SMK9|PAL2_CICAR;	Phenylalanine ammonia-lyase 2 OS=Cicer arietinum OX=3827 GN=PAL2 PE=2 SV=1;	PF00221.19	Lyase_aromatic	Aromatic amino acid lyase
MTR_1g094890		pleckstrin-like (PH) and lipid-binding START domain protein	97.954	6.61403	0.00648052	0.0217903	yes	up	0	0.37	GO:0008289	MF:lipid binding;	------	------	------	------	ENOG41116PK	S:Function unknown	AES62138.1	pleckstrin-like (PH) and lipid-binding START domain protein [Medicago truncatula]	sp|Q8VZF6|EDR2L_ARATH;	Protein ENHANCED DISEASE RESISTANCE 2-like OS=Arabidopsis thaliana OX=3702 GN=EDR2L PE=2 SV=1;	PF07059.12;PF01852.19;PF00169.29	DUF1336;START;PH	Protein of unknown function;START domain;PH domain
MTR_1g095510		ubiquitin-conjugating enzyme E2	3.924	1.97238	2.60536e-06	0.000107154	yes	up	19.0633	80.81	GO:0031145;GO:0016567;GO:0005634;GO:0016740;GO:0000166;GO:0004839;GO:0016746;GO:0016874;GO:0061631;GO:0005524	BP:anaphase-promoting complex-dependent catabolic process;BP:protein ubiquitination;CC:nucleus;MF:transferase activity;MF:nucleotide binding;MF:ubiquitin activating enzyme activity;MF:transferase activity, transferring acyl groups;MF:ligase activity;MF:ubiquitin conjugating enzyme activity;MF:ATP binding;	K06688	UBE2C, UBC11	map04120	Ubiquitin mediated proteolysis	ENOG4111IGV	I:Lipid transport and metabolism	XP_003591943.1	probable ubiquitin-conjugating enzyme E2 C isoform X1 [Medicago truncatula]	sp|Q8L7T3|UBC20_ARATH;	Ubiquitin-conjugating enzyme E2 20 OS=Arabidopsis thaliana OX=3702 GN=UBC20 PE=2 SV=1;	PF00179.26;PF05773.22	UQ_con;RWD	Ubiquitin-conjugating enzyme;RWD domain
MTR_1g095920		aspartyl/glutamyl-tRNA(Asn/Gln) amidotransferase subunit C	0.457	-1.13049	0.00281962	0.0113462	yes	down	67.2333	33.48	GO:0006450;GO:0006412;GO:0032543;GO:0070681;GO:0030956;GO:0005739;GO:0009536;GO:0009507;GO:0016884;GO:0050567;GO:0000166;GO:0016740;GO:0005524;GO:0016874	BP:regulation of translational fidelity;BP:translation;BP:mitochondrial translation;BP:glutaminyl-tRNAGln biosynthesis via transamidation;CC:glutamyl-tRN;CC:mitochondrion;CC:plastid;CC:chloroplast;MF:carbon-nitrogen ligase activity, with glutamine as amido-N-donor;MF:glutaminyl-tRNA synthas;MF:nucleotide binding;MF:transferase activity;MF:ATP binding;MF:ligase activity;	K02435	gatC, GATC	map00970	Aminoacyl-tRNA biosynthesis	ENOG410YK7T	U:Intracellular trafficking, secretion, and vesicular transport	XP_003591983.1	glutamyl-tRNA(Gln) amidotransferase subunit C, chloroplastic/mitochondrial [Medicago truncatula]	sp|D7STK2|GATC_VITVI;	Glutamyl-tRN;	PF02686.15	Glu-tRNAGln	Glu-tRNAGln amidotransferase C subunit
MTR_1g096140		neutral/alkaline invertase	2.148	1.10284	0.00655662	0.0219866	yes	up	12.94	31.2733	GO:0005987;GO:0008152;GO:0005829;GO:0016787;GO:0016798;GO:0033926;GO:0003824;GO:0004564;GO:0004575	BP:sucrose catabolic process;BP:metabolic process;CC:cytosol;MF:hydrolase activity;MF:hydrolase activity, acting on glycosyl bonds;MF:glycopeptide alpha-N-acetylgalactosaminidase activity;MF:catalytic activity;MF:beta-fructofuranosidase activity;MF:sucrose alpha-glucosidase activity;	------	------	------	------	ENOG410XPYN	S:Function unknown	XP_003591999.1	probable alkaline/neutral invertase D [Medicago truncatula]	sp|Q67XD9|CINV2_ARATH;	Alkaline/neutral invertase CINV2 OS=Arabidopsis thaliana OX=3702 GN=CINV2 PE=1 SV=1;	PF12899.7;PF06202.14	Glyco_hydro_100;GDE_C	Alkaline and neutral invertase;Amylo-alpha-1,6-glucosidase
MTR_1g096260		LRR receptor-like kinase family protein	0.134	-2.89985	0.000342564	0.00243262	yes	down	16.07	2.28667	GO:0006468;GO:0016310;GO:0016021;GO:0016020;GO:0016301;GO:0004714;GO:0005515;GO:0004672;GO:0005524	BP:protein phosphorylation;BP:phosphorylation;CC:integral component of membrane;CC:membrane;MF:kinase activity;MF:transmembrane receptor protein tyrosine kinase activity;MF:protein binding;MF:protein kinase activity;MF:ATP binding;	------	------	------	------	COG4886	S:Function unknown	KEH43546.1	LRR receptor-like kinase family protein [Medicago truncatula]	sp|O22938|PXC3_ARATH;	Leucine-rich repeat receptor-like tyrosine-protein kinase PXC3 OS=Arabidopsis thaliana OX=3702 GN=PXC3 PE=2 SV=1;	PF13855.6;PF00069.25;PF12799.7;PF07714.17;PF00560.33	LRR_8;Pkinase;LRR_4;Pkinase_Tyr;LRR_1	Leucine rich repeat;Protein kinase domain;Leucine Rich repeats;Protein tyrosine kinase;Leucine Rich Repeat
MTR_1g096270		LRR receptor-like kinase family protein	0.112	-3.15582	0.0010011	0.00522507	yes	down	64.0233	7.81667	GO:0006468;GO:0016310;GO:0018108;GO:0016021;GO:0016020;GO:0016301;GO:0016740;GO:0004714;GO:0004713;GO:0005515;GO:0004672;GO:0005524	BP:protein phosphorylation;BP:phosphorylation;BP:peptidyl-tyrosine phosphorylation;CC:integral component of membrane;CC:membrane;MF:kinase activity;MF:transferase activity;MF:transmembrane receptor protein tyrosine kinase activity;MF:protein tyrosine kinase activity;MF:protein binding;MF:protein kinase activity;MF:ATP binding;	------	------	------	------	COG4886	S:Function unknown	XP_013469509.1	probable leucine-rich repeat receptor-like protein kinase At5g63930 isoform X1 [Medicago truncatula]	sp|O22938|PXC3_ARATH;	Leucine-rich repeat receptor-like tyrosine-protein kinase PXC3 OS=Arabidopsis thaliana OX=3702 GN=PXC3 PE=2 SV=1;	PF13855.6;PF12799.7;PF07714.17;PF00069.25;PF08263.12	LRR_8;LRR_4;Pkinase_Tyr;Pkinase;LRRNT_2	Leucine rich repeat;Leucine Rich repeats;Protein tyrosine kinase;Protein kinase domain;Leucine rich repeat N-terminal domain
MTR_1g096790		protein disulfide isomerase-like protein, putative	2.232	1.15811	0.000189612	0.00159939	yes	up	21.6533	52.1667	GO:0006457;GO:0045454;GO:0034976;GO:0016021;GO:0016020;GO:0005623;GO:0005774;GO:0005783;GO:0009505;GO:0009506;GO:0016853;GO:0003756	BP:protein folding;BP:cell redox homeostasis;BP:response to endoplasmic reticulum stress;CC:integral component of membrane;CC:membrane;CC:cell;CC:vacuolar membrane;CC:endoplasmic reticulum;CC:plant-type cell wall;CC:plasmodesma;MF:isomerase activity;MF:protein disulfide isomerase activity;	K09580	PDIA1, P4HB	map04141	Protein processing in endoplasmic reticulum	COG0526	O:Posttranslational modification, protein turnover, chaperones	RHN81581.1	putative thioredoxin-like protein [Medicago truncatula]	sp|Q94F09|PDI52_ARATH;	Protein disulfide-isomerase 5-2 OS=Arabidopsis thaliana OX=3702 GN=PDIL5-2 PE=1 SV=1;	PF00085.20;PF13848.6;PF13098.6;PF13899.6	Thioredoxin;Thioredoxin_6;Thioredoxin_2;Thioredoxin_7	Thioredoxin;Thioredoxin-like domain;Thioredoxin-like domain;Thioredoxin-like
MTR_1g097160		somatic embryogenesis receptor-like kinase	0.355	-1.4949	3.38816e-05	0.000500883	yes	down	15.9367	6.03333	GO:0006468;GO:0016310;GO:0007165;GO:0007178;GO:0016020;GO:0016021;GO:0005886;GO:0004672;GO:0000166;GO:0004675;GO:0004674;GO:0016740;GO:0016301;GO:0005102;GO:0005524	BP:protein phosphorylation;BP:phosphorylation;BP:signal transduction;BP:transmembrane receptor protein serine/threonine kinase signaling pathway;CC:membrane;CC:integral component of membrane;CC:plasma membrane;MF:protein kinase activity;MF:nucleotide binding;MF:transmembrane receptor protein serine/threonine kinase activity;MF:protein serine/threonine kinase activity;MF:transferase activity;MF:ki…	K13418	SERK1	------	------	ENOG410ZNK7	T:Signal transduction mechanisms	XP_013469559.1	somatic embryogenesis receptor kinase 2 [Medicago truncatula]	sp|Q94AG2|SERK1_ARATH;	Somatic embryogenesis receptor kinase 1 OS=Arabidopsis thaliana OX=3702 GN=SERK1 PE=1 SV=2;	PF00069.25;PF07714.17;PF08263.12;PF13855.6;PF12799.7;PF01636.23	Pkinase;Pkinase_Tyr;LRRNT_2;LRR_8;LRR_4;APH	Protein kinase domain;Protein tyrosine kinase;Leucine rich repeat N-terminal domain;Leucine rich repeat;Leucine Rich repeats;Phosphotransferase enzyme family
MTR_1g097270		integral membrane protein, putative	0.321	-1.63813	3.26781e-05	0.000489645	yes	down	141.047	49.2	GO:0016021;GO:0016020	CC:integral component of membrane;CC:membrane;	K02221	yggT	------	------	COG0762	S:Function unknown	XP_013469567.1	protein COFACTOR ASSEMBLY OF COMPLEX C SUBUNIT B CCB3, chloroplastic [Medicago truncatula]	sp|Q8RWM7|CCB3_ARATH;	Protein COFACTOR ASSEMBLY OF COMPLEX C SUBUNIT B CCB3, chloroplastic OS=Arabidopsis thaliana OX=3702 GN=CCB3 PE=1 SV=1;	PF02325.17	YGGT	YGGT family
MTR_1g097610		30S ribosomal protein S1	0.273	-1.87228	1.94849e-05	0.000349369	yes	down	14.32	4.17333	GO:0005840;GO:0003676	CC:ribosome;MF:nucleic acid binding;	K02945	RP-S1, rpsA	map03010	Ribosome	COG0539	U:Intracellular trafficking, secretion, and vesicular transport	XP_013469599.1	uncharacterized protein LOC25485041 isoform X2 [Medicago truncatula]	sp|P46228|RS1_SYNP6;	30S ribosomal protein S1 OS=Synechococcus sp.;	PF00575.23	S1	S1 RNA binding domain
MTR_1g097690		type I inositol-1,4,5-trisphosphate 5-phosphatase	0.356	-1.48925	0.00959154	0.0294451	yes	down	6.2	2.38667	GO:0046856;GO:0034485;GO:0016787;GO:0004439	BP:phosphatidylinositol dephosphorylation;MF:phosphatidylinositol-3,4,5-trisphosphate 5-phosphatase activity;MF:hydrolase activity;MF:phosphatidylinositol-4,5-bisphosphate 5-phosphatase activity;	K20279	SYNJ	map04070;map00562	Phosphatidylinositol signaling system;Inositol phosphate metabolism	COG5411	T:Signal transduction mechanisms	AES62253.2	type I inositol-1,4,5-trisphosphate 5-phosphatase [Medicago truncatula]	sp|Q8H0Z6|IP5P3_ARATH;	Type IV inositol polyphosphate 5-phosphatase 3 OS=Arabidopsis thaliana OX=3702 GN=IP5P3 PE=1 SV=1;	PF03372.23	Exo_endo_phos	Endonuclease/Exonuclease/phosphatase family
MTR_1g098160		gigantea protein 1B	0.293	-1.77322	9.41512e-06	0.000223519	yes	down	143.77	45.96	GO:0048574;GO:0042542;GO:0048586;GO:0009637;GO:0010218;GO:0010378;GO:0042752;GO:0009409;GO:2000028;GO:0048578;GO:0005634;GO:0005654	BP:long-day photoperiodism, flowering;BP:response to hydrogen peroxide;BP:regulation of long-day photoperiodism, flowering;BP:response to blue light;BP:response to far red light;BP:temperature compensation of the circadian clock;BP:regulation of circadian rhythm;BP:response to cold;BP:regulation of photoperiodism, flowering;BP:positive regulation of long-day photoperiodism, flowering;CC:nucleus;C…	K12124	GI	map04712	Circadian rhythm - plant	ENOG410YCNK	S:Function unknown	XP_003592048.2	protein GIGANTEA isoform X1 [Medicago truncatula]	sp|Q9SQI2|GIGAN_ARATH;	Protein GIGANTEA OS=Arabidopsis thaliana OX=3702 GN=GI PE=1 SV=2;	------	------	------
MTR_1g098250		holocarboxylase synthetase	6.852	2.77652	1.42556e-05	0.000287794	yes	up	2	15.3233	------	------	------	------	------	------	ENOG4111Z29	S:Function unknown	XP_003592057.1	uncharacterized protein LOC11420350 [Medicago truncatula]	------	------	------	------	------
MTR_1g098280		light-harvesting complex I chlorophyll A/B-binding protein	0.289	-1.79026	1.84669e-05	0.000336992	yes	down	279.01	86.6867	GO:0009637;GO:0010218;GO:0010114;GO:0009644;GO:0009642;GO:0009535	BP:response to blue light;BP:response to far red light;BP:response to red light;BP:response to high light intensity;BP:response to light intensity;CC:chloroplast thylakoid membrane;	------	------	------	------	ENOG4111TTD;ENOG4112CEJ	S:Function unknown;	XP_003592060.1	light-harvesting complex-like protein OHP2, chloroplastic [Medicago truncatula]	sp|Q9FEC1|OHP2_ARATH;	Light-harvesting complex-like protein OHP2, chloroplastic OS=Arabidopsis thaliana OX=3702 GN=OHP2 PE=2 SV=1;	PF00504.21	Chloroa_b-bind	Chlorophyll A-B binding protein
MTR_1g098310		DUF3511 domain protein	0.43	-1.21897	0.00252132	0.0104085	yes	down	32.8567	15.89	------	------	------	------	------	------	ENOG410Z0ES	S:Function unknown	XP_003592063.1	uncharacterized protein LOC11408542 [Medicago truncatula]	------	------	PF12023.8	DUF3511	Domain of unknown function
MTR_1g098360		receptor-like kinase	0.24	-2.05597	0.00213273	0.00918983	yes	down	30.22	7.97	GO:0006468;GO:0016310;GO:0016020;GO:0016021;GO:0005886;GO:0004672;GO:0000166;GO:0004675;GO:0004674;GO:0016740;GO:0016301;GO:0005524	BP:protein phosphorylation;BP:phosphorylation;CC:membrane;CC:integral component of membrane;CC:plasma membrane;MF:protein kinase activity;MF:nucleotide binding;MF:transmembrane receptor protein serine/threonine kinase activity;MF:protein serine/threonine kinase activity;MF:transferase activity;MF:kinase activity;MF:ATP binding;	K04733	IRAK4	------	------	COG0515	G:Carbohydrate transport and metabolism	XP_003592066.1	phytosulfokine receptor 2 [Medicago truncatula]	sp|Q9FN37|PSKR2_ARATH;	Phytosulfokine receptor 2 OS=Arabidopsis thaliana OX=3702 GN=PSKR2 PE=1 SV=1;	PF07714.17;PF00069.25;PF17667.1	Pkinase_Tyr;Pkinase;Pkinase_fungal	Protein tyrosine kinase;Protein kinase domain;Fungal protein kinase
MTR_1g098650		plant inositol phosphorylceramide synthase	0.18	-2.47166	1.0991e-05	0.000244574	yes	down	11.6867	2.28333	GO:0030148;GO:0000394;GO:0005975;GO:0030259;GO:0016021;GO:0016020;GO:0009506;GO:0050511;GO:0051991	BP:sphingolipid biosynthetic process;BP:RNA splicing, via endonucleolytic cleavage and ligation;BP:carbohydrate metabolic process;BP:lipid glycosylation;CC:integral component of membrane;CC:membrane;CC:plasmodesma;MF:undecaprenyldiphospho-muramoylpentapeptide beta-N-acetylglucosaminyltransferase activity;MF:UDP-N-acetyl-D-glucosamin;	------	------	------	------	ENOG410XNSC	S:Function unknown	XP_003592096.1	uncharacterized protein LOC11405420 [Medicago truncatula]	------	------	PF14360.6	PAP2_C	PAP2 superfamily C-terminal
MTR_1g098680		ABA/WDS induced protein	0.37	-1.43483	0.00460668	0.016727	yes	down	419.317	170.597	------	------	------	------	------	------	ENOG410Z0MC	S:Function unknown	XP_003592098.1	glycine-rich cell wall structural protein 1.8 [Medicago truncatula]	sp|Q08655|ASR1_SOLLC;	Abscisic stress-ripening protein 1 OS=Solanum lycopersicum OX=4081 GN=ASR1 PE=2 SV=1;	PF02496.16	ABA_WDS	ABA/WDS induced protein
MTR_1g099290		chitinase	0.08	-3.63973	0.000851723	0.00463359	yes	down	18.8867	1.25333	GO:0005975;GO:0000272;GO:0008152;GO:0006032;GO:0005615;GO:0005576;GO:0016787;GO:0016798;GO:0004553;GO:0004568	BP:carbohydrate metabolic process;BP:polysaccharide catabolic process;BP:metabolic process;BP:chitin catabolic process;CC:extracellular space;CC:extracellular region;MF:hydrolase activity;MF:hydrolase activity, acting on glycosyl bonds;MF:hydrolase activity, hydrolyzing O-glycosyl compounds;MF:chitinase activity;	K01183	E3.2.1.14	map00520	Amino sugar and nucleotide sugar metabolism	ENOG4111GPA	G:Carbohydrate transport and metabolism	AES62403.2	chitinase [Medicago truncatula]	sp|P36908|CHIA_CICAR;	Acidic endochitinase OS=Cicer arietinum OX=3827 PE=2 SV=1;	PF00704.28	Glyco_hydro_18	Glycosyl hydrolases family 18
MTR_1g099440		membrane-associated kinase regulator-like protein, putative	0.096	-3.38292	6.085e-05	0.000732805	yes	down	55.3033	5.82333	GO:0016310;GO:0009741;GO:0016301	BP:phosphorylation;BP:response to brassinosteroid;MF:kinase activity;	------	------	------	------	ENOG41114QY	T:Signal transduction mechanisms	RHN81734.1	hypothetical protein MtrunA17_Chr1g0202361 [Medicago truncatula]	sp|Q84JK8|MAKR6_ARATH;	Probable membrane-associated kinase regulator 6 OS=Arabidopsis thaliana OX=3702 GN=MAKR6 PE=2 SV=1;	------	------	------
MTR_1g099480		P-loop nucleoside triphosphate hydrolase superfamily protein	2.165	1.11442	0.00028463	0.00213243	yes	up	7.35667	17.1733	GO:0016021;GO:0016020;GO:0016787;GO:0016887;GO:0005524	CC:integral component of membrane;CC:membrane;MF:hydrolase activity;MF:ATPase activity;MF:ATP binding;	------	------	------	------	COG0464	O:Posttranslational modification, protein turnover, chaperones	XP_003592171.2	katanin p60 ATPase-containing subunit A1 [Medicago truncatula]	sp|Q7ZZ25|ATD1A_DANRE;	ATPase family AAA domain-containing protein 1-A OS=Danio rerio OX=7955 GN=atad1a PE=2 SV=2;	PF00004.29;PF17862.1;PF05496.12;PF01695.17;PF07728.14;PF13401.6;PF13191.6;PF06068.13;PF13173.6	AAA;AAA_lid_3;RuvB_N;IstB_IS21;AAA_5;AAA_22;AAA_16;TIP49;AAA_14	ATPase family associated with various cellular activities;AAA+ lid domain;Holliday junction DNA helicase RuvB P-loop domain;IstB-like ATP binding protein;AAA domain;AAA domain;AAA ATPase domain;TIP49 P-loop domain;AAA domain
MTR_1g099810		heavy metal transport/detoxification superfamily protein	0.079	-3.65811	0.00353483	0.0136125	yes	down	416.367	36.6933	GO:0030001;GO:0046872	BP:metal ion transport;MF:metal ion binding;	------	------	------	------	COG2608;ENOG4111AW0	S:Function unknown;	XP_003592192.1	heavy metal-associated isoprenylated plant protein 39 isoform X1 [Medicago truncatula]	sp|O03982|HIP39_ARATH;	Heavy metal-associated isoprenylated plant protein 39 OS=Arabidopsis thaliana OX=3702 GN=HIPP39 PE=2 SV=1;	PF00403.26	HMA	Heavy-metal-associated domain
MTR_1g099815		heavy metal transport/detoxification superfamily protein	0.216	-2.20963	0.0113706	0.033659	yes	down	301.897	39.3133	GO:0030001;GO:0046872	BP:metal ion transport;MF:metal ion binding;	------	------	------	------	COG2608;ENOG4111AW0	S:Function unknown;	XP_013469634.1	heavy metal-associated isoprenylated plant protein 12 [Medicago truncatula]	sp|Q9LTE3|HIP12_ARATH;	Heavy metal-associated isoprenylated plant protein 12 OS=Arabidopsis thaliana OX=3702 GN=HIPP12 PE=3 SV=1;	PF00403.26	HMA	Heavy-metal-associated domain
MTR_1g100130		oxidoreductase/ferric-chelate reductase	0.032	-4.96609	6.72142e-08	2.7836e-05	yes	down	55.7133	1.94	GO:0055114;GO:0016021;GO:0016020;GO:0000293;GO:0016491	BP:oxidation-reduction process;CC:integral component of membrane;CC:membrane;MF:ferric-chelate reductase activity;MF:oxidoreductase activity;	------	------	------	------	ENOG410XNZY	S:Function unknown	XP_003592210.2	ferric reduction oxidase 4 [Medicago truncatula]	sp|Q8W110|FRO4_ARATH;	Ferric reduction oxidase 4 OS=Arabidopsis thaliana OX=3702 GN=FRO4 PE=2 SV=1;	PF08030.12;PF08022.12;PF01794.19;PF00175.21	NAD_binding_6;FAD_binding_8;Ferric_reduct;NAD_binding_1	Ferric reductase NAD binding domain;FAD-binding domain;Ferric reductase like transmembrane component;Oxidoreductase NAD-binding domain
MTR_1g100305		NAD(P)-binding rossmann-fold protein	2.224	1.15341	0.000909121	0.00487294	yes	up	80.62	191.783	GO:0015031;GO:0009706;GO:0102340;GO:0102341;GO:0102342;GO:0005516;GO:0102339;GO:0016491	BP:protein transport;CC:chloroplast inner membrane;MF:3-oxo-behenoyl-CoA reductase activity;MF:3-oxo-lignoceroyl-CoA reductase activity;MF:3-oxo-cerotoyl-CoA reductase activity;MF:calmodulin binding;MF:3-oxo-arachidoyl-CoA reductase activity;MF:oxidoreductase activity;	------	------	------	------	COG1028	S:Function unknown	RHN81782.1	putative very-long-chain 3-oxoacyl-CoA reductase [Medicago truncatula]	sp|Q6RVV4|TIC32_PEA;	Short-chain dehydrogenase TIC 32, chloroplastic OS=Pisum sativum OX=3888 GN=TIC32 PE=1 SV=1;	PF00106.25;PF13561.6;PF08659.10	adh_short;adh_short_C2;KR	short chain dehydrogenase;Enoyl;KR domain
MTR_1g100727		cytochrome b5-like heme/steroid-binding domain protein	4.104	2.03715	3.97677e-06	0.000129737	yes	up	36.3567	160.91	GO:0030308;GO:0005794;GO:0005783;GO:0016021;GO:0005886;GO:0005496	BP:negative regulation of cell growth;CC:Golgi apparatus;CC:endoplasmic reticulum;CC:integral component of membrane;CC:plasma membrane;MF:steroid binding;	K17278	PGRMC1_2	------	------	ENOG4111UG0	S:Function unknown	RHN81845.1	putative cytochrome b5-like heme/steroid binding domain-containing protein [Medicago truncatula]	sp|Q9XFM6|MSBP1_ARATH;	Membrane steroid-binding protein 1 OS=Arabidopsis thaliana OX=3702 GN=MSBP1 PE=1 SV=2;	PF00173.28	Cyt-b5	Cytochrome b5-like Heme/Steroid binding domain
MTR_1g100737		zinc finger, C3HC4 type (RING finger) protein	2.084	1.05943	0.0172736	0.046905	yes	up	3.91667	8.84	GO:0016021;GO:0016020	CC:integral component of membrane;CC:membrane;	K10664	ATL6S	------	------	ENOG41121N2	O:Posttranslational modification, protein turnover, chaperones	RHN81848.1	putative transcription factor C2H2 family [Medicago truncatula]	sp|Q8RXX9|ATL6_ARATH;	E3 ubiquitin-protein ligase ATL6 OS=Arabidopsis thaliana OX=3702 GN=ATL6 PE=1 SV=2;	PF13639.6;PF17123.5;PF13923.6;PF12678.7;PF13445.6;PF00097.25;PF14634.6;PF13920.6;PF12861.7	zf-RING_2;zf-RING_11;zf-C3HC4_2;zf-rbx1;zf-RING_UBOX;zf-C3HC4;zf-RING_5;zf-C3HC4_3;zf-ANAPC11	Ring finger domain;RING-like zinc finger;Zinc finger, C3HC4 type;RING-H2 zinc finger domain;RING-type zinc-finger;Zinc finger, C3HC4 type;zinc-RING finger domain;Zinc finger, C3HC4 type;Anaphase-promoting complex subunit 11 RING-H2 finger
MTR_1g100753		3-hexulose-6-phosphate isomerase, putative	0.119	-3.07641	2.32357e-06	9.99773e-05	yes	down	49.86	6.35333	GO:1901135;GO:0097367;GO:0043800;GO:0016853	BP:carbohydrate derivative metabolic process;MF:carbohydrate derivative binding;MF:hexulose-6-phosphate isomerase activity;MF:isomerase activity;	------	------	------	------	COG0794	M:Cell wall/membrane/envelope biogenesis	XP_013469695.1	uncharacterized protein LOC25485090 [Medicago truncatula]	sp|P42404|PHI_BACSU;	3-hexulose-6-phosphate isomerase OS=Bacillus subtilis;	PF01380.22	SIS	SIS domain
MTR_1g100800		plant/K24M7-17 protein	0.352	-1.50806	6.09125e-05	0.000732966	yes	down	76.0367	28.9367	GO:0005773;GO:0016021;GO:0016020;GO:0005886	CC:vacuole;CC:integral component of membrane;CC:membrane;CC:plasma membrane;	------	------	------	------	ENOG410YIUI	S:Function unknown	XP_003592254.1	uncharacterized protein LOC11425108 [Medicago truncatula]	------	------	------	------	------
MTR_1g101000		pectinacetylesterase family protein	3.336	1.73802	9.89731e-05	0.00102082	yes	up	18.06	61.7467	GO:0071555;GO:0005618;GO:0005576;GO:0009505;GO:0016787;GO:0052793	BP:cell wall organization;CC:cell wall;CC:extracellular region;CC:plant-type cell wall;MF:hydrolase activity;MF:pectin acetylesterase activity;	K19882	NOTUM	------	------	ENOG410XQKD	S:Function unknown	AES62524.1	pectinacetylesterase family protein [Medicago truncatula]	sp|B9DFR3|PAE9_ARATH;	Pectin acetylesterase 9 OS=Arabidopsis thaliana OX=3702 GN=PAE9 PE=2 SV=1;	PF03283.13	PAE	Pectinacetylesterase
MTR_1g101015		hypothetical protein	0.024	-5.40831	0.00782073	0.0251671	yes	down	0.426667	0	GO:0008240;GO:0016787;GO:0004252	MF:tripeptidyl-peptidase activity;MF:hydrolase activity;MF:serine-type endopeptidase activity;	K01280	TPP2	------	------	COG1404	S:Function unknown	KEH43699.1	hypothetical protein MTR_1g101015 [Medicago truncatula]	sp|F4JVN6|TPPII_ARATH;	Tripeptidyl-peptidase 2 OS=Arabidopsis thaliana OX=3702 GN=TPP2 PE=1 SV=1;	------	------	------
MTR_1g101130		tubulin beta-1 chain	3.001	1.58528	0.000114687	0.00113162	yes	up	9.15667	29.93	GO:0007017;GO:0007010;GO:0051258;GO:0010498;GO:0009651;GO:0005737;GO:0005794;GO:0005856;GO:0016020;GO:0005874;GO:0045298;GO:0003924;GO:0000166;GO:0016740;GO:0005200;GO:0016757;GO:0005525	BP:microtubule-based process;BP:cytoskeleton organization;BP:protein polymerization;BP:proteasomal protein catabolic process;BP:response to salt stress;CC:cytoplasm;CC:Golgi apparatus;CC:cytoskeleton;CC:membrane;CC:microtubule;CC:tubulin complex;MF:GTPase activity;MF:nucleotide binding;MF:transferase activity;MF:structural constituent of cytoskeleton;MF:transferase activity, transferring glycosyl…	K07375	TUBB	map04145	Phagosome	COG5023	S:Function unknown	XP_003592284.1	tubulin beta-8 chain [Medicago truncatula]	sp|P37392|TBB1_LUPAL;	Tubulin beta-1 chain OS=Lupinus albus OX=3870 GN=TUBB1 PE=3 SV=1;	PF00091.25;PF03953.17;PF10644.9;PF13809.6	Tubulin;Tubulin_C;Misat_Tub_SegII;Tubulin_2	Tubulin/FtsZ family, GTPase domain;Tubulin C-terminal domain;Misato Segment II tubulin-like domain;Tubulin like
MTR_1g101400		dihydrodipicolinate reductase	0.128	-2.96957	7.97659e-06	0.000199703	yes	down	74.1233	10.05	GO:0019684;GO:0009965;GO:0019877;GO:0009089;GO:0016556;GO:0010103;GO:0055114;GO:0009570;GO:0008839;GO:0016491	BP:photosynthesis, light reaction;BP:leaf morphogenesis;BP:diaminopimelate biosynthetic process;BP:lysine biosynthetic process via diaminopimelate;BP:mRNA modification;BP:stomatal complex morphogenesis;BP:oxidation-reduction process;CC:chloroplast stroma;MF:4-hydroxy-tetrahydrodipicolinate reductase;MF:oxidoreductase activity;	K16908	CRR1	------	------	COG0289	E:Amino acid transport and metabolism	XP_003592305.1	dihydrodipicolinate reductase-like protein CRR1, chloroplastic [Medicago truncatula]	sp|Q9FJ82|DAPB3_ARATH;	Dihydrodipicolinate reductase-like protein CRR1, chloroplastic OS=Arabidopsis thaliana OX=3702 GN=DAPB3 PE=2 SV=1;	PF01113.20;PF05173.14	DapB_N;DapB_C	Dihydrodipicolinate reductase, N-terminus;Dihydrodipicolinate reductase, C-terminus
MTR_1g101540		TraB family protein	0.402	-1.31426	0.000201416	0.00166505	yes	down	20.84	9.06333	------	------	------	------	------	------	COG1916	S:Function unknown	XP_003592316.1	traB domain-containing protein isoform X2 [Medicago truncatula]	sp|Q9H4I3|TRABD_HUMAN;	TraB domain-containing protein OS=Homo sapiens OX=9606 GN=TRABD PE=1 SV=1;	PF01963.17	TraB	TraB family
MTR_1g101790		molybdenum cofactor sulfurase	0.163	-2.61546	0.00172379	0.007827	yes	down	5.64	1.06667	GO:0003824;GO:0016740;GO:0008265;GO:0102867	MF:catalytic activity;MF:transferase activity;MF:Mo-molybdopterin cofactor sulfurase activity;MF:molybdenum cofactor sulfurtransferase activity;	------	------	------	------	COG0520	E:Amino acid transport and metabolism	XP_013469709.1	molybdenum cofactor sulfurase isoform X1 [Medicago truncatula]	sp|Q21657|MOCOS_CAEEL;	Molybdenum cofactor sulfurase OS=Caenorhabditis elegans OX=6239 GN=mocs-1 PE=3 SV=2;	PF00266.19	Aminotran_5	Aminotransferase class-V
MTR_1g101840		2OG-Fe(II) oxygenase family protein	2.36	1.23855	0.000490814	0.00313654	yes	up	11.9167	30.8333	GO:0055114;GO:0031418;GO:0051213;GO:0016705;GO:0005506;GO:0016491	BP:oxidation-reduction process;MF:L-ascorbic acid binding;MF:dioxygenase activity;MF:oxidoreductase activity, acting on paired donors, with incorporation or reduction of molecular oxygen;MF:iron ion binding;MF:oxidoreductase activity;	------	------	------	------	ENOG4111WJ6	S:Function unknown	AES62593.2	2OG-Fe(II) oxygenase family protein [Medicago truncatula]	------	------	PF13640.6	2OG-FeII_Oxy_3	2OG-F
MTR_1g101910		DUF4378 domain protein	0.051	-4.29853	0.000274874	0.00207761	yes	down	1.52667	0.0833333	------	------	------	------	------	------	ENOG410YW1D	S:Function unknown	XP_003592348.1	uncharacterized protein LOC11417683 [Medicago truncatula]	------	------	PF14309.6;PF14383.6	DUF4378;VARLMGL	Domain of unknown function;DUF761-associated sequence motif
MTR_1g101990		GDP-fucose protein O-fucosyltransferase	156.586	7.29081	0.0176887	0.0477842	yes	up	0	1.69	GO:0005975;GO:0006004;GO:0016021;GO:0005802;GO:0005768;GO:0016740;GO:0016757	BP:carbohydrate metabolic process;BP:fucose metabolic process;CC:integral component of membrane;CC:trans-Golgi network;CC:endosome;MF:transferase activity;MF:transferase activity, transferring glycosyl groups;	------	------	------	------	ENOG410Z25U	S:Function unknown	RHN81905.1	putative GDP-fucose protein O-fucosyltransferase [Medicago truncatula]	sp|Q8W486|OFUT1_ARATH;	O-fucosyltransferase 1 OS=Arabidopsis thaliana OX=3702 GN=OFUT1 PE=2 SV=1;	PF10250.9	O-FucT	GDP-fucose protein O-fucosyltransferase
MTR_1g102550		ATP sulfurylase	4.518	2.17564	5.09238e-05	0.00065535	yes	up	94.3433	457.853	GO:0009735;GO:0046686;GO:0001887;GO:0000103;GO:0009570;GO:0005886;GO:0009507;GO:0016779;GO:0004781;GO:0016740	BP:response to cytokinin;BP:response to cadmium ion;BP:selenium compound metabolic process;BP:sulfate assimilation;CC:chloroplast stroma;CC:plasma membrane;CC:chloroplast;MF:nucleotidyltransferase activity;MF:sulfate adenylyltransferas;MF:transferase activity;	K13811	PAPSS	map00450;map00261;map00230;map00920	Selenocompound metabolism;Monobactam biosynthesis;Purine metabolism;Sulfur metabolism	COG2046	K:Transcription	XP_013469727.1	ATP sulfurylase 1, chloroplastic [Medicago truncatula]	sp|Q9LIK9|APS1_ARATH;	ATP sulfurylase 1, chloroplastic OS=Arabidopsis thaliana OX=3702 GN=APS1 PE=1 SV=1;	PF01747.17;PF14306.6	ATP-sulfurylase;PUA_2	ATP-sulfurylase;PUA-like domain
MTR_1g102780		early light-induced-like protein	10.53	3.39639	9.95136e-06	0.000231278	yes	up	71.1167	823.98	GO:0031969;GO:0016021;GO:0016020	CC:chloroplast membrane;CC:integral component of membrane;CC:membrane;	------	------	------	------	ENOG410Y0RG	S:Function unknown	XP_013469747.1	early light-induced protein, chloroplastic [Medicago truncatula]	sp|P11432|ELI_PEA;	Early light-induced protein, chloroplastic OS=Pisum sativum OX=3888 PE=2 SV=1;	PF00504.21	Chloroa_b-bind	Chlorophyll A-B binding protein
MTR_1g102810		early light-induced-like protein	10.867	3.44185	3.63942e-05	0.000522234	yes	up	5.86	69.7067	GO:0031969;GO:0016021	CC:chloroplast membrane;CC:integral component of membrane;	------	------	------	------	ENOG410Y0RG	S:Function unknown	XP_013469749.1	early light-induced protein, chloroplastic [Medicago truncatula]	sp|P11432|ELI_PEA;	Early light-induced protein, chloroplastic OS=Pisum sativum OX=3888 PE=2 SV=1;	PF00504.21	Chloroa_b-bind	Chlorophyll A-B binding protein
MTR_1g102870		1,2-dihydroxy-3-keto-5-methylthiopentene dioxygenase	3.647	1.86683	1.28163e-05	0.000269885	yes	up	135.653	532.947	GO:0008652;GO:0019509;GO:0009086;GO:0055114;GO:0005737;GO:0005634;GO:0046872;GO:0010309;GO:0051213;GO:0005506;GO:0016491	BP:cellular amino acid biosynthetic process;BP:L-methionine biosynthetic process from methylthioadenosine;BP:methionine biosynthetic process;BP:oxidation-reduction process;CC:cytoplasm;CC:nucleus;MF:metal ion binding;MF:acireductone dioxygenase [iro;MF:dioxygenase activity;MF:iron ion binding;MF:oxidoreductase activity;	K08967	mtnD, mtnZ, ADI1	map00270	Cysteine and methionine metabolism	COG1791	S:Function unknown	XP_013469755.1	1,2-dihydroxy-3-keto-5-methylthiopentene dioxygenase 2 [Medicago truncatula]	sp|F6HDT7|MTND2_VITVI;	1,2-dihydroxy-3-keto-5-methylthiopentene dioxygenase 2 OS=Vitis vinifera OX=29760 GN=VIT_05s0020g04080 PE=3 SV=1;	PF03079.14;PF07883.11;PF02311.19	ARD;Cupin_2;AraC_binding	ARD/ARD' family;Cupin domain;AraC-like ligand binding domain
MTR_1g103500		senescence-associated protein SAG102	0.302	-1.72645	0.000219745	0.00177139	yes	down	15.5333	5.09	GO:0009744;GO:0042594;GO:0009749	BP:response to sucrose;BP:response to starvation;BP:response to glucose;	------	------	------	------	ENOG410YIFP;ENOG410YG71	S:Function unknown;	XP_013469818.1	protein MARD1 [Medicago truncatula]	sp|Q8L471|FLZ8_ARATH;	FCS-Like Zinc finger 8 OS=Arabidopsis thaliana OX=3702 GN=FLZ8 PE=1 SV=1;	PF04570.14	zf-FLZ	zinc-finger of the FCS-type, C2-C2
MTR_1g103550		DUF1677 family protein	0.042	-4.57711	1.31799e-07	3.14398e-05	yes	down	23.8833	1.07333	------	------	------	------	------	------	ENOG410YP5Y	S:Function unknown	XP_013469824.1	uncharacterized protein LOC25485192 [Medicago truncatula]	------	------	PF07911.13	DUF1677	Protein of unknown function
MTR_1g103850		WNK kinase	0.249	-2.00805	6.80936e-06	0.000180321	yes	down	12.9467	3.47	GO:0006468;GO:0016310;GO:0035556;GO:0005737;GO:0016301;GO:0004674;GO:0016740;GO:0004672;GO:0005524	BP:protein phosphorylation;BP:phosphorylation;BP:intracellular signal transduction;CC:cytoplasm;MF:kinase activity;MF:protein serine/threonine kinase activity;MF:transferase activity;MF:protein kinase activity;MF:ATP binding;	K08867	WNK, PRKWNK	------	------	ENOG410XQWZ	S:Function unknown	XP_013469851.1	probable serine/threonine-protein kinase WNK9 [Medicago truncatula]	sp|Q9CAV6|WNK1_ARATH;	Serine/threonine-protein kinase WNK1 OS=Arabidopsis thaliana OX=3702 GN=WNK1 PE=1 SV=1;	PF00069.25;PF07714.17;PF12202.8	Pkinase;Pkinase_Tyr;OSR1_C	Protein kinase domain;Protein tyrosine kinase;Oxidative-stress-responsive kinase 1 C-terminal domain
MTR_1g104555		lectin kinase family protein	4.383	2.13183	0.0122161	0.0356036	yes	up	0.456667	2.15333	GO:0006468;GO:0016310;GO:0048544;GO:0016021;GO:0016020;GO:0016301;GO:0004674;GO:0004672;GO:0005524	BP:protein phosphorylation;BP:phosphorylation;BP:recognition of pollen;CC:integral component of membrane;CC:membrane;MF:kinase activity;MF:protein serine/threonine kinase activity;MF:protein kinase activity;MF:ATP binding;	K04733	IRAK4	------	------	COG0515	S:Function unknown	KEH43895.1	lectin kinase family protein [Medicago truncatula]	sp|Q0JEU6|LERK3_ORYSJ;	G-type lectin S-receptor-like serine/threonine-protein kinase LECRK3 OS=Oryza sativa subsp. japonica OX=39947 GN=LECRK3 PE=3 SV=2;	PF00069.25;PF07714.17;PF01453.24;PF00954.20;PF12260.8	Pkinase;Pkinase_Tyr;B_lectin;S_locus_glycop;PIP49_C	Protein kinase domain;Protein tyrosine kinase;D-mannose binding lectin;S-locus glycoprotein domain;Protein-kinase domain of FAM69
MTR_1g104650		linoleate 9S-lipoxygenase-like protein	0.232	-2.10611	8.10007e-06	0.000201609	yes	down	24.3	6.12333	GO:0006633;GO:0034440;GO:0031408;GO:1900366;GO:0010311;GO:0009695;GO:0055114;GO:1990136;GO:0051213;GO:0016702;GO:0016165;GO:0005515;GO:0046872;GO:0016491	BP:fatty acid biosynthetic process;BP:lipid oxidation;BP:oxylipin biosynthetic process;BP:negative regulation of defense response to insect;BP:lateral root formation;BP:jasmonic acid biosynthetic process;BP:oxidation-reduction process;MF:linoleate 9S-lipoxygenase activity;MF:dioxygenase activity;MF:oxidoreductase activity, acting on single donors with incorporation of molecular oxygen, incorporat…	K15718	LOX1_5	map00591	Linoleic acid metabolism	ENOG410YN4N	C:Energy production and conversion	XP_024626154.1	linoleate 9S-lipoxygenase 5 [Medicago truncatula]	sp|Q9LUW0|LOX5_ARATH;	Linoleate 9S-lipoxygenase 5 OS=Arabidopsis thaliana OX=3702 GN=LOX5 PE=2 SV=2;	PF00305.19;PF01477.23	Lipoxygenase;PLAT	Lipoxygenase;PLAT/LH2 domain
MTR_1g105480		thiazole biosynthetic enzyme	0.393	-1.34756	0.0077651	0.0250313	yes	down	5553.79	2402.28	GO:0009228;GO:0052837;GO:0009536;GO:0009570;GO:0005829;GO:0009507;GO:0016740;GO:0016763;GO:0005506;GO:0046872	BP:thiamine biosynthetic process;BP:thiazole biosynthetic process;CC:plastid;CC:chloroplast stroma;CC:cytosol;CC:chloroplast;MF:transferase activity;MF:transferase activity, transferring pentosyl groups;MF:iron ion binding;MF:metal ion binding;	K03146	THI4, THI1	map00730	Thiamine metabolism	COG1635	U:Intracellular trafficking, secretion, and vesicular transport	XP_013469882.1	thiamine thiazole synthase, chloroplastic [Medicago truncatula]	sp|O23787|THI4_CITSI;	Thiamine thiazole synthase, chloroplastic OS=Citrus sinensis OX=2711 GN=THI1 PE=2 SV=1;	PF01946.17;PF01266.24;PF00890.24;PF13450.6;PF07992.14;PF05834.12;PF12831.7;PF13454.6;PF03486.14	Thi4;DAO;FAD_binding_2;NAD_binding_8;Pyr_redox_2;Lycopene_cycl;FAD_oxidored;NAD_binding_9;HI0933_like	Thi4 family;FAD dependent oxidoreductase;FAD binding domain;NA;Pyridine nucleotide-disulphide oxidoreductase;Lycopene cyclase protein;FAD dependent oxidoreductase;FAD-NA;HI0933-like protein
MTR_1g105555		transmembrane protein, putative	4.01	2.0035	0.00032342	0.00233788	yes	up	4.14333	17.5767	GO:0016021;GO:0016020	CC:integral component of membrane;CC:membrane;	------	------	------	------	ENOG410Z44E	S:Function unknown	XP_024626401.1	uncharacterized protein LOC25485253 isoform X1 [Medicago truncatula]	------	------	------	------	------
MTR_1g105650		cysteine-rich receptor-kinase-like protein	0.212	-2.24008	2.10794e-05	0.000366285	yes	down	47.9267	11.4433	GO:0006468;GO:0016310;GO:0042742;GO:0016020;GO:0016021;GO:0005886;GO:0004674;GO:0016740;GO:0016301;GO:0004672;GO:0005524	BP:protein phosphorylation;BP:phosphorylation;BP:defense response to bacterium;CC:membrane;CC:integral component of membrane;CC:plasma membrane;MF:protein serine/threonine kinase activity;MF:transferase activity;MF:kinase activity;MF:protein kinase activity;MF:ATP binding;	K04733	IRAK4	------	------	COG0515	T:Signal transduction mechanisms	XP_024626449.1	cysteine-rich receptor-like protein kinase 10 [Medicago truncatula]	sp|Q9M0X5|CRK25_ARATH;	Cysteine-rich receptor-like protein kinase 25 OS=Arabidopsis thaliana OX=3702 GN=CRK25 PE=3 SV=1;	PF07714.17;PF00069.25;PF01657.17;PF17667.1	Pkinase_Tyr;Pkinase;Stress-antifung;Pkinase_fungal	Protein tyrosine kinase;Protein kinase domain;Salt stress response/antifungal;Fungal protein kinase
MTR_1g105710		cysteine-rich receptor-kinase-like protein	0.1	-3.31846	0.000273911	0.00207297	yes	down	1.05333	0.11	GO:0006468;GO:0016310;GO:0016020;GO:0016021;GO:0005886;GO:0004672;GO:0016740;GO:0004674;GO:0004714;GO:0016301;GO:0005524	BP:protein phosphorylation;BP:phosphorylation;CC:membrane;CC:integral component of membrane;CC:plasma membrane;MF:protein kinase activity;MF:transferase activity;MF:protein serine/threonine kinase activity;MF:transmembrane receptor protein tyrosine kinase activity;MF:kinase activity;MF:ATP binding;	K04733	IRAK4	------	------	ENOG410YASJ;COG0515	T:Signal transduction mechanisms;	XP_013469913.1	cysteine-rich receptor-like protein kinase 10 [Medicago truncatula]	sp|Q8S9L6|CRK29_ARATH;	Cysteine-rich receptor-like protein kinase 29 OS=Arabidopsis thaliana OX=3702 GN=CRK29 PE=2 SV=1;	PF00069.25;PF07714.17;PF01657.17;PF17667.1	Pkinase;Pkinase_Tyr;Stress-antifung;Pkinase_fungal	Protein kinase domain;Protein tyrosine kinase;Salt stress response/antifungal;Fungal protein kinase
MTR_1g105750		cysteine-rich receptor-kinase-like protein	0.072	-3.79949	4.84019e-05	0.000633003	yes	down	99.5167	7.61333	GO:0006468;GO:0016310;GO:0016021;GO:0016020;GO:0016301;GO:0004672;GO:0005524	BP:protein phosphorylation;BP:phosphorylation;CC:integral component of membrane;CC:membrane;MF:kinase activity;MF:protein kinase activity;MF:ATP binding;	K04733	IRAK4	------	------	COG0515	T:Signal transduction mechanisms	XP_013469918.1	cysteine-rich receptor-like protein kinase 29 isoform X2 [Medicago truncatula]	sp|Q8S9L6|CRK29_ARATH;	Cysteine-rich receptor-like protein kinase 29 OS=Arabidopsis thaliana OX=3702 GN=CRK29 PE=2 SV=1;	PF00069.25;PF07714.17;PF01657.17;PF14610.6;PF08693.10	Pkinase;Pkinase_Tyr;Stress-antifung;DUF4448;SKG6	Protein kinase domain;Protein tyrosine kinase;Salt stress response/antifungal;Protein of unknown function;Transmembrane alpha-helix domain
MTR_1g105755		cysteine-rich receptor-kinase-like protein	0.085	-3.55878	5.20306e-05	0.000663012	yes	down	25.4133	2.41667	GO:0006468;GO:0016310;GO:0016021;GO:0016020;GO:0016301;GO:0004672;GO:0005524	BP:protein phosphorylation;BP:phosphorylation;CC:integral component of membrane;CC:membrane;MF:kinase activity;MF:protein kinase activity;MF:ATP binding;	K04733	IRAK4	------	------	COG0515	T:Signal transduction mechanisms	KEH43957.1	cysteine-rich receptor-kinase-like protein [Medicago truncatula]	sp|Q9T0J1|CRK26_ARATH;	Cysteine-rich receptor-like protein kinase 26 OS=Arabidopsis thaliana OX=3702 GN=CRK26 PE=2 SV=1;	PF01657.17;PF00069.25;PF07714.17;PF14610.6;PF05454.11;PF15102.6;PF08693.10	Stress-antifung;Pkinase;Pkinase_Tyr;DUF4448;DAG1;TMEM154;SKG6	Salt stress response/antifungal;Protein kinase domain;Protein tyrosine kinase;Protein of unknown function;Dystroglycan;TMEM154 protein family;Transmembrane alpha-helix domain
MTR_1g105785		replication factor-A carboxy-terminal domain protein	0.105	-3.24701	0.00057855	0.00352569	yes	down	8.12	0.553333	GO:0006310;GO:0000723;GO:0006281;GO:0005634;GO:0003677;GO:0003678;GO:0005524	BP:DNA recombination;BP:telomere maintenance;BP:DNA repair;CC:nucleus;MF:DNA binding;MF:DNA helicase activity;MF:ATP binding;	K07466	RFA1, RPA1, rpa	map03430;map03440;map03420;map03030	Mismatch repair;Homologous recombination;Nucleotide excision repair;DNA replication	------	------	KEH43961.1	replication factor-A carboxy-terminal domain protein [Medicago truncatula]	sp|Q6YZ49|RFA1A_ORYSJ;	Replication protein A 70 kDa DNA-binding subunit A OS=Oryza sativa subsp. japonica OX=39947 GN=RPA1A PE=1 SV=1;	PF08646.10;PF02721.14;PF16900.5	Rep_fac-A_C;DUF223;REPA_OB_2	Replication factor-A C terminal domain;Domain of unknown function DUF223;Replication protein A OB domain
MTR_1g105830		salt stress response/antifungal domain protein	0.164	-2.60866	0.00406811	0.0151971	yes	down	7.65	1.47667	GO:0006468;GO:0016021;GO:0005886;GO:0004672;GO:0004674;GO:0005524	BP:protein phosphorylation;CC:integral component of membrane;CC:plasma membrane;MF:protein kinase activity;MF:protein serine/threonine kinase activity;MF:ATP binding;	K04733	IRAK4	------	------	COG0515	T:Signal transduction mechanisms	KEH43964.1	salt stress response/antifungal domain protein [Medicago truncatula]	sp|Q9T0J1|CRK26_ARATH;	Cysteine-rich receptor-like protein kinase 26 OS=Arabidopsis thaliana OX=3702 GN=CRK26 PE=2 SV=1;	PF01657.17	Stress-antifung	Salt stress response/antifungal
MTR_1g105835		receptor-like kinase	0.291	-1.77851	0.010797	0.0323302	yes	down	8.01667	2.29333	GO:0006468;GO:0016310;GO:0016021;GO:0016301;GO:0000166;GO:0004674;GO:0004672;GO:0005524	BP:protein phosphorylation;BP:phosphorylation;CC:integral component of membrane;MF:kinase activity;MF:nucleotide binding;MF:protein serine/threonine kinase activity;MF:protein kinase activity;MF:ATP binding;	K04733	IRAK4	------	------	COG0515	T:Signal transduction mechanisms	KEH43965.1	receptor-like kinase [Medicago truncatula]	sp|Q8GYA4|CRK10_ARATH;	Cysteine-rich receptor-like protein kinase 10 OS=Arabidopsis thaliana OX=3702 GN=CRK10 PE=1 SV=3;	PF00069.25;PF07714.17;PF17667.1	Pkinase;Pkinase_Tyr;Pkinase_fungal	Protein kinase domain;Protein tyrosine kinase;Fungal protein kinase
MTR_1g105865		DNA polymerase delta subunit 4	0.043	-4.52481	0.000940208	0.00498668	yes	down	10.1233	0.386667	GO:0006260;GO:0044030;GO:0005634	BP:DNA replication;BP:regulation of DNA methylation;CC:nucleus;	K03505	POLD4	map00230;map03430;map03420;map00240;map03410;map03030;map03440	Purine metabolism;Mismatch repair;Nucleotide excision repair;Pyrimidine metabolism;Base excision repair;DNA replication;Homologous recombination	ENOG410XUCX	L:Replication, recombination and repair	XP_013469933.1	DNA polymerase delta subunit 4 [Medicago truncatula]	sp|Q3T0X9|DPOD4_BOVIN;	DNA polymerase delta subunit 4 OS=Bos taurus OX=9913 GN=POLD4 PE=1 SV=1;	PF04081.13	DNA_pol_delta_4	DNA polymerase delta, subunit 4
MTR_1g105940		methionine aminopeptidase 2B-like protein	2.844	1.50787	1.5286e-05	0.000301056	yes	up	14.99	45.9	GO:0070084;GO:0006508;GO:0005737;GO:0004177;GO:0016787;GO:0070006;GO:0008233;GO:0046872;GO:0008235	BP:protein initiator methionine removal;BP:proteolysis;CC:cytoplasm;MF:aminopeptidase activity;MF:hydrolase activity;MF:metalloaminopeptidase activity;MF:peptidase activity;MF:metal ion binding;MF:metalloexopeptidase activity;	K01265	map	------	------	COG0024	G:Carbohydrate transport and metabolism	XP_013469946.1	methionine aminopeptidase 2B isoform X1 [Medicago truncatula]	sp|Q56Y85|MAP22_ARATH;	Methionine aminopeptidase 2B OS=Arabidopsis thaliana OX=3702 GN=MAP2B PE=2 SV=2;	PF00557.24	Peptidase_M24	Metallopeptidase family M24
MTR_1g105970		tubulin alpha-6 chain, putative	2.854	1.5131	0.00194162	0.00857074	yes	up	50.7567	154.273	GO:0009535;GO:0016021;GO:0016020	CC:chloroplast thylakoid membrane;CC:integral component of membrane;CC:membrane;	------	------	------	------	ENOG4111ZKX	S:Function unknown	XP_013469954.1	uncharacterized protein LOC25485306 [Medicago truncatula]	------	------	------	------	------
MTR_1g106075		photosystem I reaction center subunit N	0.126	-2.9862	8.64429e-07	5.8983e-05	yes	down	187.36	25.5267	GO:0015979;GO:0009522	BP:photosynthesis;CC:photosystem I;	------	------	------	------	ENOG410XY0C	S:Function unknown	XP_013469973.1	uncharacterized protein LOC25485324 [Medicago truncatula]	------	------	PF05479.11	PsaN	Photosystem I reaction centre subunit N
MTR_1g106190		biotin/lipoate A/B protein ligase family protein	0.234	-2.09661	8.26632e-06	0.000204382	yes	down	42.8433	10.8967	GO:0009249;GO:0006464;GO:0005739;GO:0016740;GO:0016415;GO:0016746;GO:0033819;GO:0102555;GO:0016874	BP:protein lipoylation;BP:cellular protein modification process;CC:mitochondrion;MF:transferase activity;MF:octanoyltransferase activity;MF:transferase activity, transferring acyl groups;MF:lipoy;MF:octanoyl transferase activit;MF:ligase activity;	K03801	lipB	map00785	Lipoic acid metabolism	COG0321	H:Coenzyme transport and metabolism	XP_013469979.1	octanoyltransferase [Medicago truncatula]	sp|Q9SXP7|LIP2M_ARATH;	Octanoyltransferase LIP2, mitochondrial OS=Arabidopsis thaliana OX=3702 GN=LIP2 PE=1 SV=1;	PF03099.19	BPL_LplA_LipB	Biotin/lipoate A/B protein ligase family
MTR_1g106430		phototropic-responsive NPH3 family protein	2.577	1.36554	0.00521348	0.0184211	yes	up	3.11667	8.98333	GO:0009958;GO:0071944;GO:0005515	BP:positive gravitropism;CC:cell periphery;MF:protein binding;	------	------	------	------	ENOG410YBGR	S:Function unknown	XP_003592479.1	BTB/POZ domain-containing protein NPY2 [Medicago truncatula]	sp|O80970|NPY2_ARATH;	BTB/POZ domain-containing protein NPY2 OS=Arabidopsis thaliana OX=3702 GN=NPY2 PE=2 SV=1;	PF03000.14;PF00651.31	NPH3;BTB	NPH3 family;BTB/POZ domain
MTR_1g106855		protein phosphatase 2C family protein	0.331	-1.59449	0.0176762	0.0477677	yes	down	50.6433	18.0833	GO:0006470;GO:0016787;GO:0043169;GO:0004722;GO:0004721;GO:0003824;GO:0046872	BP:protein dephosphorylation;MF:hydrolase activity;MF:cation binding;MF:protein serine/threonine phosphatase activity;MF:phosphoprotein phosphatase activity;MF:catalytic activity;MF:metal ion binding;	------	------	------	------	COG0631	S:Function unknown	XP_013469999.1	probable protein phosphatase 2C 63 [Medicago truncatula]	sp|O81760|P2C63_ARATH;	Probable protein phosphatase 2C 63 OS=Arabidopsis thaliana OX=3702 GN=At4g33920 PE=2 SV=1;	PF00481.21;PF13672.6	PP2C;PP2C_2	Protein phosphatase 2C;Protein phosphatase 2C
MTR_1g106860		beta-D-xylosidase-like protein	0.244	-2.03262	0.00826594	0.0262429	yes	down	5.78333	1.53667	GO:0045493;GO:0031222;GO:0005975;GO:0005618;GO:0009505;GO:0016787;GO:0046556;GO:0004553;GO:0009044	BP:xylan catabolic process;BP:arabinan catabolic process;BP:carbohydrate metabolic process;CC:cell wall;CC:plant-type cell wall;MF:hydrolase activity;MF:alpha-L-arabinofuranosidase activity;MF:hydrolase activity, hydrolyzing O-glycosyl compounds;MF:xylan 1,4-beta-xylosidase activity;	K15920	XYL4	map00520	Amino sugar and nucleotide sugar metabolism	COG1472	S:Function unknown	RHN82189.1	putative glycosidase [Medicago truncatula]	sp|Q9LJN4|BXL5_ARATH;	Probable beta-D-xylosidase 5 OS=Arabidopsis thaliana OX=3702 GN=BXL5 PE=2 SV=2;	PF01915.22;PF00933.21;PF14310.6	Glyco_hydro_3_C;Glyco_hydro_3;Fn3-like	Glycosyl hydrolase family 3 C-terminal domain;Glycosyl hydrolase family 3 N terminal domain;Fibronectin type III-like domain
MTR_1g107135		alpha-L-fucosidase-like protein	2.497	1.32032	0.0052407	0.0184975	yes	up	2.56667	6.91667	GO:0008152;GO:0010383;GO:0016787;GO:0003824;GO:0016798;GO:0004560	BP:metabolic process;BP:cell wall polysaccharide metabolic process;MF:hydrolase activity;MF:catalytic activity;MF:hydrolase activity, acting on glycosyl bonds;MF:alpha-L-fucosidase activity;	K15923	AXY8, FUC95A, afcA	map00511	Other glycan degradation	ENOG410XPGV	S:Function unknown	KEH44060.1	alpha-L-fucosidase-like protein [Medicago truncatula]	sp|Q8L7W8|FUCO2_ARATH;	Alpha-L-fucosidase 2 OS=Arabidopsis thaliana OX=3702 GN=FUC95A PE=1 SV=1;	PF14498.6	Glyco_hyd_65N_2	Glycosyl hydrolase family 65, N-terminal domain
MTR_1g107165		hypothetical protein	0.083	-3.58416	1.70488e-05	0.00032277	yes	down	37.49	3.37667	------	------	------	------	------	------	ENOG410YB32	S:Function unknown	XP_013470025.2	uncharacterized protein LOC25485378 [Medicago truncatula]	------	------	------	------	------
MTR_1g107490		stress enhanced protein	0.216	-2.21079	3.15933e-06	0.000117316	yes	down	1164.77	226.767	GO:0071486;GO:0009611;GO:0071492;GO:0009535;GO:0016021	BP:cellular response to high light intensity;BP:response to wounding;BP:cellular response to UV-A;CC:chloroplast thylakoid membrane;CC:integral component of membrane;	------	------	------	------	ENOG410Y6IC	S:Function unknown	KEH44116.1	stress enhanced protein [Medicago truncatula]	sp|Q9M7I9|STEP1_ARATH;	Stress enhanced protein 1, chloroplastic OS=Arabidopsis thaliana OX=3702 GN=SEP1 PE=2 SV=1;	------	------	------
MTR_1g107510		kynurenine formamidase-like protein	4.463	2.15787	2.63589e-06	0.000107227	yes	up	32.4733	180.21	GO:0019441;GO:0004061	BP:tryptophan catabolic process to kynurenine;MF:arylformamidase activity;	------	------	------	------	COG1878	S:Function unknown	KEH44121.1	kynurenine formamidase-like protein [Medicago truncatula]	sp|Q94JT5|CYL2_ARATH;	Cyclase-like protein 2 OS=Arabidopsis thaliana OX=3702 GN=CYCLASE2 PE=2 SV=1;	PF04199.13	Cyclase	Putative cyclase
MTR_1g108640		DUF4228 domain protein	0.104	-3.27018	0.00605664	0.0207107	yes	down	94.2	10.8467	------	------	------	------	------	------	ENOG410YRN3	K:Transcription	XP_003592570.1	uncharacterized protein LOC11425383 [Medicago truncatula]	------	------	PF14009.6	DUF4228	Domain of unknown function
MTR_1g108910		cysteine-rich RLK (receptor-like kinase) protein	0.365	-1.45517	0.00957354	0.029402	yes	down	5.02333	2.08333	GO:0006468;GO:0016310;GO:0016021;GO:0008889;GO:0016301;GO:0030247;GO:0004674;GO:0004672;GO:0005524	BP:protein phosphorylation;BP:phosphorylation;CC:integral component of membrane;MF:glycerophosphodiester phosphodiesterase activity;MF:kinase activity;MF:polysaccharide binding;MF:protein serine/threonine kinase activity;MF:protein kinase activity;MF:ATP binding;	------	------	------	------	COG0515	T:Signal transduction mechanisms	AES62846.1	cysteine-rich RLK (receptor-like kinase) protein [Medicago truncatula]	sp|Q3ECH2|LRL28_ARATH;	LEAF RUST 10 DISEASE-RESISTANCE LOCUS RECEPTOR-LIKE PROTEIN KINASE-like 2.8 OS=Arabidopsis thaliana OX=3702 GN=LRK10L-2.8 PE=2 SV=2;	PF00069.25;PF07714.17	Pkinase;Pkinase_Tyr	Protein kinase domain;Protein tyrosine kinase
MTR_1g109200		fructose-bisphosphate aldolase	3.481	1.79931	3.81428e-06	0.000128079	yes	up	27.7733	104.267	GO:0006979;GO:0046686;GO:0006096;GO:0009534;GO:0010287;GO:0005739;GO:0016829;GO:0003824;GO:0004332	BP:response to oxidative stress;BP:response to cadmium ion;BP:glycolytic process;CC:chloroplast thylakoid;CC:plastoglobule;CC:mitochondrion;MF:lyase activity;MF:catalytic activity;MF:fructose-bisphosphate aldolase activity;	K01623	ALDO	map00010;map00030;map00051;map00710	Glycolysis / Gluconeogenesis;Pentose phosphate pathway;Fructose and mannose metabolism;Carbon fixation in photosynthetic organisms	COG3588	L:Replication, recombination and repair	XP_013470121.1	fructose-bisphosphate aldolase 3, chloroplastic [Medicago truncatula]	sp|Q9ZU52|ALFP3_ARATH;	Fructose-bisphosphate aldolase 3, chloroplastic OS=Arabidopsis thaliana OX=3702 GN=FBA3 PE=1 SV=1;	PF00274.19	Glycolytic	Fructose-bisphosphate aldolase class-I
MTR_1g109470		octicosapeptide/phox/Bem1p family protein	3.149	1.65504	9.4261e-05	0.000987934	yes	up	42.3933	140.3	GO:0005829;GO:0005634;GO:0005515	CC:cytosol;CC:nucleus;MF:protein binding;	------	------	------	------	ENOG410YV1P	S:Function unknown	XP_013470141.1	putative mediator of RNA polymerase II transcription subunit 12 [Medicago truncatula]	------	------	PF00564.24	PB1	PB1 domain
MTR_1g110120		wall associated kinase-like protein	0.14	-2.83353	0.00105552	0.0054528	yes	down	5.72667	0.863333	GO:0006468;GO:0016310;GO:0016021;GO:0016020;GO:0016301;GO:0004674;GO:0016740;GO:0004715;GO:0004672;GO:0005524	BP:protein phosphorylation;BP:phosphorylation;CC:integral component of membrane;CC:membrane;MF:kinase activity;MF:protein serine/threonine kinase activity;MF:transferase activity;MF:non-membrane spanning protein tyrosine kinase activity;MF:protein kinase activity;MF:ATP binding;	K04733	IRAK4	------	------	COG0515	T:Signal transduction mechanisms	AES62862.2	wall associated kinase-like protein [Medicago truncatula]	sp|Q9C6K9|LRL11_ARATH;	LEAF RUST 10 DISEASE-RESISTANCE LOCUS RECEPTOR-LIKE PROTEIN KINASE-like 1.1 OS=Arabidopsis thaliana OX=3702 GN=LRK10L-1.1 PE=2 SV=1;	PF00069.25;PF07714.17;PF14531.6	Pkinase;Pkinase_Tyr;Kinase-like	Protein kinase domain;Protein tyrosine kinase;Kinase-like
MTR_1g110140		cysteine-rich RLK (receptor-like kinase) protein	0.214	-2.22594	0.000607202	0.00365326	yes	down	2.53	0.573333	GO:0006468;GO:0016310;GO:0016021;GO:0016787;GO:0008889;GO:0016301;GO:0030247;GO:0000166;GO:0004674;GO:0004672;GO:0005524	BP:protein phosphorylation;BP:phosphorylation;CC:integral component of membrane;MF:hydrolase activity;MF:glycerophosphodiester phosphodiesterase activity;MF:kinase activity;MF:polysaccharide binding;MF:nucleotide binding;MF:protein serine/threonine kinase activity;MF:protein kinase activity;MF:ATP binding;	K04733	IRAK4	------	------	COG0515	T:Signal transduction mechanisms	AES62864.2	cysteine-rich RLK (receptor-like kinase) protein [Medicago truncatula]	sp|Q3ECH2|LRL28_ARATH;	LEAF RUST 10 DISEASE-RESISTANCE LOCUS RECEPTOR-LIKE PROTEIN KINASE-like 2.8 OS=Arabidopsis thaliana OX=3702 GN=LRK10L-2.8 PE=2 SV=2;	PF00069.25;PF07714.17	Pkinase;Pkinase_Tyr	Protein kinase domain;Protein tyrosine kinase
MTR_1g110220		tyrosine kinase family protein	0.056	-4.15919	0.00336908	0.0130841	yes	down	0.956667	0.0533333	GO:0006468;GO:0016310;GO:0016021;GO:0016301;GO:0004672;GO:0005524	BP:protein phosphorylation;BP:phosphorylation;CC:integral component of membrane;MF:kinase activity;MF:protein kinase activity;MF:ATP binding;	K04733	IRAK4	------	------	COG0515	T:Signal transduction mechanisms	AES62872.2	tyrosine kinase family protein [Medicago truncatula]	sp|Q9FF31|LRL21_ARATH;	LEAF RUST 10 DISEASE-RESISTANCE LOCUS RECEPTOR-LIKE PROTEIN KINASE-like 2.1 OS=Arabidopsis thaliana OX=3702 GN=LRK10L-2.1 PE=3 SV=1;	PF07714.17;PF00069.25	Pkinase_Tyr;Pkinase	Protein tyrosine kinase;Protein kinase domain
MTR_1g110230		receptor-like kinase	0.303	-1.72116	0.000435381	0.00289071	yes	down	10.23	3.30333	GO:0006468;GO:0016310;GO:0016021;GO:0016020;GO:0016301;GO:0008889;GO:0030247;GO:0004674;GO:0004672;GO:0005524	BP:protein phosphorylation;BP:phosphorylation;CC:integral component of membrane;CC:membrane;MF:kinase activity;MF:glycerophosphodiester phosphodiesterase activity;MF:polysaccharide binding;MF:protein serine/threonine kinase activity;MF:protein kinase activity;MF:ATP binding;	K04733	IRAK4	------	------	COG0515	T:Signal transduction mechanisms	AES62873.1	receptor-like kinase [Medicago truncatula]	sp|Q3ECH2|LRL28_ARATH;	LEAF RUST 10 DISEASE-RESISTANCE LOCUS RECEPTOR-LIKE PROTEIN KINASE-like 2.8 OS=Arabidopsis thaliana OX=3702 GN=LRK10L-2.8 PE=2 SV=2;	PF00069.25;PF07714.17;PF13947.6;PF14380.6	Pkinase;Pkinase_Tyr;GUB_WAK_bind;WAK_assoc	Protein kinase domain;Protein tyrosine kinase;Wall-associated receptor kinase galacturonan-binding;Wall-associated receptor kinase C-terminal
MTR_1g110820		Clavata3/ESR (CLE) gene family member MtCLE03	0.375	-1.41339	0.00818366	0.0260288	yes	down	5.33667	2.23	GO:0016021;GO:0016020	CC:integral component of membrane;CC:membrane;	------	------	------	------	ENOG411187R	S:Function unknown	KEH44216.1	Clavata3/ESR (CLE) gene family member MtCLE03 [Medicago truncatula]	------	------	------	------	------
MTR_1g110870		zinc finger constans-like protein	0.045	-4.48532	2.4872e-05	0.000411333	yes	down	104.543	4.84	GO:0006355;GO:0005634;GO:0008270;GO:0005515	BP:regulation of transcription, DNA-templated;CC:nucleus;MF:zinc ion binding;MF:protein binding;	------	------	------	------	COG5641	S:Function unknown	XP_013470181.1	zinc finger protein CONSTANS-LIKE 16 [Medicago truncatula]	sp|Q8RWD0|COL16_ARATH;	Zinc finger protein CONSTANS-LIKE 16 OS=Arabidopsis thaliana OX=3702 GN=COL16 PE=1 SV=2;	PF06203.14;PF00643.24	CCT;zf-B_box	CCT motif;B-box zinc finger
MTR_1g110930		3-ketoacyl-CoA synthase-like protein	0.305	-1.71156	0.000181428	0.00155276	yes	down	70.0367	23.4	GO:0006633;GO:0055114;GO:0016020;GO:0016021;GO:0016829;GO:0003824;GO:0016740;GO:0016746;GO:0016747;GO:0016491	BP:fatty acid biosynthetic process;BP:oxidation-reduction process;CC:membrane;CC:integral component of membrane;MF:lyase activity;MF:catalytic activity;MF:transferase activity;MF:transferase activity, transferring acyl groups;MF:transferase activity, transferring acyl groups other than amino-acyl groups;MF:oxidoreductase activity;	K15397	KCS	map00062	Fatty acid elongation	ENOG410Y5VH	I:Lipid transport and metabolism	XP_013470184.1	3-ketoacyl-CoA synthase 6 [Medicago truncatula]	sp|Q9XF43|KCS6_ARATH;	3-ketoacyl-CoA synthase 6 OS=Arabidopsis thaliana OX=3702 GN=CUT1 PE=1 SV=1;	PF08392.12;PF08541.10;PF02797.15	FAE1_CUT1_RppA;ACP_syn_III_C;Chal_sti_synt_C	FAE1/Type III polyketide synthase-like protein;3-Oxoacyl-[acyl-carrier-protein;Chalcone and stilbene synthases, C-terminal domain
MTR_1g111060		hypothetical protein	0.202	-2.30782	0.00467032	0.0169127	yes	down	43.38	9.79333	------	------	------	------	------	------	ENOG410YTUU;ENOG410XPAX	S:Function unknown;T:Signal transduction mechanisms	RHN82442.1	hypothetical protein MtrunA17_Chr1g0209961 [Medicago truncatula]	------	------	------	------	------
MTR_1g111140		2-oxoacid dehydrogenase acyltransferase family protein	0.494	-1.01881	0.000170547	0.00148609	yes	down	46.1733	25.2533	GO:0009534;GO:0022626;GO:0009941;GO:0009570;GO:0016020;GO:0016740;GO:0016746;GO:0004742	CC:chloroplast thylakoid;CC:cytosolic ribosome;CC:chloroplast envelope;CC:chloroplast stroma;CC:membrane;MF:transferase activity;MF:transferase activity, transferring acyl groups;MF:dihydrolipoyllysine-residue acetyltransferase activity;	K00627	DLAT, aceF, pdhC	map00020;map00010;map00620	Citrate cycle (TCA cycle);Glycolysis / Gluconeogenesis;Pyruvate metabolism	COG0508	U:Intracellular trafficking, secretion, and vesicular transport	XP_013470199.1	dihydrolipoyllysine-residue acetyltransferase component 4 of pyruvate dehydrogenase complex, chloroplastic [Medicago truncatula]	sp|Q9SQI8|ODP24_ARATH;	Dihydrolipoyllysine-residue acetyltransferase component 4 of pyruvate dehydrogenase complex, chloroplastic OS=Arabidopsis thaliana OX=3702 GN=LTA2 PE=2 SV=1;	PF00198.23;PF00364.22;PF02817.17	2-oxoacid_dh;Biotin_lipoyl;E3_binding	2-oxoacid dehydrogenases acyltransferase;Biotin-requiring enzyme;e3 binding domain
MTR_1g111960		hemerythrin HHE cation-binding domain protein	0.403	-1.31067	0.00526802	0.0185698	yes	down	11.2467	4.84667	------	------	------	------	------	------	ENOG410YJD8;ENOG410YI1A	S:Function unknown;	XP_013470260.1	uncharacterized protein LOC25485568 [Medicago truncatula]	------	------	PF01814.23	Hemerythrin	Hemerythrin HHE cation binding domain
MTR_1g112060		NUP50 (nucleoporin 50 kDa) protein	4.032	2.01148	0.0111131	0.0330577	yes	up	0.23	1.13667	GO:0046907;GO:0005643	BP:intracellular transport;CC:nuclear pore;	K15304	RANBP3	------	------	COG5171	U:Intracellular trafficking, secretion, and vesicular transport	KEH44308.1	NUP50 (nucleoporin 50 kDa) protein [Medicago truncatula]	sp|Q9C829|NU50A_ARATH;	Nuclear pore complex protein NUP50A OS=Arabidopsis thaliana OX=3702 GN=NUP50A PE=1 SV=1;	PF08911.11	NUP50	NUP50
MTR_1g112240		PPR containing plant-like protein	0.125	-3.00184	4.74793e-06	0.000146405	yes	down	25	3.27667	GO:0016021;GO:0005515	CC:integral component of membrane;MF:protein binding;	------	------	------	------	ENOG410Z7Z7	I:Lipid transport and metabolism	KEH44326.1	PPR containing plant-like protein [Medicago truncatula]	sp|O82178|PP186_ARATH;	Pentatricopeptide repeat-containing protein At2g35130 OS=Arabidopsis thaliana OX=3702 GN=At2g35130 PE=3 SV=1;	PF01535.20;PF13041.6;PF12854.7;PF13812.6;PF17177.4	PPR;PPR_2;PPR_1;PPR_3;PPR_long	PPR repeat;PPR repeat family;PPR repeat;Pentatricopeptide repeat domain;Pentacotripeptide-repeat region of PRORP
MTR_1g112270		C2H2 zinc finger protein, putative	0.266	-1.91264	5.07257e-06	0.000151709	yes	down	26.4633	7.59667	GO:0046872;GO:0003676	MF:metal ion binding;MF:nucleic acid binding;	------	------	------	------	COG5048	S:Function unknown	KEH44329.1	C2H2 zinc finger protein, putative [Medicago truncatula]	sp|Q9ZUL3|IDD5_ARATH;	Protein indeterminate-domain 5, chloroplastic OS=Arabidopsis thaliana OX=3702 GN=IDD5 PE=1 SV=1;	PF00096.26;PF12171.8;PF13912.6;PF12874.7	zf-C2H2;zf-C2H2_jaz;zf-C2H2_6;zf-met	Zinc finger, C2H2 type;Zinc-finger double-stranded RNA-binding;C2H2-type zinc finger;Zinc-finger of C2H2 type
MTR_1g112280		protein accumulation AND replication OFs protein	0.41	-1.28778	0.00035154	0.00247631	yes	down	10.1733	4.55333	GO:0010020;GO:0009570;GO:0009707;GO:0035452;GO:0003924;GO:0043621	BP:chloroplast fission;CC:chloroplast stroma;CC:chloroplast outer membrane;CC:extrinsic component of plastid membrane;MF:GTPase activity;MF:protein self-association;	------	------	------	------	COG4642	S:Function unknown	XP_013470293.1	protein ACCUMULATION AND REPLICATION OF CHLOROPLASTS 3 isoform X1 [Medicago truncatula]	sp|Q6F6B5|ARC3_ARATH;	Protein ACCUMULATION AND REPLICATION OF CHLOROPLASTS 3 OS=Arabidopsis thaliana OX=3702 GN=ARC3 PE=1 SV=2;	PF02493.20	MORN	MORN repeat
MTR_1g112320		DUF615 family protein	5.38	2.42766	0.00271456	0.0110306	yes	up	21.0867	126.717	------	------	------	------	------	------	COG5059	S:Function unknown	XP_013470298.1	uncharacterized protein LOC25485595 [Medicago truncatula]	sp|Q9CPC8|Y119_PASMU;	UPF0307 protein PM0119 OS=Pasteurella multocida;	PF04751.14	DUF615	Protein of unknown function
MTR_1g112510		D-glycerate dehydrogenase/hydroxypyruvate reductase	0.175	-2.51215	2.57386e-06	0.000106151	yes	down	1584.74	302.29	GO:0055114;GO:0005634;GO:0016616;GO:0051287;GO:0003677;GO:0016491	BP:oxidation-reduction process;CC:nucleus;MF:oxidoreductase activity, acting on the CH-OH group of donors, NAD or NADP as acceptor;MF:NAD binding;MF:DNA binding;MF:oxidoreductase activity;	K15893	HPR1	map00630;map00260	Glyoxylate and dicarboxylate metabolism;Glycine, serine and threonine metabolism	COG1052	I:Lipid transport and metabolism	XP_013470313.1	glycerate dehydrogenase [Medicago truncatula]	sp|Q9C9W5|HPR1_ARATH;	Glycerate dehydrogenase HPR, peroxisomal OS=Arabidopsis thaliana OX=3702 GN=HPR PE=1 SV=1;	PF02826.19;PF00389.30;PF01262.21;PF03446.15	2-Hacid_dh_C;2-Hacid_dh;AlaDh_PNT_C;NAD_binding_2	D-isomer specific 2-hydroxyacid dehydrogenase, NAD binding domain;D-isomer specific 2-hydroxyacid dehydrogenase, catalytic domain;Alanine dehydrogenase/PNT, C-terminal domain;NAD binding domain of 6-phosphogluconate dehydrogenase
MTR_1g112660		plant phospholipase-like protein	5.277	2.39965	0.000210947	0.00171905	yes	up	15.1767	86.3733	GO:0010468;GO:0003682	BP:regulation of gene expression;MF:chromatin binding;	------	------	------	------	ENOG410Z5M3	S:Function unknown	XP_013470327.1	uncharacterized protein LOC25485619 isoform X1 [Medicago truncatula]	------	------	PF05278.12;PF17060.5	PEARLI-4;MPS2	Arabidopsis phospholipase-like protein;Monopolar spindle protein 2
MTR_1g112940		protein phosphatase 2A regulatory B subunit family protein	0.159	-2.65415	0.000106888	0.00107566	yes	down	4.85	0.816667	GO:0006470;GO:0031952;GO:0007165;GO:0008601;GO:0043666;GO:0000159;GO:0016021;GO:0005634;GO:0005829;GO:0019888;GO:0072542;GO:0022857	BP:protein dephosphorylation;BP:regulation of protein autophosphorylation;BP:signal transduction;BP:old GO;BP:regulation of phosphoprotein phosphatase activity;CC:protein phosphatase type 2A complex;CC:integral component of membrane;CC:nucleus;CC:cytosol;MF:protein phosphatase regulator activity;MF:protein phosphatase activator activity;MF:transmembrane transporter activity;	K11584	PPP2R5	map05165;map03015	Human papillomavirus infection;mRNA surveillance pathway	ENOG410XQJW	S:Function unknown	XP_013470354.1	serine/threonine protein phosphatase 2A 57 kDa regulatory subunit B' beta isoform [Medicago truncatula]	sp|O04376|2A5B_ARATH;	Serine/threonine protein phosphatase 2A 57 kDa regulatory subunit B' beta isoform OS=Arabidopsis thaliana OX=3702 GN=B'BETA PE=1 SV=1;	PF01603.20	B56	Protein phosphatase 2A regulatory B subunit
MTR_1g113820		ankyrin repeat protein	17.808	4.15448	0.00647073	0.0217672	yes	up	0.0566667	1.04667	GO:0016021;GO:0016020;GO:0005515	CC:integral component of membrane;CC:membrane;MF:protein binding;	------	------	------	------	COG0666	S:Function unknown	XP_003592674.2	uncharacterized protein LOC11423865 isoform X1 [Medicago truncatula]	------	------	PF12796.7	Ank_2	Ankyrin repeats
MTR_1g114240		RING-finger ubiquitin ligase	2.166	1.11483	0.000101101	0.00103703	yes	up	31.1367	72.9767	GO:0051865;GO:0016874	BP:protein autoubiquitination;MF:ligase activity;	K19045	BB	------	------	ENOG41121N2	O:Posttranslational modification, protein turnover, chaperones	XP_003592714.1	E3 ubiquitin ligase BIG BROTHER-related isoform X1 [Medicago truncatula]	sp|Q9LT17|BBR_ARATH;	E3 ubiquitin ligase BIG BROTHER-related OS=Arabidopsis thaliana OX=3702 GN=BBR PE=2 SV=1;	PF13639.6;PF12678.7;PF14634.6;PF17123.5;PF13923.6;PF00097.25;PF13920.6;PF14447.6;PF12861.7;PF17120.5	zf-RING_2;zf-rbx1;zf-RING_5;zf-RING_11;zf-C3HC4_2;zf-C3HC4;zf-C3HC4_3;Prok-RING_4;zf-ANAPC11;Zn_ribbon_17	Ring finger domain;RING-H2 zinc finger domain;zinc-RING finger domain;RING-like zinc finger;Zinc finger, C3HC4 type;Zinc finger, C3HC4 type;Zinc finger, C3HC4 type;Prokaryotic RING finger family 4;Anaphase-promoting complex subunit 11 RING-H2 finger;Zinc-ribbon, C4HC2 type
MTR_1g114290		thioredoxin-like protein	0.229	-2.12803	3.64264e-06	0.000125278	yes	down	118.267	29.1867	GO:0055114;GO:0009750;GO:0006833;GO:0045454;GO:0006662;GO:0043085;GO:0009570;GO:0005623;GO:0009507;GO:0016853;GO:0016671;GO:0008047;GO:0015035	BP:oxidation-reduction process;BP:response to fructose;BP:water transport;BP:cell redox homeostasis;BP:glycerol ether metabolic process;BP:positive regulation of catalytic activity;CC:chloroplast stroma;CC:cell;CC:chloroplast;MF:isomerase activity;MF:oxidoreductase activity, acting on a sulfur group of donors, disulfide as acceptor;MF:enzyme activator activity;MF:protein disulfide oxidoreductase …	------	------	------	------	COG0526	S:Function unknown	XP_003592719.1	thioredoxin X, chloroplastic [Medicago truncatula]	sp|Q8LD49|TRXX_ARATH;	Thioredoxin X, chloroplastic OS=Arabidopsis thaliana OX=3702 GN=ATHX PE=2 SV=2;	PF00085.20;PF13098.6;PF13899.6;PF13905.6;PF00578.21;PF14595.6;PF08534.10	Thioredoxin;Thioredoxin_2;Thioredoxin_7;Thioredoxin_8;AhpC-TSA;Thioredoxin_9;Redoxin	Thioredoxin;Thioredoxin-like domain;Thioredoxin-like;Thioredoxin-like;AhpC/TSA family;Thioredoxin;Redoxin
MTR_1g114340		transmembrane protein, putative	227.976	7.83274	0.00183018	0.00819282	yes	up	0	4.12	GO:0016021;GO:0016020	CC:integral component of membrane;CC:membrane;	------	------	------	------	------	------	AES62974.1	transmembrane protein, putative [Medicago truncatula]	------	------	------	------	------
MTR_1g114520		anthranilate synthase alpha 1	0.391	-1.35641	7.07354e-05	0.000815617	yes	down	21.5533	9.18667	GO:0006567;GO:0000162;GO:0009058;GO:0005950;GO:0009507;GO:0004049	BP:threonine catabolic process;BP:tryptophan biosynthetic process;BP:biosynthetic process;CC:anthranilate synthase complex;CC:chloroplast;MF:anthranilate synthase activity;	K01657	trpE	map00400	Phenylalanine, tyrosine and tryptophan biosynthesis	COG0147	O:Posttranslational modification, protein turnover, chaperones	AES62987.2	anthranilate synthase alpha 1 [Medicago truncatula]	sp|P32069|TRPX_ARATH;	Anthranilate synthase alpha subunit 2, chloroplastic OS=Arabidopsis thaliana OX=3702 GN=ASA2 PE=2 SV=1;	PF00425.18;PF04715.13	Chorismate_bind;Anth_synt_I_N	chorismate binding enzyme;Anthranilate synthase component I, N terminal region
MTR_1g114540		P-loop nucleoside triphosphate hydrolase superfamily protein	0.286	-1.80486	0.000505157	0.00320008	yes	down	33.8233	10.2433	GO:0016459;GO:0016787;GO:0051015;GO:0000166;GO:0003779;GO:0005515;GO:0003774;GO:0005524	CC:myosin complex;MF:hydrolase activity;MF:actin filament binding;MF:nucleotide binding;MF:actin binding;MF:protein binding;MF:motor activity;MF:ATP binding;	------	------	------	------	COG5022	Z:Cytoskeleton	AES62989.1	P-loop nucleoside triphosphate hydrolase superfamily protein [Medicago truncatula]	sp|F4I507|MYO3_ARATH;	Myosin-3 OS=Arabidopsis thaliana OX=3702 GN=VIII-A PE=2 SV=1;	PF00063.21;PF00612.27	Myosin_head;IQ	Myosin head;IQ calmodulin-binding motif
MTR_1g115210		aspartic protease in GUARD CELL-like protein	9.789	3.29116	0.000626722	0.00373752	yes	up	0.113333	1.21667	GO:0006508;GO:0030163;GO:0008233;GO:0004190;GO:0016787	BP:proteolysis;BP:protein catabolic process;MF:peptidase activity;MF:aspartic-type endopeptidase activity;MF:hydrolase activity;	------	------	------	------	ENOG410XNV7	S:Function unknown	XP_013470408.1	protein ASPARTIC PROTEASE IN GUARD CELL 2 [Medicago truncatula]	sp|Q9LHE3|ASPG2_ARATH;	Protein ASPARTIC PROTEASE IN GUARD CELL 2 OS=Arabidopsis thaliana OX=3702 GN=ASPG2 PE=2 SV=1;	PF14543.6;PF14541.6;PF00026.23	TAXi_N;TAXi_C;Asp	Xylanase inhibitor N-terminal;Xylanase inhibitor C-terminal;Eukaryotic aspartyl protease
MTR_1g115230		prolyl oligopeptidase family protein	0.184	-2.44508	3.30929e-06	0.000119463	yes	down	99.22	19.6967	GO:0006508;GO:0004252;GO:0008236;GO:0070008	BP:proteolysis;MF:serine-type endopeptidase activity;MF:serine-type peptidase activity;MF:serine-type exopeptidase activity;	K01354	ptrB	------	------	COG1770	S:Function unknown	KEH44450.1	prolyl oligopeptidase family protein [Medicago truncatula]	sp|Q59536|PTRB_MORLA;	Protease 2 OS=Moraxella lacunata OX=477 GN=ptrB PE=3 SV=1;	PF02897.15;PF00326.21	Peptidase_S9_N;Peptidase_S9	Prolyl oligopeptidase, N-terminal beta-propeller domain;Prolyl oligopeptidase family
MTR_1g115235		thioredoxin superfamily protein, putative	0.369	-1.43647	2.31152e-05	0.000390509	yes	down	53.3467	23.0467	GO:0009658;GO:0006355;GO:0009570	BP:chloroplast organization;BP:regulation of transcription, DNA-templated;CC:chloroplast stroma;	------	------	------	------	ENOG410YAAY	S:Function unknown	XP_013470415.1	thioredoxin-like fold domain-containing protein MRL7L, chloroplastic [Medicago truncatula]	sp|Q9SKB6|MRL7L_ARATH;	Thioredoxin-like fold domain-containing protein MRL7L, chloroplastic OS=Arabidopsis thaliana OX=3702 GN=MRL7L PE=2 SV=1;	------	------	------
MTR_1g115295		methionyl-tRNA synthetase	0.47	-1.08947	0.000276275	0.00208503	yes	down	24.6233	12.5333	GO:0006431;GO:0006418;GO:0006412;GO:0005737;GO:0009570;GO:0005739;GO:0004825;GO:0004812;GO:0000166;GO:0016874;GO:0005524	BP:methionyl-tRNA aminoacylation;BP:tRNA aminoacylation for protein translation;BP:translation;CC:cytoplasm;CC:chloroplast stroma;CC:mitochondrion;MF:methionine-tRNA ligase activity;MF:aminoacyl-tRNA ligase activity;MF:nucleotide binding;MF:ligase activity;MF:ATP binding;	K01874	MARS, metG	map00450;map00970	Selenocompound metabolism;Aminoacyl-tRNA biosynthesis	COG0143	J:Translation, ribosomal structure and biogenesis	XP_013470428.1	methionine--tRNA ligase, chloroplastic/mitochondrial [Medicago truncatula]	sp|Q9M2T9|SYMM_ARATH;	Methionine--tRNA ligase, chloroplastic/mitochondrial OS=Arabidopsis thaliana OX=3702 GN=OVA1 PE=2 SV=1;	PF09334.11;PF00133.22;PF01406.19;PF08264.13	tRNA-synt_1g;tRNA-synt_1;tRNA-synt_1e;Anticodon_1	tRNA synthetases class I;tRNA synthetases class I;tRNA synthetases class I;Anticodon-binding domain of tRNA
MTR_1g115410		photosystem II reaction center PsbP family protein	0.042	-4.58624	3.25182e-07	3.95766e-05	yes	down	302.263	13.4	GO:0015979;GO:0009535;GO:0009579;GO:0009523;GO:0019898;GO:0009654;GO:0009507;GO:0005509	BP:photosynthesis;CC:chloroplast thylakoid membrane;CC:thylakoid;CC:photosystem II;CC:extrinsic component of membrane;CC:photosystem II oxygen evolving complex;CC:chloroplast;MF:calcium ion binding;	K02717	psbP	map00195	Photosynthesis	ENOG410Y9BC	S:Function unknown	XP_013470447.1	photosynthetic NDH subunit of lumenal location 1, chloroplastic [Medicago truncatula]	sp|O80634|PNSL1_ARATH;	Photosynthetic NDH subunit of lumenal location 1, chloroplastic OS=Arabidopsis thaliana OX=3702 GN=PNSL1 PE=1 SV=2;	PF01789.16	PsbP	PsbP
MTR_1g115740		light-harvesting complex I chlorophyll A/B-binding protein	0.345	-1.53652	9.22501e-06	0.000220057	yes	down	216.717	80.67	GO:0016021;GO:0009507	CC:integral component of membrane;CC:chloroplast;	------	------	------	------	ENOG410YNPW;COG0545	S:Function unknown;	XP_003592756.1	uncharacterized protein LOC11441730 [Medicago truncatula]	------	------	PF00504.21	Chloroa_b-bind	Chlorophyll A-B binding protein
MTR_1g116120		plastid transketolase	0.144	-2.79141	3.39967e-06	0.000120824	yes	down	1518.53	237.183	GO:0006098;GO:0005829;GO:0004802;GO:0003824;GO:0016740	BP:pentose-phosphate shunt;CC:cytosol;MF:transketolase activity;MF:catalytic activity;MF:transferase activity;	K00615	E2.2.1.1, tktA, tktB	map00030;map00710	Pentose phosphate pathway;Carbon fixation in photosynthetic organisms	COG0021	G:Carbohydrate transport and metabolism	XP_003592793.1	transketolase, chloroplastic [Medicago truncatula]	sp|Q8RWV0|TKTC1_ARATH;	Transketolase-1, chloroplastic OS=Arabidopsis thaliana OX=3702 GN=TKL-1 PE=1 SV=1;	PF00456.21;PF02779.24;PF02780.20	Transketolase_N;Transket_pyr;Transketolase_C	Transketolase, thiamine diphosphate binding domain;Transketolase, pyrimidine binding domain;Transketolase, C-terminal domain
MTR_1g116270		glutathione S-transferase	0.126	-2.99188	0.000194215	0.00162534	yes	down	63.74	8.89	GO:0010583;GO:0009636;GO:0010731;GO:0009407;GO:0009570;GO:0005515;GO:0016740	BP:response to cyclopentenone;BP:response to toxic substance;BP:protein glutathionylation;BP:toxin catabolic process;CC:chloroplast stroma;MF:protein binding;MF:transferase activity;	K00799	GST, gst	map05225;map00480	Hepatocellular carcinoma;Glutathione metabolism	ENOG410XSIX	O:Posttranslational modification, protein turnover, chaperones	AES63059.2	glutathione S-transferase [Medicago truncatula]	sp|Q9M2W2|GSTL2_ARATH;	Glutathione S-transferase L2, chloroplastic OS=Arabidopsis thaliana OX=3702 GN=GSTL2 PE=2 SV=1;	PF13417.6;PF13409.6;PF13410.6;PF16865.5;PF00043.25;PF14497.6	GST_N_3;GST_N_2;GST_C_2;GST_C_5;GST_C;GST_C_3	Glutathione S-transferase, N-terminal domain;Glutathione S-transferase, N-terminal domain;Glutathione S-transferase, C-terminal domain;Glutathione S-transferase, C-terminal domain;Glutathione S-transferase, C-terminal domain;Glutathione S-transferase, C-terminal domain
MTR_1g116320		plastid lipid-associated protein	0.111	-3.17524	9.54006e-07	6.09134e-05	yes	down	247.993	28.6967	GO:0010027;GO:0009535;GO:0009941;GO:0016021	BP:thylakoid membrane organization;CC:chloroplast thylakoid membrane;CC:chloroplast envelope;CC:integral component of membrane;	------	------	------	------	ENOG410YI3F	S:Function unknown	XP_003592813.1	probable plastid-lipid-associated protein 12, chloroplastic isoform X1 [Medicago truncatula]	sp|Q8LAP6|PAP12_ARATH;	Probable plastid-lipid-associated protein 12, chloroplastic OS=Arabidopsis thaliana OX=3702 GN=PAP12 PE=1 SV=1;	PF04755.12	PAP_fibrillin	PAP_fibrillin
MTR_1g116947		pollen protein Ole E I-like protein	2.175	1.12128	0.00270354	0.0109963	yes	up	172.323	349.62	GO:0009664;GO:0005199	BP:plant-type cell wall organization;MF:structural constituent of cell wall;	------	------	------	------	ENOG41119JU	S:Function unknown	RHN82809.1	putative Extensin domain-containing protein [Medicago truncatula]	------	------	PF01190.17;PF04554.13	Pollen_Ole_e_I;Extensin_2	Pollen proteins Ole e I like;Extensin-like region
MTR_1g442790		AGC kinase	0.288	-1.79391	0.00818036	0.0260267	yes	down	27.4967	8.49333	GO:0006468;GO:0018105;GO:0016310;GO:0035556;GO:0016301;GO:0000166;GO:0004674;GO:0016740;GO:0004672;GO:0005524	BP:protein phosphorylation;BP:peptidyl-serine phosphorylation;BP:phosphorylation;BP:intracellular signal transduction;MF:kinase activity;MF:nucleotide binding;MF:protein serine/threonine kinase activity;MF:transferase activity;MF:protein kinase activity;MF:ATP binding;	K08790	STK38, NDR	------	------	ENOG410XQC0	T:Signal transduction mechanisms	XP_013467088.1	serine/threonine-protein kinase tricorner isoform X1 [Medicago truncatula]	sp|Q2LZZ7|TRC_DROPS;	Serine/threonine-protein kinase tricorner OS=Drosophila pseudoobscura pseudoobscura OX=46245 GN=trc PE=3 SV=1;	PF00069.25;PF07714.17;PF00433.24	Pkinase;Pkinase_Tyr;Pkinase_C	Protein kinase domain;Protein tyrosine kinase;Protein kinase C terminal domain
MTR_1g475240		CRS1/YhbY (CRM) domain protein	0.444	-1.17257	0.000270848	0.00205657	yes	down	37.4933	17.9733	GO:0000373;GO:0009507;GO:0005739;GO:0003723	BP:Group II intron splicing;CC:chloroplast;CC:mitochondrion;MF:RNA binding;	------	------	------	------	ENOG410YBDA	S:Function unknown	XP_003590782.1	CRM-domain containing factor CFM3A, chloroplastic/mitochondrial [Medicago truncatula]	sp|F4J2U9|CFM3A_ARATH;	CRM-domain containing factor CFM3A, chloroplastic/mitochondrial OS=Arabidopsis thaliana OX=3702 GN=CFM3A PE=2 SV=1;	PF01985.21	CRS1_YhbY	CRS1 / YhbY
MTR_1g492600		transmembrane protein, putative	11.547	3.5294	4.92879e-07	4.83443e-05	yes	up	22.2133	294.593	GO:0016021;GO:0016020;GO:0009507	CC:integral component of membrane;CC:membrane;CC:chloroplast;	------	------	------	------	ENOG410Z6YY	S:Function unknown	XP_013469362.1	uncharacterized protein LOC25485800 [Medicago truncatula]	------	------	------	------	------
MTR_1g492730		OTU-like cysteine protease	5.586	2.48188	4.27706e-05	0.000582611	yes	up	42.06	254.647	GO:0006508;GO:0016579;GO:0008233;GO:0004843	BP:proteolysis;BP:protein deubiquitination;MF:peptidase activity;MF:thiol-dependent ubiquitin-specific protease activity;	K18342	OTUD6	------	------	ENOG41121DS;COG5539	O:Posttranslational modification, protein turnover, chaperones;	XP_013469378.1	OTU domain-containing protein 6B [Medicago truncatula]	sp|Q8LBZ4|OTU_ARATH;	OTU domain-containing protein At3g57810 OS=Arabidopsis thaliana OX=3702 GN=At3g57810 PE=2 SV=1;	PF02338.19	OTU	OTU-like cysteine protease
MTR_1g492860		plant poly(A)+ RNA export protein	56.968	5.83208	0.00965617	0.0296161	yes	up	0	0.396667	GO:0005515	MF:protein binding;	K14298	RAE1, GLE2	map03013	RNA transport	ENOG410XQ1M	S:Function unknown	XP_013469392.1	protein RAE1 [Medicago truncatula]	sp|Q38942|RAE1_ARATH;	Protein RAE1 OS=Arabidopsis thaliana OX=3702 GN=RAE1 PE=1 SV=2;	PF00400.32	WD40	WD domain, G-beta repeat
MTR_2086s0010		UDP-glucosyltransferase family protein	15.164	3.92261	0.000168447	0.00147554	yes	up	5.70667	91.1867	GO:0016758;GO:0016740;GO:0047792;GO:0016757	MF:transferase activity, transferring hexosyl groups;MF:transferase activity;MF:cyanohydrin beta-glucosyltransferase activity;MF:transferase activity, transferring glycosyl groups;	K21374	UGT85A	map00902	Monoterpenoid biosynthesis	COG1819	S:Function unknown	RHN68876.1	putative cyanohydrin beta-glucosyltransferase [Medicago truncatula]	sp|G3FIN8|UGTK4_MANES;	Linamarin synthase 1 OS=Manihot esculenta OX=3983 GN=UGT85K4 PE=1 SV=1;	PF00201.18	UDPGT	UDP-glucoronosyl and UDP-glucosyl transferase
MTR_2g006200		papain family cysteine protease	0.068	-3.88204	0.000584419	0.00355274	yes	down	2.38	0.156667	GO:0006508;GO:0045454;GO:0016021;GO:0005623;GO:0008234;GO:0008233	BP:proteolysis;BP:cell redox homeostasis;CC:integral component of membrane;CC:cell;MF:cysteine-type peptidase activity;MF:peptidase activity;	K09580	PDIA1, P4HB	map04141	Protein processing in endoplasmic reticulum	------	------	AES63217.2	papain family cysteine protease [Medicago truncatula]	------	------	PF00112.23	Peptidase_C1	Papain family cysteine protease
MTR_2g006280		seven transmembrane MLO family protein	0.423	-1.23972	0.00790703	0.0253545	yes	down	3.28	1.52	GO:0006952;GO:0009607;GO:0016021;GO:0016020;GO:0005516	BP:defense response;BP:response to biotic stimulus;CC:integral component of membrane;CC:membrane;MF:calmodulin binding;	K08472	MLO	------	------	ENOG410YDUG	D:Cell cycle control, cell division, chromosome partitioning	XP_003592974.2	MLO-like protein 4 [Medicago truncatula]	sp|O23693|MLO4_ARATH;	MLO-like protein 4 OS=Arabidopsis thaliana OX=3702 GN=MLO4 PE=2 SV=2;	PF03094.15	Mlo	Mlo family
MTR_2g006290		2Fe-2S ferredoxin superfamily protein	0.18	-2.47333	3.62779e-06	0.000125056	yes	down	1596.44	311.077	GO:0022900;GO:0055114;GO:0009536;GO:0009507;GO:0051536;GO:0051537;GO:0009055;GO:0046872	BP:electron transport chain;BP:oxidation-reduction process;CC:plastid;CC:chloroplast;MF:iron-sulfur cluster binding;MF:2 iron, 2 sulfur cluster binding;MF:electron carrier activity;MF:metal ion binding;	K02639	petF	map00195	Photosynthesis	COG0633	C:Energy production and conversion	XP_003592975.1	ferredoxin [Medicago truncatula]	sp|P09911|FER1_PEA;	Ferredoxin-1, chloroplastic OS=Pisum sativum OX=3888 GN=PETF PE=1 SV=2;	PF00111.27	Fer2	2Fe-2S iron-sulfur cluster binding domain
MTR_2g007190		maternal effect embryo arrest protein	0.06	-4.0701	2.94521e-06	0.000112302	yes	down	38.5167	2.47333	GO:0009793;GO:0042744;GO:0009555;GO:0009506;GO:0005886	BP:embryo development ending in seed dormancy;BP:hydrogen peroxide catabolic process;BP:pollen development;CC:plasmodesma;CC:plasma membrane;	------	------	------	------	ENOG410ZBG1	S:Function unknown	XP_003593045.1	uncharacterized protein LOC11418822 [Medicago truncatula]	------	------	------	------	------
MTR_2g007300		plastid lipid-associated protein	0.16	-2.63956	4.83752e-07	4.82426e-05	yes	down	139.197	24.19	------	------	------	------	------	------	ENOG4111HBZ	S:Function unknown	XP_003593055.2	probable plastid-lipid-associated protein 4, chloroplastic [Medicago truncatula]	sp|Q9LU85|PAP4_ARATH;	Probable plastid-lipid-associated protein 4, chloroplastic OS=Arabidopsis thaliana OX=3702 GN=PAP4 PE=1 SV=1;	PF04755.12	PAP_fibrillin	PAP_fibrillin
MTR_2g008030		fructose-1,6-bisphosphatase, cytosolic-like protein	30.491	4.93033	0.0024776	0.0102778	yes	up	0.946667	30.0633	GO:0005975;GO:0016311;GO:0030388;GO:0005986;GO:0006000;GO:0006002;GO:0006094;GO:0005737;GO:0005829;GO:0016787;GO:0042132;GO:0042578;GO:0016791	BP:carbohydrate metabolic process;BP:dephosphorylation;BP:fructose 1,6-bisphosphate metabolic process;BP:sucrose biosynthetic process;BP:fructose metabolic process;BP:fructose 6-phosphate metabolic process;BP:gluconeogenesis;CC:cytoplasm;CC:cytosol;MF:hydrolase activity;MF:fructose 1,6-bisphosphate 1-phosphatase activity;MF:phosphoric ester hydrolase activity;MF:phosphatase activity;	K03841	FBP, fbp	map00010;map00030;map00051;map00710	Glycolysis / Gluconeogenesis;Pentose phosphate pathway;Fructose and mannose metabolism;Carbon fixation in photosynthetic organisms	COG0158	G:Carbohydrate transport and metabolism	XP_003593121.1	fructose-1,6-bisphosphatase, cytosolic [Medicago truncatula]	sp|Q42649|F16P2_BETVU;	Fructose-1,6-bisphosphatase, cytosolic OS=Beta vulgaris OX=161934 PE=2 SV=2;	PF00316.20	FBPase	Fructose-1-6-bisphosphatase, N-terminal domain
MTR_2g008590		SpoIIE-like protein phosphatase domain protein	0.283	-1.82007	1.49156e-05	0.000296304	yes	down	14.6133	4.37333	GO:0009637;GO:0000023;GO:0046777;GO:0019252;GO:0016787;GO:0003824	BP:response to blue light;BP:maltose metabolic process;BP:protein autophosphorylation;BP:starch biosynthetic process;MF:hydrolase activity;MF:catalytic activity;	K17508	PTC7, PPTC7	------	------	COG0631	T:Signal transduction mechanisms	RHN71635.1	putative protein-serine/threonine phosphatase [Medicago truncatula]	sp|Q6J2K6|BIP2C_ORYSI;	Probable protein phosphatase 2C BIPP2C1 OS=Oryza sativa subsp. indica OX=39946 GN=BIPP2C1 PE=2 SV=1;	PF00481.21;PF07228.12	PP2C;SpoIIE	Protein phosphatase 2C;Stage II sporulation protein E
MTR_2g008610		light-harvesting complex I chlorophyll A/B-binding protein	0.25	-1.99967	2.65447e-05	0.000428074	yes	down	171.45	46.2633	GO:0018298;GO:0015979;GO:0035304;GO:0010196;GO:0019344;GO:0009765;GO:0009535;GO:0009534;GO:0009536;GO:0009522;GO:0009523;GO:0009941;GO:0016021;GO:0016020;GO:0010287;GO:0009783;GO:0009579;GO:0009507;GO:0016168;GO:0019904	BP:protein-chromophore linkage;BP:photosynthesis;BP:regulation of protein dephosphorylation;BP:nonphotochemical quenching;BP:cysteine biosynthetic process;BP:photosynthesis, light harvesting;CC:chloroplast thylakoid membrane;CC:chloroplast thylakoid;CC:plastid;CC:photosystem I;CC:photosystem II;CC:chloroplast envelope;CC:integral component of membrane;CC:membrane;CC:plastoglobule;CC:photosystem I…	K08917	LHCB6	map00196	Photosynthesis - antenna proteins	ENOG410ZGWX	S:Function unknown	XP_003593177.1	chlorophyll a-b binding protein CP24 10A, chloroplastic [Medicago truncatula]	sp|P27524|CB4A_SOLLC;	Chlorophyll a-b binding protein CP24 10A, chloroplastic OS=Solanum lycopersicum OX=4081 GN=CAP10A PE=3 SV=1;	PF00504.21	Chloroa_b-bind	Chlorophyll A-B binding protein
MTR_2g008750		dentin sialophosphoprotein-like protein, putative	4.328	2.11386	0.000150158	0.00136299	yes	up	1.23667	5.34	GO:0006355;GO:0007623	BP:regulation of transcription, DNA-templated;BP:circadian rhythm;	------	------	------	------	ENOG410YS2X	S:Function unknown	KEH36442.1	dentin sialophosphoprotein-like protein, putative [Medicago truncatula]	sp|A8MQN2|LNK1_ARATH;	Protein LNK1 OS=Arabidopsis thaliana OX=3702 GN=LNK1 PE=1 SV=1;	------	------	------
MTR_2g008960		transmembrane protein, putative	5.446	2.44518	0.00264345	0.0108079	yes	up	10.06	56.2967	GO:0016021;GO:0016020	CC:integral component of membrane;CC:membrane;	------	------	------	------	ENOG4111IDZ	S:Function unknown	XP_003593210.1	uncharacterized protein LOC11430349 [Medicago truncatula]	------	------	------	------	------
MTR_2g008970		ICE-like protease (caspase) p20 domain protein	3.244	1.69768	0.000369218	0.00256269	yes	up	9.85333	36.4533	GO:0006508;GO:0008233	BP:proteolysis;MF:peptidase activity;	------	------	------	------	ENOG410Y41C	O:Posttranslational modification, protein turnover, chaperones	XP_003593211.1	metacaspase-3 [Medicago truncatula]	sp|Q9FMG1|MCA3_ARATH;	Metacaspase-3 OS=Arabidopsis thaliana OX=3702 GN=AMC3 PE=2 SV=1;	PF00656.22	Peptidase_C14	Caspase domain
MTR_2g009520		chaperone DnaJ-domain protein	0.266	-1.91104	0.000226344	0.00180748	yes	down	7.45667	2.24	------	------	------	------	------	------	COG0484;ENOG410YIE6	P:Inorganic ion transport and metabolism;O:Posttranslational modification, protein turnover, chaperones	XP_003593262.2	uncharacterized protein LOC11433870 [Medicago truncatula]	------	------	PF00226.31	DnaJ	DnaJ domain
MTR_2g010020		heat shock 70 kDa protein	6	2.58506	2.74116e-06	0.000109273	yes	up	11.2933	73.8367	GO:0006986;GO:0006457;GO:0034605;GO:0034620;GO:0051085;GO:0042026;GO:0005737;GO:0005774;GO:0005739;GO:0042623;GO:0031072;GO:0044183;GO:0051082;GO:0051787;GO:0016887;GO:0000166;GO:0005524	BP:response to unfolded protein;BP:protein folding;BP:cellular response to heat;BP:cellular response to unfolded protein;BP:chaperone mediated protein folding requiring cofactor;BP:protein refolding;CC:cytoplasm;CC:vacuolar membrane;CC:mitochondrion;MF:ATPase activity, coupled;MF:heat shock protein binding;MF:protein binding involved in protein folding;MF:unfolded protein binding;MF:misfolded pro…	K03283	HSPA1s	map04144;map04141;map03040	Endocytosis;Protein processing in endoplasmic reticulum;Spliceosome	COG0443	O:Posttranslational modification, protein turnover, chaperones	KEH36461.1	heat shock 70 kDa protein [Medicago truncatula]	sp|Q01899|HSP7M_PHAVU;	Heat shock 70 kDa protein, mitochondrial OS=Phaseolus vulgaris OX=3885 PE=2 SV=1;	PF00012.20;PF06723.13;PF02782.16	HSP70;MreB_Mbl;FGGY_C	Hsp70 protein;MreB/Mbl protein;FGGY family of carbohydrate kinases, C-terminal domain
MTR_2g010200		hypothetical protein	0.31	-1.69114	0.00018259	0.00155913	yes	down	24.7167	8.32	------	------	------	------	------	------	ENOG411197I	S:Function unknown	XP_003593322.1	uncharacterized protein LOC11430358 [Medicago truncatula]	------	------	------	------	------
MTR_2g010430		inorganic pyrophosphatase	0.183	-2.45006	1.51822e-05	0.000300002	yes	down	318.653	63.6467	GO:0009595;GO:0009867;GO:0006612;GO:0031348;GO:0009697;GO:0042742;GO:0009651;GO:0010310;GO:0000165;GO:0046686;GO:0019761;GO:0009684;GO:0043900;GO:0009409;GO:0010363;GO:0010200;GO:0006796;GO:0019344;GO:0009862;GO:0009579;GO:0005737;GO:0009941;GO:0009570;GO:0004427;GO:0000287;GO:0016787	BP:detection of biotic stimulus;BP:jasmonic acid mediated signaling pathway;BP:protein targeting to membrane;BP:negative regulation of defense response;BP:salicylic acid biosynthetic process;BP:defense response to bacterium;BP:response to salt stress;BP:regulation of hydrogen peroxide metabolic process;BP:MAPK cascade;BP:response to cadmium ion;BP:glucosinolate biosynthetic process;BP:indoleaceti…	K01507	ppa	map00190	Oxidative phosphorylation	COG0221	C:Energy production and conversion	XP_003593342.1	soluble inorganic pyrophosphatase 6, chloroplastic [Medicago truncatula]	sp|Q9LXC9|IPYR6_ARATH;	Soluble inorganic pyrophosphatase 6, chloroplastic OS=Arabidopsis thaliana OX=3702 GN=PPA6 PE=1 SV=1;	PF00719.19	Pyrophosphatase	Inorganic pyrophosphatase
MTR_2g010540		transmembrane protein, putative	0.485	-1.04499	0.00239114	0.0100055	yes	down	40.5033	21.7833	GO:0032259;GO:0016021;GO:0016020;GO:0008168;GO:0016740	BP:methylation;CC:integral component of membrane;CC:membrane;MF:methyltransferase activity;MF:transferase activity;	------	------	------	------	ENOG4111QN3	S:Function unknown	XP_024632604.1	uncharacterized protein At3g49720 [Medicago truncatula]	sp|Q9M2Y6|CGR2_ARATH;	Probable pectin methylesterase CGR2 OS=Arabidopsis thaliana OX=3702 GN=CGR2 PE=2 SV=1;	------	------	------
MTR_2g010590		CAP, cysteine-rich secretory protein, antigen 5	5.846	2.54753	0.0013542	0.00655725	yes	up	30.1433	115.673	GO:0016021;GO:0005576;GO:0005615;GO:0003964	CC:integral component of membrane;CC:extracellular region;CC:extracellular space;MF:RNA-directed DNA polymerase activity;	K13449	PR1	map04016;map04626;map04075	MAPK signaling pathway - plant;Plant-pathogen interaction;Plant hormone signal transduction	COG2340	S:Function unknown	XP_003593357.2	pathogenesis-related protein 1 [Medicago truncatula]	sp|Q9ZNS4|PRB1_ARATH;	Pathogenesis-related protein 1 OS=Arabidopsis thaliana OX=3702 GN=PRB1 PE=2 SV=1;	PF00188.26	CAP	Cysteine-rich secretory protein family
MTR_2g010815		regulator of ribonuclease activity protein A	0.462	-1.11554	0.00929751	0.0287706	yes	down	23.1	10.68	GO:0051252;GO:0043086;GO:0008428;GO:0016829;GO:0008948;GO:0047443;GO:0046872	BP:regulation of RNA metabolic process;BP:negative regulation of catalytic activity;MF:ribonuclease inhibitor activity;MF:lyase activity;MF:oxaloacetate decarboxylase activity;MF:4-hydroxy-4-methyl-2-oxoglutarate aldolase activity;MF:metal ion binding;	------	------	------	------	COG0684	H:Coenzyme transport and metabolism	ACJ84136.1	unknown [Medicago truncatula]	sp|Q9FH13|RRAA3_ARATH;	Putative 4-hydroxy-4-methyl-2-oxoglutarate aldolase 3 OS=Arabidopsis thaliana OX=3702 GN=At5g56260 PE=1 SV=1;	PF03737.15	RraA-like	Aldolase/RraA
MTR_2g010970		transmembrane protein, putative	0.152	-2.71823	0.000534441	0.00332831	yes	down	10.6267	1.76333	GO:0016021	CC:integral component of membrane;	------	------	------	------	ENOG410YN13	S:Function unknown	XP_003593395.2	uncharacterized protein LOC11434829 isoform X1 [Medicago truncatula]	------	------	PF04398.12	DUF538	Protein of unknown function, DUF538
MTR_2g010980		hypothetical protein	0.408	-1.29207	4.5054e-05	0.000600545	yes	down	48.61	22.1233	GO:0046777;GO:0004674;GO:0070300	BP:protein autophosphorylation;MF:protein serine/threonine kinase activity;MF:phosphatidic acid binding;	------	------	------	------	ENOG410ZUSH	S:Function unknown	XP_003593396.1	uncharacterized protein LOC11434830 [Medicago truncatula]	------	------	------	------	------
MTR_2g011160		G-type lectin S-receptor-like Serine/Threonine-kinase	0.167	-2.58497	0.000463361	0.0030167	yes	down	9.07667	1.60333	GO:0006468;GO:0016310;GO:0048544;GO:0016021;GO:0016020;GO:0016301;GO:0030246;GO:0000166;GO:0004674;GO:0016740;GO:0004672;GO:0005524	BP:protein phosphorylation;BP:phosphorylation;BP:recognition of pollen;CC:integral component of membrane;CC:membrane;MF:kinase activity;MF:carbohydrate binding;MF:nucleotide binding;MF:protein serine/threonine kinase activity;MF:transferase activity;MF:protein kinase activity;MF:ATP binding;	------	------	------	------	COG0515	T:Signal transduction mechanisms	AES63661.2	G-type lectin S-receptor-like Serine/Threonine-kinase [Medicago truncatula]	sp|O81905|SD18_ARATH;	Receptor-like serine/threonine-protein kinase SD1-8 OS=Arabidopsis thaliana OX=3702 GN=SD18 PE=1 SV=1;	PF07714.17;PF00069.25;PF01453.24;PF00954.20;PF08276.11;PF11883.8	Pkinase_Tyr;Pkinase;B_lectin;S_locus_glycop;PAN_2;DUF3403	Protein tyrosine kinase;Protein kinase domain;D-mannose binding lectin;S-locus glycoprotein domain;PAN-like domain;Domain of unknown function
MTR_2g011450		B-box type zinc finger protein	55.471	5.79366	2.40512e-05	0.000402446	yes	up	0.66	42.4	GO:0005622;GO:0008270	CC:intracellular;MF:zinc ion binding;	------	------	------	------	ENOG411176J	S:Function unknown	KEH36484.1	B-box type zinc finger protein [Medicago truncatula]	sp|Q9LRM4|MIP1B_ARATH;	B-box domain protein 31 OS=Arabidopsis thaliana OX=3702 GN=MIP1B PE=2 SV=1;	PF00643.24	zf-B_box	B-box zinc finger
MTR_2g011660		myb transcription factor	4.076	2.02731	0.00113703	0.00574449	yes	up	5.23	22.8567	GO:0030154;GO:0005634;GO:0043565;GO:0044212;GO:0003700;GO:0003677	BP:cell differentiation;CC:nucleus;MF:sequence-specific DNA binding;MF:transcription regulatory region DNA binding;MF:transcription factor activity, sequence-specific DNA binding;MF:DNA binding;	K09422	MYBP	------	------	COG5147	S:Function unknown	XP_013462469.1	transcription factor MYB74 [Medicago truncatula]	sp|Q9LDR8|MY102_ARATH;	Transcription factor MYB102 OS=Arabidopsis thaliana OX=3702 GN=MYB102 PE=2 SV=1;	PF00249.31;PF13921.6	Myb_DNA-binding;Myb_DNA-bind_6	Myb-like DNA-binding domain;Myb-like DNA-binding domain
MTR_2g011690		wound-responsive family protein	56.16	5.81148	0.0179035	0.0482115	yes	up	0	0.803333	------	------	------	------	------	------	ENOG4111494	S:Function unknown	AFK42939.1	unknown [Medicago truncatula]	------	------	PF12609.8	DUF3774	Wound-induced protein
MTR_2g011820		D-erythro-sphingosine kinase/diacylglycerol kinase	6.28	2.65076	3.43431e-05	0.000504703	yes	up	14.69	96.1467	GO:0016310;GO:0046834;GO:0016301;GO:0016740;GO:0008481;GO:0003951	BP:phosphorylation;BP:lipid phosphorylation;MF:kinase activity;MF:transferase activity;MF:sphinganine kinase activity;MF:NAD+ kinase activity;	K04718	SPHK	map00600	Sphingolipid metabolism	COG1597	I:Lipid transport and metabolism	XP_013462482.1	sphingosine kinase 1 [Medicago truncatula]	sp|Q8L7L1|SPHK1_ARATH;	Sphingosine kinase 1 OS=Arabidopsis thaliana OX=3702 GN=SPHK1 PE=1 SV=1;	PF00781.24	DAGK_cat	Diacylglycerol kinase catalytic domain
MTR_2g012600		bromodomain protein	2.817	1.49432	0.00025718	0.00198412	yes	up	1.11667	3.36333	GO:0005515	MF:protein binding;	------	------	------	------	ENOG410YJF6	S:Function unknown	AES63730.2	bromodomain protein [Medicago truncatula]	------	------	PF00439.25	Bromodomain	Bromodomain
MTR_2g012780		transmembrane protein, putative	0.191	-2.38886	0.000179356	0.00153944	yes	down	5.26667	1.08333	GO:0016021;GO:0016020	CC:integral component of membrane;CC:membrane;	------	------	------	------	ENOG410ZASQ	S:Function unknown	XP_003593493.1	uncharacterized protein LOC11433876 [Medicago truncatula]	------	------	------	------	------
MTR_2g012800		hypothetical protein	0.046	-4.45046	0.00875257	0.0274633	yes	down	1.03667	0.0366667	------	------	------	------	------	------	ENOG41118J1	S:Function unknown	AES63746.1	hypothetical protein MTR_2g012800 [Medicago truncatula]	------	------	------	------	------
MTR_2g012990		TIR class disease resistance protein	0.425	-1.23425	0.00206827	0.00899005	yes	down	22.99	10.4167	GO:0009718	BP:anthocyanin-containing compound biosynthetic process;	------	------	------	------	ENOG411142F	S:Function unknown	XP_003593513.1	COP1-interacting protein 7 [Medicago truncatula]	sp|O80386|CIP7_ARATH;	COP1-interacting protein 7 OS=Arabidopsis thaliana OX=3702 GN=CIP7 PE=1 SV=1;	------	------	------
MTR_2g013310		polyol/monosaccharide transporter 1	0.391	-1.35493	0.0186203	0.0497152	yes	down	6.80333	2.86	GO:0008643;GO:0055085;GO:0016021;GO:0016020;GO:0005887;GO:0005351;GO:0005215;GO:0022857	BP:carbohydrate transport;BP:transmembrane transport;CC:integral component of membrane;CC:membrane;CC:integral component of plasma membrane;MF:suga;MF:transporter activity;MF:transmembrane transporter activity;	------	------	------	------	ENOG410XNQK	G:Carbohydrate transport and metabolism	XP_003593550.1	probable polyol transporter 4 isoform X1 [Medicago truncatula]	sp|Q0WUU6|PLT4_ARATH;	Probable polyol transporter 4 OS=Arabidopsis thaliana OX=3702 GN=PLT4 PE=2 SV=1;	PF00083.24;PF07690.16	Sugar_tr;MFS_1	Sugar;Major Facilitator Superfamily
MTR_2g013450		PPR containing plant protein	0.462	-1.11365	0.00257336	0.0105765	yes	down	3.09667	1.54	GO:0005739;GO:0005515	CC:mitochondrion;MF:protein binding;	------	------	------	------	ENOG410Z7Z7	S:Function unknown	XP_003593564.1	pentatricopeptide repeat-containing protein At4g21705, mitochondrial [Medicago truncatula]	sp|Q84JR3|PP334_ARATH;	Pentatricopeptide repeat-containing protein At4g21705, mitochondrial OS=Arabidopsis thaliana OX=3702 GN=At4g21705 PE=2 SV=1;	PF01535.20;PF13041.6;PF13812.6	PPR;PPR_2;PPR_3	PPR repeat;PPR repeat family;Pentatricopeptide repeat domain
MTR_2g013570		phosphoglycerate mutase	0.215	-2.21598	1.10754e-06	6.60492e-05	yes	down	167.207	38.9033	GO:0016311;GO:0006351;GO:0005737;GO:0016787;GO:0047538;GO:0003677;GO:0003899	BP:dephosphorylation;BP:transcription, DNA-templated;CC:cytoplasm;MF:hydrolase activity;MF:2-carboxy-D-arabinitol-1-phosphatase activity;MF:DNA binding;MF:DNA-directed RNA polymerase activity;	K15637	PGAM5	map04217	Necroptosis	COG0406	G:Carbohydrate transport and metabolism	XP_013462512.1	probable 2-carboxy-D-arabinitol-1-phosphatase isoform X1 [Medicago truncatula]	sp|Q9FNJ9|CA1P_ARATH;	Probable 2-carboxy-D-arabinitol-1-phosphatase OS=Arabidopsis thaliana OX=3702 GN=At5g22620 PE=1 SV=1;	PF00300.22	His_Phos_1	Histidine phosphatase superfamily
MTR_2g013580		callose synthase-like protein	2.325	1.21732	0.0010254	0.00532578	yes	up	7.00333	16.97	GO:0006075;GO:0016020;GO:0016021;GO:0000148;GO:0003843;GO:0016740;GO:0016757	BP:;CC:membrane;CC:integral component of membrane;CC:1,3-beta-D-glucan synthase complex;MF:1,3-beta-D-glucan synthase activity;MF:transferase activity;MF:transferase activity, transferring glycosyl groups;	K11000	CALS	------	------	ENOG410XQ8V	S:Function unknown	XP_013462513.1	callose synthase 11 [Medicago truncatula]	sp|Q9S9U0|CALSB_ARATH;	Callose synthase 11 OS=Arabidopsis thaliana OX=3702 GN=CALS11 PE=2 SV=1;	PF02364.15;PF14288.6	Glucan_synthase;FKS1_dom1	1,3-beta-glucan synthase component;1,3-beta-glucan synthase subunit FKS1, domain-1
MTR_2g013640		DUF2921 family protein	2.643	1.40202	0.000266971	0.00203439	yes	up	2.95333	8.57333	GO:0005794;GO:0005802;GO:0016021;GO:0016020;GO:0005768;GO:0009507	CC:Golgi apparatus;CC:trans-Golgi network;CC:integral component of membrane;CC:membrane;CC:endosome;CC:chloroplast;	------	------	------	------	ENOG410XQIH	S:Function unknown	XP_003593573.2	uncharacterized protein LOC11446805 [Medicago truncatula]	------	------	PF11145.8	DUF2921	Protein of unknown function
MTR_2g013900		tyrosine kinase family protein	2.12	1.08426	0.000684016	0.00397737	yes	up	26.3167	60.6733	GO:0006468;GO:0016310;GO:0016301;GO:0016740;GO:0004672;GO:0005524	BP:protein phosphorylation;BP:phosphorylation;MF:kinase activity;MF:transferase activity;MF:protein kinase activity;MF:ATP binding;	------	------	------	------	COG0515	S:Function unknown	XP_003593589.1	serine/threonine-protein kinase HT1 [Medicago truncatula]	sp|Q2MHE4|HT1_ARATH;	Serine/threonine/tyrosine-protein kinase HT1 OS=Arabidopsis thaliana OX=3702 GN=HT1 PE=1 SV=1;	PF07714.17;PF00069.25;PF14531.6;PF06293.14	Pkinase_Tyr;Pkinase;Kinase-like;Kdo	Protein tyrosine kinase;Protein kinase domain;Kinase-like;Lipopolysaccharide kinase
MTR_2g014200		squamosa promoter-binding-like protein	0.033	-4.92895	5.98782e-05	0.000725497	yes	down	11.8467	0.416667	GO:0006355;GO:0006351;GO:0009908;GO:0005634;GO:0016021;GO:0003700;GO:0003677;GO:0046872	BP:regulation of transcription, DNA-templated;BP:transcription, DNA-templated;BP:flower development;CC:nucleus;CC:integral component of membrane;MF:transcription factor activity, sequence-specific DNA binding;MF:DNA binding;MF:metal ion binding;	------	------	------	------	ENOG410ZM8F;ENOG410YKCI	K:Transcription;	XP_003593617.1	squamosa promoter-binding protein 1 [Medicago truncatula]	sp|Q38741|SBP1_ANTMA;	Squamosa promoter-binding protein 1 OS=Antirrhinum majus OX=4151 GN=SBP1 PE=2 SV=1;	PF03110.14	SBP	SBP domain
MTR_2g014240		auxin-repressed/dormancy-associated protein	0.442	-1.17814	0.000266105	0.00203142	yes	down	723.403	335.737	GO:0007275	BP:multicellular organism development;	------	------	------	------	ENOG410YV4V	S:Function unknown	ACJ86130.1	unknown [Medicago truncatula]	sp|O22611|DRM1_PEA;	Dormancy-associated protein 1 OS=Pisum sativum OX=3888 GN=DRM1 PE=2 SV=1;	PF05564.12	Auxin_repressed	Dormancy/auxin associated protein
MTR_2g014290		receptor-like kinase plant-like protein, putative	0.354	-1.50017	5.70267e-05	0.000704401	yes	down	19.5767	7.48667	GO:0006468;GO:0016310;GO:0005794;GO:0005802;GO:0016021;GO:0016020;GO:0005768;GO:0016301;GO:0004674;GO:0016740;GO:0005515	BP:protein phosphorylation;BP:phosphorylation;CC:Golgi apparatus;CC:trans-Golgi network;CC:integral component of membrane;CC:membrane;CC:endosome;MF:kinase activity;MF:protein serine/threonine kinase activity;MF:transferase activity;MF:protein binding;	------	------	------	------	COG4886	S:Function unknown	XP_003593625.1	receptor-like protein 4 [Medicago truncatula]	sp|F4HWL3|RLP4_ARATH;	Receptor-like protein 4 OS=Arabidopsis thaliana OX=3702 GN=RLP4 PE=2 SV=1;	PF12819.7;PF11721.8;PF13855.6;PF12799.7	Malectin_like;Malectin;LRR_8;LRR_4	Malectin-like domain;Malectin domain;Leucine rich repeat;Leucine Rich repeats
MTR_2g014430		transmembrane protein, putative	0.233	-2.10184	0.00178903	0.00805944	yes	down	18.36	4.76667	GO:0016021;GO:0016020	CC:integral component of membrane;CC:membrane;	------	------	------	------	ENOG410YRX2	S:Function unknown	XP_003593638.2	uncharacterized protein LOC11438840 [Medicago truncatula]	------	------	------	------	------
MTR_2g014680		NAC transcription factor-like protein	21.94	4.45547	0.000185118	0.0015735	yes	up	0.75	17.16	GO:0006355;GO:0005634;GO:0043565;GO:0044212;GO:0003677	BP:regulation of transcription, DNA-templated;CC:nucleus;MF:sequence-specific DNA binding;MF:transcription regulatory region DNA binding;MF:DNA binding;	------	------	------	------	ENOG410YF7Q	S:Function unknown	XP_003593656.1	NAC domain-containing protein 10 [Medicago truncatula]	sp|O49459|NAC73_ARATH;	NAC domain-containing protein 73 OS=Arabidopsis thaliana OX=3702 GN=NAC073 PE=2 SV=1;	PF02365.15	NAM	No apical meristem
MTR_2g014770		auxin response factor 3	0.247	-2.01938	0.000393378	0.00268784	yes	down	9.24333	2.48667	GO:0009887;GO:0010050;GO:0010051;GO:0009734;GO:0009725;GO:0009616;GO:0009855;GO:0006355;GO:0009850;GO:0006351;GO:0048519;GO:0010158;GO:0048439;GO:0048438;GO:0005634;GO:0003677	BP:animal organ morphogenesis;BP:vegetative phase change;BP:xylem and phloem pattern formation;BP:auxin-activated signaling pathway;BP:response to hormone;BP:virus induced gene silencing;BP:determination of bilateral symmetry;BP:regulation of transcription, DNA-templated;BP:auxin metabolic process;BP:transcription, DNA-templated;BP:negative regulation of biological process;BP:abaxial cell fate sp…	K14486	K14486, ARF	map04075	Plant hormone signal transduction	ENOG410YC80	K:Transcription	XP_003593664.1	auxin response factor 3 [Medicago truncatula]	sp|O23661|ARFC_ARATH;	Auxin response factor 3 OS=Arabidopsis thaliana OX=3702 GN=ARF3 PE=1 SV=2;	PF06507.13;PF02362.21	Auxin_resp;B3	Auxin response factor;B3 DNA binding domain
MTR_2g014960		LRR receptor-like kinase	3.246	1.69873	9.10543e-05	0.000966213	yes	up	2.20667	7.77667	GO:0006468;GO:0016310;GO:0016021;GO:0016020;GO:0016301;GO:0016740;GO:0004672;GO:0005524	BP:protein phosphorylation;BP:phosphorylation;CC:integral component of membrane;CC:membrane;MF:kinase activity;MF:transferase activity;MF:protein kinase activity;MF:ATP binding;	------	------	------	------	ENOG410YEFN	S:Function unknown	XP_003593681.1	probable leucine-rich repeat receptor-like protein kinase At5g49770 [Medicago truncatula]	sp|Q9LT96|Y5977_ARATH;	Probable leucine-rich repeat receptor-like protein kinase At5g49770 OS=Arabidopsis thaliana OX=3702 GN=At5g49770 PE=1 SV=1;	PF00069.25;PF07714.17;PF13855.6;PF12799.7	Pkinase;Pkinase_Tyr;LRR_8;LRR_4	Protein kinase domain;Protein tyrosine kinase;Leucine rich repeat;Leucine Rich repeats
MTR_2g015080		GDSL-like lipase/acylhydrolase	12.508	3.64472	2.81513e-05	0.000442263	yes	up	0.22	3.05333	GO:0016021;GO:0016787;GO:0004806;GO:0052887;GO:0052886;GO:0016788	CC:integral component of membrane;MF:hydrolase activity;MF:triglyceride lipase activity;MF:7,9,9'-tricis-neurosporen;MF:9,9'-dicis-caroten;MF:hydrolase activity, acting on ester bonds;	------	------	------	------	COG3240	K:Transcription	XP_003593693.1	GDSL esterase/lipase At5g45960 [Medicago truncatula]	sp|Q9FJ40|GDL86_ARATH;	GDSL esterase/lipase At5g45960 OS=Arabidopsis thaliana OX=3702 GN=At5g45960 PE=2 SV=1;	PF00657.22	Lipase_GDSL	GDSL-like Lipase/Acylhydrolase
MTR_2g015280		receptor family ligand-binding region protein	0.061	-4.03091	0.000230567	0.00182749	yes	down	1.68667	0.11	GO:0035235;GO:0006811;GO:0016021;GO:0016020;GO:0004970	BP:ionotropic glutamate receptor signaling pathway;BP:ion transport;CC:integral component of membrane;CC:membrane;MF:ionotropic glutamate receptor activity;	K05387	GRIP	------	------	ENOG410XQQV;ENOG410ZKE7;ENOG410ZHS8	E:Amino acid transport and metabolism;S:Function unknown;E:Amino acid transport and metabolism	XP_003593705.1	glutamate receptor 2.7 [Medicago truncatula]	sp|Q8LGN0|GLR27_ARATH;	Glutamate receptor 2.7 OS=Arabidopsis thaliana OX=3702 GN=GLR2.7 PE=2 SV=3;	PF01094.28;PF00060.26;PF00497.20;PF13458.6;PF10613.9	ANF_receptor;Lig_chan;SBP_bac_3;Peripla_BP_6;Lig_chan-Glu_bd	Receptor family ligand binding region;Ligand-gated ion channel;Bacterial extracellular solute-binding proteins, family 3;Periplasmic binding protein;Ligated ion channel L-glutamate- and glycine-binding site
MTR_2g015390		magnesium-chelatase subunit ChlI	0.245	-2.02651	1.767e-05	0.000329302	yes	down	468.74	125.12	GO:0015995;GO:0015979;GO:0009570;GO:0009536;GO:0009507;GO:0016851;GO:0000166;GO:0016874;GO:0005524	BP:chlorophyll biosynthetic process;BP:photosynthesis;CC:chloroplast stroma;CC:plastid;CC:chloroplast;MF:magnesium chelatase activity;MF:nucleotide binding;MF:ligase activity;MF:ATP binding;	K03405	chlI, bchI	map00860	Porphyrin and chlorophyll metabolism	COG1239	H:Coenzyme transport and metabolism	XP_003593716.1	magnesium-chelatase subunit ChlI, chloroplastic [Medicago truncatula]	sp|P93162|CHLI_SOYBN;	Magnesium-chelatase subunit ChlI, chloroplastic OS=Glycine max OX=3847 GN=CHLI PE=2 SV=1;	PF17863.1;PF01078.21;PF00493.23;PF07728.14;PF13401.6;PF13191.6	AAA_lid_2;Mg_chelatase;MCM;AAA_5;AAA_22;AAA_16	AAA lid domain;Magnesium chelatase, subunit ChlI;MCM P-loop domain;AAA domain;AAA domain;AAA ATPase domain
MTR_2g015720		trichome birefringence-like protein	4.735	2.24337	2.4585e-05	0.000407944	yes	up	31.0867	156.373	------	------	------	------	------	------	ENOG410YAJT	S:Function unknown	XP_003593750.1	protein trichome birefringence-like 38 [Medicago truncatula]	sp|Q8VY22|TBL38_ARATH;	Protein trichome birefringence-like 38 OS=Arabidopsis thaliana OX=3702 GN=TBL38 PE=2 SV=1;	PF13839.6;PF14416.6	PC-Esterase;PMR5N	GDSL/SGNH-like Acyl-Esterase family found in Pmr5 and Cas1p;PMR5 N terminal Domain
MTR_2g015790		ribosomal protein L34	0.311	-1.68727	1.46803e-05	0.000294178	yes	down	413.473	139.43	GO:0006412;GO:0005622;GO:0005840;GO:0003735	BP:translation;CC:intracellular;CC:ribosome;MF:structural constituent of ribosome;	K02914	RP-L34, MRPL34, rpmH	map03010	Ribosome	ENOG410Y1JV	J:Translation, ribosomal structure and biogenesis	XP_003593758.1	50S ribosomal protein L34, chloroplastic [Medicago truncatula]	sp|P82244|RK34_SPIOL;	50S ribosomal protein L34, chloroplastic OS=Spinacia oleracea OX=3562 GN=RPL34 PE=1 SV=1;	PF00468.17	Ribosomal_L34	Ribosomal protein L34
MTR_2g015860		maternal effect embryo arrest 18 protein	0.155	-2.69038	2.37548e-06	0.0001009	yes	down	21.4667	3.60667	GO:0048868;GO:0009793;GO:0016740	BP:pollen tube development;BP:embryo development ending in seed dormancy;MF:transferase activity;	------	------	------	------	COG0391	S:Function unknown	XP_003593766.2	uncharacterized protein YNL011C isoform X2 [Medicago truncatula]	sp|P53980|YNB1_YEAST;	Uncharacterized protein YNL011C OS=Saccharomyces cerevisiae;	PF01933.18	UPF0052	Uncharacterised protein family UPF0052
MTR_2g016590		LRR receptor-like kinase	0.047	-4.42053	7.9504e-05	0.000875425	yes	down	27.45	1.65333	GO:0016310;GO:0016020;GO:0016021;GO:0016301;GO:0004674;GO:0016740;GO:0005515;GO:0005524	BP:phosphorylation;CC:membrane;CC:integral component of membrane;MF:kinase activity;MF:protein serine/threonine kinase activity;MF:transferase activity;MF:protein binding;MF:ATP binding;	K13420;K14156	FLS2;CHK	map00564;map04016;map04626	Glycerophospholipid metabolism;MAPK signaling pathway - plant;Plant-pathogen interaction	------	------	KEH36629.1	LRR receptor-like kinase [Medicago truncatula]	sp|C0LGP4|Y3475_ARATH;	Probable LRR receptor-like serine/threonine-protein kinase At3g47570 OS=Arabidopsis thaliana OX=3702 GN=At3g47570 PE=2 SV=1;	PF13855.6;PF12799.7;PF08263.12	LRR_8;LRR_4;LRRNT_2	Leucine rich repeat;Leucine Rich repeats;Leucine rich repeat N-terminal domain
MTR_2g016600		-	0.015	-6.07885	2.67271e-06	0.000107696	yes	down	27.25	0.68	------	------	------	------	------	------	------	------	------	------	------	------	------	------	------
MTR_2g016740		PPR containing plant-like protein	0.406	-1.29966	0.00181075	0.00811557	yes	down	4.75667	2.09333	GO:0005515	MF:protein binding;	------	------	------	------	ENOG410Z7Z7	K:Transcription	KEH36641.1	PPR containing plant-like protein [Medicago truncatula]	sp|Q9LZP3|PP293_ARATH;	Pentatricopeptide repeat-containing protein At3g62470, mitochondrial OS=Arabidopsis thaliana OX=3702 GN=At3g62470 PE=2 SV=1;	PF13041.6;PF01535.20;PF12854.7;PF13812.6;PF17177.4	PPR_2;PPR;PPR_1;PPR_3;PPR_long	PPR repeat family;PPR repeat;PPR repeat;Pentatricopeptide repeat domain;Pentacotripeptide-repeat region of PRORP
MTR_2g017520		pyridoxal biosynthesis protein PDX1, putative	0.28	-1.83775	1.53184e-05	0.000301495	yes	down	382.083	114.313	GO:0015994;GO:0010224;GO:0042538;GO:0006982;GO:0010335;GO:0006520;GO:0009651;GO:0042823;GO:0042819;GO:0000023;GO:0006979;GO:0019252;GO:0005829;GO:0012505;GO:0005886;GO:0036381;GO:0016829;GO:0003824;GO:0046982;GO:0042803	BP:chlorophyll metabolic process;BP:response to UV-B;BP:hyperosmotic salinity response;BP:response to lipid hydroperoxide;BP:response to non-ionic osmotic stress;BP:cellular amino acid metabolic process;BP:response to salt stress;BP:pyridoxal phosphate biosynthetic process;BP:vitamin B6 biosynthetic process;BP:maltose metabolic process;BP:response to oxidative stress;BP:starch biosynthetic proces…	K06215	pdxS, pdx1	map00750	Vitamin B6 metabolism	COG0214	H:Coenzyme transport and metabolism	XP_003593782.1	pyridoxal 5'-phosphate synthase subunit PDX1.3 [Medicago truncatula]	sp|Q8L940|PDX13_ARATH;	Pyridoxal 5'-phosphate synthase subunit PDX1.3 OS=Arabidopsis thaliana OX=3702 GN=PDX13 PE=1 SV=2;	PF01680.17;PF05690.14;PF17935.1	SOR_SNZ;ThiG;TetR_C_27	SOR/SNZ family;Thiazole biosynthesis protein ThiG;Tetracyclin repressor-like, C-terminal domain
MTR_2g017620		major intrinsic protein (MIP) family transporter	3.158	1.65896	0.00488635	0.0174911	yes	up	0.78	2.78667	GO:0055085;GO:0016020;GO:0016021;GO:0015267	BP:transmembrane transport;CC:membrane;CC:integral component of membrane;MF:channel activity;	K09874	NIP	------	------	COG0580	G:Carbohydrate transport and metabolism	AES64040.1	major intrinsic protein (MIP) family transporter [Medicago truncatula]	sp|Q8LFP7|NIP12_ARATH;	Aquaporin NIP1-2 OS=Arabidopsis thaliana OX=3702 GN=NIP1-2 PE=2 SV=2;	PF00230.20	MIP	Major intrinsic protein
MTR_2g017920		transmembrane-like protein	2.558	1.355	0.000108961	0.00109101	yes	up	11.1067	30.61	GO:0016021;GO:0016020	CC:integral component of membrane;CC:membrane;	------	------	------	------	ENOG4111TWA	S:Function unknown	XP_003593812.1	transmembrane protein 230 [Medicago truncatula]	sp|Q5ZLH4|TM230_CHICK;	Transmembrane protein 230 OS=Gallus gallus OX=9031 GN=TMEM230 PE=2 SV=1;	PF05915.12	DUF872	Eukaryotic protein of unknown function
MTR_2g017955		GDSL-like lipase/acylhydrolase	0.121	-3.05017	4.76517e-07	4.7841e-05	yes	down	26.73	3.41333	GO:0006629;GO:0016787;GO:0004806;GO:0016788	BP:lipid metabolic process;MF:hydrolase activity;MF:triglyceride lipase activity;MF:hydrolase activity, acting on ester bonds;	------	------	------	------	COG3240	S:Function unknown	XP_013462636.1	GDSL esterase/lipase At1g29670 isoform X2 [Medicago truncatula]	sp|Q9C7N4|GDL15_ARATH;	GDSL esterase/lipase At1g29670 OS=Arabidopsis thaliana OX=3702 GN=At1g29670 PE=2 SV=1;	PF00657.22	Lipase_GDSL	GDSL-like Lipase/Acylhydrolase
MTR_2g017965		GDSL-like lipase/acylhydrolase	0.256	-1.96606	7.84559e-05	0.000867087	yes	down	9.85333	2.74	GO:0006629;GO:0016298;GO:0004806;GO:0016788;GO:0016787	BP:lipid metabolic process;MF:lipase activity;MF:triglyceride lipase activity;MF:hydrolase activity, acting on ester bonds;MF:hydrolase activity;	------	------	------	------	COG3240	S:Function unknown	XP_013462637.1	GDSL esterase/lipase At1g29670 [Medicago truncatula]	sp|Q9C7N4|GDL15_ARATH;	GDSL esterase/lipase At1g29670 OS=Arabidopsis thaliana OX=3702 GN=At1g29670 PE=2 SV=1;	PF00657.22	Lipase_GDSL	GDSL-like Lipase/Acylhydrolase
MTR_2g019140		protease Do-like protein	0.414	-1.2721	0.0021947	0.00938499	yes	down	38.1067	17.83	GO:0010206;GO:0016556;GO:0006508;GO:0009579;GO:0031977;GO:0009543;GO:0009507;GO:0004252;GO:0016787;GO:0008233	BP:photosystem II repair;BP:mRNA modification;BP:proteolysis;CC:thylakoid;CC:thylakoid lumen;CC:chloroplast thylakoid lumen;CC:chloroplast;MF:serine-type endopeptidase activity;MF:hydrolase activity;MF:peptidase activity;	------	------	------	------	COG0265	O:Posttranslational modification, protein turnover, chaperones	XP_003593899.2	protease Do-like 5, chloroplastic isoform X1 [Medicago truncatula]	sp|Q9SEL7|DEGP5_ARATH;	Protease Do-like 5, chloroplastic OS=Arabidopsis thaliana OX=3702 GN=DEGP5 PE=1 SV=3;	PF13365.6;PF00089.26;PF02907.15	Trypsin_2;Trypsin;Peptidase_S29	Trypsin-like peptidase domain;Trypsin;Hepatitis C virus NS3 protease
MTR_2g019220		DUF1365 family protein	0.367	-1.44477	0.000170348	0.00148521	yes	down	18.3933	7.22333	GO:0016021	CC:integral component of membrane;	------	------	------	------	COG3496	S:Function unknown	XP_003593907.1	uncharacterized protein LOC11445626 [Medicago truncatula]	------	------	PF07103.11	DUF1365	Protein of unknown function
MTR_2g020020		alpha/beta-hydrolase superfamily protein	2.804	1.48772	0.00515854	0.0182746	yes	up	14.3867	42.63	GO:0006629;GO:0016787;GO:0004806	BP:lipid metabolic process;MF:hydrolase activity;MF:triglyceride lipase activity;	------	------	------	------	ENOG410YFCF;ENOG4112AY3	O:Posttranslational modification, protein turnover, chaperones;S:Function unknown	XP_003593981.1	lipase isoform X1 [Medicago truncatula]	sp|P19515|LIP_RHIMI;	Lipase OS=Rhizomucor miehei OX=4839 PE=1 SV=2;	PF01764.25	Lipase_3	Lipase
MTR_2g020160		3,8-divinyl protochlorophyllide A 8-vinyl reductase	0.204	-2.29582	4.82016e-05	0.000630937	yes	down	98.2333	21.8733	GO:0006636;GO:0009965;GO:0019344;GO:0009534;GO:0009941;GO:0033728;GO:0051744	BP:unsaturated fatty acid biosynthetic process;BP:leaf morphogenesis;BP:cysteine biosynthetic process;CC:chloroplast thylakoid;CC:chloroplast envelope;MF:divinyl chlorophyllide a 8-vinyl-reductase activity;MF:3,8-divinyl protochlorophyllide a 8-vinyl reductase activity;	K19073	DVR	map00860	Porphyrin and chlorophyll metabolism	COG0702	S:Function unknown	RHN72322.1	putative 3,8-divinyl protochlorophyllide a 8-vinyl-reductase (NADPH) [Medicago truncatula]	sp|Q1H537|DCVR_ARATH;	Divinyl chlorophyllide a 8-vinyl-reductase, chloroplastic OS=Arabidopsis thaliana OX=3702 GN=DVR PE=1 SV=1;	PF13460.6;PF05368.13;PF01370.21;PF01073.19	NAD_binding_10;NmrA;Epimerase;3Beta_HSD	NA;NmrA-like family;NAD dependent epimerase/dehydratase family;3-beta hydroxysteroid dehydrogenase/isomerase family
MTR_2g020190		NAD(P)-binding rossmann-fold protein	0.286	-1.80371	4.10673e-05	0.000565609	yes	down	60.2167	18.7867	------	------	------	------	------	------	ENOG4111G8S	S:Function unknown	AES64250.1	NAD(P)-binding rossmann-fold protein [Medicago truncatula]	------	------	------	------	------
MTR_2g020210		cyclin-dependent kinase	0.383	-1.38449	0.00120326	0.00599677	yes	down	9.32	3.9	GO:0006468;GO:0016310;GO:0005634;GO:0016301;GO:0016740;GO:0004672;GO:0004693;GO:0005524	BP:protein phosphorylation;BP:phosphorylation;CC:nucleus;MF:kinase activity;MF:transferase activity;MF:protein kinase activity;MF:cyclin-dependent protein serine/threonine kinase activity;MF:ATP binding;	K08819	CDK12_13	------	------	ENOG410XPIR	T:Signal transduction mechanisms	XP_003594001.1	probable serine/threonine-protein kinase At1g54610 isoform X1 [Medicago truncatula]	sp|Q9ZVM9|Y1461_ARATH;	Probable serine/threonine-protein kinase At1g54610 OS=Arabidopsis thaliana OX=3702 GN=At1g54610 PE=1 SV=1;	PF00069.25;PF07714.17	Pkinase;Pkinase_Tyr	Protein kinase domain;Protein tyrosine kinase
MTR_2g020240		beta-amylase	6.705	2.74523	5.69924e-07	4.99824e-05	yes	up	10.91	76.71	GO:0005975;GO:0000272;GO:0008152;GO:0016787;GO:0016161;GO:0016798;GO:0102229	BP:carbohydrate metabolic process;BP:polysaccharide catabolic process;BP:metabolic process;MF:hydrolase activity;MF:beta-amylase activity;MF:hydrolase activity, acting on glycosyl bonds;MF:amylopectin maltohydrolase activity;	------	------	------	------	ENOG410YC8N	S:Function unknown	XP_003594004.1	inactive beta-amylase 9 [Medicago truncatula]	sp|Q8VYW2|BAM9_ARATH;	Inactive beta-amylase 9 OS=Arabidopsis thaliana OX=3702 GN=BAM9 PE=2 SV=1;	PF01373.17	Glyco_hydro_14	Glycosyl hydrolase family 14
MTR_2g020630		flavin containing monooxygenase-like protein, putative	55.566	5.79613	0.00104616	0.00541379	yes	up	0.0133333	0.97	GO:0055114;GO:0050661;GO:0050660;GO:0004499;GO:0004497;GO:0016491	BP:oxidation-reduction process;MF:NADP binding;MF:flavin adenine dinucleotide binding;MF:N,N-dimethylaniline monooxygenase activity;MF:monooxygenase activity;MF:oxidoreductase activity;	K00485	FMO	------	------	COG2072	P:Inorganic ion transport and metabolism	AES64287.2	flavin containing monooxygenase-like protein, putative [Medicago truncatula]	sp|Q9LMA1|FMO1_ARATH;	Probable flavin-containing monooxygenase 1 OS=Arabidopsis thaliana OX=3702 GN=FMO1 PE=2 SV=1;	PF00743.19;PF13738.6	FMO-like;Pyr_redox_3	Flavin-binding monooxygenase-like;Pyridine nucleotide-disulphide oxidoreductase
MTR_2g020750		inosine-uridine preferring nucleoside hydrolase	0.095	-3.39966	0.00092238	0.00492454	yes	down	0.58	0.06	GO:0008152;GO:0016787;GO:0016798	BP:metabolic process;MF:hydrolase activity;MF:hydrolase activity, acting on glycosyl bonds;	------	------	------	------	COG1957	F:Nucleotide transport and metabolism	XP_003594047.2	uncharacterized protein LOC11443360 isoform X1 [Medicago truncatula]	sp|B1KHA5|RIHA_SHEWM;	Pyrimidine-specific ribonucleoside hydrolase RihA OS=Shewanella woodyi;	PF01156.19	IU_nuc_hydro	Inosine-uridine preferring nucleoside hydrolase
MTR_2g020760		inosine-uridine preferring nucleoside hydrolase	0.055	-4.17293	0.0150427	0.0419827	yes	down	0.22	0.01	GO:0008152;GO:0016787;GO:0016798	BP:metabolic process;MF:hydrolase activity;MF:hydrolase activity, acting on glycosyl bonds;	------	------	------	------	COG1957	F:Nucleotide transport and metabolism	AES64299.2	inosine-uridine preferring nucleoside hydrolase [Medicago truncatula]	------	------	PF01156.19	IU_nuc_hydro	Inosine-uridine preferring nucleoside hydrolase
MTR_2g020770		histidine phosphotransfer protein	2.358	1.23778	0.000259128	0.00199244	yes	up	63.4467	162.543	GO:0009553;GO:0009825;GO:0009736;GO:0080036;GO:0000160;GO:0000041;GO:0016310;GO:0006468;GO:0031537;GO:0015698;GO:0048831;GO:0005737;GO:0005634;GO:0016301;GO:0009927;GO:0043424	BP:embryo sac development;BP:multidimensional cell growth;BP:cytokinin-activated signaling pathway;BP:regulation of cytokinin-activated signaling pathway;BP:phosphorelay signal transduction system;BP:transition metal ion transport;BP:phosphorylation;BP:protein phosphorylation;BP:regulation of anthocyanin metabolic process;BP:inorganic anion transport;BP:regulation of shoot system development;CC:c…	K14490	AHP	map04075	Plant hormone signal transduction	COG2198	F:Nucleotide transport and metabolism	XP_003594049.2	histidine-containing phosphotransfer protein 1 [Medicago truncatula]	sp|Q9ZNV9|AHP1_ARATH;	Histidine-containing phosphotransfer protein 1 OS=Arabidopsis thaliana OX=3702 GN=AHP1 PE=1 SV=1;	PF01627.23	Hpt	Hpt domain
MTR_2g020830		plant/F10N7-170 protein, putative	0.287	-1.79893	0.000696068	0.0040286	yes	down	165.867	52.1667	GO:0009860	BP:pollen tube growth;	------	------	------	------	ENOG410ZGM2	S:Function unknown	XP_003594056.1	uncharacterized protein LOC11440849 [Medicago truncatula]	------	------	PF15365.6	PNRC	Proline-rich nuclear receptor coactivator motif
MTR_2g021030		F-box/LRR protein	2.018	1.01272	0.00107255	0.00551308	yes	up	18.08	38.0533	GO:0010225;GO:0006289;GO:0005515	BP:response to UV-C;BP:nucleotide-excision repair;MF:protein binding;	K10268	FBXL2_20	------	------	ENOG410XQ54	E:Amino acid transport and metabolism	KEH36733.1	F-box/LRR protein [Medicago truncatula]	sp|Q9C5D2|FBL4_ARATH;	F-box/LRR-repeat protein 4 OS=Arabidopsis thaliana OX=3702 GN=FBL4 PE=2 SV=1;	PF13516.6;PF18511.1;PF12937.7	LRR_6;F-box_5;F-box-like	Leucine Rich repeat;F-box;F-box-like
MTR_2g021255		glutamine synthetase domain protein	0.133	-2.90966	2.85718e-06	0.000110787	yes	down	3034.67	436.107	GO:0006807;GO:0006542;GO:0009507;GO:0004356;GO:0000166;GO:0003824;GO:0016874;GO:0005524	BP:nitrogen compound metabolic process;BP:glutamine biosynthetic process;CC:chloroplast;MF:glutamate-ammonia ligase activity;MF:nucleotide binding;MF:catalytic activity;MF:ligase activity;MF:ATP binding;	K01915	glnA, GLUL	map00630;map00220;map00250;map00910;map04217	Glyoxylate and dicarboxylate metabolism;Arginine biosynthesis;Alanine, aspartate and glutamate metabolism;Nitrogen metabolism;Necroptosis	------	------	XP_013462707.1	glutamine synthetase leaf isozyme, chloroplastic isoform X1 [Medicago truncatula]	sp|Q9XQ94|GLNA2_MEDSA;	Glutamine synthetase leaf isozyme, chloroplastic OS=Medicago sativa OX=3879 GN=GS2 PE=2 SV=1;	PF00120.24;PF03951.19	Gln-synt_C;Gln-synt_N	Glutamine synthetase, catalytic domain;Glutamine synthetase, beta-Grasp domain
MTR_2g021260		alpha/beta hydrolase family protein	0.397	-1.33404	0.00727476	0.0238189	yes	down	3.68333	1.58667	GO:0016787	MF:hydrolase activity;	------	------	------	------	COG1073	S:Function unknown	XP_003594093.2	uncharacterized protein LOC11441877 isoform X2 [Medicago truncatula]	sp|P54567|YQKD_BACSU;	Uncharacterized protein YqkD OS=Bacillus subtilis;	PF12146.8;PF00561.20;PF00326.21;PF02129.18;PF03959.13;PF12697.7	Hydrolase_4;Abhydrolase_1;Peptidase_S9;Peptidase_S15;FSH1;Abhydrolase_6	Serine aminopeptidase, S33;alpha/beta hydrolase fold;Prolyl oligopeptidase family;X-Pro dipeptidyl-peptidase;Serine hydrolase;Alpha/beta hydrolase family
MTR_2g021280		Myb/SANT-like DNA-binding domain protein	0.235	-2.09133	0.00305737	0.0121165	yes	down	2.39667	0.603333	GO:0016021;GO:0003677	CC:integral component of membrane;MF:DNA binding;	------	------	------	------	------	------	AES64345.2	Myb/SANT-like DNA-binding domain protein [Medicago truncatula]	------	------	PF12776.7;PF13837.6	Myb_DNA-bind_3;Myb_DNA-bind_4	Myb/SANT-like DNA-binding domain;Myb/SANT-like DNA-binding domain
MTR_2g021310		armadillo/beta-catenin-like repeat protein	2.232	1.15828	0.0127691	0.0368086	yes	up	1.71667	4.03667	GO:0016021;GO:0016020	CC:integral component of membrane;CC:membrane;	------	------	------	------	ENOG410ZV59	S:Function unknown	XP_003594096.1	uncharacterized protein LOC11443877 [Medicago truncatula]	------	------	------	------	------
MTR_2g021330		MAP kinase-like protein	0.311	-1.68508	2.21944e-05	0.000379467	yes	down	64.3667	21.5433	GO:0006468;GO:0010075;GO:0016310;GO:0000165;GO:0005773;GO:0005622;GO:0016301;GO:0016740;GO:0000166;GO:0004674;GO:0004707;GO:0004672;GO:0005524	BP:protein phosphorylation;BP:regulation of meristem growth;BP:phosphorylation;BP:MAPK cascade;CC:vacuole;CC:intracellular;MF:kinase activity;MF:transferase activity;MF:nucleotide binding;MF:protein serine/threonine kinase activity;MF:MAP kinase activity;MF:protein kinase activity;MF:ATP binding;	------	------	------	------	ENOG410XNY0	T:Signal transduction mechanisms	XP_003594097.1	mitogen-activated protein kinase 15 isoform X1 [Medicago truncatula]	sp|Q8W4J2|MPK16_ARATH;	Mitogen-activated protein kinase 16 OS=Arabidopsis thaliana OX=3702 GN=MPK16 PE=2 SV=2;	PF00069.25;PF07714.17;PF06293.14	Pkinase;Pkinase_Tyr;Kdo	Protein kinase domain;Protein tyrosine kinase;Lipopolysaccharide kinase
MTR_2g021690		T1.3 protein	37.838	5.24177	0.00136167	0.00659022	yes	up	1.25	49.0367	GO:0016021;GO:0016020	CC:integral component of membrane;CC:membrane;	------	------	------	------	ENOG4111FW3	S:Function unknown	XP_003594125.1	transmembrane protein 45B [Medicago truncatula]	------	------	PF04819.12	DUF716	Family of unknown function
MTR_2g021720		transmembrane protein, putative	2.254	1.17223	0.00350037	0.0135129	yes	up	4.32333	10.95	GO:0006412;GO:0016021;GO:0016020;GO:0005840;GO:0003735	BP:translation;CC:integral component of membrane;CC:membrane;CC:ribosome;MF:structural constituent of ribosome;	------	------	------	------	ENOG410YMD7	S:Function unknown	XP_003594128.1	uncharacterized protein At5g19025 isoform X1 [Medicago truncatula]	sp|P0C8Q9|Y5902_ARATH;	Uncharacterized protein At5g19025 OS=Arabidopsis thaliana OX=3702 GN=At5g19025 PE=2 SV=3;	------	------	------
MTR_2g022320		eukaryotic aspartyl protease family protein	115.489	6.85161	0.0147189	0.0412604	yes	up	0	0.676667	GO:0006508;GO:0008233;GO:0004190	BP:proteolysis;MF:peptidase activity;MF:aspartic-type endopeptidase activity;	------	------	------	------	ENOG410XNV7	O:Posttranslational modification, protein turnover, chaperones	XP_013462739.1	basic 7S globulin 2 [Medicago truncatula]	sp|Q9FSH9|CONG1_LUPAL;	Gamma conglutin 1 OS=Lupinus albus OX=3870 GN=Cgamma PE=1 SV=1;	PF14541.6;PF14543.6;PF00026.23	TAXi_C;TAXi_N;Asp	Xylanase inhibitor C-terminal;Xylanase inhibitor N-terminal;Eukaryotic aspartyl protease
MTR_2g022530		ATP-dependent (S)-NAD(P)H-hydrate dehydratase	2.186	1.12862	0.000870547	0.00471363	yes	up	12.2767	29.48	GO:0006734;GO:0006739;GO:0046496;GO:0005739;GO:0005829;GO:0016020;GO:0016021;GO:0009507;GO:0047453;GO:0052856;GO:0052857;GO:0052855;GO:0000166;GO:0016829;GO:0005524	BP:NADH metabolic process;BP:NADP metabolic process;BP:nicotinamide nucleotide metabolic process;CC:mitochondrion;CC:cytosol;CC:membrane;CC:integral component of membrane;CC:chloroplast;MF:ATP-dependent NA;MF:NADHX epimerase activity;MF:NADPHX epimerase activity;MF:ADP-dependent NA;MF:nucleotide binding;MF:lyase activity;MF:ATP binding;	K17757	CARKD	------	------	COG0063	G:Carbohydrate transport and metabolism	XP_013462756.1	ATP-dependent (S)-NAD(P)H-hydrate dehydratase isoform X2 [Medicago truncatula]	sp|F6HDM2|NNRD_VITVI;	ATP-dependent;	PF01256.17	Carb_kinase	Carbohydrate kinase
MTR_2g022710		glycoside hydrolase family 1 protein	0.11	-3.18636	0.00714135	0.0234956	yes	down	11.3433	1.36	GO:0005975;GO:0008152;GO:0016021;GO:0016020;GO:0016787;GO:0016798;GO:0008422;GO:0102483;GO:0004553	BP:carbohydrate metabolic process;BP:metabolic process;CC:integral component of membrane;CC:membrane;MF:hydrolase activity;MF:hydrolase activity, acting on glycosyl bonds;MF:beta-glucosidase activity;MF:scopolin beta-glucosidase activity;MF:hydrolase activity, hydrolyzing O-glycosyl compounds;	K05350	bglB	map00460;map00500;map00940	Cyanoamino acid metabolism;Starch and sucrose metabolism;Phenylpropanoid biosynthesis	COG2723	G:Carbohydrate transport and metabolism	XP_013462774.1	beta-glucosidase 47 isoform X1 [Medicago truncatula]	sp|Q9SVS1|BGL47_ARATH;	Beta-glucosidase 47 OS=Arabidopsis thaliana OX=3702 GN=BGLU47 PE=3 SV=2;	PF00232.18;PF00150.18	Glyco_hydro_1;Cellulase	Glycosyl hydrolase family 1;Cellulase
MTR_2g022780		adenosine/AMP deaminase	6.373	2.67193	0.000806951	0.00445917	yes	up	3.39667	40.61	GO:0019239;GO:0004000	MF:deaminase activity;MF:adenosine deaminase activity;	K01488	add, ADA	map00230	Purine metabolism	COG1816	G:Carbohydrate transport and metabolism	XP_013462787.1	adenosine deaminase-like protein isoform X1 [Medicago truncatula]	sp|Q0VC13|ADAL_BOVIN;	Adenosine deaminase-like protein OS=Bos taurus OX=9913 GN=ADAL PE=2 SV=1;	PF00962.22	A_deaminase	Adenosine/AMP deaminase
MTR_2g022840		phosphatidylglycerolphosphate synthase	2.8	1.48552	0.000468493	0.0030395	yes	up	11.1667	33.3833	GO:0008654;GO:0016020;GO:0005739;GO:0016780;GO:0030145;GO:0016740;GO:0008808	BP:phospholipid biosynthetic process;CC:membrane;CC:mitochondrion;MF:phosphotransferase activity, for other substituted phosphate groups;MF:manganese ion binding;MF:transferase activity;MF:cardiolipin synthase activity;	K08744	CRLS	map00564	Glycerophospholipid metabolism	COG0558	S:Function unknown	XP_013462791.1	cardiolipin synthase (CMP-forming), mitochondrial [Medicago truncatula]	sp|Q93YW7|CLS_ARATH;	Cardiolipin synthase;	PF01066.21	CDP-OH_P_transf	CDP-alcohol phosphatidyltransferase
MTR_2g022950		polyadenylate-binding protein RBP47B	2.747	1.45782	0.000191431	0.00160973	yes	up	279.93	913.25	GO:0005829;GO:0003723;GO:0003676;GO:0003729	CC:cytosol;MF:RNA binding;MF:nucleic acid binding;MF:mRNA binding;	------	------	------	------	COG0724;COG0724	C:Energy production and conversion;H:Coenzyme transport and metabolism	XP_013462803.1	polyadenylate-binding protein RBP45 isoform X1 [Medicago truncatula]	sp|Q9LEB4|RBP45_NICPL;	Polyadenylate-binding protein RBP45 OS=Nicotiana plumbaginifolia OX=4092 GN=RBP45 PE=1 SV=1;	PF00076.22;PF13893.6;PF16842.5	RRM_1;RRM_5;RRM_occluded	RNA recognition motif.;RNA recognition motif.;Occluded RNA-recognition motif
MTR_2g022980		MATE efflux family protein	0.042	-4.58857	7.57906e-06	0.000193653	yes	down	7.98667	0.353333	GO:0006855;GO:0055085;GO:0042908;GO:0016021;GO:0016020;GO:0015297;GO:0015238;GO:0042910	BP:drug transmembrane transport;BP:transmembrane transport;BP:xenobiotic transport;CC:integral component of membrane;CC:membrane;MF:antiporter activity;MF:drug transmembrane transporter activity;MF:xenobiotic transporter activity;	K03327	TC.MATE, SLC47A, norM, mdtK, dinF	------	------	COG0534	S:Function unknown	XP_013462805.1	protein DETOXIFICATION 40 [Medicago truncatula]	sp|Q9LVD9|DTX40_ARATH;	Protein DETOXIFICATION 40 OS=Arabidopsis thaliana OX=3702 GN=DTX40 PE=1 SV=1;	PF01554.18	MatE	MatE
MTR_2g023290		F0F1 ATP synthase subunit gamma	0.146	-2.77695	6.70404e-07	5.26055e-05	yes	down	643.87	106.92	GO:0015986;GO:0099132;GO:0006754;GO:0045261;GO:0009535;GO:0000275;GO:0046933;GO:0016787;GO:0003677	BP:ATP synthesis coupled proton transport;BP:old GO;BP:ATP biosynthetic process;CC:proton-transporting ATP synthase complex, catalytic core;CC:chloroplast thylakoid membrane;CC:mitochondrial proton-transporting ATP synthase complex, catalytic core;MF:proton-transporting ATP synthase activity, rotational mechanism;MF:hydrolase activity;MF:DNA binding;	K02115	ATPF1G, atpG	map00195;map00190	Photosynthesis;Oxidative phosphorylation	ENOG410XTBX;COG0224	S:Function unknown;C:Energy production and conversion	KEH36859.1	F0F1 ATP synthase subunit gamma [Medicago truncatula]	sp|P28552|ATPG_PEA;	ATP synthase gamma chain, chloroplastic OS=Pisum sativum OX=3888 GN=ATPC PE=2 SV=1;	PF00231.19	ATP-synt	ATP synthase
MTR_2g023320		soluble starch synthase III-1	0.253	-1.98287	4.46002e-05	0.000596095	yes	down	90.34	28.93	GO:0009250;GO:0019252;GO:0009507;GO:0033201;GO:0016757;GO:0016740;GO:0004373;GO:2001070;GO:0009011	BP:glucan biosynthetic process;BP:starch biosynthetic process;CC:chloroplast;MF:alpha-1,4-glucan synthase activity;MF:transferase activity, transferring glycosyl groups;MF:transferase activity;MF:glycoge;MF:starch binding;MF:starch synthase activity;	------	------	------	------	COG0297;COG0297;COG0297	D:Cell cycle control, cell division, chromosome partitioning;T:Signal transduction mechanisms;Z:Cytoskeleton	XP_013462828.1	starch synthase 3, chloroplastic/amyloplastic [Medicago truncatula]	sp|Q43846|SSY3_SOLTU;	Soluble starch synthase 3, chloroplastic/amyloplastic OS=Solanum tuberosum OX=4113 GN=SS3 PE=1 SV=1;	PF16760.5;PF08323.11;PF13439.6;PF13579.6;PF00534.20;PF13692.6	CBM53;Glyco_transf_5;Glyco_transf_4;Glyco_trans_4_4;Glycos_transf_1;Glyco_trans_1_4	Starch/carbohydrate-binding module;Starch synthase catalytic domain;Glycosyltransferase Family 4;Glycosyl transferase 4-like domain;Glycosyl transferases group 1;Glycosyl transferases group 1
MTR_2g023450		ankyrin repeat 13C-like protein	0.432	-1.21249	0.00511805	0.0181571	yes	down	4.05	1.85667	GO:0005515	MF:protein binding;	K21437	ANKRD13	------	------	ENOG410XNMS	S:Function unknown	KEH36871.1	ankyrin repeat 13C-like protein [Medicago truncatula]	sp|Q7ZYD9|A13CB_XENLA;	Ankyrin repeat domain-containing protein 13C-B OS=Xenopus laevis OX=8355 GN=ankrd13c-b PE=2 SV=1;	PF11904.8;PF12796.7;PF13637.6;PF13606.6	GPCR_chapero_1;Ank_2;Ank_4;Ank_3	GPCR-chaperone;Ankyrin repeats;Ankyrin repeats;Ankyrin repeat
MTR_2g023680	CYP72A67	cytochrome P450 family monooxygenase	0.034	-4.89367	0.000146478	0.00133855	yes	down	3.94333	0.136667	GO:0016135;GO:0055114;GO:0016020;GO:0016021;GO:0004497;GO:0020037;GO:0016709;GO:0016705;GO:0005506;GO:0046872;GO:0016491	BP:saponin biosynthetic process;BP:oxidation-reduction process;CC:membrane;CC:integral component of membrane;MF:monooxygenase activity;MF:heme binding;MF:oxidoreductase activity, acting on paired donors, with incorporation or reduction of molecular oxygen, NA;MF:oxidoreductase activity, acting on paired donors, with incorporation or reduction of molecular oxygen;MF:iron ion binding;MF:metal ion b…	------	------	------	------	COG2124	Q:Secondary metabolites biosynthesis, transport and catabolism	XP_013462851.1	cytochrome P450 CYP72A219 [Medicago truncatula]	sp|Q2MJ21|C7A67_MEDTR;	Cytochrome P450 716A67 OS=Medicago truncatula OX=3880 GN=CYP72A67 PE=2 SV=1;	PF00067.22	p450	Cytochrome P450
MTR_2g023910		fungal proteinase A, aspartic proteinase superfamily protein	3.6	1.84788	0.000345294	0.00244502	yes	up	4.32667	16.99	GO:0006629;GO:0030163;GO:0006508;GO:0016787;GO:0004190;GO:0008233	BP:lipid metabolic process;BP:protein catabolic process;BP:proteolysis;MF:hydrolase activity;MF:aspartic-type endopeptidase activity;MF:peptidase activity;	K08245	E3.4.23.40	------	------	ENOG410XNV7	J:Translation, ribosomal structure and biogenesis	XP_024633060.1	aspartic proteinase [Medicago truncatula]	sp|O04057|ASPR_CUCPE;	Aspartic proteinase OS=Cucurbita pepo OX=3663 PE=2 SV=1;	PF00026.23;PF05184.15;PF14543.6;PF03489.17	Asp;SapB_1;TAXi_N;SapB_2	Eukaryotic aspartyl protease;Saposin-like type B, region 1;Xylanase inhibitor N-terminal;Saposin-like type B, region 2
MTR_2g024010		STIG1-like protein	290.986	8.1848	0.000101803	0.00104279	yes	up	0.25	80.0033	GO:0016021	CC:integral component of membrane;	------	------	------	------	ENOG410YT1S	S:Function unknown	XP_013462876.1	stigma-specific STIG1-like protein 1 [Medicago truncatula]	------	------	PF04885.13	Stig1	Stigma-specific protein, Stig1
MTR_2g024060		proline synthetase associated protein	2.093	1.06587	0.000616908	0.00369377	yes	up	31.9867	72.71	GO:0030170	MF:pyridoxal phosphate binding;	K06997	yggS, PROSC	------	------	COG0325	S:Function unknown	XP_013462879.1	pyridoxal phosphate homeostasis protein [Medicago truncatula]	sp|Q3T0G5|PLPHP_BOVIN;	Pyridoxal phosphate homeostasis protein OS=Bos taurus OX=9913 GN=PLPBP PE=2 SV=1;	PF01168.20	Ala_racemase_N	Alanine racemase, N-terminal domain
MTR_2g024120		core-2/I-branching enzyme	3.197	1.6768	0.000756815	0.00428211	yes	up	1.45667	5.75333	GO:0016021;GO:0016020;GO:0008375;GO:0016740	CC:integral component of membrane;CC:membrane;MF:acetylglucosaminyltransferase activity;MF:transferase activity;	------	------	------	------	ENOG410ZJRX	S:Function unknown	XP_013462884.1	uncharacterized protein LOC25486219 [Medicago truncatula]	sp|Q65XS5|BC10_ORYSJ;	Glycosyltransferase BC10 OS=Oryza sativa subsp. japonica OX=39947 GN=BC10 PE=1 SV=1;	PF02485.21	Branch	Core-2/I-Branching enzyme
MTR_2g024300		chaperonin-like RbcX protein	0.177	-2.49643	4.79287e-07	4.79576e-05	yes	down	208.197	40.0333	------	------	------	------	------	------	ENOG4112182	S:Function unknown	XP_013462892.1	chaperonin-like RBCX protein 1, chloroplastic [Medicago truncatula]	sp|Q94AU9|RBCX1_ARATH;	Chaperonin-like RBCX protein 1, chloroplastic OS=Arabidopsis thaliana OX=3702 GN=RBCX1 PE=1 SV=1;	PF02341.15	RcbX	RbcX protein
MTR_2g024330		strubbelig-receptor family protein	0.101	-3.30766	0.000158721	0.00141656	yes	down	3.43	0.373333	GO:0006468;GO:0016020;GO:0016021;GO:0005886;GO:0004672;GO:0004675;GO:0016740;GO:0005515;GO:0005524	BP:protein phosphorylation;CC:membrane;CC:integral component of membrane;CC:plasma membrane;MF:protein kinase activity;MF:transmembrane receptor protein serine/threonine kinase activity;MF:transferase activity;MF:protein binding;MF:ATP binding;	------	------	------	------	COG0515	G:Carbohydrate transport and metabolism	XP_013462896.1	protein STRUBBELIG-RECEPTOR FAMILY 8 [Medicago truncatula]	sp|Q6R2J8|SRF8_ARATH;	Protein STRUBBELIG-RECEPTOR FAMILY 8 OS=Arabidopsis thaliana OX=3702 GN=SRF8 PE=1 SV=1;	PF00069.25;PF07714.17;PF13855.6;PF12799.7;PF08263.12;PF15756.5	Pkinase;Pkinase_Tyr;LRR_8;LRR_4;LRRNT_2;DUF4690	Protein kinase domain;Protein tyrosine kinase;Leucine rich repeat;Leucine Rich repeats;Leucine rich repeat N-terminal domain;Small Novel Rich in Cartilage
MTR_2g024980		hypothetical protein	0.161	-2.63575	2.82482e-05	0.000443085	yes	down	26.8667	4.69333	GO:0016021	CC:integral component of membrane;	------	------	------	------	ENOG410YJ9K	S:Function unknown	RHN72583.1	hypothetical protein MtrunA17_Chr2g0289251 [Medicago truncatula]	------	------	------	------	------
MTR_2g025050		plastid lipid-associated protein	2.972	1.57127	0.000300406	0.00221885	yes	up	61.4433	197.393	------	------	------	------	------	------	ENOG4111PVP	S:Function unknown	XP_003594155.1	light-induced protein, chloroplastic [Medicago truncatula]	sp|P80471|LIPC_SOLTU;	Light-induced protein, chloroplastic OS=Solanum tuberosum OX=4113 PE=1 SV=2;	PF04755.12	PAP_fibrillin	PAP_fibrillin
MTR_2g025120		1-aminocyclopropane-1-carboxylate oxidase	2.147	1.10219	0.0118332	0.0347356	yes	up	79.63	188.2	GO:0009835;GO:0009693;GO:0055114;GO:0031418;GO:0009815;GO:0046872;GO:0016491	BP:fruit ripening;BP:ethylene biosynthetic process;BP:oxidation-reduction process;MF:L-ascorbic acid binding;MF:1-aminocyclopropane-1-carboxylate oxidase activity;MF:metal ion binding;MF:oxidoreductase activity;	K05933	E1.14.17.4	map00270	Cysteine and methionine metabolism	COG3491	S:Function unknown	XP_003594161.1	1-aminocyclopropane-1-carboxylate oxidase [Medicago truncatula]	sp|P31239|ACCO_PEA;	1-aminocyclopropane-1-carboxylate oxidase OS=Pisum sativum OX=3888 GN=ACO PE=2 SV=1;	PF03171.20;PF14226.6	2OG-FeII_Oxy;DIOX_N	2OG-F;non-haem dioxygenase in morphine synthesis N-terminal
MTR_2g025160		extracellular ligand-gated ion channel protein	15.85	3.9864	6.66296e-08	2.83823e-05	yes	up	7.70333	134.93	GO:0016021;GO:0016020	CC:integral component of membrane;CC:membrane;	------	------	------	------	ENOG410XQ41	S:Function unknown	XP_003594165.1	uncharacterized protein LOC11443885 [Medicago truncatula]	------	------	PF12056.8	DUF3537	Protein of unknown function
MTR_2g025190		ubiquitin-specific protease family C19 protein	0.356	-1.4901	7.68725e-05	0.000856572	yes	down	28.5033	10.9967	GO:0006508;GO:0016020;GO:0016021;GO:0008233	BP:proteolysis;CC:membrane;CC:integral component of membrane;MF:peptidase activity;	------	------	------	------	ENOG4111BIQ	S:Function unknown	XP_003594168.1	uncharacterized membrane protein At1g16860 [Medicago truncatula]	sp|Q9FZ45|Y1686_ARATH;	Uncharacterized membrane protein At1g16860 OS=Arabidopsis thaliana OX=3702 GN=At1g16860 PE=1 SV=1;	------	------	------
MTR_2g025640		fumarylacetoacetase	9.126	3.19002	6.32252e-07	5.08153e-05	yes	up	30.2067	294.083	GO:0006572;GO:0006559;GO:0009072;GO:0008219;GO:1902000;GO:0005829;GO:0016787;GO:0004334;GO:0003824;GO:0046872	BP:tyrosine catabolic process;BP:L-phenylalanine catabolic process;BP:aromatic amino acid family metabolic process;BP:cell death;BP:homogentisate catabolic process;CC:cytosol;MF:hydrolase activity;MF:fumarylacetoacetase activity;MF:catalytic activity;MF:metal ion binding;	K01555	FAH, fahA	map00350	Tyrosine metabolism	COG0179	K:Transcription	XP_003594211.1	fumarylacetoacetase [Medicago truncatula]	sp|Q8RW90|FAH_ARATH;	Fumarylacetoacetase OS=Arabidopsis thaliana OX=3702 GN=FAH PE=1 SV=1;	PF01557.18;PF09298.11	FAA_hydrolase;FAA_hydrolase_N	Fumarylacetoacetate;Fumarylacetoacetase N-terminal
MTR_2g026040		phloem filament protein PP1	3.056	1.61175	0.00232512	0.00979935	yes	up	10.9833	36.3867	GO:0010951;GO:0004869	BP:negative regulation of endopeptidase activity;MF:cysteine-type endopeptidase inhibitor activity;	K13899	CST3	------	------	ENOG410YZDC	O:Posttranslational modification, protein turnover, chaperones	XP_003594241.1	cysteine proteinase inhibitor 5 [Medicago truncatula]	sp|Q41916|CYT5_ARATH;	Cysteine proteinase inhibitor 5 OS=Arabidopsis thaliana OX=3702 GN=CYS5 PE=2 SV=2;	PF16845.5;PF00031.21;PF07430.11	SQAPI;Cystatin;PP1	Aspartic acid proteinase inhibitor;Cystatin domain;Phloem filament protein PP1 cystatin-like domain
MTR_2g026160		inositol transporter, putative	4.923	2.29954	0.00139349	0.0066899	yes	up	0.776667	4.18667	GO:0008643;GO:0055085;GO:0016021;GO:0016020;GO:0005887;GO:0005215;GO:0022857;GO:0005366	BP:carbohydrate transport;BP:transmembrane transport;CC:integral component of membrane;CC:membrane;CC:integral component of plasma membrane;MF:transporter activity;MF:transmembrane transporter activity;MF:myo-inosito;	K08150	SLC2A13, ITR	------	------	------	------	XP_003594252.1	inositol transporter 4 [Medicago truncatula]	sp|O23492|INT4_ARATH;	Inositol transporter 4 OS=Arabidopsis thaliana OX=3702 GN=INT4 PE=1 SV=1;	PF00083.24;PF07690.16;PF12832.7	Sugar_tr;MFS_1;MFS_1_like	Sugar;Major Facilitator Superfamily;MFS_1 like family
MTR_2g026725		Myb/SANT-like DNA-binding domain protein	2.439	1.28639	0.000781128	0.00436665	yes	up	3.25	8.50333	GO:0005634;GO:0003700;GO:0043565;GO:0003677	CC:nucleus;MF:transcription factor activity, sequence-specific DNA binding;MF:sequence-specific DNA binding;MF:DNA binding;	------	------	------	------	ENOG410YYXY	S:Function unknown	XP_013462948.1	trihelix transcription factor GTL1 [Medicago truncatula]	sp|Q39117|TGT2_ARATH;	Trihelix transcription factor GT-2 OS=Arabidopsis thaliana OX=3702 GN=GT-2 PE=2 SV=1;	PF13837.6;PF10545.9;PF13921.6	Myb_DNA-bind_4;MADF_DNA_bdg;Myb_DNA-bind_6	Myb/SANT-like DNA-binding domain;Alcohol dehydrogenase transcription factor Myb/SANT-like;Myb-like DNA-binding domain
MTR_2g027100		ADP-ribosylation factor GTPase-activating AGD12-like protein	0.438	-1.19023	0.0118828	0.0348432	yes	down	13.2833	6.20667	GO:0005773	CC:vacuole;	------	------	------	------	COG5038;ENOG410YGAU	S:Function unknown;	ABD28590.2	C2 [Medicago truncatula]	sp|Q9FIK8|CAR11_ARATH;	Protein C2-DOMAIN ABA-RELATED 11 OS=Arabidopsis thaliana OX=3702 GN=CAR11 PE=1 SV=1;	PF00168.30	C2	C2 domain
MTR_2g027660		RAB GTPase-like protein C2B	2.371	1.24552	0.000419496	0.00281597	yes	up	40.3367	103.097	GO:0005773;GO:0016787;GO:0003924;GO:0005525	CC:vacuole;MF:hydrolase activity;MF:GTPase activity;MF:GTP binding;	K07877	RAB2A	------	------	COG1100	S:Function unknown	XP_003594353.1	ras-related protein RABB1c [Medicago truncatula]	sp|P92963|RAB1C_ARATH;	Ras-related protein RABB1c OS=Arabidopsis thaliana OX=3702 GN=RABB1C PE=1 SV=1;	PF00071.22;PF08477.13;PF00025.21;PF01926.23;PF00009.27	Ras;Roc;Arf;MMR_HSR1;GTP_EFTU	Ras family;Ras of Complex, Roc, domain of DAPkinase;ADP-ribosylation factor family;50S ribosome-binding GTPase;Elongation factor Tu GTP binding domain
MTR_2g028000		histidine phosphatase family (branch 1) protein	0.421	-1.24861	0.000457986	0.00299544	yes	down	43.4833	19.96	GO:0009507	CC:chloroplast;	------	------	------	------	COG2062	T:Signal transduction mechanisms	XP_003594381.1	uncharacterized protein At3g52155, chloroplastic [Medicago truncatula]	sp|Q94BY1|Y3515_ARATH;	Uncharacterized protein At3g52155, chloroplastic OS=Arabidopsis thaliana OX=3702 GN=At3g52155 PE=2 SV=1;	PF00300.22	His_Phos_1	Histidine phosphatase superfamily
MTR_2g028160		F-box protein interaction domain protein	6.663	2.73626	0.00658961	0.0220824	yes	up	0.236667	1.70667	GO:0005515	MF:protein binding;	------	------	------	------	------	------	XP_003594396.2	F-box protein CPR1 [Medicago truncatula]	sp|Q9SU30|CPR1_ARATH;	F-box protein CPR1 OS=Arabidopsis thaliana OX=3702 GN=CPR1 PE=1 SV=2;	PF00646.33;PF12937.7;PF07734.13	F-box;F-box-like;FBA_1	F-box domain;F-box-like;F-box associated
MTR_2g028530		oxidoreductase/ferric-chelate reductase	0.219	-2.1918	2.63996e-05	0.000427353	yes	down	87.14	20.6867	GO:0033215;GO:0055114;GO:0016021;GO:0016020;GO:0005886;GO:0000293;GO:0016491	BP:iron assimilation by reduction and transport;BP:oxidation-reduction process;CC:integral component of membrane;CC:membrane;CC:plasma membrane;MF:ferric-chelate reductase activity;MF:oxidoreductase activity;	------	------	------	------	ENOG410XNZY	U:Intracellular trafficking, secretion, and vesicular transport	XP_003594430.1	ferric reduction oxidase 7, chloroplastic [Medicago truncatula]	sp|Q8RWS6|FRO6_ARATH;	Ferric reduction oxidase 6 OS=Arabidopsis thaliana OX=3702 GN=FRO6 PE=2 SV=1;	PF08030.12;PF08022.12;PF01794.19;PF00175.21	NAD_binding_6;FAD_binding_8;Ferric_reduct;NAD_binding_1	Ferric reductase NAD binding domain;FAD-binding domain;Ferric reductase like transmembrane component;Oxidoreductase NAD-binding domain
MTR_2g028550		kinetochore NDC80-like protein	0.417	-1.26282	0.0104571	0.0315373	yes	down	2.36667	1.1	GO:0048451;GO:0000911;GO:0048453;GO:0010564;GO:0007129;GO:0051567;GO:0051315;GO:0016021;GO:0031262;GO:0004672;GO:0005524	BP:petal formation;BP:cytokinesis by cell plate formation;BP:sepal formation;BP:regulation of cell cycle process;BP:synapsis;BP:histone H3-K9 methylation;BP:attachment of mitotic spindle microtubules to kinetochore;CC:integral component of membrane;CC:Ndc80 complex;MF:protein kinase activity;MF:ATP binding;	K11547	NDC80, HEC1, TID3	------	------	COG5185;COG5155	D:Cell cycle control, cell division, chromosome partitioning;	XP_003594432.1	kinetochore protein NDC80 homolog [Medicago truncatula]	sp|Q9M1G5|NDC80_ARATH;	Kinetochore protein NDC80 homolog OS=Arabidopsis thaliana OX=3702 GN=NDC80 PE=1 SV=1;	PF03801.13	Ndc80_HEC	HEC/Ndc80p family
MTR_2g028920		UPF0392 RCOM-like protein	61.624	5.94542	0.00042165	0.00282661	yes	up	0.0666667	4.98	GO:0016020;GO:0016021;GO:0016740	CC:membrane;CC:integral component of membrane;MF:transferase activity;	------	------	------	------	COG0463	J:Translation, ribosomal structure and biogenesis	XP_003594460.1	glycosyltransferase family 92 protein RCOM_0530710 [Medicago truncatula]	sp|B9SLR1|Y231_RICCO;	Glycosyltransferase family 92 protein RCOM_0530710 OS=Ricinus communis OX=3988 GN=RCOM_0530710 PE=3 SV=1;	PF01697.27;PF13704.6	Glyco_transf_92;Glyco_tranf_2_4	Glycosyltransferase family 92;Glycosyl transferase family 2
[truncated: 2,400 more rows]

## Sheet: Class B(4 day）
Gene_id	Gene name	Gene description	FC(Light_150mM_4D/Control)	Log2FC(Light_150mM_4D/Control)	Pvalue	Padjust	Significant	Regulate	Control	Light_150mM_4D	GO_id	GO_term	KO_id	KO_name	Pathway_id	Pathway_definition	COG_id	COG_Functional Categories	NR_hit-name	NR_description	Swiss-Prot_hit-name	Swiss-Prot_description	Pfam_id	Domain	Domain description
[truncated: 3,787 more rows]

[truncated: 2 more sheets: Class C(6 day）, Share]
