# Supplementary material for: Comparative Transcriptome Analysis of Salt Stress-Induced Leaf Senescence in Medicago truncatula
Source: Front Plant Sci. 2021 Jul 9;12:666660. doi: 10.3389/fpls.2021.666660 (PMC8299074; doi:10.3389/fpls.2021.666660)
Supplement: Supplementary Figure 1 — The sampled leaf tissues and the relationship between leaf senescence and different NaCl concentration treatments. (A) The leaves detached for treatment-induced senescence. (B) The relationship between leaf senescence and different concentrations of NaCl. [file Data_Sheet_1.zip › supplementary files/Supplementary Table 13 bHLH,MYB,ERF and NAC families analysis data..xlsx]

## Sheet: Sheet1
legends	Description
Transcript id	Transcript id
Gene id	Gene id
Gene description	Gene description information.
Family	The family of transcription factors to which the gene/transcript belongs.
DNA domain	The DNA binding domain to which the gene is annotated.
Domain description	Description information of the DNA result domain.
Evalue	The Evalue of the transcription factor family to which the gene belongs, as small as possible, using the Hmmscan analysis.
Score	The score of the transcription factor family to which the gene belongs, using Hmmscan, the larger the value the better.
TF id	ID of the transcription factor to which the gene is annotated.
Hit pident	Transcription factor annotation of the gene using blast, pident (percent of identity) refers to identity, i.e. the percentage of identical parts between two sequences.
Hit evalue	The evalue of the transcription factor annotation of the gene using blast, the smaller the value the better.
Regulate	up or down
Transcript id	Gene id	Gene description	Family	DNA domain	Domain description	Evalue	Score	TF id	Hit pident	Hit evalue	Regulate
AES68223	MTR_2g104550	helix loop helix DNA-binding domain protein	bHLH	PF00010	Helix-loop-helix DNA-binding domain	5.7e-08	32.5	Medtr2g104550.1	100	5.9e-172	down
AES86522	MTR_4g009540	helix loop helix DNA-binding domain protein	bHLH	PF00010	Helix-loop-helix DNA-binding domain	5.5e-11	42.1	Medtr4g009540.1	100	6.4e-185	down
KEH26198	MTR_6g047570	basic helix loop helix (bHLH) DNA-binding family protein	bHLH	PF00010	Helix-loop-helix DNA-binding domain	3.1e-08	33.3	Medtr6g047570.1	100	1.3e-185	down
KEH39268	MTR_2g091190	transcription factor bHLH107-like protein	bHLH	PF00010	Helix-loop-helix DNA-binding domain	8.9e-12	44.7	Medtr2g091190.1	100	5e-134	up
KEH41576	MTR_1g052470	transcription factor bHLH122-like protein	bHLH	PF00010	Helix-loop-helix DNA-binding domain	1.4e-09	37.6	Medtr1g052470.1	100	5.2e-215	up
KEH43018	MTR_1g080890	transcription factor UNE12-like protein	bHLH	PF00010	Helix-loop-helix DNA-binding domain	2.8e-08	33.4	Medtr1g080890.1	100	1.9e-198	up
MSTRG.24354.2	MTR_5g014520	basic helix loop helix (bHLH) DNA-binding family protein	bHLH	PF00010	Helix-loop-helix DNA-binding domain	1.3e-10	40.9	Medtr5g014520.1	97.5	1.1e-165	down
MSTRG.24359.1	MTR_5g014600	basic helix loop helix (bHLH) DNA-binding family protein	bHLH	PF00010	Helix-loop-helix DNA-binding domain	1.5e-10	40.8	Medtr5g014600.1	100	8.1e-149	down
AES79345	MTR_7g061550	myb transcription factor	MYB	PF00249	Myb-like DNA-binding domain	1e-23	83.1	Medtr7g061550.2	100	3.9e-204	down
AES82836	MTR_7g118330	late elongated hypocotyl-like protein	MYB_related	PF00249	Myb-like DNA-binding domain	3.4e-13	49.4	Medtr7g118330.2	100	0	up
AES88812	MTR_4g063100	myb transcription factor	MYB	PF00249	Myb-like DNA-binding domain	2.4e-20	72.3	Medtr4g063100.3	100	2.3e-130	down
KEH26846	MTR_6g477860	myb transcription factor	MYB_related	PF00249	Myb-like DNA-binding domain	3.6e-13	49.3	Medtr6g477860.1	100	6.1e-266	up
KEH34188	MTR_3g462790	MYB transcription factor MYB51	MYB	PF00249	Myb-like DNA-binding domain	4.4e-23	81	Medtr3g462790.1	100	1.7e-190	down
KEH43172	MTR_1g085640	myb transcription factor MYB64	MYB	PF00249	Myb-like DNA-binding domain	2.4e-31	107.5	Medtr1g085640.1	100	6.9e-231	down
MSTRG.15897.2	MTR_3g103580	branched-chain amino acid aminotransferase	MYB	PF00249	Myb-like DNA-binding domain	4.6e-30	103.4	Medtr3g103570.1	100	1e-209	up
AES78823	MTR_7g046260	AP2/ERF domain transcription factor	ERF	PF00847	AP2 domain	4.4e-13	49.1	Medtr7g046260.1	100	1.1e-125	down
KEH18632	MTR_8g027465	AP2 domain class transcription factor	ERF	PF00847	AP2 domain	2.6e-11	43.5	Medtr8g027465.1	100	1.2e-102	down
KEH26592	MTR_6g465460	dehydration-responsive element-binding protein 1B	ERF	PF00847	AP2 domain	8.5e-12	45	Medtr6g465460.1	100	1.5e-152	down
KEH42734	MTR_1g074370	ethylene-responsive transcription factor 1B	ERF	PF00847	AP2 domain	1.2e-13	51	Medtr1g074370.1	100	2.4e-116	up
AES63907	MTR_2g014680	NAC transcription factor-like protein	NAC	PF02365	No apical meristem (NAM) protein	1.2e-14	54.8	Medtr2g014680.1	100	4.6e-185	up
AES66224	MTR_2g064470	NAC transcription factor-like protein	NAC	PF02365	No apical meristem (NAM) protein	1.4e-27	96.2	Medtr2g064470.1	100	5.4e-186	up
KEH19435	MTR_8g059170	NAC transcription factor-like protein	NAC	PF02365	No apical meristem (NAM) protein	4.4e-26	91.4	Medtr8g059170.1	100	1.6e-199	up
