# Supplementary material for: Comparative Transcriptome Analysis of Salt Stress-Induced Leaf Senescence in Medicago truncatula
Source: Front Plant Sci. 2021 Jul 9;12:666660. doi: 10.3389/fpls.2021.666660 (PMC8299074; doi:10.3389/fpls.2021.666660)
Supplement: Supplementary Figure 1 — The sampled leaf tissues and the relationship between leaf senescence and different NaCl concentration treatments. (A) The leaves detached for treatment-induced senescence. (B) The relationship between leaf senescence and different concentrations of NaCl. [file Data_Sheet_1.zip › supplementary files/Supplementary Table 14 Differentially expressed genes related to physiological and biochemical indicators..xlsx]

## Sheet: chlorophyll metabolism
Gene ID	Gene Name	Gene Description	GO_id	GO_term	Go_description	KO_id	KO_name	Pathway_id	Pathway_definition	COG_id	COG_Functional Categories	NR_hit-name	NR_description	Swiss-Prot_hit-name	Swiss-Prot_description	Pfam_id	Domain	Domain description							GO enrichment analysis										KEGG pathway enrichment analysis
MTR_2g049780		transcription termination factor family protein	GO:0032502;;GO:0071472;;GO:0009658;;GO:0006355;;GO:0042646;;GO:0009507;;GO:0003690	biological_process;;biological_process;;biological_process;;biological_process;;cellular_component;;cellular_component;;molecular_function;;	BP:developmental process;;BP:cellular response to salt stress;;BP:chloroplast organization;;BP:regulation of transcription, DNA-templated;;CC:plastid nucleoid;;CC:chloroplast;;MF:double-stranded DNA binding;;	K15032	MTERFD	------	------	ENOG410XT49	S:Function unknown	XP_003595593.1	transcription termination factor MTEF1, chloroplastic [Medicago truncatula]	sp|Q84X53|MTEF1_ARATH;;	Transcription termination factor MTEF1, chloroplastic OS=Arabidopsis thaliana OX=3702 GN=MTERF1 PE=2 SV=2;;	PF02536.14	mTERF	mTERF							Number	GO ID	Term Type	Description	Ratio_in_study	Ratio_in_pop	Pvalue	Padjust			Num	Pathway id	Description	Database	Ratio_in_study	Ratio_in_pop	Pvalue	Padjust	First Category	Second Category
MTR_7g088880		thylakoid lumenal 29.8 kDa protein	GO:0009965;;GO:0010027;;GO:0015979;;GO:0055114;;GO:0009534;;GO:0009523;;GO:0009570;;GO:0031977;;GO:0019898;;GO:0009543;;GO:0009654;;GO:0005509;;GO:0016491	biological_process;;biological_process;;biological_process;;biological_process;;cellular_component;;cellular_component;;cellular_component;;cellular_component;;cellular_component;;cellular_component;;cellular_component;;molecular_function;;molecular_function;;	BP:leaf morphogenesis;;BP:thylakoid membrane organization;;BP:photosynthesis;;BP:oxidation-reduction process;;CC:chloroplast thylakoid;;CC:photosystem II;;CC:chloroplast stroma;;CC:thylakoid lumen;;CC:extrinsic component of membrane;;CC:chloroplast thylakoid lumen;;CC:photosystem II oxygen evolving complex;;MF:calcium ion binding;;MF:oxidoreductase activity;;	------	------	------	------	ENOG411207S	S:Function unknown	XP_003624904.1	psbP domain-containing protein 6, chloroplastic [Medicago truncatula]	sp|Q9LXX5|PPD6_ARATH;;	PsbP domain-containing protein 6, chloroplastic OS=Arabidopsis thaliana OX=3702 GN=PPD6 PE=1 SV=1;;	PF01789.16	PsbP	PsbP							5	GO:0006783	BP	heme biosynthetic process	5/252	16/44558	2.30838e-08	4.25811e-05			13	map00860	Porphyrin and chlorophyll metabolism	KEGG PATHWAY	13/120	48/16186	1.62811e-17	8.46617e-16	Metabolism	Metabolism of cofactors and vitamins
MTR_1g492600		transmembrane protein, putative	GO:0016021;;GO:0016020;;GO:0009507	cellular_component;;cellular_component;;cellular_component;;	CC:integral component of membrane;;CC:membrane;;CC:chloroplast;;	------	------	------	------	ENOG410Z6YY	S:Function unknown	XP_013469362.1	uncharacterized protein LOC25485800 [Medicago truncatula]	------	------	------	------	------							6	GO:0016144	BP	S-glycoside biosynthetic process	6/252	34/44558	3.63094e-08	4.25811e-05			16	map00195	Photosynthesis	KEGG PATHWAY	16/120	150/16186	1.78712e-14	4.64652e-13	Metabolism	Energy metabolism
MTR_3g096290		cyanobacterial and plant NDH-1 subunit O	GO:0010258;;GO:0046777;;GO:0055114;;GO:0009535;;GO:0010598;;GO:0005886;;GO:0016655	biological_process;;biological_process;;biological_process;;cellular_component;;cellular_component;;cellular_component;;molecular_function;;	BP:NADH dehydrogenase comple;;BP:protein autophosphorylation;;BP:oxidation-reduction process;;CC:chloroplast thylakoid membrane;;CC:NA;;CC:plasma membrane;;MF:oxidoreductase activity, acting on NA;;	------	------	------	------	ENOG411201H	S:Function unknown	XP_003602617.2	NAD(P)H-quinone oxidoreductase subunit O, chloroplastic [Medicago truncatula]	sp|Q9S829|NDHO_ARATH;;	NA;;	PF11910.8	NdhO	Cyanobacterial and plant NDH-1 subunit O							6	GO:0019758	BP	glycosinolate biosynthetic process	6/252	34/44558	3.63094e-08	4.25811e-05			5	map00196	Photosynthesis - antenna proteins	KEGG PATHWAY	5/120	27/16186	1.4594e-06	2.52963e-05	Metabolism	Energy metabolism
MTR_3g104260		ferrochelatase	GO:0006783;;GO:0006779;;GO:0016021;;GO:0016020;;GO:0005739;;GO:0004325;;GO:0016829	biological_process;;biological_process;;cellular_component;;cellular_component;;cellular_component;;molecular_function;;molecular_function;;	BP:heme biosynthetic process;;BP:porphyrin-containing compound biosynthetic process;;CC:integral component of membrane;;CC:membrane;;CC:mitochondrion;;MF:ferrochelatase activity;;MF:lyase activity;;	K01772	hemH, FECH	map00860	Porphyrin and chlorophyll metabolism	COG0276	H:Coenzyme transport and metabolism	XP_003603135.1	ferrochelatase-2, chloroplastic [Medicago truncatula]	sp|P42044|HEMH_CUCSA;;	Ferrochelatase-2, chloroplastic OS=Cucumis sativus OX=3659 GN=HEMH PE=2 SV=1;;	PF00762.19	Ferrochelatase	Ferrochelatase							6	GO:0019761	BP	glucosinolate biosynthetic process	6/252	34/44558	3.63094e-08	4.25811e-05			6	map00970	Aminoacyl-tRNA biosynthesis	KEGG PATHWAY	6/120	102/16186	0.00011044	0.00143573	Genetic Information Processing	Translation
MTR_8g088420		tyrosine phosphatase, putative	GO:0009535;;GO:0009570;;GO:0009941;;GO:0005515	cellular_component;;cellular_component;;cellular_component;;molecular_function;;	CC:chloroplast thylakoid membrane;;CC:chloroplast stroma;;CC:chloroplast envelope;;MF:protein binding;;	------	------	------	------	ENOG410ZEH3	S:Function unknown	XP_003629926.1	protein MET1, chloroplastic [Medicago truncatula]	sp|Q94BS2|MET1_ARATH;;	Protein MET1, chloroplastic OS=Arabidopsis thaliana OX=3702 GN=MET1 PE=1 SV=1;;	PF13432.6;;PF13424.6;;PF14559.6	TPR_16;;TPR_12;;TPR_19	Tetratricopeptide repeat;;Tetratricopeptide repeat;;Tetratricopeptide repeat							8	GO:0010114	BP	response to red light	8/252	35/44558	4.36148e-08	4.25811e-05			5	map00630	Glyoxylate and dicarboxylate metabolism	KEGG PATHWAY	5/120	112/16186	0.00146974	0.0152853	Metabolism	Carbohydrate metabolism
MTR_8g095320		ferrochelatase	GO:0006783;;GO:0006779;;GO:0005739;;GO:0016829;;GO:0004325	biological_process;;biological_process;;cellular_component;;molecular_function;;molecular_function;;	BP:heme biosynthetic process;;BP:porphyrin-containing compound biosynthetic process;;CC:mitochondrion;;MF:lyase activity;;MF:ferrochelatase activity;;	K01772	hemH, FECH	map00860	Porphyrin and chlorophyll metabolism	COG0276	H:Coenzyme transport and metabolism	XP_003630416.1	ferrochelatase-2, chloroplastic [Medicago truncatula]	sp|Q0DIV0|HEMH2_ORYSJ;;	Ferrochelatase-2, chloroplastic OS=Oryza sativa subsp. japonica OX=39947 GN=Os05g0361200 PE=2 SV=1;;	PF00762.19	Ferrochelatase	Ferrochelatase							5	GO:0042168	BP	heme metabolic process	5/252	18/44558	4.48629e-08	4.25811e-05			10	map03010	Ribosome	KEGG PATHWAY	10/120	489/16186	0.00345998	0.0299865	Genetic Information Processing	Translation
MTR_3g462340		glycogen/starch/alpha-glucan phosphorylase family protein	GO:0005975;;GO:0005980;;GO:0009414;;GO:0046686;;GO:0005737;;GO:0009507;;GO:0005829;;GO:0004645;;GO:0102250;;GO:0016740;;GO:0030170;;GO:0008184;;GO:0016757;;GO:0102499	biological_process;;biological_process;;biological_process;;biological_process;;cellular_component;;cellular_component;;cellular_component;;molecular_function;;molecular_function;;molecular_function;;molecular_function;;molecular_function;;molecular_function;;molecular_function;;	BP:carbohydrate metabolic process;;BP:glycogen catabolic process;;BP:response to water deprivation;;BP:response to cadmium ion;;CC:cytoplasm;;CC:chloroplast;;CC:cytosol;;MF:phosphorylase activity;;MF:linear malto-oligosaccharide phosphorylase activity;;MF:transferase activity;;MF:pyridoxal phosphate binding;;MF:glycogen phosphorylase activity;;MF:transferase activity, transferring glycosyl groups…	K00688	PYG, glgP	map00500;;map04217	Starch and sucrose metabolism;;Necroptosis	COG0058	S:Function unknown	XP_013460123.1	alpha-glucan phosphorylase, H isozyme [Medicago truncatula]	sp|P53537|PHSH_VICFA;;	Alpha-glucan phosphorylase, H isozyme OS=Vicia faba OX=3906 PE=2 SV=1;;	PF00343.20	Phosphorylase	Carbohydrate phosphorylase							9	GO:0033014	BP	tetrapyrrole biosynthetic process	9/252	60/44558	5.09313e-08	4.25811e-05
MTR_6g033510		shikimate kinase	GO:0016310;;GO:0009658;;GO:0010027;;GO:0009570;;GO:0016787;;GO:0016301	biological_process;;biological_process;;biological_process;;cellular_component;;molecular_function;;molecular_function;;	BP:phosphorylation;;BP:chloroplast organization;;BP:thylakoid membrane organization;;CC:chloroplast stroma;;MF:hydrolase activity;;MF:kinase activity;;	K00891	E2.7.1.71, aroK, aroL	map00400	Phenylalanine, tyrosine and tryptophan biosynthesis	COG0703	E:Amino acid transport and metabolism	XP_013451654.1	probable inactive shikimate kinase like 1, chloroplastic isoform X1 [Medicago truncatula]	sp|Q9LW20|SKL1_ARATH;;	Probable inactive shikimate kinase like 1, chloroplastic OS=Arabidopsis thaliana OX=3702 GN=SKL1 PE=2 SV=1;;	PF01202.22	SKI	Shikimate kinase							9	GO:0009070	BP	serine family amino acid biosynthetic process	9/252	93/44558	6.30115e-08	4.25811e-05
MTR_1g115740		light-harvesting complex I chlorophyll A/B-binding protein	GO:0016021;;GO:0009507	cellular_component;;cellular_component;;	CC:integral component of membrane;;CC:chloroplast;;	------	------	------	------	ENOG410YNPW;;COG0545	S:Function unknown;;	XP_003592756.1	uncharacterized protein LOC11441730 [Medicago truncatula]	------	------	PF00504.21	Chloroa_b-bind	Chlorophyll A-B binding protein							9	GO:0019344	BP	cysteine biosynthetic process	9/252	63/44558	7.1918e-08	4.25811e-05
MTR_4g099340		light harvesting-like protein	GO:0009535;;GO:0016021	cellular_component;;cellular_component;;	CC:chloroplast thylakoid membrane;;CC:integral component of membrane;;	------	------	------	------	ENOG4111GIB	S:Function unknown	XP_013457591.1	light-harvesting complex-like protein 3 isotype 2, chloroplastic [Medicago truncatula]	sp|Q9SYX1|LIL31_ARATH;;	Light-harvesting complex-like protein 3 isotype 1, chloroplastic OS=Arabidopsis thaliana OX=3702 GN=LIL3.1 PE=1 SV=1;;	------	------	------							10	GO:0010103	BP	stomatal complex morphogenesis	10/252	65/44558	8.96298e-08	4.25811e-05
MTR_5g043480		UvrB/uvrC domain protein	GO:0009840;;GO:0009507;;GO:0008233;;GO:0005515;;GO:0003677	cellular_component;;cellular_component;;molecular_function;;molecular_function;;molecular_function;;	CC:chloroplastic endopeptidase Clp complex;;CC:chloroplast;;MF:peptidase activity;;MF:protein binding;;MF:DNA binding;;	------	------	------	------	ENOG4110YKK	S:Function unknown	KEH27843.1	UvrB/uvrC domain protein [Medicago truncatula]	sp|Q67Y99|CLPF_ARATH;;	Clp protease adapter protein ClpF, chloroplastic OS=Arabidopsis thaliana OX=3702 GN=CLPF PE=1 SV=1;;	PF08755.11;;PF02151.19	YccV-like;;UVR	Hemimethylated DNA-binding protein YccV like;;UvrB/uvrC motif							8	GO:0009965	BP	leaf morphogenesis	8/252	65/44558	8.96298e-08	4.25811e-05
MTR_4g093620		fructose-1,6-bisphosphatase	GO:0005975;;GO:0016311;;GO:0030388;;GO:0005986;;GO:0016556;;GO:0006000;;GO:0006002;;GO:0006094;;GO:0005737;;GO:0009570;;GO:0005829;;GO:0016787;;GO:0042132;;GO:0016791	biological_process;;biological_process;;biological_process;;biological_process;;biological_process;;biological_process;;biological_process;;biological_process;;cellular_component;;cellular_component;;cellular_component;;molecular_function;;molecular_function;;molecular_function;;	BP:carbohydrate metabolic process;;BP:dephosphorylation;;BP:fructose 1,6-bisphosphate metabolic process;;BP:sucrose biosynthetic process;;BP:mRNA modification;;BP:fructose metabolic process;;BP:fructose 6-phosphate metabolic process;;BP:gluconeogenesis;;CC:cytoplasm;;CC:chloroplast stroma;;CC:cytosol;;MF:hydrolase activity;;MF:fructose 1,6-bisphosphate 1-phosphatase activity;;MF:phosphatase activ…	K03841	FBP, fbp	map00010;;map00030;;map00051;;map00710	Glycolysis / Gluconeogenesis;;Pentose phosphate pathway;;Fructose and mannose metabolism;;Carbon fixation in photosynthetic organisms	COG0158	S:Function unknown	XP_003608394.1	fructose-1,6-bisphosphatase, chloroplastic [Medicago truncatula]	sp|Q07204|F16P1_BRANA;;	Fructose-1,6-bisphosphatase, chloroplastic OS=Brassica napus OX=3708 GN=FBP PE=2 SV=1;;	PF00316.20	FBPase	Fructose-1-6-bisphosphatase, N-terminal domain							9	GO:0006534	BP	cysteine metabolic process	9/252	66/44558	9.9783e-08	4.25811e-05
MTR_2g023290		F0F1 ATP synthase subunit gamma	GO:0015986;;GO:0099132;;GO:0006754;;GO:0045261;;GO:0009535;;GO:0000275;;GO:0046933;;GO:0016787;;GO:0003677	biological_process;;deleted;;biological_process;;cellular_component;;cellular_component;;cellular_component;;molecular_function;;molecular_function;;molecular_function;;	BP:ATP synthesis coupled proton transport;;BP:old GO;;BP:ATP biosynthetic process;;CC:proton-transporting ATP synthase complex, catalytic core;;CC:chloroplast thylakoid membrane;;CC:mitochondrial proton-transporting ATP synthase complex, catalytic core;;MF:proton-transporting ATP synthase activity, rotational mechanism;;MF:hydrolase activity;;MF:DNA binding;;	K02115	ATPF1G, atpG	map00195;;map00190	Photosynthesis;;Oxidative phosphorylation	ENOG410XTBX;;COG0224	S:Function unknown;;C:Energy production and conversion	KEH36859.1	F0F1 ATP synthase subunit gamma [Medicago truncatula]	sp|P28552|ATPG_PEA;;	ATP synthase gamma chain, chloroplastic OS=Pisum sativum OX=3888 GN=ATPC PE=2 SV=1;;	PF00231.19	ATP-synt	ATP synthase							10	GO:0090626	BP	plant epidermis morphogenesis	10/252	66/44558	9.9783e-08	4.25811e-05
MTR_4g007140		DS12 from 2D-PAGE of leaf protein, putative	GO:0070838;;GO:0009750;;GO:0006833;;GO:0030003;;GO:0009535;;GO:0009941;;GO:0009570;;GO:0010319;;GO:0009507	biological_process;;biological_process;;biological_process;;biological_process;;cellular_component;;cellular_component;;cellular_component;;cellular_component;;cellular_component;;	BP:divalent metal ion transport;;BP:response to fructose;;BP:water transport;;BP:cellular cation homeostasis;;CC:chloroplast thylakoid membrane;;CC:chloroplast envelope;;CC:chloroplast stroma;;CC:stromule;;CC:chloroplast;;	------	------	------	------	ENOG410YCUP	S:Function unknown	XP_003604254.1	ACT domain-containing protein ACR11 [Medicago truncatula]	sp|Q9FZ47|ACR11_ARATH;;	ACT domain-containing protein ACR11 OS=Arabidopsis thaliana OX=3702 GN=ACR11 PE=1 SV=1;;	PF13291.6	ACT_4	ACT domain							12	GO:0042793	BP	plastid transcription	12/252	40/44558	1.00727e-07	4.25811e-05
MTR_4g007190		Low PSII accumulation protein	GO:0009735;;GO:0009571;;GO:0009570;;GO:0009507	biological_process;;cellular_component;;cellular_component;;cellular_component;;	BP:response to cytokinin;;CC:proplastid stroma;;CC:chloroplast stroma;;CC:chloroplast;;	------	------	------	------	ENOG410XSNM	S:Function unknown	XP_003604259.2	protein LOW PSII ACCUMULATION 3, chloroplastic [Medicago truncatula]	sp|Q8H0W0|LPA3_ARATH;;	Protein LOW PSII ACCUMULATION 3, chloroplastic OS=Arabidopsis thaliana OX=3702 GN=LPA3 PE=1 SV=1;;	PF09353.10	DUF1995	Domain of unknown function							11	GO:0006605	BP	protein targeting	11/252	183/44558	1.07514e-07	4.25811e-05
MTR_3g435320		NDH-dependent flow 6 protein	GO:0009773;;GO:0009535;;GO:0010598;;GO:0016021;;GO:0016020	biological_process;;cellular_component;;cellular_component;;cellular_component;;cellular_component;;	BP:photosynthetic electron transport in photosystem I;;CC:chloroplast thylakoid membrane;;CC:NA;;CC:integral component of membrane;;CC:membrane;;	------	------	------	------	ENOG410YHJ2	S:Function unknown	XP_013459277.1	photosynthetic NDH subunit of subcomplex B 4, chloroplastic [Medicago truncatula]	sp|Q8RXS1|PNSB4_ARATH;;	Photosynthetic NDH subunit of subcomplex B 4, chloroplastic OS=Arabidopsis thaliana OX=3702 GN=PNSB4 PE=2 SV=1;;	------	------	------							13	GO:0033013	BP	tetrapyrrole metabolic process	13/252	139/44558	1.10946e-07	4.25811e-05
MTR_8g468990		alpha amylase domain protein	GO:0005975;;GO:0008152;;GO:0009570;;GO:0009507;;GO:0016787;;GO:0016798;;GO:0003824;;GO:0004556;;GO:0005509;;GO:0103025	biological_process;;biological_process;;cellular_component;;cellular_component;;molecular_function;;molecular_function;;molecular_function;;molecular_function;;molecular_function;;molecular_function;;	BP:carbohydrate metabolic process;;BP:metabolic process;;CC:chloroplast stroma;;CC:chloroplast;;MF:hydrolase activity;;MF:hydrolase activity, acting on glycosyl bonds;;MF:catalytic activity;;MF:alpha-amylase activity;;MF:calcium ion binding;;MF:alpha-amylase activit;;	------	------	------	------	COG0366	G:Carbohydrate transport and metabolism	XP_013445797.1	alpha-amylase 3, chloroplastic [Medicago truncatula]	sp|Q94A41|AMY3_ARATH;;	Alpha-amylase 3, chloroplastic OS=Arabidopsis thaliana OX=3702 GN=AMY3 PE=1 SV=1;;	PF07821.12;;PF00128.24	Alpha-amyl_C2;;Alpha-amylase	Alpha-amylase C-terminal beta-sheet domain;;Alpha amylase, catalytic domain							7	GO:0045036	BP	protein targeting to chloroplast	7/252	41/44558	1.17437e-07	4.25811e-05
MTR_7g108940		RelA-SpoT-like protein RSH1	GO:0010150;;GO:0015969;;GO:0016310;;GO:0009611;;GO:0015979;;GO:0009507;;GO:0008728;;GO:0016301;;GO:0008893;;GO:0016740	biological_process;;biological_process;;biological_process;;biological_process;;biological_process;;cellular_component;;molecular_function;;molecular_function;;molecular_function;;molecular_function;;	BP:leaf senescence;;BP:guanosine tetraphosphate metabolic process;;BP:phosphorylation;;BP:response to wounding;;BP:photosynthesis;;CC:chloroplast;;MF:GTP diphosphokinase activity;;MF:kinase activity;;MF:guanosine-3',5'-bi;;MF:transferase activity;;	------	------	------	------	COG0317	G:Carbohydrate transport and metabolism	XP_013450381.1	putative GTP diphosphokinase RSH1, chloroplastic [Medicago truncatula]	sp|P0DKG8|RSH1L_ARATH;;	Putative GTP diphosphokinase RSH1, chloroplastic OS=Arabidopsis thaliana OX=3702 GN=RSH1 PE=1 SV=1;;	PF13328.6;;PF04607.17;;PF02824.21;;PF01966.22;;PF13291.6;;PF10957.8	HD_4;;RelA_SpoT;;TGS;;HD;;ACT_4;;Spore_Cse60	HD domain;;Region found in RelA / SpoT proteins;;TGS domain;;HD domain;;ACT domain;;Sporulation protein Cse60							7	GO:0072596	BP	establishment of protein localization to chloroplast	7/252	41/44558	1.17437e-07	4.25811e-05
MTR_5g032090		mechanosensitive ion channel-like protein	GO:0055085;;GO:0010020;;GO:0031969;;GO:0016021;;GO:0016020	biological_process;;biological_process;;cellular_component;;cellular_component;;cellular_component;;	BP:transmembrane transport;;BP:chloroplast fission;;CC:chloroplast membrane;;CC:integral component of membrane;;CC:membrane;;	------	------	------	------	COG0668	S:Function unknown	XP_003613048.2	mechanosensitive ion channel protein 2, chloroplastic [Medicago truncatula]	sp|Q56X46|MSL2_ARATH;;	Mechanosensitive ion channel protein 2, chloroplastic OS=Arabidopsis thaliana OX=3702 GN=MSL2 PE=2 SV=1;;	PF00924.18	MS_channel	Mechanosensitive ion channel							10	GO:0090698	BP	post-embryonic plant morphogenesis	10/252	102/44558	1.29874e-07	4.25811e-05
MTR_7g023290		oxygen-evolving complex/thylakoid lumenal 25.6 kDa protein	GO:0015979;;GO:0009523;;GO:0031977;;GO:0019898;;GO:0009654;;GO:0009507;;GO:0005509	biological_process;;cellular_component;;cellular_component;;cellular_component;;cellular_component;;cellular_component;;molecular_function;;	BP:photosynthesis;;CC:photosystem II;;CC:thylakoid lumen;;CC:extrinsic component of membrane;;CC:photosystem II oxygen evolving complex;;CC:chloroplast;;MF:calcium ion binding;;	K02717	psbP	map00195	Photosynthesis	ENOG4111N4V	G:Carbohydrate transport and metabolism	XP_013447861.1	psbP-like protein 1, chloroplastic isoform X1 [Medicago truncatula]	sp|P82538|PPL1_ARATH;;	PsbP-like protein 1, chloroplastic OS=Arabidopsis thaliana OX=3702 GN=PPL1 PE=1 SV=1;;	PF01789.16	PsbP	PsbP							11	GO:0009069	BP	serine family amino acid metabolic process	11/252	103/44558	1.40128e-07	4.25811e-05
MTR_3g075230		haloacid dehalogenase-like hydrolase	GO:0010027;;GO:0010103;;GO:0019252;;GO:0009941;;GO:0009570;;GO:0016787;;GO:0004523;;GO:0003676	biological_process;;biological_process;;biological_process;;cellular_component;;cellular_component;;molecular_function;;molecular_function;;molecular_function;;	BP:thylakoid membrane organization;;BP:stomatal complex morphogenesis;;BP:starch biosynthetic process;;CC:chloroplast envelope;;CC:chloroplast stroma;;MF:hydrolase activity;;MF:RNA-DNA hybrid ribonuclease activity;;MF:nucleic acid binding;;	------	------	------	------	COG0637	L:Replication, recombination and repair	XP_013460957.1	CBBY-like protein [Medicago truncatula]	sp|Q94K71|CBBY_ARATH;;	CBBY-like protein OS=Arabidopsis thaliana OX=3702 GN=CBBY PE=1 SV=1;;	PF13419.6;;PF00702.26;;PF13242.6	HAD_2;;Hydrolase;;Hydrolase_like	Haloacid dehalogenase-like hydrolase;;haloacid dehalogenase-like hydrolase;;HAD-hyrolase-like							32	GO:0010027	BP	thylakoid membrane organization	32/252	104/44558	1.5107e-07	4.25811e-05
MTR_3g063240		DMT(drug/metabolite transporter) superfamily permease	GO:0016021;;GO:0016020;;GO:0009507	cellular_component;;cellular_component;;cellular_component;;	CC:integral component of membrane;;CC:membrane;;CC:chloroplast;;	------	------	------	------	COG0697	S:Function unknown	XP_013460527.1	WAT1-related protein At3g02690, chloroplastic [Medicago truncatula]	sp|Q93V85|WTR16_ARATH;;	WAT1-related protein At3g02690, chloroplastic OS=Arabidopsis thaliana OX=3702 GN=At3g02690 PE=1 SV=1;;	PF00892.20	EamA	EamA-like transporter family							7	GO:0072598	BP	protein localization to chloroplast	7/252	43/44558	1.57729e-07	4.25811e-05
MTR_7g108590		TPR repeat protein	GO:0010270;;GO:0010027;;GO:0016021;;GO:0016020;;GO:0009507;;GO:0016740;;GO:0005515	biological_process;;biological_process;;cellular_component;;cellular_component;;cellular_component;;molecular_function;;molecular_function;;	BP:photosystem II oxygen evolving complex assembly;;BP:thylakoid membrane organization;;CC:integral component of membrane;;CC:membrane;;CC:chloroplast;;MF:transferase activity;;MF:protein binding;;	------	------	------	------	ENOG410YYDP	S:Function unknown	XP_003625905.1	protein LOW PSII ACCUMULATION 1, chloroplastic [Medicago truncatula]	sp|Q9SRY4|LPA1_ARATH;;	Protein LOW PSII ACCUMULATION 1, chloroplastic OS=Arabidopsis thaliana OX=3702 GN=LPA1 PE=1 SV=1;;	PF11998.8;;PF07719.17;;PF00515.28;;PF13181.6;;PF13414.6;;PF13432.6	DUF3493;;TPR_2;;TPR_1;;TPR_8;;TPR_11;;TPR_16	Low psii accumulation1 / Rep27;;Tetratricopeptide repeat;;Tetratricopeptide repeat;;Tetratricopeptide repeat;;TPR repeat;;Tetratricopeptide repeat							13	GO:0000271	BP	polysaccharide biosynthetic process	13/252	298/44558	1.61939e-07	4.25811e-05
MTR_1g063350		thylakoid lumenal 15.0 kDa protein	GO:0031977;;GO:0009507	cellular_component;;cellular_component;;	CC:thylakoid lumen;;CC:chloroplast;;	------	------	------	------	ENOG410XR27	S:Function unknown	XP_013468166.1	thylakoid lumenal 15.0 kDa protein 2, chloroplastic [Medicago truncatula]	sp|Q9LVV5|TL15B_ARATH;;	Thylakoid lumenal 15.0 kDa protein 2, chloroplastic OS=Arabidopsis thaliana OX=3702 GN=At5g52970 PE=1 SV=2;;	PF04536.14	TPM_phosphatase	TPM domain							8	GO:0015994	BP	chlorophyll metabolic process	8/252	105/44558	1.62736e-07	4.25811e-05
MTR_6g038750		unusual kinase, putative	GO:0006468;;GO:0099132;;GO:0016310;;GO:0070574;;GO:0010287;;GO:0015434;;GO:0016787;;GO:0016301;;GO:0004672;;GO:0005524	biological_process;;deleted;;biological_process;;biological_process;;cellular_component;;molecular_function;;molecular_function;;molecular_function;;molecular_function;;molecular_function;;	BP:protein phosphorylation;;BP:old GO;;BP:phosphorylation;;BP:cadmium ion transmembrane transport;;CC:plastoglobule;;MF:cadmium-transporting ATPase activity;;MF:hydrolase activity;;MF:kinase activity;;MF:protein kinase activity;;MF:ATP binding;;	K08869	ADCK, ABC1	------	------	COG0661	S:Function unknown	XP_013451955.1	uncharacterized aarF domain-containing protein kinase At1g71810, chloroplastic [Medicago truncatula]	sp|Q94BU1|Y1181_ARATH;;	Uncharacterized aarF domain-containing protein kinase At1g71810, chloroplastic OS=Arabidopsis thaliana OX=3702 GN=At1g71810 PE=1 SV=1;;	PF03109.16;;PF00069.25	ABC1;;Pkinase	ABC1 family;;Protein kinase domain							6	GO:0009707	CC	chloroplast outer membrane	6/252	39/44558	8.60237e-08	4.25811e-05
MTR_3g053890		serine-glyoxylate aminotransferase-like protein	GO:0009570;;GO:0005777;;GO:0048046;;GO:0005886;;GO:0008453;;GO:0003824;;GO:0008483;;GO:0016740;;GO:0004760;;GO:0050281	cellular_component;;cellular_component;;cellular_component;;cellular_component;;molecular_function;;molecular_function;;molecular_function;;molecular_function;;molecular_function;;molecular_function;;	CC:chloroplast stroma;;CC:peroxisome;;CC:apoplast;;CC:plasma membrane;;MF:alanine-glyoxylate transaminase activity;;MF:catalytic activity;;MF:transaminase activity;;MF:transferase activity;;MF:serine-pyruvate transaminase activity;;MF:serine-glyoxylate transaminase activity;;	K00830	AGXT	map00630;;map00250;;map00260;;map04146	Glyoxylate and dicarboxylate metabolism;;Alanine, aspartate and glutamate metabolism;;Glycine, serine and threonine metabolism;;Peroxisome	COG0075	E:Amino acid transport and metabolism	AES70411.1	serine-glyoxylate aminotransferase-like protein [Medicago truncatula]	sp|Q56YA5|SGAT_ARATH;;	Serine--glyoxylate aminotransferase OS=Arabidopsis thaliana OX=3702 GN=AGT1 PE=1 SV=2;;	PF00266.19;;PF00155.21	Aminotran_5;;Aminotran_1_2	Aminotransferase class-V;;Aminotransferase class I and II							8	GO:0031978	CC	plastid thylakoid lumen	8/252	21/44558	1.05082e-07	4.25811e-05
MTR_1g100305		NAD(P)-binding rossmann-fold protein	GO:0015031;;GO:0009706;;GO:0102340;;GO:0102341;;GO:0102342;;GO:0005516;;GO:0102339;;GO:0016491	biological_process;;cellular_component;;molecular_function;;molecular_function;;molecular_function;;molecular_function;;molecular_function;;molecular_function;;	BP:protein transport;;CC:chloroplast inner membrane;;MF:3-oxo-behenoyl-CoA reductase activity;;MF:3-oxo-lignoceroyl-CoA reductase activity;;MF:3-oxo-cerotoyl-CoA reductase activity;;MF:calmodulin binding;;MF:3-oxo-arachidoyl-CoA reductase activity;;MF:oxidoreductase activity;;	------	------	------	------	COG1028	S:Function unknown	RHN81782.1	putative very-long-chain 3-oxoacyl-CoA reductase [Medicago truncatula]	sp|Q6RVV4|TIC32_PEA;;	Short-chain dehydrogenase TIC 32, chloroplastic OS=Pisum sativum OX=3888 GN=TIC32 PE=1 SV=1;;	PF00106.25;;PF13561.6;;PF08659.10	adh_short;;adh_short_C2;;KR	short chain dehydrogenase;;Enoyl;;KR domain							8	GO:0009543	CC	chloroplast thylakoid lumen	8/252	21/44558	1.05082e-07	4.25811e-05
MTR_3g068030		ribulose bisphosphate carboxylase/oxygenase activase	GO:0009579;;GO:0009570;;GO:0016787;;GO:0046863;;GO:0004633;;GO:0005524	cellular_component;;cellular_component;;molecular_function;;molecular_function;;molecular_function;;molecular_function;;	CC:thylakoid;;CC:chloroplast stroma;;MF:hydrolase activity;;MF:ribulose-1,5-bisphosphate carboxylase/oxygenase activator activity;;MF:phosphopantothenoylcysteine decarboxylase activity;;MF:ATP binding;;	------	------	------	------	COG1222	O:Posttranslational modification, protein turnover, chaperones	XP_013460697.1	ribulose bisphosphate carboxylase/oxygenase activase 2, chloroplastic [Medicago truncatula]	sp|Q7X9A0|RCA1_LARTR;;	Ribulose bisphosphate carboxylase/oxygenase activase 1, chloroplastic OS=Larrea tridentata OX=66636 GN=RCA1 PE=1 SV=1;;	PF00004.29;;PF06309.11	AAA;;Torsin	ATPase family associated with various cellular activities;;Torsin							6	GO:0009527	CC	plastid outer membrane	6/252	41/44558	1.17437e-07	4.25811e-05
MTR_3g116110		photosystem II reaction center PsbP family protein	GO:0015979;;GO:0055114;;GO:0009535;;GO:0009523;;GO:0031977;;GO:0019898;;GO:0009654;;GO:0005509;;GO:0016491	biological_process;;biological_process;;cellular_component;;cellular_component;;cellular_component;;cellular_component;;cellular_component;;molecular_function;;molecular_function;;	BP:photosynthesis;;BP:oxidation-reduction process;;CC:chloroplast thylakoid membrane;;CC:photosystem II;;CC:thylakoid lumen;;CC:extrinsic component of membrane;;CC:photosystem II oxygen evolving complex;;MF:calcium ion binding;;MF:oxidoreductase activity;;	------	------	------	------	ENOG41124H1	S:Function unknown	XP_003603874.1	psbP domain-containing protein 3, chloroplastic [Medicago truncatula]	sp|Q9S720|PPD3_ARATH;;	PsbP domain-containing protein 3, chloroplastic OS=Arabidopsis thaliana OX=3702 GN=PPD3 PE=1 SV=2;;	PF01789.16	PsbP	PsbP							7	GO:0009706	CC	chloroplast inner membrane	7/252	68/44558	1.23022e-07	4.25811e-05
MTR_3g009150		bacterial trigger factor protein	GO:0006457;;GO:0009658;;GO:0006399;;GO:0015031;;GO:0045036;;GO:0009570	biological_process;;biological_process;;biological_process;;biological_process;;biological_process;;cellular_component;;	BP:protein folding;;BP:chloroplast organization;;BP:tRNA metabolic process;;BP:protein transport;;BP:protein targeting to chloroplast;;CC:chloroplast stroma;;	------	------	------	------	ENOG410YJEJ	S:Function unknown	XP_003598262.2	uncharacterized protein LOC11418411 isoform X1 [Medicago truncatula]	sp|Q3M725|TIG_ANAVT;;	Trigger factor OS=Anabaena variabilis;;	PF05697.13	Trigger_N	Bacterial trigger factor protein							34	GO:0009579	CC	thylakoid	34/252	186/44558	1.25153e-07	4.25811e-05
MTR_3g082690		rubisco methyltransferase family protein	GO:0018026;;GO:0032259;;GO:0009507;;GO:0016279;;GO:0016740;;GO:0005515;;GO:0030785;;GO:0008168	biological_process;;biological_process;;cellular_component;;molecular_function;;molecular_function;;molecular_function;;molecular_function;;molecular_function;;	BP:peptidyl-lysine monomethylation;;BP:methylation;;CC:chloroplast;;MF:protein-lysine N-methyltransferase activity;;MF:transferase activity;;MF:protein binding;;MF:[ribulose-bisphosphate carboxylase]-lysine N-methyltransferase activity;;MF:methyltransferase activity;;	------	------	------	------	ENOG410Y7DR	S:Function unknown	XP_003601528.1	ribulose-1,5 bisphosphate carboxylase/oxygenase large subunit N-methyltransferase, chloroplastic [Medicago truncatula]	sp|P94026|RBCMT_TOBAC;;	Ribulose-1,5 bisphosphate carboxylase/oxygenase large subunit N-methyltransferase, chloroplastic OS=Nicotiana tabacum OX=4097 GN=RBCMT PE=2 SV=1;;	PF09273.11;;PF00856.28	Rubis-subs-bind;;SET	Rubisco LSMT substrate-binding;;SET domain							7	GO:0009528	CC	plastid inner membrane	7/252	70/44558	1.50669e-07	4.25811e-05
MTR_3g019320		LHCP translocation defect protein, putative	GO:0006655;;GO:0090391;;GO:0009535;;GO:0009941;;GO:0009570	biological_process;;biological_process;;cellular_component;;cellular_component;;cellular_component;;	BP:phosphatidylglycerol biosynthetic process;;BP:granum assembly;;CC:chloroplast thylakoid membrane;;CC:chloroplast envelope;;CC:chloroplast stroma;;	------	------	------	------	ENOG4111Q7E	U:Intracellular trafficking, secretion, and vesicular transport	XP_003598690.1	protein LHCP TRANSLOCATION DEFECT [Medicago truncatula]	sp|Q8VY88|LTD_ARATH;;	Protein LHCP TRANSLOCATION DEFECT OS=Arabidopsis thaliana OX=3702 GN=LTD PE=1 SV=1;;	------	------	------							14	GO:0009523	CC	photosystem II	14/252	104/44558	1.5107e-07	4.25811e-05
MTR_3g097290		ferrochelatase	GO:0006783;;GO:0006779;;GO:0005739;;GO:0016829;;GO:0004325	biological_process;;biological_process;;cellular_component;;molecular_function;;molecular_function;;	BP:heme biosynthetic process;;BP:porphyrin-containing compound biosynthetic process;;CC:mitochondrion;;MF:lyase activity;;MF:ferrochelatase activity;;	K01772	hemH, FECH	map00860	Porphyrin and chlorophyll metabolism	COG0276	H:Coenzyme transport and metabolism	XP_013461618.1	ferrochelatase-2, chloroplastic isoform X1 [Medicago truncatula]	sp|Q0DIV0|HEMH2_ORYSJ;;	Ferrochelatase-2, chloroplastic OS=Oryza sativa subsp. japonica OX=39947 GN=Os05g0361200 PE=2 SV=1;;	PF00762.19	Ferrochelatase	Ferrochelatase							44	GO:0009941	CC	chloroplast envelope	44/252	297/44558	1.56192e-07	4.25811e-05
MTR_6g037530		5-formyltetrahydrofolate cyclo-ligase	GO:0005737;;GO:0009507;;GO:0016874	cellular_component;;cellular_component;;molecular_function;;	CC:cytoplasm;;CC:chloroplast;;MF:ligase activity;;	K01934	MTHFS	map00670	One carbon pool by folate	COG0212	H:Coenzyme transport and metabolism	XP_013451880.1	5-formyltetrahydrofolate cyclo-ligase-like protein COG0212 [Medicago truncatula]	sp|Q9SRE0|5FCLL_ARATH;;	5-formyltetrahydrofolate cyclo-ligase-like protein COG0212 OS=Arabidopsis thaliana OX=3702 GN=COG0212 PE=2 SV=1;;	PF01812.20	5-FTHF_cyc-lig	5-formyltetrahydrofolate cyclo-ligase family							15	GO:0031977	CC	thylakoid lumen	15/252	43/44558	1.57729e-07	4.25811e-05
MTR_3g062890		NADH-quinone oxidoreductase cyanobacterial subunit N	GO:0010258;;GO:0019252;;GO:0009817;;GO:0000023;;GO:0016556;;GO:0055114;;GO:0009535;;GO:0009941;;GO:0016020;;GO:0010598;;GO:0009507;;GO:0016655	biological_process;;biological_process;;biological_process;;biological_process;;biological_process;;biological_process;;cellular_component;;cellular_component;;cellular_component;;cellular_component;;cellular_component;;molecular_function;;	BP:NADH dehydrogenase comple;;BP:starch biosynthetic process;;BP:defense response to fungus, incompatible interaction;;BP:maltose metabolic process;;BP:mRNA modification;;BP:oxidation-reduction process;;CC:chloroplast thylakoid membrane;;CC:chloroplast envelope;;CC:membrane;;CC:NA;;CC:chloroplast;;MF:oxidoreductase activity, acting on NA;;	------	------	------	------	ENOG4111IKJ	C:Energy production and conversion	XP_003600578.1	NAD(P)H-quinone oxidoreductase subunit N, chloroplastic [Medicago truncatula]	sp|Q9LVM2|NDHN_ARATH;;	NA;;	PF11909.8	NdhN	NADH-quinone oxidoreductase cyanobacterial subunit N							4	GO:0004325	MF	ferrochelatase activity	4/252	9/44558	1.23098e-07	4.25811e-05
MTR_4g015010		transmembrane protein, putative	GO:0016021;;GO:0016020;;GO:0009507	cellular_component;;cellular_component;;cellular_component;;	CC:integral component of membrane;;CC:membrane;;CC:chloroplast;;	------	------	------	------	ENOG410Z0PS	S:Function unknown	XP_003604609.1	uncharacterized protein LOC11412574 [Medicago truncatula]	------	------	------	------	------							44	GO:0009526	CC	plastid envelope	44/252	299/44558	1.67874e-07	4.27053e-05
MTR_3g102270		DCL protein	GO:0009658;;GO:1901259;;GO:0009507	biological_process;;biological_process;;cellular_component;;	BP:chloroplast organization;;BP:chloroplast rRNA processing;;CC:chloroplast;;	------	------	------	------	ENOG411274C	S:Function unknown	XP_013461718.1	protein DCL homolog, chloroplastic isoform X2 [Medicago truncatula]	sp|Q9C642|DCL_ARATH;;	Protein DCL homolog, chloroplastic OS=Arabidopsis thaliana OX=3702 GN=DCL PE=2 SV=1;;	PF11523.8	DUF3223	Protein of unknown function							16	GO:1901605	BP	alpha-amino acid metabolic process	16/252	364/44558	1.95739e-07	4.46074e-05
MTR_4g130530		translation initiation factor IF-3	GO:0006413;;GO:0006412;;GO:0016021;;GO:0009507;;GO:0003743	biological_process;;biological_process;;cellular_component;;cellular_component;;molecular_function;;	BP:translational initiation;;BP:translation;;CC:integral component of membrane;;CC:chloroplast;;MF:translation initiation factor activity;;	K02520	infC, MTIF3	------	------	COG0290	M:Cell wall/membrane/envelope biogenesis	AFK38692.1	unknown [Medicago truncatula]	sp|O82234|IF32_ARATH;;	Translation initiation factor IF3-2, chloroplastic OS=Arabidopsis thaliana OX=3702 GN=IF3-2 PE=2 SV=1;;	PF05198.16;;PF00707.22	IF3_N;;IF3_C	Translation initiation factor IF-3, N-terminal domain;;Translation initiation factor IF-3, C-terminal domain							23	GO:0009658	BP	chloroplast organization	23/252	149/44558	2.01019e-07	4.46074e-05
MTR_1g048970		pterin-4-alpha-carbinolamine dehydratase	GO:0006729;;GO:0009737;;GO:0009651;;GO:0110102;;GO:0005634;;GO:0071944;;GO:0009570;;GO:0009507;;GO:0008124;;GO:0016829	biological_process;;biological_process;;biological_process;;biological_process;;cellular_component;;cellular_component;;cellular_component;;cellular_component;;molecular_function;;molecular_function;;	BP:tetrahydrobiopterin biosynthetic process;;BP:response to abscisic acid;;BP:response to salt stress;;BP:chloroplast ribulose bisphosphate carboxylase complex assembly;;CC:nucleus;;CC:cell periphery;;CC:chloroplast stroma;;CC:chloroplast;;MF:4-alpha-hydroxytetrahydrobiopterin dehydratase activity;;MF:lyase activity;;	K01724	PCBD, phhB	map00790	Folate biosynthesis	ENOG4111XUM	S:Function unknown	XP_013467305.1	probable pterin-4-alpha-carbinolamine dehydratase, chloroplastic [Medicago truncatula]	sp|Q9LU63|ATP1_ARATH;;	Probable pterin-4-alpha-carbinolamine dehydratase, chloroplastic OS=Arabidopsis thaliana OX=3702 GN=ATP1 PE=1 SV=1;;	PF01329.19	Pterin_4a	Pterin 4 alpha carbinolamine dehydratase							23	GO:0015979	BP	photosynthesis	23/252	196/44558	2.0371e-07	4.46074e-05
MTR_4g072990		PPR containing plant-like protein	GO:0048255;;GO:0016556;;GO:0034660;;GO:0010027;;GO:0042793;;GO:0010103;;GO:0016021;;GO:0016020;;GO:0009507;;GO:0005515	biological_process;;biological_process;;biological_process;;biological_process;;biological_process;;biological_process;;cellular_component;;cellular_component;;cellular_component;;molecular_function;;	BP:mRNA stabilization;;BP:mRNA modification;;BP:ncRNA metabolic process;;BP:thylakoid membrane organization;;BP:transcription from plastid promoter;;BP:stomatal complex morphogenesis;;CC:integral component of membrane;;CC:membrane;;CC:chloroplast;;MF:protein binding;;	------	------	------	------	ENOG410Z7Z7	S:Function unknown	XP_003607170.2	pentatricopeptide repeat-containing protein MRL1, chloroplastic [Medicago truncatula]	sp|Q0WLC6|PP349_ARATH;;	Pentatricopeptide repeat-containing protein MRL1, chloroplastic OS=Arabidopsis thaliana OX=3702 GN=MRL1 PE=1 SV=2;;	PF13041.6;;PF01535.20;;PF13812.6;;PF12854.7;;PF17177.4	PPR_2;;PPR;;PPR_3;;PPR_1;;PPR_long	PPR repeat family;;PPR repeat;;Pentatricopeptide repeat domain;;PPR repeat;;Pentacotripeptide-repeat region of PRORP							32	GO:0061024	BP	membrane organization	32/252	248/44558	2.04651e-07	4.46074e-05
MTR_5g014140		pyruvate kinase family protein	GO:0016310;;GO:0010431;;GO:0006096;;GO:0009570;;GO:0009507;;GO:0030955;;GO:0016301;;GO:0000287;;GO:0003824;;GO:0016740;;GO:0004743	biological_process;;biological_process;;biological_process;;cellular_component;;cellular_component;;molecular_function;;molecular_function;;molecular_function;;molecular_function;;molecular_function;;molecular_function;;	BP:phosphorylation;;BP:seed maturation;;BP:glycolytic process;;CC:chloroplast stroma;;CC:chloroplast;;MF:potassium ion binding;;MF:kinase activity;;MF:magnesium ion binding;;MF:catalytic activity;;MF:transferase activity;;MF:pyruvate kinase activity;;	K00873	PK, pyk	map00010;;map05165;;map00230;;map00620	Glycolysis / Gluconeogenesis;;Human papillomavirus infection;;Purine metabolism;;Pyruvate metabolism	COG0469	G:Carbohydrate transport and metabolism	AES94410.1	pyruvate kinase family protein [Medicago truncatula]	sp|Q40546|KPYG_TOBAC;;	Pyruvate kinase isozyme G, chloroplastic OS=Nicotiana tabacum OX=4097 PE=2 SV=1;;	PF00224.21;;PF02887.16;;PF03328.14	PK;;PK_C;;HpcH_HpaI	Pyruvate kinase, barrel domain;;Pyruvate kinase, alpha/beta domain;;HpcH/HpaI aldolase/citrate lyase family							6	GO:0010363	BP	regulation of plant-type hypersensitive response	6/252	45/44558	2.08747e-07	4.46074e-05
MTR_4g098620		TLD protein	GO:0015743;;GO:0016021;;GO:0009507;;GO:0009705	biological_process;;cellular_component;;cellular_component;;cellular_component;;	BP:malate transport;;CC:integral component of membrane;;CC:chloroplast;;CC:plant-type vacuole membrane;;	------	------	------	------	ENOG410XR8V;;ENOG4111WX6	S:Function unknown;;	XP_003608632.1	uncharacterized protein LOC11410461 [Medicago truncatula]	------	------	PF07534.16	TLD	TLD							5	GO:0043572	BP	plastid fission	5/252	24/44558	2.16468e-07	4.46074e-05
MTR_4g075040		photosystem II stability/assembly factor HCF136	GO:0010304;;GO:0009637;;GO:0010218;;GO:0042744;;GO:0010114;;GO:0010027;;GO:0035304;;GO:0042793;;GO:0009535;;GO:0009941;;GO:0009533;;GO:0031977;;GO:0005515	biological_process;;biological_process;;biological_process;;biological_process;;biological_process;;biological_process;;biological_process;;biological_process;;cellular_component;;cellular_component;;cellular_component;;cellular_component;;molecular_function;;	BP:PSII associated light-harvesting complex II catabolic process;;BP:response to blue light;;BP:response to far red light;;BP:hydrogen peroxide catabolic process;;BP:response to red light;;BP:thylakoid membrane organization;;BP:regulation of protein dephosphorylation;;BP:transcription from plastid promoter;;CC:chloroplast thylakoid membrane;;CC:chloroplast envelope;;CC:chloroplast stromal thylako…	------	------	------	------	COG4447	S:Function unknown	XP_003607248.1	photosystem II stability/assembly factor HCF136, chloroplastic [Medicago truncatula]	sp|O82660|P2SAF_ARATH;;	Photosystem II stability/assembly factor HCF136, chloroplastic OS=Arabidopsis thaliana OX=3702 GN=HCF136 PE=1 SV=1;;	PF14870.6;;PF15902.5	PSII_BNR;;Sortilin-Vps10	Photosynthesis system II assembly factor YCF48;;Sortilin, neurotensin receptor 3,							5	GO:0010020	BP	chloroplast fission	5/252	24/44558	2.16468e-07	4.46074e-05
MTR_8g094600		NAD-dependent aldehyde dehydrogenase family protein	GO:0009737;;GO:0009414;;GO:0055114;;GO:0006081;;GO:0009941;;GO:0009507;;GO:0004028;;GO:0004029;;GO:0016620;;GO:0016491;;GO:0033721	biological_process;;biological_process;;biological_process;;biological_process;;cellular_component;;cellular_component;;molecular_function;;molecular_function;;molecular_function;;molecular_function;;molecular_function;;	BP:response to abscisic acid;;BP:response to water deprivation;;BP:oxidation-reduction process;;BP:cellular aldehyde metabolic process;;CC:chloroplast envelope;;CC:chloroplast;;MF:3-chloroallyl aldehyde dehydrogenase activity;;MF:aldehyde dehydrogenas;;MF:oxidoreductase activity, acting on the aldehyde or oxo group of donors, NAD or NADP as acceptor;;MF:oxidoreductase activity;;MF:aldehyde dehydr…	K00128	ALDH	map00310;;map00280;;map00330;;map00903;;map00053;;map00380;;map00010;;map00620;;map00071;;map00340;;map00561;;map00410	Lysine degradation;;Valine, leucine and isoleucine degradation;;Arginine and proline metabolism;;Limonene and pinene degradation;;Ascorbate and aldarate metabolism;;Tryptophan metabolism;;Glycolysis / Gluconeogenesis;;Pyruvate metabolism;;Fatty acid degradation;;Histidine metabolism;;Glycerolipid metabolism;;beta-Alanine metabolism	COG1012	O:Posttranslational modification, protein turnover, chaperones	XP_003630349.2	aldehyde dehydrogenase family 3 member H1 isoform X1 [Medicago truncatula]	sp|Q8W033|AL3I1_ARATH;;	Aldehyde dehydrogenase family 3 member I1, chloroplastic OS=Arabidopsis thaliana OX=3702 GN=ALDH3I1 PE=1 SV=2;;	PF00171.22	Aldedh	Aldehyde dehydrogenase family							32	GO:0009668	BP	plastid membrane organization	32/252	110/44558	2.3339e-07	4.46074e-05
MTR_1g088980		DegP protease	GO:0010206;;GO:0009658;;GO:0030163;;GO:0006508;;GO:0009535;;GO:0009533;;GO:0009941;;GO:0009570;;GO:0009507;;GO:0004252;;GO:0005515;;GO:0008233	biological_process;;biological_process;;biological_process;;biological_process;;cellular_component;;cellular_component;;cellular_component;;cellular_component;;cellular_component;;molecular_function;;molecular_function;;molecular_function;;	BP:photosystem II repair;;BP:chloroplast organization;;BP:protein catabolic process;;BP:proteolysis;;CC:chloroplast thylakoid membrane;;CC:chloroplast stromal thylakoid;;CC:chloroplast envelope;;CC:chloroplast stroma;;CC:chloroplast;;MF:serine-type endopeptidase activity;;MF:protein binding;;MF:peptidase activity;;	------	------	------	------	COG0265	S:Function unknown	XP_013469226.1	protease Do-like 2, chloroplastic [Medicago truncatula]	sp|O82261|DEGP2_ARATH;;	Protease Do-like 2, chloroplastic OS=Arabidopsis thaliana OX=3702 GN=DEGP2 PE=1 SV=2;;	PF17815.1;;PF13365.6;;PF00089.26;;PF13180.6	PDZ_3;;Trypsin_2;;Trypsin;;PDZ_2	PDZ domain;;Trypsin-like peptidase domain;;Trypsin;;PDZ domain							13	GO:0019252	BP	starch biosynthetic process	13/252	75/44558	2.43544e-07	4.46074e-05
MTR_7g034345		uroporphyrinogen-III C-methyltransferase	GO:0019354;;GO:0032259;;GO:0055114;;GO:0009507;;GO:0043115;;GO:0016740;;GO:0008168;;GO:0004851	biological_process;;biological_process;;biological_process;;cellular_component;;molecular_function;;molecular_function;;molecular_function;;molecular_function;;	BP:siroheme biosynthetic process;;BP:methylation;;BP:oxidation-reduction process;;CC:chloroplast;;MF:precorrin-2 dehydrogenase activity;;MF:transferase activity;;MF:methyltransferase activity;;MF:uroporphyrin-III C-methyltransferase activity;;	------	------	------	------	COG0007	H:Coenzyme transport and metabolism	XP_013448183.1	uncharacterized protein LOC25497997 [Medicago truncatula]	sp|Q02NA3|CYSG_PSEAB;;	Siroheme synthase OS=Pseudomonas aeruginosa;;	PF00590.20	TP_methylase	Tetrapyrrole							16	GO:0031984	CC	organelle subcompartment	16/252	306/44558	2.15146e-07	4.46074e-05
MTR_4g005390		plastid lipid-associated protein	GO:0010287;;GO:0009507	cellular_component;;cellular_component;;	CC:plastoglobule;;CC:chloroplast;;	------	------	------	------	ENOG4111FN4	S:Function unknown	XP_013454493.1	probable plastid-lipid-associated protein 10, chloroplastic [Medicago truncatula]	sp|Q8W4F1|PAP10_ARATH;;	Probable plastid-lipid-associated protein 10, chloroplastic OS=Arabidopsis thaliana OX=3702 GN=PAP10 PE=1 SV=1;;	PF04755.12	PAP_fibrillin	PAP_fibrillin							62	GO:0042651	CC	thylakoid membrane	62/252	435/44558	2.33921e-07	4.46074e-05
MTR_7g080250		thioredoxin	GO:0045454;;GO:0006662;;GO:0055114;;GO:0005623;;GO:0009507;;GO:0016656;;GO:0016491;;GO:0015035	biological_process;;biological_process;;biological_process;;cellular_component;;cellular_component;;molecular_function;;molecular_function;;molecular_function;;	BP:cell redox homeostasis;;BP:glycerol ether metabolic process;;BP:oxidation-reduction process;;CC:cell;;CC:chloroplast;;MF:monodehydroascorbate reductas;;MF:oxidoreductase activity;;MF:protein disulfide oxidoreductase activity;;	K03671	trxA	------	------	COG0526	O:Posttranslational modification, protein turnover, chaperones	XP_003624192.2	thioredoxin F-type, chloroplastic [Medicago truncatula]	sp|P29450|TRXF_PEA;;	Thioredoxin F-type, chloroplastic OS=Pisum sativum OX=3888 PE=2 SV=1;;	PF00085.20;;PF13905.6;;PF13098.6	Thioredoxin;;Thioredoxin_8;;Thioredoxin_2	Thioredoxin;;Thioredoxin-like;;Thioredoxin-like domain							62	GO:0034357	CC	photosynthetic membrane	62/252	435/44558	2.33921e-07	4.46074e-05
MTR_2g036690		nitrogen fixation protein NifU	GO:0097428;;GO:0048564;;GO:0016226;;GO:0009570;;GO:0009507;;GO:0051536;;GO:0005506;;GO:0051539	biological_process;;biological_process;;biological_process;;cellular_component;;cellular_component;;molecular_function;;molecular_function;;molecular_function;;	BP:protein maturation by iron-sulfur cluster transfer;;BP:photosystem I assembly;;BP:iron-sulfur cluster assembly;;CC:chloroplast stroma;;CC:chloroplast;;MF:iron-sulfur cluster binding;;MF:iron ion binding;;MF:4 iron, 4 sulfur cluster binding;;	------	------	------	------	COG0694	K:Transcription	AES65208.1	nitrogen fixation protein NifU [Medicago truncatula]	sp|Q84RQ7|NIFU3_ARATH;;	NifU-like protein 3, chloroplastic OS=Arabidopsis thaliana OX=3702 GN=NIFU3 PE=2 SV=1;;	PF01106.17;;PF01968.18	NifU;;Hydantoinase_A	NifU-like domain;;Hydantoinase/oxoprolinase							15	GO:0031976	CC	plastid thylakoid	15/252	75/44558	2.43544e-07	4.46074e-05
MTR_1g090867		tyrosine phosphatase	GO:0007623;;GO:0016311;;GO:0006470;;GO:0005982;;GO:0005983;;GO:0046838;;GO:0009570;;GO:0009507;;GO:0019203;;GO:0008138;;GO:0030247;;GO:2001066;;GO:2001070;;GO:0016791	biological_process;;biological_process;;biological_process;;biological_process;;biological_process;;biological_process;;cellular_component;;cellular_component;;molecular_function;;molecular_function;;molecular_function;;molecular_function;;molecular_function;;molecular_function;;	BP:circadian rhythm;;BP:dephosphorylation;;BP:protein dephosphorylation;;BP:starch metabolic process;;BP:starch catabolic process;;BP:phosphorylated carbohydrate dephosphorylation;;CC:chloroplast stroma;;CC:chloroplast;;MF:carbohydrate phosphatase activity;;MF:protein tyrosine/serine/threonine phosphatase activity;;MF:polysaccharide binding;;MF:amylopectin binding;;MF:starch binding;;MF:phosphata…	------	------	------	------	COG2453	S:Function unknown	XP_013469316.1	phosphoglucan phosphatase DSP4, amyloplastic [Medicago truncatula]	sp|G4LTX4|DSP4_CASSA;;	Phosphoglucan phosphatase DSP4, amyloplastic OS=Castanea sativa OX=21020 GN=DSP4 PE=1 SV=1;;	PF16561.5;;PF00782.20	AMPK1_CBM;;DSPc	Glycogen recognition site of AMP-activated protein kinase;;Dual specificity phosphatase, catalytic domain							15	GO:0009534	CC	chloroplast thylakoid	15/252	75/44558	2.43544e-07	4.46074e-05
MTR_1g102780		early light-induced-like protein	GO:0031969;;GO:0016021;;GO:0016020	cellular_component;;cellular_component;;cellular_component;;	CC:chloroplast membrane;;CC:integral component of membrane;;CC:membrane;;	------	------	------	------	ENOG410Y0RG	S:Function unknown	XP_013469747.1	early light-induced protein, chloroplastic [Medicago truncatula]	sp|P11432|ELI_PEA;;	Early light-induced protein, chloroplastic OS=Pisum sativum OX=3888 PE=2 SV=1;;	PF00504.21	Chloroa_b-bind	Chlorophyll A-B binding protein							9	GO:0009654	CC	photosystem II oxygen evolving complex	9/252	25/44558	2.69337e-07	4.83645e-05
MTR_5g026910		transmembrane protein, putative	GO:0010363;;GO:0009816;;GO:0006612;;GO:0009867;;GO:0009863;;GO:0016020;;GO:0016021;;GO:0009507	biological_process;;biological_process;;biological_process;;biological_process;;biological_process;;cellular_component;;cellular_component;;cellular_component;;	BP:regulation of plant-type hypersensitive response;;BP:defense response to bacterium, incompatible interaction;;BP:protein targeting to membrane;;BP:jasmonic acid mediated signaling pathway;;BP:salicylic acid mediated signaling pathway;;CC:membrane;;CC:integral component of membrane;;CC:chloroplast;;	------	------	------	------	ENOG410XX7Q	S:Function unknown	XP_003612610.1	uncharacterized protein LOC11407099 [Medicago truncatula]	------	------	------	------	------							9	GO:0016556	BP	mRNA modification	9/252	77/44558	2.92255e-07	4.87709e-05
MTR_6g008220		ferredoxin-thioredoxin reductase catalytic chain	GO:0055114;;GO:0009941;;GO:0009570;;GO:0009507;;GO:0016491;;GO:0030385;;GO:0051539;;GO:0016730;;GO:0051536;;GO:0103012;;GO:0009055;;GO:0046872	biological_process;;cellular_component;;cellular_component;;cellular_component;;molecular_function;;molecular_function;;molecular_function;;molecular_function;;molecular_function;;molecular_function;;molecular_function;;molecular_function;;	BP:oxidation-reduction process;;CC:chloroplast envelope;;CC:chloroplast stroma;;CC:chloroplast;;MF:oxidoreductase activity;;MF:ferredoxi;;MF:4 iron, 4 sulfur cluster binding;;MF:oxidoreductase activity, acting on iron-sulfur proteins as donors;;MF:iron-sulfur cluster binding;;MF:ferredoxin-thioredoxin reductase activity;;MF:electron carrier activity;;MF:metal ion binding;;	K17892	FTRC	------	------	COG4802	C:Energy production and conversion	XP_013450890.1	ferredoxin-thioredoxin reductase catalytic chain, chloroplastic [Medicago truncatula]	sp|O49856|FTRC_SOYBN;;	Ferredoxin-thioredoxin reductase catalytic chain, chloroplastic OS=Glycine max OX=3847 GN=FTRC PE=2 SV=1;;	PF02943.15	FeThRed_B	Ferredoxin thioredoxin reductase catalytic beta chain							11	GO:0009790	BP	embryo development	11/252	204/44558	2.94896e-07	4.87709e-05
MTR_7g018880		nuclear transport factor 2 (NTF2) family protein	GO:0009535;;GO:0003755	cellular_component;;molecular_function;;	CC:chloroplast thylakoid membrane;;MF:peptidyl-prolyl cis-trans isomerase activity;;	------	------	------	------	ENOG4111ZTB	S:Function unknown	XP_013447749.1	uncharacterized protein LOC25497671 [Medicago truncatula]	------	------	PF02136.20;;PF12680.7;;PF07366.12	NTF2;;SnoaL_2;;SnoaL	Nuclear transport factor 2;;SnoaL-like domain;;SnoaL-like polyketide cyclase							11	GO:0009793	BP	embryo development ending in seed dormancy	11/252	204/44558	2.94896e-07	4.87709e-05
MTR_1g072170		ribosome recycling factor	GO:0009817;;GO:0009658;;GO:0009793;;GO:0042742;;GO:0010027;;GO:0032544;;GO:0019408;;GO:0006412;;GO:0009579;;GO:0009570;;GO:0009507;;GO:0005507	biological_process;;biological_process;;biological_process;;biological_process;;biological_process;;biological_process;;biological_process;;biological_process;;cellular_component;;cellular_component;;cellular_component;;molecular_function;;	BP:defense response to fungus, incompatible interaction;;BP:chloroplast organization;;BP:embryo development ending in seed dormancy;;BP:defense response to bacterium;;BP:thylakoid membrane organization;;BP:plastid translation;;BP:dolichol biosynthetic process;;BP:translation;;CC:thylakoid;;CC:chloroplast stroma;;CC:chloroplast;;MF:copper ion binding;;	K02838	frr, MRRF, RRF	------	------	COG0233	S:Function unknown	XP_003590639.1	ribosome-recycling factor, chloroplastic [Medicago truncatula]	sp|P37706|RRFC_DAUCA;;	Ribosome-recycling factor, chloroplastic;;	PF01765.19;;PF01335.21	RRF;;DED	Ribosome recycling factor;;Death effector domain							19	GO:0044262	BP	cellular carbohydrate metabolic process	19/252	665/44558	3.11567e-07	4.87709e-05
MTR_3g031360		protein phosphatase 2C family protein	GO:0071482;;GO:0035970;;GO:0010027;;GO:0046777;;GO:0009570;;GO:0016787;;GO:0003824	biological_process;;biological_process;;biological_process;;biological_process;;cellular_component;;molecular_function;;molecular_function;;	BP:cellular response to light stimulus;;BP:peptidyl-threonine dephosphorylation;;BP:thylakoid membrane organization;;BP:protein autophosphorylation;;CC:chloroplast stroma;;MF:hydrolase activity;;MF:catalytic activity;;	K17508	PTC7, PPTC7	------	------	COG0631	O:Posttranslational modification, protein turnover, chaperones	XP_003599301.1	probable protein phosphatase 2C 26 [Medicago truncatula]	sp|O64730|P2C26_ARATH;;	Probable protein phosphatase 2C 26 OS=Arabidopsis thaliana OX=3702 GN=At2g30170 PE=2 SV=2;;	PF07228.12;;PF00481.21;;PF13672.6	SpoIIE;;PP2C;;PP2C_2	Stage II sporulation protein E;;Protein phosphatase 2C;;Protein phosphatase 2C							12	GO:0008652	BP	cellular amino acid biosynthetic process	12/252	259/44558	3.15429e-07	4.87709e-05
MTR_1g061850		FKBP-type peptidyl-prolyl cis-trans isomerase	GO:0000413;;GO:0042631;;GO:0009535;;GO:0009543;;GO:0016853;;GO:0003755	biological_process;;biological_process;;cellular_component;;cellular_component;;molecular_function;;molecular_function;;	BP:protein peptidyl-prolyl isomerization;;BP:cellular response to water deprivation;;CC:chloroplast thylakoid membrane;;CC:chloroplast thylakoid lumen;;MF:isomerase activity;;MF:peptidyl-prolyl cis-trans isomerase activity;;	------	------	------	------	COG0545	S:Function unknown	XP_003590415.2	peptidyl-prolyl cis-trans isomerase FKBP16-4, chloroplastic [Medicago truncatula]	sp|Q9SR70|FK164_ARATH;;	Peptidyl-prolyl cis-trans isomerase FKBP16-4, chloroplastic OS=Arabidopsis thaliana OX=3702 GN=FKBP16-4 PE=1 SV=1;;	PF00254.28	FKBP_C	FKBP-type peptidyl-prolyl cis-trans isomerase							13	GO:0031399	BP	regulation of protein modification process	13/252	259/44558	3.15429e-07	4.87709e-05
MTR_5g098780		light-harvesting complex I chlorophyll A/B-binding protein	GO:0018298;;GO:0015979;;GO:0009765;;GO:0009535;;GO:0009579;;GO:0009536;;GO:0009522;;GO:0009523;;GO:0016021;;GO:0016020;;GO:0009507;;GO:0016168;;GO:0046872	biological_process;;biological_process;;biological_process;;cellular_component;;cellular_component;;cellular_component;;cellular_component;;cellular_component;;cellular_component;;cellular_component;;cellular_component;;molecular_function;;molecular_function;;	BP:protein-chromophore linkage;;BP:photosynthesis;;BP:photosynthesis, light harvesting;;CC:chloroplast thylakoid membrane;;CC:thylakoid;;CC:plastid;;CC:photosystem I;;CC:photosystem II;;CC:integral component of membrane;;CC:membrane;;CC:chloroplast;;MF:chlorophyll binding;;MF:metal ion binding;;	K08909	LHCA3	map00196	Photosynthesis - antenna proteins	ENOG410ZM8E	S:Function unknown	AET01042.2	light-harvesting complex I chlorophyll A/B-binding protein [Medicago truncatula]	sp|Q32904|CB23_PEA;;	Chlorophyll a-b binding protein 3, chloroplastic OS=Pisum sativum OX=3888 GN=lhca3 PE=1 SV=1;;	PF00504.21	Chloroa_b-bind	Chlorophyll A-B binding protein							18	GO:0006790	BP	sulfur compound metabolic process	18/252	380/44558	3.19117e-07	4.87709e-05
MTR_4g133450		WEB family plant protein	GO:0009904;;GO:0009903;;GO:0005829	biological_process;;biological_process;;cellular_component;;	BP:chloroplast accumulation movement;;BP:chloroplast avoidance movement;;CC:cytosol;;	------	------	------	------	ENOG410ZHIN	S:Function unknown	AES92747.1	WEB family plant protein [Medicago truncatula]	sp|Q9FWW5|Y1215_ARATH;;	WEB family protein At1g12150 OS=Arabidopsis thaliana OX=3702 GN=At1g12150 PE=2 SV=1;;	PF05701.11	WEMBL	Weak chloroplast movement under blue light							9	GO:0000097	BP	sulfur amino acid biosynthetic process	9/252	78/44558	3.1953e-07	4.87709e-05
MTR_1g085550		polyketide cyclase/dehydrase and lipid transporter	GO:0009507	cellular_component;;	CC:chloroplast;;	------	------	------	------	ENOG41123VD	S:Function unknown	XP_013469122.1	uncharacterized protein LOC25484725 isoform X1 [Medicago truncatula]	------	------	PF03364.20	Polyketide_cyc	Polyketide cyclase / dehydrase and lipid transport							22	GO:0031969	CC	chloroplast membrane	22/252	155/44558	2.8119e-07	4.87709e-05
MTR_1g085560		peptidyl-prolyl cis-trans isomerase	GO:0000413;;GO:0006457;;GO:0009570;;GO:0016853;;GO:0003755	biological_process;;biological_process;;cellular_component;;molecular_function;;molecular_function;;	BP:protein peptidyl-prolyl isomerization;;BP:protein folding;;CC:chloroplast stroma;;MF:isomerase activity;;MF:peptidyl-prolyl cis-trans isomerase activity;;	K03768	PPIB, ppiB	------	------	ENOG410Z0G4	O:Posttranslational modification, protein turnover, chaperones	XP_013469123.1	peptidyl-prolyl cis-trans isomerase, chloroplastic [Medicago truncatula]	sp|Q41651|CYPB_VICFA;;	Peptidyl-prolyl cis-trans isomerase, chloroplastic OS=Vicia faba OX=3906 PE=1 SV=1;;	PF00160.21	Pro_isomerase	Cyclophilin type peptidyl-prolyl cis-trans isomerase/CLD							13	GO:0019220	BP	regulation of phosphate metabolic process	13/252	207/44558	3.37352e-07	4.90392e-05
MTR_2g006290		2Fe-2S ferredoxin superfamily protein	GO:0022900;;GO:0055114;;GO:0009536;;GO:0009507;;GO:0051536;;GO:0051537;;GO:0009055;;GO:0046872	biological_process;;biological_process;;cellular_component;;cellular_component;;molecular_function;;molecular_function;;molecular_function;;molecular_function;;	BP:electron transport chain;;BP:oxidation-reduction process;;CC:plastid;;CC:chloroplast;;MF:iron-sulfur cluster binding;;MF:2 iron, 2 sulfur cluster binding;;MF:electron carrier activity;;MF:metal ion binding;;	K02639	petF	map00195	Photosynthesis	COG0633	C:Energy production and conversion	XP_003592975.1	ferredoxin [Medicago truncatula]	sp|P09911|FER1_PEA;;	Ferredoxin-1, chloroplastic OS=Pisum sativum OX=3888 GN=PETF PE=1 SV=2;;	PF00111.27	Fer2	2Fe-2S iron-sulfur cluster binding domain							13	GO:0051174	BP	regulation of phosphorus metabolic process	13/252	207/44558	3.37352e-07	4.90392e-05
MTR_4g007910		hypothetical protein	GO:0048046;;GO:0009941;;GO:0009507;;GO:0009570	cellular_component;;cellular_component;;cellular_component;;cellular_component;;	CC:apoplast;;CC:chloroplast envelope;;CC:chloroplast;;CC:chloroplast stroma;;	------	------	------	------	ENOG410Y5KQ	S:Function unknown	XP_013454560.1	uncharacterized protein LOC25491224 [Medicago truncatula]	------	------	------	------	------							20	GO:0005739	CC	mitochondrion	20/252	747/44558	3.28812e-07	4.90392e-05
MTR_4g130300		50S ribosomal protein L35	GO:0006412;;GO:0005840;;GO:0005622;;GO:0009507;;GO:0003735	biological_process;;cellular_component;;cellular_component;;cellular_component;;molecular_function;;	BP:translation;;CC:ribosome;;CC:intracellular;;CC:chloroplast;;MF:structural constituent of ribosome;;	K02916	RP-L35, MRPL35, rpmI	map03010	Ribosome	COG0291	J:Translation, ribosomal structure and biogenesis	XP_003610263.1	50S ribosomal protein L35, chloroplastic [Medicago truncatula]	sp|P23326|RK35_SPIOL;;	50S ribosomal protein L35, chloroplastic OS=Spinacia oleracea OX=3562 GN=RPL35 PE=1 SV=1;;	PF01632.19	Ribosomal_L35p	Ribosomal protein L35							13	GO:0033692	BP	cellular polysaccharide biosynthetic process	13/252	262/44558	3.53634e-07	4.98243e-05
MTR_1g112280		protein accumulation AND replication OFs protein	GO:0010020;;GO:0009570;;GO:0009707;;GO:0035452;;GO:0003924;;GO:0043621	biological_process;;cellular_component;;cellular_component;;cellular_component;;molecular_function;;molecular_function;;	BP:chloroplast fission;;CC:chloroplast stroma;;CC:chloroplast outer membrane;;CC:extrinsic component of plastid membrane;;MF:GTPase activity;;MF:protein self-association;;	------	------	------	------	COG4642	S:Function unknown	XP_013470293.1	protein ACCUMULATION AND REPLICATION OF CHLOROPLASTS 3 isoform X1 [Medicago truncatula]	sp|Q6F6B5|ARC3_ARATH;;	Protein ACCUMULATION AND REPLICATION OF CHLOROPLASTS 3 OS=Arabidopsis thaliana OX=3702 GN=ARC3 PE=1 SV=2;;	PF02493.20	MORN	MORN repeat							7	GO:0019867	CC	outer membrane	7/252	79/44558	3.48915e-07	4.98243e-05
MTR_5g036660		DEAD-box ATP-dependent RNA helicase ISE2	GO:0010497;;GO:0009793;;GO:0016556;;GO:0016441;;GO:0010494;;GO:0009570;;GO:0016787;;GO:0004386;;GO:0003676;;GO:0005524	biological_process;;biological_process;;biological_process;;biological_process;;cellular_component;;cellular_component;;molecular_function;;molecular_function;;molecular_function;;molecular_function;;	BP:plasmodesmata-mediated intercellular transport;;BP:embryo development ending in seed dormancy;;BP:mRNA modification;;BP:posttranscriptional gene silencing;;CC:cytoplasmic stress granule;;CC:chloroplast stroma;;MF:hydrolase activity;;MF:helicase activity;;MF:nucleic acid binding;;MF:ATP binding;;	------	------	------	------	COG4581	L:Replication, recombination and repair	XP_003613437.2	DExH-box ATP-dependent RNA helicase DExH15 chloroplastic [Medicago truncatula]	sp|B9DFG3|ISE2_ARATH;;	DExH-box ATP-dependent RNA helicase DExH15 chloroplastic OS=Arabidopsis thaliana OX=3702 GN=ISE2 PE=1 SV=2;;	PF08148.12;;PF00270.29;;PF04851.15;;PF00271.31;;PF13401.6	DSHCT;;DEAD;;ResIII;;Helicase_C;;AAA_22	DSHCT;;DEAD/DEAH box helicase;;Type III restriction enzyme, res subunit;;Helicase conserved C-terminal domain;;AAA domain							23	GO:0051186	BP	cofactor metabolic process	23/252	672/44558	3.60239e-07	4.99859e-05
MTR_4g071230		xylulose kinase-like protein	GO:0005975;;GO:0016310;;GO:0005737;;GO:0009536;;GO:0009507;;GO:0019150;;GO:0016773;;GO:0016301;;GO:0005524	biological_process;;biological_process;;cellular_component;;cellular_component;;cellular_component;;molecular_function;;molecular_function;;molecular_function;;molecular_function;;	BP:carbohydrate metabolic process;;BP:phosphorylation;;CC:cytoplasm;;CC:plastid;;CC:chloroplast;;MF:D-ribulokinase activity;;MF:phosphotransferase activity, alcohol group as acceptor;;MF:kinase activity;;MF:ATP binding;;	------	------	------	------	COG1070	G:Carbohydrate transport and metabolism	XP_003607016.2	D-ribulose kinase [Medicago truncatula]	sp|Q8L794|XK1_ARATH;;	D-ribulose kinase OS=Arabidopsis thaliana OX=3702 GN=XK1 PE=1 SV=1;;	PF00370.21;;PF02782.16	FGGY_N;;FGGY_C	FGGY family of carbohydrate kinases, N-terminal domain;;FGGY family of carbohydrate kinases, C-terminal domain							14	GO:0034637	BP	cellular carbohydrate biosynthetic process	14/252	322/44558	3.70342e-07	5.06208e-05
MTR_2g033020		30S ribosomal protein S1	GO:0009735;;GO:0010027;;GO:0009579;;GO:0005840;;GO:0009570;;GO:0016020;;GO:0009507;;GO:0003676;;GO:0003729	biological_process;;biological_process;;cellular_component;;cellular_component;;cellular_component;;cellular_component;;cellular_component;;molecular_function;;molecular_function;;	BP:response to cytokinin;;BP:thylakoid membrane organization;;CC:thylakoid;;CC:ribosome;;CC:chloroplast stroma;;CC:membrane;;CC:chloroplast;;MF:nucleic acid binding;;MF:mRNA binding;;	K02945	RP-S1, rpsA	map03010	Ribosome	COG0539	T:Signal transduction mechanisms	XP_003594656.2	30S ribosomal protein S1, chloroplastic [Medicago truncatula]	sp|P29344|RR1_SPIOL;;	30S ribosomal protein S1, chloroplastic OS=Spinacia oleracea OX=3562 GN=RPS1 PE=1 SV=1;;	PF00575.23	S1	S1 RNA binding domain							9	GO:0006779	BP	porphyrin-containing compound biosynthetic process	9/252	50/44558	3.97742e-07	5.27901e-05
MTR_1g083600		TPR repeat protein	GO:0009570;;GO:0005515	cellular_component;;molecular_function;;	CC:chloroplast stroma;;MF:protein binding;;	------	------	------	------	ENOG4111H5M	S:Function unknown	XP_003591176.1	uncharacterized protein LOC11426423 [Medicago truncatula]	------	------	PF07719.17	TPR_2	Tetratricopeptide repeat							7	GO:0000023	BP	maltose metabolic process	7/252	50/44558	3.97742e-07	5.27901e-05
MTR_1g076310		30S ribosomal S16-like protein	GO:0009793;;GO:0006412;;GO:0009941;;GO:0009536;;GO:0005840;;GO:0005622;;GO:0009507;;GO:0003735;;GO:0019904	biological_process;;biological_process;;cellular_component;;cellular_component;;cellular_component;;cellular_component;;cellular_component;;molecular_function;;molecular_function;;	BP:embryo development ending in seed dormancy;;BP:translation;;CC:chloroplast envelope;;CC:plastid;;CC:ribosome;;CC:intracellular;;CC:chloroplast;;MF:structural constituent of ribosome;;MF:protein domain specific binding;;	K02959	RP-S16, MRPS16, rpsP	map03010	Ribosome	COG0228	J:Translation, ribosomal structure and biogenesis	XP_013468748.1	30S ribosomal protein S16-1, chloroplastic [Medicago truncatula]	sp|O65686|RS16A_ARATH;;	30S ribosomal protein S16-1, chloroplastic OS=Arabidopsis thaliana OX=3702 GN=RPS16-1 PE=2 SV=1;;	PF00886.19	Ribosomal_S16	Ribosomal protein S16							5	GO:0009765	BP	photosynthesis, light harvesting	5/252	27/44558	4.05489e-07	5.30495e-05
MTR_3g449930		oxygen-evolving enhancer protein 2-1	GO:0015979;;GO:0009535;;GO:0009523;;GO:0019898;;GO:0009654;;GO:0005509	biological_process;;cellular_component;;cellular_component;;cellular_component;;cellular_component;;molecular_function;;	BP:photosynthesis;;CC:chloroplast thylakoid membrane;;CC:photosystem II;;CC:extrinsic component of membrane;;CC:photosystem II oxygen evolving complex;;MF:calcium ion binding;;	K02717	psbP	map00195	Photosynthesis	ENOG4110ARY	S:Function unknown	XP_013459618.1	oxygen-evolving enhancer protein 2, chloroplastic isoform X1 [Medicago truncatula]	sp|P16059|PSBP_PEA;;	Oxygen-evolving enhancer protein 2, chloroplastic OS=Pisum sativum OX=3888 GN=PSBP PE=1 SV=1;;	PF01789.16	PsbP	PsbP							17	GO:0046394	BP	carboxylic acid biosynthetic process	17/252	602/44558	4.19083e-07	5.34218e-05
MTR_5g011220		PGR5-like protein 1A	GO:0009773;;GO:0009535;;GO:0016021;;GO:0016020;;GO:0016730	biological_process;;cellular_component;;cellular_component;;cellular_component;;molecular_function;;	BP:photosynthetic electron transport in photosystem I;;CC:chloroplast thylakoid membrane;;CC:integral component of membrane;;CC:membrane;;MF:oxidoreductase activity, acting on iron-sulfur proteins as donors;;	------	------	------	------	ENOG4110C1Q	S:Function unknown	XP_003611188.2	PGR5-like protein 1A, chloroplastic [Medicago truncatula]	sp|Q8H112|PGL1A_ARATH;;	PGR5-like protein 1A, chloroplastic OS=Arabidopsis thaliana OX=3702 GN=PGRL1A PE=1 SV=1;;	------	------	------							17	GO:0016053	BP	organic acid biosynthetic process	17/252	603/44558	4.28359e-07	5.34218e-05
MTR_3g435460		light-harvesting complex I chlorophyll A/B-binding protein	GO:0018298;;GO:0015979;;GO:0009765;;GO:0009535;;GO:0009579;;GO:0009536;;GO:0009522;;GO:0009523;;GO:0016021;;GO:0016020;;GO:0009507;;GO:0016168;;GO:0046872	biological_process;;biological_process;;biological_process;;cellular_component;;cellular_component;;cellular_component;;cellular_component;;cellular_component;;cellular_component;;cellular_component;;cellular_component;;molecular_function;;molecular_function;;	BP:protein-chromophore linkage;;BP:photosynthesis;;BP:photosynthesis, light harvesting;;CC:chloroplast thylakoid membrane;;CC:thylakoid;;CC:plastid;;CC:photosystem I;;CC:photosystem II;;CC:integral component of membrane;;CC:membrane;;CC:chloroplast;;MF:chlorophyll binding;;MF:metal ion binding;;	K08910	LHCA4	map00196	Photosynthesis - antenna proteins	ENOG4110JH3	S:Function unknown	XP_013459282.1	chlorophyll a-b binding protein P4, chloroplastic [Medicago truncatula]	sp|Q9SQL2|CB24_PEA;;	Chlorophyll a-b binding protein P4, chloroplastic OS=Pisum sativum OX=3888 GN=lhcA-P4 PE=1 SV=1;;	PF00504.21	Chloroa_b-bind	Chlorophyll A-B binding protein							49	GO:1901566	BP	organonitrogen compound biosynthetic process	49/252	1488/44558	4.29291e-07	5.34218e-05
MTR_1g030750		quinolinate phosphoribosyltransferase, putative	GO:0009435;;GO:0034213;;GO:0019363;;GO:0005737;;GO:0009507;;GO:0004514;;GO:0003824;;GO:0016763;;GO:0016740;;GO:0016757	biological_process;;biological_process;;biological_process;;cellular_component;;cellular_component;;molecular_function;;molecular_function;;molecular_function;;molecular_function;;molecular_function;;	BP:NAD biosynthetic process;;BP:quinolinate catabolic process;;BP:pyridine nucleotide biosynthetic process;;CC:cytoplasm;;CC:chloroplast;;MF:nicotinate-nucleotide diphosphorylas;;MF:catalytic activity;;MF:transferase activity, transferring pentosyl groups;;MF:transferase activity;;MF:transferase activity, transferring glycosyl groups;;	K00767	nadC, QPRT	map00760	Nicotinate and nicotinamide metabolism	COG0157	H:Coenzyme transport and metabolism	XP_013466509.1	nicotinate-nucleotide pyrophosphorylase [carboxylating], chloroplastic [Medicago truncatula]	sp|Q9ZU32|NADC_ARATH;;	Nicotinate-nucleotide pyrophosphorylase [carboxylating], chloroplastic OS=Arabidopsis thaliana OX=3702 GN=QPT PE=2 SV=2;;	PF01729.19;;PF02749.16	QRPTase_C;;QRPTase_N	Quinolinate phosphoribosyl transferase, C-terminal domain;;Quinolinate phosphoribosyl transferase, N-terminal domain							13	GO:0009250	BP	glucan biosynthetic process	13/252	214/44558	4.57852e-07	5.34218e-05
MTR_5g098785		light-harvesting complex I chlorophyll A/B-binding protein	GO:0018298;;GO:0015979;;GO:0009765;;GO:0009535;;GO:0009579;;GO:0009536;;GO:0009522;;GO:0009523;;GO:0016021;;GO:0016020;;GO:0009507;;GO:0016168;;GO:0046872	biological_process;;biological_process;;biological_process;;cellular_component;;cellular_component;;cellular_component;;cellular_component;;cellular_component;;cellular_component;;cellular_component;;cellular_component;;molecular_function;;molecular_function;;	BP:protein-chromophore linkage;;BP:photosynthesis;;BP:photosynthesis, light harvesting;;CC:chloroplast thylakoid membrane;;CC:thylakoid;;CC:plastid;;CC:photosystem I;;CC:photosystem II;;CC:integral component of membrane;;CC:membrane;;CC:chloroplast;;MF:chlorophyll binding;;MF:metal ion binding;;	K08909	LHCA3	map00196	Photosynthesis - antenna proteins	ENOG410ZM8E	S:Function unknown	XP_013454459.1	chlorophyll a-b binding protein 3, chloroplastic [Medicago truncatula]	sp|Q32904|CB23_PEA;;	Chlorophyll a-b binding protein 3, chloroplastic OS=Pisum sativum OX=3888 GN=lhca3 PE=1 SV=1;;	PF00504.21	Chloroa_b-bind	Chlorophyll A-B binding protein							4	GO:0010206	BP	photosystem II repair	4/252	12/44558	4.77175e-07	5.34218e-05
MTR_6g009400		rRNA methyltransferase YlbH-like protein, putative	GO:0010267;;GO:0051607;;GO:0035196;;GO:0009658;;GO:0006399;;GO:0009793;;GO:0031167;;GO:0032259;;GO:0042793;;GO:0016740;;GO:0008168;;GO:0052913	biological_process;;biological_process;;biological_process;;biological_process;;biological_process;;biological_process;;biological_process;;biological_process;;biological_process;;molecular_function;;molecular_function;;molecular_function;;	BP:production of ta-siRNAs involved in RNA interference;;BP:defense response to virus;;BP:production of miRNAs involved in gene silencing by miRNA;;BP:chloroplast organization;;BP:tRNA metabolic process;;BP:embryo development ending in seed dormancy;;BP:rRNA methylation;;BP:methylation;;BP:transcription from plastid promoter;;MF:transferase activity;;MF:methyltransferase activity;;MF:16S rRN;;	------	------	------	------	COG0742	L:Replication, recombination and repair	XP_003618426.1	uncharacterized protein LOC11418738 [Medicago truncatula]	sp|O34331|YLBH_BACSU;;	Putative rRNA methyltransferase YlbH OS=Bacillus subtilis;;	PF03602.15	Cons_hypoth95	Conserved hypothetical protein 95							7	GO:0104004	BP	cellular response to environmental stimulus	7/252	83/44558	4.90247e-07	5.34218e-05
MTR_4g032670		SNARE associated family protein	GO:0016021;;GO:0016020;;GO:0009507	cellular_component;;cellular_component;;cellular_component;;	CC:integral component of membrane;;CC:membrane;;CC:chloroplast;;	------	------	------	------	COG0398	S:Function unknown	XP_003605529.1	uncharacterized protein LOC11421443 isoform X1 [Medicago truncatula]	sp|Q55909|Y305_SYNY3;;	TVP38/TMEM64 family membrane protein slr0305 OS=Synechocystis sp.;;	PF09335.11	SNARE_assoc	SNARE associated Golgi protein							7	GO:0071214	BP	cellular response to abiotic stimulus	7/252	83/44558	4.90247e-07	5.34218e-05
MTR_2g021255		glutamine synthetase domain protein	GO:0006807;;GO:0006542;;GO:0009507;;GO:0004356;;GO:0000166;;GO:0003824;;GO:0016874;;GO:0005524	biological_process;;biological_process;;cellular_component;;molecular_function;;molecular_function;;molecular_function;;molecular_function;;molecular_function;;	BP:nitrogen compound metabolic process;;BP:glutamine biosynthetic process;;CC:chloroplast;;MF:glutamate-ammonia ligase activity;;MF:nucleotide binding;;MF:catalytic activity;;MF:ligase activity;;MF:ATP binding;;	K01915	glnA, GLUL	map00630;;map00220;;map00250;;map00910;;map04217	Glyoxylate and dicarboxylate metabolism;;Arginine biosynthesis;;Alanine, aspartate and glutamate metabolism;;Nitrogen metabolism;;Necroptosis	------	------	XP_013462707.1	glutamine synthetase leaf isozyme, chloroplastic isoform X1 [Medicago truncatula]	sp|Q9XQ94|GLNA2_MEDSA;;	Glutamine synthetase leaf isozyme, chloroplastic OS=Medicago sativa OX=3879 GN=GS2 PE=2 SV=1;;	PF00120.24;;PF03951.19	Gln-synt_C;;Gln-synt_N	Glutamine synthetase, catalytic domain;;Glutamine synthetase, beta-Grasp domain							7	GO:0010218	BP	response to far red light	7/252	28/44558	4.91364e-07	5.34218e-05
MTR_8g024340		granule bound starch synthase	GO:0009250;;GO:0019252;;GO:0009501;;GO:0009507;;GO:0004373;;GO:0016740;;GO:0016757;;GO:0009011	biological_process;;biological_process;;cellular_component;;cellular_component;;molecular_function;;molecular_function;;molecular_function;;molecular_function;;	BP:glucan biosynthetic process;;BP:starch biosynthetic process;;CC:amyloplast;;CC:chloroplast;;MF:glycoge;;MF:transferase activity;;MF:transferase activity, transferring glycosyl groups;;MF:starch synthase activity;;	K13679	WAXY	map00500	Starch and sucrose metabolism	COG0297	S:Function unknown	XP_013444547.1	granule-bound starch synthase 1, chloroplastic/amyloplastic [Medicago truncatula]	sp|Q00775|SSG1_SOLTU;;	Granule-bound starch synthase 1, chloroplastic/amyloplastic OS=Solanum tuberosum OX=4113 GN=WAXY PE=1 SV=1;;	PF08323.11;;PF00534.20;;PF13692.6	Glyco_transf_5;;Glycos_transf_1;;Glyco_trans_1_4	Starch synthase catalytic domain;;Glycosyl transferases group 1;;Glycosyl transferases group 1							17	GO:0009416	BP	response to light stimulus	17/252	395/44558	4.93798e-07	5.34218e-05
MTR_8g101490		isoamylase-type starch debranching enzyme	GO:0005975;;GO:0005977;;GO:0008152;;GO:0000023;;GO:0010021;;GO:0019252;;GO:0010368;;GO:0019156;;GO:0016787;;GO:0016798;;GO:0003824;;GO:0004553	biological_process;;biological_process;;biological_process;;biological_process;;biological_process;;biological_process;;cellular_component;;molecular_function;;molecular_function;;molecular_function;;molecular_function;;molecular_function;;	BP:carbohydrate metabolic process;;BP:glycogen metabolic process;;BP:metabolic process;;BP:maltose metabolic process;;BP:amylopectin biosynthetic process;;BP:starch biosynthetic process;;CC:chloroplast isoamylase complex;;MF:isoamylase activity;;MF:hydrolase activity;;MF:hydrolase activity, acting on glycosyl bonds;;MF:catalytic activity;;MF:hydrolase activity, hydrolyzing O-glycosyl compounds;;	K01214	ISA, treX	map00500	Starch and sucrose metabolism	COG1523	S:Function unknown	XP_003630623.2	isoamylase 1, chloroplastic isoform X1 [Medicago truncatula]	sp|O04196|ISOA1_ARATH;;	Isoamylase 1, chloroplastic OS=Arabidopsis thaliana OX=3702 GN=ISA1 PE=1 SV=1;;	PF00128.24;;PF02922.18;;PF02638.15	Alpha-amylase;;CBM_48;;GHL10	Alpha amylase, catalytic domain;;Carbohydrate-binding module 48;;Glycosyl hydrolase-like 10							22	GO:0042170	CC	plastid membrane	22/252	164/44558	4.53116e-07	5.34218e-05
MTR_8g044240		chlorophyll(ide) B reductase, putative	GO:0015996;;GO:0055114;;GO:0009507;;GO:0034256;;GO:0016491	biological_process;;biological_process;;cellular_component;;molecular_function;;molecular_function;;	BP:chlorophyll catabolic process;;BP:oxidation-reduction process;;CC:chloroplast;;MF:chlorophyl;;MF:oxidoreductase activity;;	K13606	NOL, NYC1	map00860	Porphyrin and chlorophyll metabolism	COG1028	T:Signal transduction mechanisms	XP_013445197.1	chlorophyll(ide) b reductase NOL, chloroplastic [Medicago truncatula]	sp|Q84ST4|NOL_ORYSJ;;	Chlorophyl;;	PF00106.25;;PF13561.6;;PF08659.10;;PF02719.15;;PF01370.21	adh_short;;adh_short_C2;;KR;;Polysacc_synt_2;;Epimerase	short chain dehydrogenase;;Enoyl;;KR domain;;Polysaccharide biosynthesis protein;;NAD dependent epimerase/dehydratase family							145	GO:0009536	CC	plastid	145/252	1301/44558	4.72588e-07	5.34218e-05
MTR_3g073140		30S ribosomal protein S13	GO:0006354;;GO:0035304;;GO:0006412;;GO:0005840;;GO:0009941;;GO:0009570;;GO:0005739;;GO:0005622;;GO:0003735;;GO:0003723;;GO:0003676	biological_process;;biological_process;;biological_process;;cellular_component;;cellular_component;;cellular_component;;cellular_component;;cellular_component;;molecular_function;;molecular_function;;molecular_function;;	BP:DNA-templated transcription, elongation;;BP:regulation of protein dephosphorylation;;BP:translation;;CC:ribosome;;CC:chloroplast envelope;;CC:chloroplast stroma;;CC:mitochondrion;;CC:intracellular;;MF:structural constituent of ribosome;;MF:RNA binding;;MF:nucleic acid binding;;	K02952	RP-S13, rpsM	map03010	Ribosome	COG0099	C:Energy production and conversion	XP_003601110.1	30S ribosomal protein S13, chloroplastic [Medicago truncatula]	sp|P42732|RR13_ARATH;;	30S ribosomal protein S13, chloroplastic OS=Arabidopsis thaliana OX=3702 GN=RPS13 PE=2 SV=1;;	PF00416.22	Ribosomal_S13	Ribosomal protein S13/S18							165	GO:0044434	CC	chloroplast part	165/252	1114/44558	4.73104e-07	5.34218e-05
MTR_1g105970		tubulin alpha-6 chain, putative	GO:0009535;;GO:0016021;;GO:0016020	cellular_component;;cellular_component;;cellular_component;;	CC:chloroplast thylakoid membrane;;CC:integral component of membrane;;CC:membrane;;	------	------	------	------	ENOG4111ZKX	S:Function unknown	XP_013469954.1	uncharacterized protein LOC25485306 [Medicago truncatula]	------	------	------	------	------							8	GO:0010598	CC	NAD(P)H dehydrogenase complex (plastoquinone)	8/252	12/44558	4.77175e-07	5.34218e-05
MTR_2g095290		SNF1-related kinase regulatory subunit beta-2	GO:0009744;;GO:0043562;;GO:0016310;;GO:0045859;;GO:0005737;;GO:0009569;;GO:0031588;;GO:0009507;;GO:0019887;;GO:0016301;;GO:1901982;;GO:0005515	biological_process;;biological_process;;biological_process;;biological_process;;cellular_component;;cellular_component;;cellular_component;;cellular_component;;molecular_function;;molecular_function;;molecular_function;;molecular_function;;	BP:response to sucrose;;BP:cellular response to nitrogen levels;;BP:phosphorylation;;BP:regulation of protein kinase activity;;CC:cytoplasm;;CC:chloroplast starch grain;;CC:nucleotide-activated protein kinase complex;;CC:chloroplast;;MF:protein kinase regulator activity;;MF:kinase activity;;MF:maltose binding;;MF:protein binding;;	------	------	------	------	ENOG410XRB3	G:Carbohydrate transport and metabolism	XP_013465343.1	SNF1-related protein kinase regulatory subunit beta-3 [Medicago truncatula]	sp|Q9ZUU8|KINB3_ARATH;;	SNF1-related protein kinase regulatory subunit beta-3 OS=Arabidopsis thaliana OX=3702 GN=KINB3 PE=1 SV=1;;	PF04739.15	AMPKBI	5'-AMP-activated protein kinase beta subunit, interaction domain							44	GO:0031975	CC	envelope	44/252	331/44558	4.95835e-07	5.34218e-05
MTR_8g106680		plastid movement impaired protein	GO:0010027;;GO:0042793;;GO:0009902;;GO:0035304;;GO:0005623	biological_process;;biological_process;;biological_process;;biological_process;;cellular_component;;	BP:thylakoid membrane organization;;BP:transcription from plastid promoter;;BP:chloroplast relocation;;BP:regulation of protein dephosphorylation;;CC:cell;;	------	------	------	------	ENOG410Y932	S:Function unknown	AET05536.2	plastid movement impaired protein [Medicago truncatula]	sp|Q9C8E6|PMI1_ARATH;;	Protein PLASTID MOVEMENT IMPAIRED 1 OS=Arabidopsis thaliana OX=3702 GN=PMI1 PE=1 SV=1;;	PF10358.9	NT-C2	N-terminal C2 in EEIG1 and EHBP1 proteins							44	GO:0031967	CC	organelle envelope	44/252	331/44558	4.95835e-07	5.34218e-05
MTR_8g054450		50S ribosomal protein L13	GO:0009735;;GO:0006412;;GO:0009579;;GO:0009941;;GO:0005840;;GO:0009570;;GO:0009507;;GO:0003735	biological_process;;biological_process;;cellular_component;;cellular_component;;cellular_component;;cellular_component;;cellular_component;;molecular_function;;	BP:response to cytokinin;;BP:translation;;CC:thylakoid;;CC:chloroplast envelope;;CC:ribosome;;CC:chloroplast stroma;;CC:chloroplast;;MF:structural constituent of ribosome;;	K02871	RP-L13, MRPL13, rplM	map03010	Ribosome	COG0102	J:Translation, ribosomal structure and biogenesis	XP_013445358.1	50S ribosomal protein L13, chloroplastic [Medicago truncatula]	sp|Q9SYL9|RK13_ARATH;;	50S ribosomal protein L13, chloroplastic OS=Arabidopsis thaliana OX=3702 GN=RPL13 PE=2 SV=1;;	PF00572.18	Ribosomal_L13	Ribosomal protein L13							13	GO:0042440	BP	pigment metabolic process	13/252	168/44558	5.54937e-07	5.84151e-05
MTR_3g028150		thylakoid lumenal 19 kDa protein	GO:0015979;;GO:0009523;;GO:0009543;;GO:0019898;;GO:0009654;;GO:0005509	biological_process;;cellular_component;;cellular_component;;cellular_component;;cellular_component;;molecular_function;;	BP:photosynthesis;;CC:photosystem II;;CC:chloroplast thylakoid lumen;;CC:extrinsic component of membrane;;CC:photosystem II oxygen evolving complex;;MF:calcium ion binding;;	------	------	------	------	ENOG4111I6X	S:Function unknown	AFK43236.1	unknown [Medicago truncatula]	sp|P82658|TL19_ARATH;;	Thylakoid lumenal 19 kDa protein, chloroplastic OS=Arabidopsis thaliana OX=3702 GN=At3g63540 PE=1 SV=2;;	PF01789.16	PsbP	PsbP							69	GO:0009570	CC	chloroplast stroma	69/252	399/44558	5.52923e-07	5.84151e-05
MTR_1g090913		phytol kinase	GO:0016310;;GO:0010189;;GO:0031969;;GO:0016020;;GO:0016021;;GO:0009507;;GO:0016301;;GO:0016740;;GO:0010276	biological_process;;biological_process;;cellular_component;;cellular_component;;cellular_component;;cellular_component;;molecular_function;;molecular_function;;molecular_function;;	BP:phosphorylation;;BP:vitamin E biosynthetic process;;CC:chloroplast membrane;;CC:membrane;;CC:integral component of membrane;;CC:chloroplast;;MF:kinase activity;;MF:transferase activity;;MF:phytol kinase activity;;	K18678	VTE5	------	------	COG0170	O:Posttranslational modification, protein turnover, chaperones	XP_013469326.1	probable phytol kinase 1, chloroplastic [Medicago truncatula]	sp|Q2N2K1|PHYK1_SOYBN;;	Probable phytol kinase 1, chloroplastic OS=Glycine max OX=3847 PE=2 SV=1;;	------	------	------							69	GO:0009532	CC	plastid stroma	69/252	400/44558	5.68659e-07	5.91068e-05
MTR_2g040060		lycopene epsilon cyclase	GO:0016120;;GO:0016123;;GO:0016117;;GO:0006744;;GO:0010103;;GO:0055114;;GO:0031969;;GO:0016021;;GO:0045435;;GO:0016853;;GO:0016705;;GO:0016491	biological_process;;biological_process;;biological_process;;biological_process;;biological_process;;biological_process;;cellular_component;;cellular_component;;molecular_function;;molecular_function;;molecular_function;;molecular_function;;	BP:carotene biosynthetic process;;BP:xanthophyll biosynthetic process;;BP:carotenoid biosynthetic process;;BP:ubiquinone biosynthetic process;;BP:stomatal complex morphogenesis;;BP:oxidation-reduction process;;CC:chloroplast membrane;;CC:integral component of membrane;;MF:lycopene epsilon cyclase activity;;MF:isomerase activity;;MF:oxidoreductase activity, acting on paired donors, with incorporat…	K06444	lcyE, crtL2	map00906	Carotenoid biosynthesis	ENOG410XPIY	I:Lipid transport and metabolism	XP_003595243.1	lycopene epsilon cyclase, chloroplastic [Medicago truncatula]	sp|Q38932|LCYE_ARATH;;	Lycopene epsilon cyclase, chloroplastic OS=Arabidopsis thaliana OX=3702 GN=LUT2 PE=1 SV=2;;	PF05834.12;;PF07992.14	Lycopene_cycl;;Pyr_redox_2	Lycopene cyclase protein;;Pyridine nucleotide-disulphide oxidoreductase							24	GO:0031090	CC	organelle membrane	24/252	1036/44558	5.74416e-07	5.91068e-05
MTR_7g006570		FKBP-type peptidyl-prolyl cis-trans isomerase	GO:0000413;;GO:0009535;;GO:0031977;;GO:0009543;;GO:0016853;;GO:0003755	biological_process;;cellular_component;;cellular_component;;cellular_component;;molecular_function;;molecular_function;;	BP:protein peptidyl-prolyl isomerization;;CC:chloroplast thylakoid membrane;;CC:thylakoid lumen;;CC:chloroplast thylakoid lumen;;MF:isomerase activity;;MF:peptidyl-prolyl cis-trans isomerase activity;;	------	------	------	------	COG0545	G:Carbohydrate transport and metabolism	XP_003621051.1	peptidyl-prolyl cis-trans isomerase FKBP19, chloroplastic [Medicago truncatula]	sp|Q9LYR5|FKB19_ARATH;;	Peptidyl-prolyl cis-trans isomerase FKBP19, chloroplastic OS=Arabidopsis thaliana OX=3702 GN=FKBP19 PE=1 SV=1;;	PF00254.28	FKBP_C	FKBP-type peptidyl-prolyl cis-trans isomerase							17	GO:0009521	CC	photosystem	17/252	169/44558	5.83289e-07	5.93529e-05
MTR_7g006560		transaldolase family protein	GO:0033587;;GO:0005975;;GO:0006098;;GO:0046686;;GO:0009809;;GO:0005737;;GO:0009570;;GO:0005739;;GO:0004801;;GO:0003824;;GO:0016740	biological_process;;biological_process;;biological_process;;biological_process;;biological_process;;cellular_component;;cellular_component;;cellular_component;;molecular_function;;molecular_function;;molecular_function;;	BP:shikimate biosynthetic process;;BP:carbohydrate metabolic process;;BP:pentose-phosphate shunt;;BP:response to cadmium ion;;BP:lignin biosynthetic process;;CC:cytoplasm;;CC:chloroplast stroma;;CC:mitochondrion;;MF:sedoheptulose-7-phosphat;;MF:catalytic activity;;MF:transferase activity;;	K00616	E2.2.1.2, talA, talB	map00030	Pentose phosphate pathway	COG0176	G:Carbohydrate transport and metabolism	XP_003621050.1	uncharacterized protein LOC11406940 [Medicago truncatula]	sp|A8KYS5|TAL_FRASN;;	Transaldolase OS=Frankia sp.;;	PF00923.19	TAL_FSA	Transaldolase/Fructose-6-phosphate aldolase							30	GO:0009628	BP	response to abiotic stimulus	30/252	949/44558	5.92354e-07	5.9613e-05
MTR_4g115330		raffinose synthase or seed inhibition protein	GO:0080167;;GO:0009409;;GO:0006979;;GO:0009507;;GO:0009506;;GO:0047274;;GO:0003824;;GO:0016757;;GO:0003729	biological_process;;biological_process;;biological_process;;cellular_component;;cellular_component;;molecular_function;;molecular_function;;molecular_function;;molecular_function;;	BP:response to karrikin;;BP:response to cold;;BP:response to oxidative stress;;CC:chloroplast;;CC:plasmodesma;;MF:galactinol-sucrose galactosyltransferase activity;;MF:catalytic activity;;MF:transferase activity, transferring glycosyl groups;;MF:mRNA binding;;	K06617	E2.4.1.82	map00052	Galactose metabolism	ENOG410YBU9	S:Function unknown	AES91600.2	raffinose synthase or seed inhibition protein [Medicago truncatula]	sp|Q8RX87|RFS6_ARATH;;	Probable galactinol--sucrose galactosyltransferase 6 OS=Arabidopsis thaliana OX=3702 GN=RFS6 PE=2 SV=2;;	PF05691.12	Raffinose_syn	Raffinose synthase or seed imbibition protein Sip1							167	GO:0044435	CC	plastid part	167/252	1130/44558	5.99426e-07	5.96689e-05
MTR_6g086600		nucleotide-binding protein	GO:0016226;;GO:0010027;;GO:0000023;;GO:0019252;;GO:0009570;;GO:0051539;;GO:0005524	biological_process;;biological_process;;biological_process;;biological_process;;cellular_component;;molecular_function;;molecular_function;;	BP:iron-sulfur cluster assembly;;BP:thylakoid membrane organization;;BP:maltose metabolic process;;BP:starch biosynthetic process;;CC:chloroplast stroma;;MF:4 iron, 4 sulfur cluster binding;;MF:ATP binding;;	------	------	------	------	COG0489	D:Cell cycle control, cell division, chromosome partitioning	XP_003620543.2	fe-S cluster assembly factor HCF101, chloroplastic [Medicago truncatula]	sp|Q6STH5|HF101_ARATH;;	Fe-S cluster assembly factor HCF101, chloroplastic OS=Arabidopsis thaliana OX=3702 GN=HCF101 PE=1 SV=1;;	PF10609.9;;PF01883.19;;PF01656.23;;PF13614.6;;PF06155.12;;PF09140.11;;PF02374.15;;PF07015.11;;PF00142.18	ParA;;FeS_assembly_P;;CbiA;;AAA_31;;DUF971;;MipZ;;ArsA_ATPase;;VirC1;;Fer4_NifH	NUBPL iron-transfer P-loop NTPase;;Iron-sulfur cluster assembly protein;;CobQ/CobB/MinD/ParA nucleotide binding domain;;AAA domain;;Protein of unknown function;;ATPase MipZ;;Anion-transporting ATPase;;VirC1 protein;;4Fe-4S iron sulfur cluster binding proteins, NifH/frxC family							42	GO:0034645	BP	cellular macromolecule biosynthetic process	42/252	2145/44558	6.19116e-07	6.02866e-05
MTR_3g462950		thiamine biosynthesis protein ThiC	GO:0010266;;GO:0009228;;GO:0009570;;GO:0051536;;GO:0016830;;GO:0080041;;GO:0019904;;GO:0016829	biological_process;;biological_process;;cellular_component;;molecular_function;;molecular_function;;molecular_function;;molecular_function;;molecular_function;;	BP:response to vitamin B1;;BP:thiamine biosynthetic process;;CC:chloroplast stroma;;MF:iron-sulfur cluster binding;;MF:carbon-carbon lyase activity;;MF:ADP-ribose pyrophosphohydrolase activity;;MF:protein domain specific binding;;MF:lyase activity;;	K03147	thiC	map00730	Thiamine metabolism	COG0422	H:Coenzyme transport and metabolism	XP_024634968.1	phosphomethylpyrimidine synthase, chloroplastic isoform X3 [Medicago truncatula]	sp|O82392|THIC_ARATH;;	Phosphomethylpyrimidine synthase, chloroplastic OS=Arabidopsis thaliana OX=3702 GN=THIC PE=1 SV=1;;	PF01964.18;;PF13667.6	ThiC_Rad_SAM;;ThiC-associated	Radical SAM ThiC family;;ThiC-associated domain							25	GO:0044283	BP	small molecule biosynthetic process	25/252	781/44558	6.23617e-07	6.02866e-05
MTR_4g013200		thylakoid membrane phosphoprotein 14 kDa protein	GO:0009535;;GO:0009579;;GO:0016021;;GO:0016020;;GO:0009507;;GO:0004812	cellular_component;;cellular_component;;cellular_component;;cellular_component;;cellular_component;;molecular_function;;	CC:chloroplast thylakoid membrane;;CC:thylakoid;;CC:integral component of membrane;;CC:membrane;;CC:chloroplast;;MF:aminoacyl-tRNA ligase activity;;	------	------	------	------	ENOG4112195	S:Function unknown	XP_013454766.1	protein CURVATURE THYLAKOID 1C, chloroplastic [Medicago truncatula]	sp|Q9M812|CUT1C_ARATH;;	Protein CURVATURE THYLAKOID 1C, chloroplastic OS=Arabidopsis thaliana OX=3702 GN=CURT1C PE=1 SV=1;;	PF14159.6	CAAD	CAAD domains of cyanobacterial aminoacyl-tRNA synthetase							12	GO:0035304	BP	regulation of protein dephosphorylation	12/252	86/44558	6.25379e-07	6.02866e-05
MTR_3g092040		rhodanese/cell cycle control phosphatase superfamily protein	GO:0009535;;GO:0009941;;GO:0009507	cellular_component;;cellular_component;;cellular_component;;	CC:chloroplast thylakoid membrane;;CC:chloroplast envelope;;CC:chloroplast;;	------	------	------	------	ENOG4111JU1	S:Function unknown	XP_003602308.1	rhodanese-like domain-containing protein 14, chloroplastic [Medicago truncatula]	sp|Q94A65|STR14_ARATH;;	Rhodanese-like domain-containing protein 14, chloroplastic OS=Arabidopsis thaliana OX=3702 GN=At4g27700 PE=2 SV=1;;	PF00581.20	Rhodanese	Rhodanese-like domain							30	GO:0006996	BP	organelle organization	30/252	1423/44558	6.57127e-07	6.26872e-05
MTR_1g115410		photosystem II reaction center PsbP family protein	GO:0015979;;GO:0009535;;GO:0009579;;GO:0009523;;GO:0019898;;GO:0009654;;GO:0009507;;GO:0005509	biological_process;;cellular_component;;cellular_component;;cellular_component;;cellular_component;;cellular_component;;cellular_component;;molecular_function;;	BP:photosynthesis;;CC:chloroplast thylakoid membrane;;CC:thylakoid;;CC:photosystem II;;CC:extrinsic component of membrane;;CC:photosystem II oxygen evolving complex;;CC:chloroplast;;MF:calcium ion binding;;	K02717	psbP	map00195	Photosynthesis	ENOG410Y9BC	S:Function unknown	XP_013470447.1	photosynthetic NDH subunit of lumenal location 1, chloroplastic [Medicago truncatula]	sp|O80634|PNSL1_ARATH;;	Photosynthetic NDH subunit of lumenal location 1, chloroplastic OS=Arabidopsis thaliana OX=3702 GN=PNSL1 PE=1 SV=2;;	PF01789.16	PsbP	PsbP							15	GO:0044264	BP	cellular polysaccharide metabolic process	15/252	475/44558	6.68458e-07	6.31107e-05
MTR_3g118430		NAD-dependent epimerase/dehydratase family protein	GO:0009637;;GO:0010218;;GO:0010114;;GO:0055114;;GO:0009534;;GO:0033728;;GO:0050446;;GO:0016491	biological_process;;biological_process;;biological_process;;biological_process;;cellular_component;;molecular_function;;molecular_function;;molecular_function;;	BP:response to blue light;;BP:response to far red light;;BP:response to red light;;BP:oxidation-reduction process;;CC:chloroplast thylakoid;;MF:divinyl chlorophyllide a 8-vinyl-reductase activity;;MF:azobenzene reductase activity;;MF:oxidoreductase activity;;	------	------	------	------	COG0702	S:Function unknown	XP_003604095.2	uncharacterized protein ycf39 [Medicago truncatula]	sp|P48279|YCF39_CYAPA;;	Uncharacterized protein ycf39 OS=Cyanophora paradoxa OX=2762 GN=ycf39 PE=3 SV=1;;	PF05368.13;;PF13460.6;;PF01370.21;;PF01073.19;;PF16912.5	NmrA;;NAD_binding_10;;Epimerase;;3Beta_HSD;;Glu_dehyd_C	NmrA-like family;;NA;;NAD dependent epimerase/dehydratase family;;3-beta hydroxysteroid dehydrogenase/isomerase family;;Glucose dehydrogenase C-terminus							7	GO:0009637	BP	response to blue light	7/252	55/44558	7.08661e-07	6.3309e-05
MTR_7g088340		magnesium-protoporphyrin IX monomethyl ester cyclase	GO:0031408;;GO:0015995;;GO:0006636;;GO:0019216;;GO:1901401;;GO:0009658;;GO:0019344;;GO:0010027;;GO:0015979;;GO:0055114;;GO:0009535;;GO:0009706;;GO:0048529;;GO:0046872;;GO:0016491	biological_process;;biological_process;;biological_process;;biological_process;;biological_process;;biological_process;;biological_process;;biological_process;;biological_process;;biological_process;;cellular_component;;cellular_component;;molecular_function;;molecular_function;;molecular_function;;	BP:oxylipin biosynthetic process;;BP:chlorophyll biosynthetic process;;BP:unsaturated fatty acid biosynthetic process;;BP:regulation of lipid metabolic process;;BP:regulation of tetrapyrrole metabolic process;;BP:chloroplast organization;;BP:cysteine biosynthetic process;;BP:thylakoid membrane organization;;BP:photosynthesis;;BP:oxidation-reduction process;;CC:chloroplast thylakoid membrane;;CC:c…	K04035	E1.14.13.81, acsF, chlE	map00860	Porphyrin and chlorophyll metabolism	ENOG410XPVQ	H:Coenzyme transport and metabolism	XP_003624856.1	magnesium-protoporphyrin IX monomethyl ester [oxidative] cyclase, chloroplastic [Medicago truncatula]	sp|Q945B7|CRD1_EUPES;;	Magnesium-protoporphyrin IX monomethyl ester [oxidative] cyclase, chloroplastic OS=Euphorbia esula OX=3993 GN=CRD1 PE=3 SV=1;;	PF02915.17	Rubrerythrin	Rubrerythrin							22	GO:0006091	BP	generation of precursor metabolites and energy	22/252	706/44558	7.10252e-07	6.3309e-05
MTR_2g008610		light-harvesting complex I chlorophyll A/B-binding protein	GO:0018298;;GO:0015979;;GO:0035304;;GO:0010196;;GO:0019344;;GO:0009765;;GO:0009535;;GO:0009534;;GO:0009536;;GO:0009522;;GO:0009523;;GO:0009941;;GO:0016021;;GO:0016020;;GO:0010287;;GO:0009783;;GO:0009579;;GO:0009507;;GO:0016168;;GO:0019904	biological_process;;biological_process;;biological_process;;biological_process;;biological_process;;biological_process;;cellular_component;;cellular_component;;cellular_component;;cellular_component;;cellular_component;;cellular_component;;cellular_component;;cellular_component;;cellular_component;;cellular_component;;cellular_component;;cellular_component;;molecular_function;;molecular_function;;	BP:protein-chromophore linkage;;BP:photosynthesis;;BP:regulation of protein dephosphorylation;;BP:nonphotochemical quenching;;BP:cysteine biosynthetic process;;BP:photosynthesis, light harvesting;;CC:chloroplast thylakoid membrane;;CC:chloroplast thylakoid;;CC:plastid;;CC:photosystem I;;CC:photosystem II;;CC:chloroplast envelope;;CC:integral component of membrane;;CC:membrane;;CC:plastoglobule;;C…	K08917	LHCB6	map00196	Photosynthesis - antenna proteins	ENOG410ZGWX	S:Function unknown	XP_003593177.1	chlorophyll a-b binding protein CP24 10A, chloroplastic [Medicago truncatula]	sp|P27524|CB4A_SOLLC;;	Chlorophyll a-b binding protein CP24 10A, chloroplastic OS=Solanum lycopersicum OX=4081 GN=CAP10A PE=3 SV=1;;	PF00504.21	Chloroa_b-bind	Chlorophyll A-B binding protein							3	GO:0010275	BP	NAD(P)H dehydrogenase complex assembly	3/252	4/44558	7.12037e-07	6.3309e-05
MTR_2g035660		plastid transcriptionally active 14 protein	GO:0006655;;GO:0010103;;GO:0018026;;GO:0009658;;GO:0006399;;GO:0009416;;GO:0032259;;GO:0010027;;GO:0045036;;GO:0042793;;GO:0009534;;GO:0000427;;GO:0009508;;GO:0009507;;GO:0042644;;GO:0016279;;GO:0016740;;GO:0005515;;GO:0030785;;GO:0008168	biological_process;;biological_process;;biological_process;;biological_process;;biological_process;;biological_process;;biological_process;;biological_process;;biological_process;;biological_process;;cellular_component;;cellular_component;;cellular_component;;cellular_component;;cellular_component;;molecular_function;;molecular_function;;molecular_function;;molecular_function;;molecular_function;;	BP:phosphatidylglycerol biosynthetic process;;BP:stomatal complex morphogenesis;;BP:peptidyl-lysine monomethylation;;BP:chloroplast organization;;BP:tRNA metabolic process;;BP:response to light stimulus;;BP:methylation;;BP:thylakoid membrane organization;;BP:protein targeting to chloroplast;;BP:transcription from plastid promoter;;CC:chloroplast thylakoid;;CC:plastid-encoded plastid RNA polymeras…	------	------	------	------	ENOG410ZB51	S:Function unknown	XP_003594872.2	protein PLASTID TRANSCRIPTIONALLY ACTIVE 14 [Medicago truncatula]	sp|Q84JF5|PTA14_ARATH;;	Protein PLASTID TRANSCRIPTIONALLY ACTIVE 14 OS=Arabidopsis thaliana OX=3702 GN=PTAC14 PE=1 SV=1;;	PF00856.28;;PF09273.11	SET;;Rubis-subs-bind	SET domain;;Rubisco LSMT substrate-binding							144	GO:0009507	CC	chloroplast	144/252	1139/44558	6.83417e-07	6.3309e-05
MTR_2g097230		PGR5-like protein 1A, putative	GO:0009773;;GO:0009535;;GO:0016021;;GO:0016020;;GO:0016730	biological_process;;cellular_component;;cellular_component;;cellular_component;;molecular_function;;	BP:photosynthetic electron transport in photosystem I;;CC:chloroplast thylakoid membrane;;CC:integral component of membrane;;CC:membrane;;MF:oxidoreductase activity, acting on iron-sulfur proteins as donors;;	------	------	------	------	ENOG4111J4U	S:Function unknown	XP_003597359.1	PGR5-like protein 1B, chloroplastic [Medicago truncatula]	------	------	------	------	------							3	GO:0009533	CC	chloroplast stromal thylakoid	3/252	4/44558	7.12037e-07	6.3309e-05
MTR_1g101400		dihydrodipicolinate reductase	GO:0019684;;GO:0009965;;GO:0019877;;GO:0009089;;GO:0016556;;GO:0010103;;GO:0055114;;GO:0009570;;GO:0008839;;GO:0016491	biological_process;;biological_process;;biological_process;;biological_process;;biological_process;;biological_process;;biological_process;;cellular_component;;molecular_function;;molecular_function;;	BP:photosynthesis, light reaction;;BP:leaf morphogenesis;;BP:diaminopimelate biosynthetic process;;BP:lysine biosynthetic process via diaminopimelate;;BP:mRNA modification;;BP:stomatal complex morphogenesis;;BP:oxidation-reduction process;;CC:chloroplast stroma;;MF:4-hydroxy-tetrahydrodipicolinate reductase;;MF:oxidoreductase activity;;	K16908	CRR1	------	------	COG0289	E:Amino acid transport and metabolism	XP_003592305.1	dihydrodipicolinate reductase-like protein CRR1, chloroplastic [Medicago truncatula]	sp|Q9FJ82|DAPB3_ARATH;;	Dihydrodipicolinate reductase-like protein CRR1, chloroplastic OS=Arabidopsis thaliana OX=3702 GN=DAPB3 PE=2 SV=1;;	PF01113.20;;PF05173.14	DapB_N;;DapB_C	Dihydrodipicolinate reductase, N-terminus;;Dihydrodipicolinate reductase, C-terminus							6	GO:0016730	MF	oxidoreductase activity, acting on iron-sulfur proteins as donors	6/252	13/44558	6.86188e-07	6.3309e-05
MTR_2g079710		NADPH-protochlorophyllide oxidoreductase	GO:0015995;;GO:0015979;;GO:0055114;;GO:0009536;;GO:0009507;;GO:0016630;;GO:0016491	biological_process;;biological_process;;biological_process;;cellular_component;;cellular_component;;molecular_function;;molecular_function;;	BP:chlorophyll biosynthetic process;;BP:photosynthesis;;BP:oxidation-reduction process;;CC:plastid;;CC:chloroplast;;MF:protochlorophyllide reductase activity;;MF:oxidoreductase activity;;	K00218	por	map00860	Porphyrin and chlorophyll metabolism	COG1028	S:Function unknown	XP_013464736.1	protochlorophyllide reductase, chloroplastic [Medicago truncatula]	sp|Q01289|POR_PEA;;	Protochlorophyllide reductase, chloroplastic OS=Pisum sativum OX=3888 GN=3PCR PE=1 SV=1;;	PF00106.25;;PF13561.6;;PF08659.10	adh_short;;adh_short_C2;;KR	short chain dehydrogenase;;Enoyl;;KR domain							18	GO:0034660	BP	ncRNA metabolic process	18/252	551/44558	7.19624e-07	6.33685e-05
MTR_4g094785		FKBP-type peptidyl-prolyl cis-trans isomerase	GO:0000413;;GO:0031977;;GO:0009507;;GO:0016853;;GO:0003755	biological_process;;cellular_component;;cellular_component;;molecular_function;;molecular_function;;	BP:protein peptidyl-prolyl isomerization;;CC:thylakoid lumen;;CC:chloroplast;;MF:isomerase activity;;MF:peptidyl-prolyl cis-trans isomerase activity;;	K01802	E5.2.1.8	------	------	COG0545	S:Function unknown	KEH31436.1	FKBP-type peptidyl-prolyl cis-trans isomerase [Medicago truncatula]	sp|Q9SCY2|FKB13_ARATH;;	Peptidyl-prolyl cis-trans isomerase FKBP13, chloroplastic OS=Arabidopsis thaliana OX=3702 GN=FKBP13 PE=1 SV=2;;	PF00254.28	FKBP_C	FKBP-type peptidyl-prolyl cis-trans isomerase							8	GO:0009522	CC	photosystem I	8/252	88/44558	7.31814e-07	6.38281e-05
MTR_2g020160		3,8-divinyl protochlorophyllide A 8-vinyl reductase	GO:0006636;;GO:0009965;;GO:0019344;;GO:0009534;;GO:0009941;;GO:0033728;;GO:0051744	biological_process;;biological_process;;biological_process;;cellular_component;;cellular_component;;molecular_function;;molecular_function;;	BP:unsaturated fatty acid biosynthetic process;;BP:leaf morphogenesis;;BP:cysteine biosynthetic process;;CC:chloroplast thylakoid;;CC:chloroplast envelope;;MF:divinyl chlorophyllide a 8-vinyl-reductase activity;;MF:3,8-divinyl protochlorophyllide a 8-vinyl reductase activity;;	K19073	DVR	map00860	Porphyrin and chlorophyll metabolism	COG0702	S:Function unknown	RHN72322.1	putative 3,8-divinyl protochlorophyllide a 8-vinyl-reductase (NADPH) [Medicago truncatula]	sp|Q1H537|DCVR_ARATH;;	Divinyl chlorophyllide a 8-vinyl-reductase, chloroplastic OS=Arabidopsis thaliana OX=3702 GN=DVR PE=1 SV=1;;	PF13460.6;;PF05368.13;;PF01370.21;;PF01073.19	NAD_binding_10;;NmrA;;Epimerase;;3Beta_HSD	NA;;NmrA-like family;;NAD dependent epimerase/dehydratase family;;3-beta hydroxysteroid dehydrogenase/isomerase family							18	GO:0006518	BP	peptide metabolic process	18/252	792/44558	7.61272e-07	6.5771e-05
MTR_4g134780		All-trans-retinol 13,14-reductase	GO:0055114;;GO:0009507;;GO:0016853;;GO:0016491	biological_process;;cellular_component;;molecular_function;;molecular_function;;	BP:oxidation-reduction process;;CC:chloroplast;;MF:isomerase activity;;MF:oxidoreductase activity;;	------	------	------	------	COG1233	O:Posttranslational modification, protein turnover, chaperones	KEH32763.1	All-trans-retinol 13,14-reductase [Medicago truncatula]	sp|Q9M9Y8|CRTSO_ARATH;;	Prolycopene isomerase, chloroplastic OS=Arabidopsis thaliana OX=3702 GN=CRTISO PE=1 SV=2;;	PF01593.24;;PF13450.6;;PF01266.24;;PF00890.24;;PF03486.14;;PF01946.17;;PF07992.14;;PF12831.7	Amino_oxidase;;NAD_binding_8;;DAO;;FAD_binding_2;;HI0933_like;;Thi4;;Pyr_redox_2;;FAD_oxidored	Flavin containing amine oxidoreductase;;NA;;FAD dependent oxidoreductase;;FAD binding domain;;HI0933-like protein;;Thi4 family;;Pyridine nucleotide-disulphide oxidoreductase;;FAD dependent oxidoreductase							18	GO:0043604	BP	amide biosynthetic process	18/252	793/44558	7.75064e-07	6.6205e-05
MTR_7g111780		GDSL-like lipase/acylhydrolase	GO:0008152;;GO:0009570;;GO:0016021;;GO:0016787;;GO:0016798;;GO:0016788;;GO:0004560	biological_process;;cellular_component;;cellular_component;;molecular_function;;molecular_function;;molecular_function;;molecular_function;;	BP:metabolic process;;CC:chloroplast stroma;;CC:integral component of membrane;;MF:hydrolase activity;;MF:hydrolase activity, acting on glycosyl bonds;;MF:hydrolase activity, acting on ester bonds;;MF:alpha-L-fucosidase activity;;	------	------	------	------	ENOG410YG8Q	S:Function unknown	XP_024627194.1	GDSL esterase/lipase At1g09390 [Medicago truncatula]	sp|O80522|GDL2_ARATH;;	GDSL esterase/lipase At1g09390 OS=Arabidopsis thaliana OX=3702 GN=At1g09390 PE=2 SV=1;;	PF00657.22	Lipase_GDSL	GDSL-like Lipase/Acylhydrolase							8	GO:0009639	BP	response to red or far red light	8/252	129/44558	7.91748e-07	6.6205e-05
MTR_4g030930		molybdenum cofactor sulfurase	GO:0006777;;GO:0009867;;GO:0006612;;GO:0000303;;GO:0031348;;GO:0009414;;GO:0008219;;GO:0045037;;GO:0042538;;GO:0009734;;GO:0009862;;GO:0000165;;GO:0018315;;GO:0010182;;GO:0043069;;GO:0010118;;GO:0009409;;GO:0010363;;GO:0030968;;GO:0000956;;GO:0030170;;GO:0016829;;GO:0016740;;GO:0003824;;GO:0030151;;GO:0008265;;GO:0102867;;GO:0009000	biological_process;;biological_process;;biological_process;;biological_process;;biological_process;;biological_process;;biological_process;;biological_process;;biological_process;;biological_process;;biological_process;;biological_process;;biological_process;;biological_process;;biological_process;;biological_process;;biological_process;;biological_process;;biological_process;;biological_process;…	BP:Mo-molybdopterin cofactor biosynthetic process;;BP:jasmonic acid mediated signaling pathway;;BP:protein targeting to membrane;;BP:response to superoxide;;BP:negative regulation of defense response;;BP:response to water deprivation;;BP:cell death;;BP:protein import into chloroplast stroma;;BP:hyperosmotic salinity response;;BP:auxin-activated signaling pathway;;BP:systemic acquired resistance, …	K15631	ABA3	map00790	Folate biosynthesis	COG3217	S:Function unknown	RHN59482.1	putative molybdenum cofactor sulfurtransferase [Medicago truncatula]	sp|Q9C5X8|MOCOS_ARATH;;	Molybdenum cofactor sulfurase OS=Arabidopsis thaliana OX=3702 GN=ABA3 PE=1 SV=1;;	PF00266.19;;PF03473.17;;PF03476.16	Aminotran_5;;MOSC;;MOSC_N	Aminotransferase class-V;;MOSC domain;;MOSC N-terminal beta barrel domain							17	GO:0051188	BP	cofactor biosynthetic process	17/252	285/44558	8.10322e-07	6.6205e-05
MTR_5g011120		senescence-inducible stay-green protein	GO:0010271;;GO:0009507	biological_process;;cellular_component;;	BP:regulation of chlorophyll catabolic process;;CC:chloroplast;;	------	------	------	------	ENOG4111UAI	S:Function unknown	XP_003611177.1	protein STAY-GREEN, chloroplastic [Medicago truncatula]	sp|A7VLV1|SGRW_PEA;;	Protein STAY-GREEN, chloroplastic OS=Pisum sativum OX=3888 GN=SGR PE=2 SV=1;;	PF12638.7	Staygreen	Staygreen protein							17	GO:0043043	BP	peptide biosynthetic process	17/252	713/44558	8.12603e-07	6.6205e-05
MTR_5g027220		plant/K24G6-12 protein	GO:0010207;;GO:0035304;;GO:0009507	biological_process;;biological_process;;cellular_component;;	BP:photosystem II assembly;;BP:regulation of protein dephosphorylation;;CC:chloroplast;;	------	------	------	------	ENOG410ZP9P	S:Function unknown	XP_003612637.2	protein LOW PSII ACCUMULATION 3, chloroplastic isoform X1 [Medicago truncatula]	------	------	PF09353.10	DUF1995	Domain of unknown function							30	GO:0009657	BP	plastid organization	30/252	176/44558	8.19299e-07	6.6205e-05
MTR_5g043020		plastid division regulator MinE	GO:0032955;;GO:0010020;;GO:0051301;;GO:0009706;;GO:0009507;;GO:0051117;;GO:0042802	biological_process;;biological_process;;biological_process;;cellular_component;;cellular_component;;molecular_function;;molecular_function;;	BP:regulation of barrier septum assembly;;BP:chloroplast fission;;BP:cell division;;CC:chloroplast inner membrane;;CC:chloroplast;;MF:ATPase binding;;MF:identical protein binding;;	------	------	------	------	ENOG41122SR	S:Function unknown	XP_003613952.1	cell division topological specificity factor homolog, chloroplastic [Medicago truncatula]	sp|Q9C4Z7|MINE1_ARATH;;	Cell division topological specificity factor homolog, chloroplastic OS=Arabidopsis thaliana OX=3702 GN=MINE1 PE=1 SV=1;;	PF03776.14	MinE	Septum formation topological specificity factor MinE							35	GO:0019438	BP	aromatic compound biosynthetic process	35/252	1747/44558	8.3473e-07	6.6205e-05
MTR_7g073250		elongation factor P (EF-P), putative	GO:0043043;;GO:0009793;;GO:0006414;;GO:0045036;;GO:0005737;;GO:0009570;;GO:0003746	biological_process;;biological_process;;biological_process;;biological_process;;cellular_component;;cellular_component;;molecular_function;;	BP:peptide biosynthetic process;;BP:embryo development ending in seed dormancy;;BP:translational elongation;;BP:protein targeting to chloroplast;;CC:cytoplasm;;CC:chloroplast stroma;;MF:translation elongation factor activity;;	K02356	efp	------	------	COG0231	T:Signal transduction mechanisms	XP_003623622.1	uncharacterized protein LOC11427259 [Medicago truncatula]	sp|Q54760|EFP_SYNE7;;	Elongation factor P OS=Synechococcus elongatus;;	PF08207.12;;PF09285.11;;PF01132.20	EFP_N;;Elong-fact-P_C;;EFP	Elongation factor P;;Elongation factor P, C-terminal;;Elongation factor P							13	GO:0006778	BP	porphyrin-containing compound metabolic process	13/252	130/44558	8.39581e-07	6.6205e-05
MTR_7g111020		glucose-1-phosphate adenylyltransferase family protein	GO:0005978;;GO:0009058;;GO:0019252;;GO:0009536;;GO:0009507;;GO:0016779;;GO:0008878;;GO:0016740;;GO:0000166;;GO:0005524	biological_process;;biological_process;;biological_process;;cellular_component;;cellular_component;;molecular_function;;molecular_function;;molecular_function;;molecular_function;;molecular_function;;	BP:glycogen biosynthetic process;;BP:biosynthetic process;;BP:starch biosynthetic process;;CC:plastid;;CC:chloroplast;;MF:nucleotidyltransferase activity;;MF:glucose-1-phosphate adenylyltransferase activity;;MF:transferase activity;;MF:nucleotide binding;;MF:ATP binding;;	K00975	glgC	map00520;;map00500	Amino sugar and nucleotide sugar metabolism;;Starch and sucrose metabolism	COG0448	G:Carbohydrate transport and metabolism	XP_003626099.2	glucose-1-phosphate adenylyltransferase large subunit 1 [Medicago truncatula]	sp|Q0D7I3|GLGL4_ORYSJ;;	Glucose-1-phosphate adenylyltransferase large subunit 4, chloroplastic/amyloplastic OS=Oryza sativa subsp. japonica OX=39947 GN=AGPL4 PE=1 SV=1;;	PF00483.23	NTP_transferase	Nucleotidyl transferase							35	GO:0043436	BP	oxoacid metabolic process	35/252	1248/44558	8.42194e-07	6.6205e-05
MTR_1g059970		glutathione S-transferase, amino-terminal domain protein	GO:0022900;;GO:0045454;;GO:0055114;;GO:0016021;;GO:0005623;;GO:0009507;;GO:0016740;;GO:0005515;;GO:0015035;;GO:0009055	biological_process;;biological_process;;biological_process;;cellular_component;;cellular_component;;cellular_component;;molecular_function;;molecular_function;;molecular_function;;molecular_function;;	BP:electron transport chain;;BP:cell redox homeostasis;;BP:oxidation-reduction process;;CC:integral component of membrane;;CC:cell;;CC:chloroplast;;MF:transferase activity;;MF:protein binding;;MF:protein disulfide oxidoreductase activity;;MF:electron carrier activity;;	------	------	------	------	ENOG410XQU1	S:Function unknown	XP_013467987.2	uncharacterized protein LOC25483820 [Medicago truncatula]	------	------	PF13417.6;;PF13409.6;;PF02798.20;;PF00462.24	GST_N_3;;GST_N_2;;GST_N;;Glutaredoxin	Glutathione S-transferase, N-terminal domain;;Glutathione S-transferase, N-terminal domain;;Glutathione S-transferase, N-terminal domain;;Glutaredoxin							9	GO:1905392	BP	plant organ morphogenesis	9/252	90/44558	8.53045e-07	6.6205e-05
MTR_8g020880		RelA/SpoT-like protein RSH2	GO:0015969;;GO:0016310;;GO:0008152;;GO:0009507;;GO:0016787;;GO:0008728;;GO:0016301;;GO:0016798;;GO:0016740;;GO:0003723	biological_process;;biological_process;;biological_process;;cellular_component;;molecular_function;;molecular_function;;molecular_function;;molecular_function;;molecular_function;;molecular_function;;	BP:guanosine tetraphosphate metabolic process;;BP:phosphorylation;;BP:metabolic process;;CC:chloroplast;;MF:hydrolase activity;;MF:GTP diphosphokinase activity;;MF:kinase activity;;MF:hydrolase activity, acting on glycosyl bonds;;MF:transferase activity;;MF:RNA binding;;	------	------	------	------	COG0317	S:Function unknown	XP_003627298.1	probable GTP diphosphokinase RSH2, chloroplastic [Medicago truncatula]	sp|Q9LVJ3|RSH2C_ARATH;;	Probable GTP diphosphokinase RSH2, chloroplastic OS=Arabidopsis thaliana OX=3702 GN=RSH2 PE=2 SV=1;;	PF13328.6;;PF04607.17;;PF01966.22	HD_4;;RelA_SpoT;;HD	HD domain;;Region found in RelA / SpoT proteins;;HD domain							12	GO:0035303	BP	regulation of dephosphorylation	12/252	90/44558	8.53045e-07	6.6205e-05
MTR_3g088040		light-harvesting complex I chlorophyll A/B-binding protein	GO:0019252;;GO:0019344;;GO:0010196;;GO:0010027;;GO:0000023;;GO:0010103;;GO:0009535;;GO:0016021;;GO:0016020;;GO:0009517;;GO:0009507;;GO:0051738	biological_process;;biological_process;;biological_process;;biological_process;;biological_process;;biological_process;;cellular_component;;cellular_component;;cellular_component;;cellular_component;;cellular_component;;molecular_function;;	BP:starch biosynthetic process;;BP:cysteine biosynthetic process;;BP:nonphotochemical quenching;;BP:thylakoid membrane organization;;BP:maltose metabolic process;;BP:stomatal complex morphogenesis;;CC:chloroplast thylakoid membrane;;CC:integral component of membrane;;CC:membrane;;CC:PSII associated light-harvesting complex II;;CC:chloroplast;;MF:xanthophyll binding;;	K03542	psbS	map00195	Photosynthesis	ENOG4111VNI	I:Lipid transport and metabolism	XP_003602031.1	photosystem II 22 kDa protein, chloroplastic [Medicago truncatula]	sp|Q02060|PSBS_SPIOL;;	Photosystem II 22 kDa protein, chloroplastic OS=Spinacia oleracea OX=3562 GN=PSBS PE=1 SV=1;;	PF00504.21	Chloroa_b-bind	Chlorophyll A-B binding protein							14	GO:0005982	BP	starch metabolic process	14/252	90/44558	8.53045e-07	6.6205e-05
MTR_1g080110		pentatricopeptide (PPR) repeat protein	GO:0010103;;GO:0009507;;GO:0005515	biological_process;;cellular_component;;molecular_function;;	BP:stomatal complex morphogenesis;;CC:chloroplast;;MF:protein binding;;	------	------	------	------	ENOG410Z7Z7	S:Function unknown	XP_003590960.1	pentatricopeptide repeat-containing protein At3g04760, chloroplastic [Medicago truncatula]	sp|Q9SR00|PP213_ARATH;;	Pentatricopeptide repeat-containing protein At3g04760, chloroplastic OS=Arabidopsis thaliana OX=3702 GN=At3g04760 PE=2 SV=1;;	PF13041.6;;PF12854.7;;PF01535.20;;PF13812.6;;PF17177.4	PPR_2;;PPR_1;;PPR;;PPR_3;;PPR_long	PPR repeat family;;PPR repeat;;PPR repeat;;Pentatricopeptide repeat domain;;Pentacotripeptide-repeat region of PRORP							71	GO:0044436	CC	thylakoid part	71/252	635/44558	8.43434e-07	6.6205e-05
MTR_2g015390		magnesium-chelatase subunit ChlI	GO:0015995;;GO:0015979;;GO:0009570;;GO:0009536;;GO:0009507;;GO:0016851;;GO:0000166;;GO:0016874;;GO:0005524	biological_process;;biological_process;;cellular_component;;cellular_component;;cellular_component;;molecular_function;;molecular_function;;molecular_function;;molecular_function;;	BP:chlorophyll biosynthetic process;;BP:photosynthesis;;CC:chloroplast stroma;;CC:plastid;;CC:chloroplast;;MF:magnesium chelatase activity;;MF:nucleotide binding;;MF:ligase activity;;MF:ATP binding;;	K03405	chlI, bchI	map00860	Porphyrin and chlorophyll metabolism	COG1239	H:Coenzyme transport and metabolism	XP_003593716.1	magnesium-chelatase subunit ChlI, chloroplastic [Medicago truncatula]	sp|P93162|CHLI_SOYBN;;	Magnesium-chelatase subunit ChlI, chloroplastic OS=Glycine max OX=3847 GN=CHLI PE=2 SV=1;;	PF17863.1;;PF01078.21;;PF00493.23;;PF07728.14;;PF13401.6;;PF13191.6	AAA_lid_2;;Mg_chelatase;;MCM;;AAA_5;;AAA_22;;AAA_16	AAA lid domain;;Magnesium chelatase, subunit ChlI;;MCM P-loop domain;;AAA domain;;AAA domain;;AAA ATPase domain							15	GO:0006073	BP	cellular glucan metabolic process	15/252	349/44558	8.65094e-07	6.65759e-05
MTR_7g069210		bacteriochlorophyll synthase, putative	GO:0015995;;GO:0009534;;GO:0016021;;GO:0016020;;GO:0009507;;GO:0046408;;GO:0016765	biological_process;;cellular_component;;cellular_component;;cellular_component;;cellular_component;;molecular_function;;molecular_function;;	BP:chlorophyll biosynthetic process;;CC:chloroplast thylakoid;;CC:integral component of membrane;;CC:membrane;;CC:chloroplast;;MF:chlorophyll synthetase activity;;MF:transferase activity, transferring alkyl or ary;;	K04040	chlG, bchG	map00860	Porphyrin and chlorophyll metabolism	COG0382	H:Coenzyme transport and metabolism	XP_013449186.1	chlorophyll synthase, chloroplastic isoform X1 [Medicago truncatula]	sp|Q38833|CHLG_ARATH;;	Chlorophyll synthase, chloroplastic OS=Arabidopsis thaliana OX=3702 GN=CHLG PE=2 SV=1;;	PF01040.18	UbiA	UbiA prenyltransferase family							35	GO:0006082	BP	organic acid metabolic process	35/252	1251/44558	8.77186e-07	6.68649e-05
MTR_6g015275		chlororespiratory reduction protein	GO:0010275;;GO:0009570;;GO:0010598;;GO:0009507	biological_process;;cellular_component;;cellular_component;;cellular_component;;	BP:NA;;CC:chloroplast stroma;;CC:NA;;CC:chloroplast;;	------	------	------	------	ENOG41100U8	S:Function unknown	RHN50183.1	putative protein CHLORORESPIRATORY REDUCTION 7 [Medicago truncatula]	sp|Q9FL87|CRR7_ARATH;;	Protein CHLORORESPIRATORY REDUCTION 7, chloroplastic OS=Arabidopsis thaliana OX=3702 GN=CRR7 PE=2 SV=1;;	PF12095.8	CRR7	Protein CHLORORESPIRATORY REDUCTION 7							12	GO:1901607	BP	alpha-amino acid biosynthetic process	12/252	230/44558	8.83452e-07	6.68649e-05
MTR_6g015250		DUF3571 family protein	GO:0010275;;GO:0009570;;GO:0010598;;GO:0009507	biological_process;;cellular_component;;cellular_component;;cellular_component;;	BP:NA;;CC:chloroplast stroma;;CC:NA;;CC:chloroplast;;	------	------	------	------	ENOG41100U8	S:Function unknown	RHN50183.1	putative protein CHLORORESPIRATORY REDUCTION 7 [Medicago truncatula]	sp|Q9FL87|CRR7_ARATH;;	Protein CHLORORESPIRATORY REDUCTION 7, chloroplastic OS=Arabidopsis thaliana OX=3702 GN=CRR7 PE=2 SV=1;;	PF12095.8	CRR7	Protein CHLORORESPIRATORY REDUCTION 7							33	GO:0032502	BP	developmental process	33/252	2182/44558	8.94138e-07	6.7119e-05
MTR_3g118290		RNA polymerase sigma factor	GO:0006399;;GO:0071482;;GO:0006355;;GO:2001141;;GO:0009637;;GO:0010218;;GO:0009658;;GO:2000142;;GO:0006352;;GO:0010114;;GO:0010027;;GO:0009536;;GO:0009507;;GO:0003700;;GO:0016987;;GO:0001053;;GO:0003677	biological_process;;biological_process;;biological_process;;biological_process;;biological_process;;biological_process;;biological_process;;biological_process;;biological_process;;biological_process;;biological_process;;cellular_component;;cellular_component;;molecular_function;;molecular_function;;molecular_function;;molecular_function;;	BP:tRNA metabolic process;;BP:cellular response to light stimulus;;BP:regulation of transcription, DNA-templated;;BP:regulation of RNA biosynthetic process;;BP:response to blue light;;BP:response to far red light;;BP:chloroplast organization;;BP:regulation of DNA-templated transcription, initiation;;BP:DNA-templated transcription, initiation;;BP:response to red light;;BP:thylakoid membrane organi…	K03086	rpoD	------	------	COG0568	D:Cell cycle control, cell division, chromosome partitioning	XP_003604081.1	RNA polymerase sigma factor sigB [Medicago truncatula]	sp|O22056|SIGB_ARATH;;	RNA polymerase sigma factor sigB OS=Arabidopsis thaliana OX=3702 GN=SIGB PE=2 SV=2;;	PF04545.16;;PF04539.16;;PF04542.14	Sigma70_r4;;Sigma70_r3;;Sigma70_r2	Sigma-70, region 4;;Sigma-70 region 3;;Sigma-70 region 2							31	GO:0019752	BP	carboxylic acid metabolic process	31/252	1160/44558	9.23038e-07	6.82528e-05
MTR_7g108300		peptide chain release factor 1	GO:0006415;;GO:0009658;;GO:0042793;;GO:0034660;;GO:0032544;;GO:0010027;;GO:0005737;;GO:0009507;;GO:0043022;;GO:0016149;;GO:0003747	biological_process;;biological_process;;biological_process;;biological_process;;biological_process;;biological_process;;cellular_component;;cellular_component;;molecular_function;;molecular_function;;molecular_function;;	BP:translational termination;;BP:chloroplast organization;;BP:transcription from plastid promoter;;BP:ncRNA metabolic process;;BP:plastid translation;;BP:thylakoid membrane organization;;CC:cytoplasm;;CC:chloroplast;;MF:ribosome binding;;MF:translation release factor activity, codon specific;;MF:translation release factor activity;;	K02835	prfA, MTRF1, MRF1	------	------	COG0216	S:Function unknown	XP_003625879.2	peptide chain release factor APG3, chloroplastic [Medicago truncatula]	sp|Q8RX79|APG3_ARATH;;	Peptide chain release factor APG3, chloroplastic OS=Arabidopsis thaliana OX=3702 GN=APG3 PE=2 SV=1;;	PF03462.18;;PF00472.20	PCRF;;RF-1	PCRF domain;;RF-1 domain							50	GO:0055114	BP	oxidation-reduction process	50/252	2739/44558	9.41841e-07	6.82528e-05
MTR_4g084270		phosphoglucomutase/phosphomannomutase family protein	GO:0019252;;GO:0005975;;GO:0042631;;GO:0000023;;GO:0009570;;GO:0009507;;GO:0016853;;GO:0016740;;GO:0004615;;GO:0016868	biological_process;;biological_process;;biological_process;;biological_process;;cellular_component;;cellular_component;;molecular_function;;molecular_function;;molecular_function;;molecular_function;;	BP:starch biosynthetic process;;BP:carbohydrate metabolic process;;BP:cellular response to water deprivation;;BP:maltose metabolic process;;CC:chloroplast stroma;;CC:chloroplast;;MF:isomerase activity;;MF:transferase activity;;MF:phosphomannomutase activity;;MF:intramolecular transferase activity, phosphotransferases;;	------	------	------	------	COG1109	G:Carbohydrate transport and metabolism	XP_003607905.1	uncharacterized protein LOC11445217 [Medicago truncatula]	sp|Q88BD4|ALGC_PSESM;;	Phosphomannomutase/phosphoglucomutase OS=Pseudomonas syringae pv. tomato;;	PF02878.16;;PF02879.16;;PF02880.16	PGM_PMM_I;;PGM_PMM_II;;PGM_PMM_III	Phosphoglucomutase/phosphomannomutase, alpha/beta/alpha domain I;;Phosphoglucomutase/phosphomannomutase, alpha/beta/alpha domain II;;Phosphoglucomutase/phosphomannomutase, alpha/beta/alpha domain III							49	GO:0050896	BP	response to stimulus	49/252	3567/44558	9.72015e-07	6.82528e-05
MTR_5g009110		cytochrome P450 family 97 protein	GO:0055114;;GO:0031969;;GO:0009941;;GO:0009570;;GO:0004497;;GO:0020037;;GO:0016705;;GO:0005506;;GO:0046872;;GO:0016491	biological_process;;cellular_component;;cellular_component;;cellular_component;;molecular_function;;molecular_function;;molecular_function;;molecular_function;;molecular_function;;molecular_function;;	BP:oxidation-reduction process;;CC:chloroplast membrane;;CC:chloroplast envelope;;CC:chloroplast stroma;;MF:monooxygenase activity;;MF:heme binding;;MF:oxidoreductase activity, acting on paired donors, with incorporation or reduction of molecular oxygen;;MF:iron ion binding;;MF:metal ion binding;;MF:oxidoreductase activity;;	------	------	------	------	COG2124	K:Transcription	XP_003610974.1	cytochrome P450 97B1, chloroplastic isoform X1 [Medicago truncatula]	sp|O48921|C97B2_SOYBN;;	Cytochrome P450 97B2, chloroplastic OS=Glycine max OX=3847 GN=CYP97B2 PE=2 SV=1;;	PF00067.22	p450	Cytochrome P450							27	GO:0042221	BP	response to chemical	27/252	1165/44558	9.9043e-07	6.82528e-05
MTR_8g078870		photosystem II oxygen-evolving enhancer protein	GO:0010207;;GO:0042549;;GO:0055114;;GO:0009535;;GO:0009279;;GO:0009654;;GO:0010242	biological_process;;biological_process;;biological_process;;cellular_component;;cellular_component;;cellular_component;;molecular_function;;	BP:photosystem II assembly;;BP:photosystem II stabilization;;BP:oxidation-reduction process;;CC:chloroplast thylakoid membrane;;CC:cell outer membrane;;CC:photosystem II oxygen evolving complex;;MF:oxygen evolving activity;;	K02716	psbO	map00195	Photosynthesis	ENOG410XP4G	G:Carbohydrate transport and metabolism	XP_013446435.1	oxygen-evolving enhancer protein 1, chloroplastic [Medicago truncatula]	sp|P14226|PSBO_PEA;;	Oxygen-evolving enhancer protein 1, chloroplastic OS=Pisum sativum OX=3888 GN=PSBO PE=1 SV=1;;	PF01716.18	MSP	Manganese-stabilising protein / photosystem II polypeptide							10	GO:0000096	BP	sulfur amino acid metabolic process	10/252	92/44558	9.90682e-07	6.82528e-05
MTR_3g097250		GTP-binding elongation factor Tu family protein	GO:0006414;;GO:0045727;;GO:0006412;;GO:0005743;;GO:0009536;;GO:0005759;;GO:0009507;;GO:0016787;;GO:0043022;;GO:0003924;;GO:0005525;;GO:0004523;;GO:0000166;;GO:0019904;;GO:0003676;;GO:0003746	biological_process;;biological_process;;biological_process;;cellular_component;;cellular_component;;cellular_component;;cellular_component;;molecular_function;;molecular_function;;molecular_function;;molecular_function;;molecular_function;;molecular_function;;molecular_function;;molecular_function;;molecular_function;;	BP:translational elongation;;BP:positive regulation of translation;;BP:translation;;CC:mitochondrial inner membrane;;CC:plastid;;CC:mitochondrial matrix;;CC:chloroplast;;MF:hydrolase activity;;MF:ribosome binding;;MF:GTPase activity;;MF:GTP binding;;MF:RNA-DNA hybrid ribonuclease activity;;MF:nucleotide binding;;MF:protein domain specific binding;;MF:nucleic acid binding;;MF:translation elongatio…	K21594	GUF1	------	------	COG0481	M:Cell wall/membrane/envelope biogenesis	XP_013461614.1	translation factor GUF1 homolog, chloroplastic [Medicago truncatula]	sp|A5B4D2|GUFP_VITVI;;	Translation factor GUF1 homolog, chloroplastic OS=Vitis vinifera OX=29760 GN=VITISV_013255 PE=3 SV=1;;	PF00009.27;;PF06421.12;;PF00679.24;;PF03144.25;;PF01926.23;;PF14492.6	GTP_EFTU;;LepA_C;;EFG_C;;GTP_EFTU_D2;;MMR_HSR1;;EFG_II	Elongation factor Tu GTP binding domain;;GTP-binding protein LepA C-terminus;;Elongation factor G C-terminus;;Elongation factor Tu domain 2;;50S ribosome-binding GTPase;;Elongation Factor G, domain II							10	GO:0046148	BP	pigment biosynthetic process	10/252	92/44558	9.90682e-07	6.82528e-05
MTR_4g097590		serine carboxypeptidase S28 family protein	GO:0006508;;GO:0005773;;GO:0016021;;GO:0009507;;GO:0016787;;GO:0004180;;GO:0008239;;GO:0008236	biological_process;;cellular_component;;cellular_component;;cellular_component;;molecular_function;;molecular_function;;molecular_function;;molecular_function;;	BP:proteolysis;;CC:vacuole;;CC:integral component of membrane;;CC:chloroplast;;MF:hydrolase activity;;MF:carboxypeptidase activity;;MF:dipeptidyl-peptidase activity;;MF:serine-type peptidase activity;;	K01285	PRCP	------	------	ENOG410Y38A	S:Function unknown	XP_013457514.1	lysosomal Pro-X carboxypeptidase isoform X1 [Medicago truncatula]	sp|Q5RBU7|PCP_PONAB;;	Lysosomal Pro-X carboxypeptidase OS=Pongo abelii OX=9601 GN=PRCP PE=2 SV=1;;	PF05577.12;;PF12146.8	Peptidase_S28;;Hydrolase_4	Serine carboxypeptidase S28;;Serine aminopeptidase, S33							15	GO:0044042	BP	glucan metabolic process	15/252	354/44558	1.0037e-06	6.82528e-05
MTR_1g082420		thylakoid lumen 18.3 kDa protein	GO:0010206;;GO:0006636;;GO:0016311;;GO:0009657;;GO:0010218;;GO:0009637;;GO:0019761;;GO:0019344;;GO:0010114;;GO:0035304;;GO:0009535;;GO:0009534;;GO:0016021;;GO:0031977;;GO:0016020;;GO:0009579;;GO:0009507;;GO:0016787;;GO:0003993	biological_process;;biological_process;;biological_process;;biological_process;;biological_process;;biological_process;;biological_process;;biological_process;;biological_process;;biological_process;;cellular_component;;cellular_component;;cellular_component;;cellular_component;;cellular_component;;cellular_component;;cellular_component;;molecular_function;;molecular_function;;	BP:photosystem II repair;;BP:unsaturated fatty acid biosynthetic process;;BP:dephosphorylation;;BP:plastid organization;;BP:response to far red light;;BP:response to blue light;;BP:glucosinolate biosynthetic process;;BP:cysteine biosynthetic process;;BP:response to red light;;BP:regulation of protein dephosphorylation;;CC:chloroplast thylakoid membrane;;CC:chloroplast thylakoid;;CC:integral compo…	------	------	------	------	COG1512	S:Function unknown	XP_003591062.1	UPF0603 protein At1g54780, chloroplastic [Medicago truncatula]	sp|Q9ZVL6|U603_ARATH;;	UPF0603 protein At1g54780, chloroplastic OS=Arabidopsis thaliana OX=3702 GN=At1g54780 PE=1 SV=1;;	PF04536.14	TPM_phosphatase	TPM domain							8	GO:0019898	CC	extrinsic component of membrane	8/252	58/44558	9.75507e-07	6.82528e-05
MTR_5g021990		WEB family plant protein	GO:0009904;;GO:0009903;;GO:0005829	biological_process;;biological_process;;cellular_component;;	BP:chloroplast accumulation movement;;BP:chloroplast avoidance movement;;CC:cytosol;;	------	------	------	------	ENOG410YQJI	S:Function unknown	XP_003612163.1	WEB family protein At3g51220 [Medicago truncatula]	sp|Q9SD24|Y3122_ARATH;;	WEB family protein At3g51220 OS=Arabidopsis thaliana OX=3702 GN=At3g51220 PE=2 SV=1;;	PF05701.11	WEMBL	Weak chloroplast movement under blue light							10	GO:1990204	CC	oxidoreductase complex	10/252	92/44558	9.90682e-07	6.82528e-05
MTR_4g011460		plastidic ATP/ADP-transporter-like protein	GO:0015866;;GO:0015867;;GO:0006862;;GO:0031969;;GO:0009536;;GO:0016021;;GO:0016020;;GO:0009507;;GO:0000166;;GO:0005471;;GO:0005524	biological_process;;biological_process;;biological_process;;cellular_component;;cellular_component;;cellular_component;;cellular_component;;cellular_component;;molecular_function;;molecular_function;;molecular_function;;	BP:ADP transport;;BP:ATP transport;;BP:nucleotide transport;;CC:chloroplast membrane;;CC:plastid;;CC:integral component of membrane;;CC:membrane;;CC:chloroplast;;MF:nucleotide binding;;MF:AT;;MF:ATP binding;;	K03301	TC.AAA	------	------	COG3202	C:Energy production and conversion	XP_013454701.1	plastidic ATP/ADP-transporter [Medicago truncatula]	sp|Q39002|TLC1_ARATH;;	ADP,ATP carrier protein 1, chloroplastic OS=Arabidopsis thaliana OX=3702 GN=AATP1 PE=1 SV=2;;	PF03219.14	TLC	TLC ATP/ADP transporter							30	GO:0098796	CC	membrane protein complex	30/252	724/44558	1.00066e-06	6.82528e-05
MTR_7g081270		transcription termination factor family protein	GO:0071472;;GO:0006355;;GO:0016556;;GO:0042646;;GO:0009507;;GO:0003690	biological_process;;biological_process;;biological_process;;cellular_component;;cellular_component;;molecular_function;;	BP:cellular response to salt stress;;BP:regulation of transcription, DNA-templated;;BP:mRNA modification;;CC:plastid nucleoid;;CC:chloroplast;;MF:double-stranded DNA binding;;	K15032	MTERFD	------	------	ENOG410XT49	S:Function unknown	XP_003624287.1	transcription termination factor MTEF1, chloroplastic [Medicago truncatula]	sp|Q84X53|MTEF1_ARATH;;	Transcription termination factor MTEF1, chloroplastic OS=Arabidopsis thaliana OX=3702 GN=MTERF1 PE=2 SV=2;;	PF02536.14	mTERF	mTERF							62	GO:0009535	CC	chloroplast thylakoid membrane	62/252	421/44558	1.00613e-06	6.82528e-05
MTR_7g106440		33 kDa ribonucleoprotein	GO:1901259;;GO:0009535;;GO:1990904;;GO:0019013;;GO:0009507;;GO:0003723;;GO:0003676	biological_process;;cellular_component;;cellular_component;;cellular_component;;cellular_component;;molecular_function;;molecular_function;;	BP:chloroplast rRNA processing;;CC:chloroplast thylakoid membrane;;CC:ribonucleoprotein complex;;CC:viral nucleocapsid;;CC:chloroplast;;MF:RNA binding;;MF:nucleic acid binding;;	K11294	NCL, NSR1	------	------	ENOG410YBZP;;COG0724	S:Function unknown;;	XP_013450228.1	33 kDa ribonucleoprotein, chloroplastic [Medicago truncatula]	sp|P19684|ROC5_NICSY;;	33 kDa ribonucleoprotein, chloroplastic OS=Nicotiana sylvestris OX=4096 PE=1 SV=1;;	PF00076.22	RRM_1	RNA recognition motif.							62	GO:0055035	CC	plastid thylakoid membrane	62/252	421/44558	1.00613e-06	6.82528e-05
MTR_1g098280		light-harvesting complex I chlorophyll A/B-binding protein	GO:0009637;;GO:0010218;;GO:0010114;;GO:0009644;;GO:0009642;;GO:0009535	biological_process;;biological_process;;biological_process;;biological_process;;biological_process;;cellular_component;;	BP:response to blue light;;BP:response to far red light;;BP:response to red light;;BP:response to high light intensity;;BP:response to light intensity;;CC:chloroplast thylakoid membrane;;	------	------	------	------	ENOG4111TTD;;ENOG4112CEJ	S:Function unknown;;	XP_003592060.1	light-harvesting complex-like protein OHP2, chloroplastic [Medicago truncatula]	sp|Q9FEC1|OHP2_ARATH;;	Light-harvesting complex-like protein OHP2, chloroplastic OS=Arabidopsis thaliana OX=3702 GN=OHP2 PE=2 SV=1;;	PF00504.21	Chloroa_b-bind	Chlorophyll A-B binding protein							5	GO:0019904	MF	protein domain specific binding	5/252	32/44558	9.8838e-07	6.82528e-05
MTR_2g010430		inorganic pyrophosphatase	GO:0009595;;GO:0009867;;GO:0006612;;GO:0031348;;GO:0009697;;GO:0042742;;GO:0009651;;GO:0010310;;GO:0000165;;GO:0046686;;GO:0019761;;GO:0009684;;GO:0043900;;GO:0009409;;GO:0010363;;GO:0010200;;GO:0006796;;GO:0019344;;GO:0009862;;GO:0009579;;GO:0005737;;GO:0009941;;GO:0009570;;GO:0004427;;GO:0000287;;GO:0016787	biological_process;;biological_process;;biological_process;;biological_process;;biological_process;;biological_process;;biological_process;;biological_process;;biological_process;;biological_process;;biological_process;;biological_process;;biological_process;;biological_process;;biological_process;;biological_process;;biological_process;;biological_process;;biological_process;;cellular_component;…	BP:detection of biotic stimulus;;BP:jasmonic acid mediated signaling pathway;;BP:protein targeting to membrane;;BP:negative regulation of defense response;;BP:salicylic acid biosynthetic process;;BP:defense response to bacterium;;BP:response to salt stress;;BP:regulation of hydrogen peroxide metabolic process;;BP:MAPK cascade;;BP:response to cadmium ion;;BP:glucosinolate biosynthetic process;;BP:…	K01507	ppa	map00190	Oxidative phosphorylation	COG0221	C:Energy production and conversion	XP_003593342.1	soluble inorganic pyrophosphatase 6, chloroplastic [Medicago truncatula]	sp|Q9LXC9|IPYR6_ARATH;;	Soluble inorganic pyrophosphatase 6, chloroplastic OS=Arabidopsis thaliana OX=3702 GN=PPA6 PE=1 SV=1;;	PF00719.19	Pyrophosphatase	Inorganic pyrophosphatase							17	GO:0009314	BP	response to radiation	17/252	423/44558	1.06042e-06	7.14066e-05
MTR_5g006130		photosystem I reaction center subunit II	GO:0015979;;GO:0009507;;GO:0009522;;GO:0009538	biological_process;;cellular_component;;cellular_component;;cellular_component;;	BP:photosynthesis;;CC:chloroplast;;CC:photosystem I;;CC:photosystem I reaction center;;	K02692	psaD	map00195	Photosynthesis	ENOG4111HAV	C:Energy production and conversion	XP_003610706.1	photosystem I reaction center subunit II, chloroplastic [Medicago truncatula]	sp|P32869|PSAD_CUCSA;;	Photosystem I reaction center subunit II, chloroplastic OS=Cucumis sativus OX=3659 GN=psaD PE=1 SV=1;;	PF02531.16	PsaD	PsaD							21	GO:0006520	BP	cellular amino acid metabolic process	21/252	569/44558	1.07186e-06	7.165e-05
MTR_3g094080		hypothetical protein	GO:0009658;;GO:0045893;;GO:0005634;;GO:0008270;;GO:0003677	biological_process;;biological_process;;cellular_component;;molecular_function;;molecular_function;;	BP:chloroplast organization;;BP:positive regulation of transcription, DNA-templated;;CC:nucleus;;MF:zinc ion binding;;MF:DNA binding;;	------	------	------	------	ENOG4111PGH	S:Function unknown	XP_013461518.1	uncharacterized protein LOC25489836 [Medicago truncatula]	------	------	PF05349.12	GATA-N	GATA-type transcription activator, N-terminal							15	GO:0044272	BP	sulfur compound biosynthetic process	15/252	182/44558	1.08329e-06	7.18895e-05
MTR_5g042420		NAD(P)H dehydrogenase	GO:0070838;;GO:0030003;;GO:0010027;;GO:0006979;;GO:0009535;;GO:0016021;;GO:0009507	biological_process;;biological_process;;biological_process;;biological_process;;cellular_component;;cellular_component;;cellular_component;;	BP:divalent metal ion transport;;BP:cellular cation homeostasis;;BP:thylakoid membrane organization;;BP:response to oxidative stress;;CC:chloroplast thylakoid membrane;;CC:integral component of membrane;;CC:chloroplast;;	------	------	------	------	ENOG41127XZ	S:Function unknown	XP_003613903.1	photosynthetic NDH subunit of subcomplex B 5, chloroplastic [Medicago truncatula]	sp|Q9FG89|PNSB5_ARATH;;	Photosynthetic NDH subunit of subcomplex B 5, chloroplastic OS=Arabidopsis thaliana OX=3702 GN=PNSB5 PE=2 SV=1;;	------	------	------							35	GO:0018130	BP	heterocycle biosynthetic process	35/252	1669/44558	1.11507e-06	7.34665e-05
MTR_3g109540		ribosome biogenesis GTP-binding protein YsxC	GO:0009658;;GO:0006399;;GO:0000917;;GO:0005525	biological_process;;biological_process;;biological_process;;molecular_function;;	BP:chloroplast organization;;BP:tRNA metabolic process;;BP:barrier septum assembly;;MF:GTP binding;;	K03978	engB	------	------	COG0218	S:Function unknown	XP_003603604.1	GTP-binding protein At2g22870 [Medicago truncatula]	sp|O81004|Y2287_ARATH;;	GTP-binding protein At2g22870 OS=Arabidopsis thaliana OX=3702 GN=EMB2001 PE=2 SV=2;;	PF01926.23;;PF02421.18;;PF03193.16;;PF00350.23	MMR_HSR1;;FeoB_N;;RsgA_GTPase;;Dynamin_N	50S ribosome-binding GTPase;;Ferrous iron transport protein B;;RsgA GTPase;;Dynamin family							14	GO:0032268	BP	regulation of cellular protein metabolic process	14/252	501/44558	1.25077e-06	8.18183e-05
MTR_3g104980		DnaJ heat shock amino-terminal domain protein, putative	GO:0009535;;GO:0010598;;GO:0016021;;GO:0016020;;GO:0009507	cellular_component;;cellular_component;;cellular_component;;cellular_component;;cellular_component;;	CC:chloroplast thylakoid membrane;;CC:NA;;CC:integral component of membrane;;CC:membrane;;CC:chloroplast;;	------	------	------	------	ENOG410YHUJ	U:Intracellular trafficking, secretion, and vesicular transport	XP_003603201.1	NAD(P)H-quinone oxidoreductase subunit U, chloroplastic [Medicago truncatula]	sp|Q84VQ4|NDHU_ARATH;;	NA;;	------	------	------							49	GO:0044281	BP	small molecule metabolic process	49/252	2000/44558	1.28404e-06	8.31525e-05
MTR_3g105050		hypothetical protein	GO:0009535	cellular_component;;	CC:chloroplast thylakoid membrane;;	------	------	------	------	ENOG4111SW7	S:Function unknown	XP_003603207.1	uncharacterized protein LOC11433497 [Medicago truncatula]	------	------	------	------	------							14	GO:0016051	BP	carbohydrate biosynthetic process	14/252	431/44558	1.30461e-06	8.31525e-05
MTR_2g030200		ferredoxin reductase-like NAD(P) binding domain protein	GO:0015979;;GO:0055114;;GO:0009507;;GO:0016491;;GO:0004324	biological_process;;biological_process;;cellular_component;;molecular_function;;molecular_function;;	BP:photosynthesis;;BP:oxidation-reduction process;;CC:chloroplast;;MF:oxidoreductase activity;;MF:ferredoxin-NADP+ reductase activity;;	K02641	petH	map00195	Photosynthesis	COG0369	K:Transcription	XP_003594526.1	ferredoxin--NADP reductase, root isozyme, chloroplastic [Medicago truncatula]	sp|Q41014|FENR2_PEA;;	Ferredoxin--NADP reductase, root isozyme, chloroplastic OS=Pisum sativum OX=3888 PE=2 SV=2;;	PF00175.21	NAD_binding_1	Oxidoreductase NAD-binding domain							39	GO:1901362	BP	organic cyclic compound biosynthetic process	39/252	1894/44558	1.3061e-06	8.31525e-05
MTR_8g032040		NADP-dependent malic enzyme	GO:0006090;;GO:0006108;;GO:0055114;;GO:0005739;;GO:0009507;;GO:0016491;;GO:0051287;;GO:0004471;;GO:0004470;;GO:0046872	biological_process;;biological_process;;biological_process;;cellular_component;;cellular_component;;molecular_function;;molecular_function;;molecular_function;;molecular_function;;molecular_function;;	BP:pyruvate metabolic process;;BP:malate metabolic process;;BP:oxidation-reduction process;;CC:mitochondrion;;CC:chloroplast;;MF:oxidoreductase activity;;MF:NAD binding;;MF:malate dehydrogenas;;MF:malic enzyme activity;;MF:metal ion binding;;	K00028	E1.1.1.39	map00620;;map00710	Pyruvate metabolism;;Carbon fixation in photosynthetic organisms	COG0281	C:Energy production and conversion	XP_003627605.1	NAD-dependent malic enzyme 2, mitochondrial [Medicago truncatula]	sp|Q8L7K9|MAO2_ARATH;;	NAD-dependent malic enzyme 2, mitochondrial OS=Arabidopsis thaliana OX=3702 GN=NAD-ME2 PE=1 SV=1;;	PF03949.15;;PF00390.19	Malic_M;;malic	Malic enzyme, NAD binding domain;;Malic enzyme, N-terminal domain							43	GO:0009059	BP	macromolecule biosynthetic process	43/252	2333/44558	1.30749e-06	8.31525e-05
MTR_1g050462		Na+-bile acid cotransporter	GO:0009941;;GO:0016021;;GO:0016020;;GO:0009507	cellular_component;;cellular_component;;cellular_component;;cellular_component;;	CC:chloroplast envelope;;CC:integral component of membrane;;CC:membrane;;CC:chloroplast;;	K14347	SLC10A7, P7	------	------	COG0385	S:Function unknown	XP_013467369.1	probable sodium/metabolite cotransporter BASS4, chloroplastic [Medicago truncatula]	sp|F4IZC4|BASS4_ARATH;;	Probable sodium/metabolite cotransporter BASS4, chloroplastic OS=Arabidopsis thaliana OX=3702 GN=BASS4 PE=3 SV=1;;	PF13593.6;;PF01758.16	SBF_like;;SBF	SBF-like CPA transporter family;;Sodium Bile acid symporter family							47	GO:0044271	BP	cellular nitrogen compound biosynthetic process	47/252	2334/44558	1.31967e-06	8.33487e-05
MTR_6g048300		septum site determining protein MinD, putative	GO:0010020;;GO:0009941;;GO:0009570;;GO:0016787;;GO:0030899;;GO:0016887;;GO:0005524;;GO:0042803	biological_process;;cellular_component;;cellular_component;;molecular_function;;molecular_function;;molecular_function;;molecular_function;;molecular_function;;	BP:chloroplast fission;;CC:chloroplast envelope;;CC:chloroplast stroma;;MF:hydrolase activity;;MF:calcium-dependent ATPase activity;;MF:ATPase activity;;MF:ATP binding;;MF:protein homodimerization activity;;	K03609	minD	------	------	COG2894	D:Cell cycle control, cell division, chromosome partitioning	XP_013452215.1	putative septum site-determining protein minD homolog, chloroplastic [Medicago truncatula]	sp|Q9MBA2|MIND1_ARATH;;	Putative septum site-determining protein minD homolog, chloroplastic OS=Arabidopsis thaliana OX=3702 GN=MIND1 PE=1 SV=1;;	PF01656.23;;PF10609.9;;PF13614.6;;PF00142.18;;PF09140.11;;PF02374.15;;PF06564.12	CbiA;;ParA;;AAA_31;;Fer4_NifH;;MipZ;;ArsA_ATPase;;CBP_BcsQ	CobQ/CobB/MinD/ParA nucleotide binding domain;;NUBPL iron-transfer P-loop NTPase;;AAA domain;;4Fe-4S iron sulfur cluster binding proteins, NifH/frxC family;;ATPase MipZ;;Anion-transporting ATPase;;Cellulose biosynthesis protein BcsQ							16	GO:1901700	BP	response to oxygen-containing compound	16/252	583/44558	1.44569e-06	9.00653e-05
MTR_1g116270		glutathione S-transferase	GO:0010583;;GO:0009636;;GO:0010731;;GO:0009407;;GO:0009570;;GO:0005515;;GO:0016740	biological_process;;biological_process;;biological_process;;biological_process;;cellular_component;;molecular_function;;molecular_function;;	BP:response to cyclopentenone;;BP:response to toxic substance;;BP:protein glutathionylation;;BP:toxin catabolic process;;CC:chloroplast stroma;;MF:protein binding;;MF:transferase activity;;	K00799	GST, gst	map05225;;map00480	Hepatocellular carcinoma;;Glutathione metabolism	ENOG410XSIX	O:Posttranslational modification, protein turnover, chaperones	AES63059.2	glutathione S-transferase [Medicago truncatula]	sp|Q9M2W2|GSTL2_ARATH;;	Glutathione S-transferase L2, chloroplastic OS=Arabidopsis thaliana OX=3702 GN=GSTL2 PE=2 SV=1;;	PF13417.6;;PF13409.6;;PF13410.6;;PF16865.5;;PF00043.25;;PF14497.6	GST_N_3;;GST_N_2;;GST_C_2;;GST_C_5;;GST_C;;GST_C_3	Glutathione S-transferase, N-terminal domain;;Glutathione S-transferase, N-terminal domain;;Glutathione S-transferase, C-terminal domain;;Glutathione S-transferase, C-terminal domain;;Glutathione S-transferase, C-terminal domain;;Glutathione S-transferase, C-terminal domain							19	GO:0010033	BP	response to organic substance	19/252	832/44558	1.52703e-06	9.44899e-05
MTR_1g114290		thioredoxin-like protein	GO:0055114;;GO:0009750;;GO:0006833;;GO:0045454;;GO:0006662;;GO:0043085;;GO:0009570;;GO:0005623;;GO:0009507;;GO:0016853;;GO:0016671;;GO:0008047;;GO:0015035	biological_process;;biological_process;;biological_process;;biological_process;;biological_process;;biological_process;;cellular_component;;cellular_component;;cellular_component;;molecular_function;;molecular_function;;molecular_function;;molecular_function;;	BP:oxidation-reduction process;;BP:response to fructose;;BP:water transport;;BP:cell redox homeostasis;;BP:glycerol ether metabolic process;;BP:positive regulation of catalytic activity;;CC:chloroplast stroma;;CC:cell;;CC:chloroplast;;MF:isomerase activity;;MF:oxidoreductase activity, acting on a sulfur group of donors, disulfide as acceptor;;MF:enzyme activator activity;;MF:protein disulfide oxi…	------	------	------	------	COG0526	S:Function unknown	XP_003592719.1	thioredoxin X, chloroplastic [Medicago truncatula]	sp|Q8LD49|TRXX_ARATH;;	Thioredoxin X, chloroplastic OS=Arabidopsis thaliana OX=3702 GN=ATHX PE=2 SV=2;;	PF00085.20;;PF13098.6;;PF13899.6;;PF13905.6;;PF00578.21;;PF14595.6;;PF08534.10	Thioredoxin;;Thioredoxin_2;;Thioredoxin_7;;Thioredoxin_8;;AhpC-TSA;;Thioredoxin_9;;Redoxin	Thioredoxin;;Thioredoxin-like domain;;Thioredoxin-like;;Thioredoxin-like;;AhpC/TSA family;;Thioredoxin;;Redoxin							84	GO:1901576	BP	organic substance biosynthetic process	84/252	4104/44558	1.55678e-06	9.56845e-05
MTR_5g088730		tyrosine-specific transporter, putative	GO:0003333;;GO:0016020;;GO:0009706;;GO:0005887;;GO:0016021;;GO:0015173	biological_process;;cellular_component;;cellular_component;;cellular_component;;cellular_component;;molecular_function;;	BP:amino acid transmembrane transport;;CC:membrane;;CC:chloroplast inner membrane;;CC:integral component of plasma membrane;;CC:integral component of membrane;;MF:aromatic amino acid transmembrane transporter activity;;	K03834	tyrP	------	------	COG0814	O:Posttranslational modification, protein turnover, chaperones	XP_003617181.2	uncharacterized protein LOC11441955 [Medicago truncatula]	sp|P0AAD4|TYRP_ECOLI;;	Tyrosine-specific transport protein OS=Escherichia coli;;	PF03222.13	Trp_Tyr_perm	Tryptophan/tyrosine permease family							6	GO:0009735	BP	response to cytokinin	6/252	63/44558	1.59935e-06	9.76459e-05
MTR_7g094710		transmembrane protein, putative	GO:0016021;;GO:0031359;;GO:0009707	cellular_component;;cellular_component;;cellular_component;;	CC:integral component of membrane;;CC:integral component of chloroplast outer membrane;;CC:chloroplast outer membrane;;	------	------	------	------	ENOG410Z8W9	S:Function unknown	XP_013449711.1	outer envelope membrane protein 7 [Medicago truncatula]	sp|Q9SVC4|OEP7_ARATH;;	Outer envelope membrane protein 7 OS=Arabidopsis thaliana OX=3702 GN=OEP7 PE=1 SV=1;;	------	------	------							246	GO:0044444	CC	cytoplasmic part	246/252	6249/44558	1.62115e-06	9.8321e-05
MTR_2g019140		protease Do-like protein	GO:0010206;;GO:0016556;;GO:0006508;;GO:0009579;;GO:0031977;;GO:0009543;;GO:0009507;;GO:0004252;;GO:0016787;;GO:0008233	biological_process;;biological_process;;biological_process;;cellular_component;;cellular_component;;cellular_component;;cellular_component;;molecular_function;;molecular_function;;molecular_function;;	BP:photosystem II repair;;BP:mRNA modification;;BP:proteolysis;;CC:thylakoid;;CC:thylakoid lumen;;CC:chloroplast thylakoid lumen;;CC:chloroplast;;MF:serine-type endopeptidase activity;;MF:hydrolase activity;;MF:peptidase activity;;	------	------	------	------	COG0265	O:Posttranslational modification, protein turnover, chaperones	XP_003593899.2	protease Do-like 5, chloroplastic isoform X1 [Medicago truncatula]	sp|Q9SEL7|DEGP5_ARATH;;	Protease Do-like 5, chloroplastic OS=Arabidopsis thaliana OX=3702 GN=DEGP5 PE=1 SV=3;;	PF13365.6;;PF00089.26;;PF02907.15	Trypsin_2;;Trypsin;;Peptidase_S29	Trypsin-like peptidase domain;;Trypsin;;Hepatitis C virus NS3 protease							14	GO:0051246	BP	regulation of protein metabolic process	14/252	513/44558	1.64811e-06	9.92985e-05
MTR_4g112530		extracellular calcium sensing receptor	GO:0090333;;GO:0009704;;GO:0071277;;GO:0009535;;GO:0005739	biological_process;;biological_process;;biological_process;;cellular_component;;cellular_component;;	BP:regulation of stomatal closure;;BP:de-etiolation;;BP:cellular response to calcium ion;;CC:chloroplast thylakoid membrane;;CC:mitochondrion;;	------	------	------	------	ENOG4111GSH	S:Function unknown	AES91348.2	extracellular calcium sensing receptor [Medicago truncatula]	sp|Q9FN48|CAS_ARATH;;	Calcium sensing receptor, chloroplastic OS=Arabidopsis thaliana OX=3702 GN=CAS PE=1 SV=1;;	PF00581.20	Rhodanese	Rhodanese-like domain							4	GO:0010207	BP	photosystem II assembly	4/252	16/44558	1.72347e-06	0.00010316
MTR_1g072270		FZO-like protein	GO:1902478;;GO:0034051;;GO:0048481;;GO:0009793;;GO:0042793;;GO:0010228;;GO:0010027;;GO:0035304;;GO:0031969;;GO:0016021;;GO:0009707;;GO:0009507;;GO:0016787;;GO:0003824;;GO:0005525	biological_process;;biological_process;;biological_process;;biological_process;;biological_process;;biological_process;;biological_process;;biological_process;;cellular_component;;cellular_component;;cellular_component;;cellular_component;;molecular_function;;molecular_function;;molecular_function;;	BP:negative regulation of defense response to bacterium, incompatible interaction;;BP:negative regulation of plant-type hypersensitive response;;BP:plant ovule development;;BP:embryo development ending in seed dormancy;;BP:transcription from plastid promoter;;BP:vegetative to reproductive phase transition of meristem;;BP:thylakoid membrane organization;;BP:regulation of protein dephosphorylation;…	------	------	------	------	COG0699	S:Function unknown	XP_003590651.1	probable transmembrane GTPase FZO-like, chloroplastic [Medicago truncatula]	sp|Q1KPV0|FZL_ARATH;;	Probable transmembrane GTPase FZO-like, chloroplastic OS=Arabidopsis thaliana OX=3702 GN=FZL PE=1 SV=1;;	PF00350.23;;PF01926.23;;PF00009.27	Dynamin_N;;MMR_HSR1;;GTP_EFTU	Dynamin family;;50S ribosome-binding GTPase;;Elongation factor Tu GTP binding domain							66	GO:0071840	BP	cellular component organization or biogenesis	66/252	3383/44558	1.75553e-06	0.000103336
MTR_2g099910		glyoxylate/succinic semialdehyde reductase	GO:0006573;;GO:0055114;;GO:0009570;;GO:0009507;;GO:0050661;;GO:0051287;;GO:0030267;;GO:0016491	biological_process;;biological_process;;cellular_component;;cellular_component;;molecular_function;;molecular_function;;molecular_function;;molecular_function;;	BP:valine metabolic process;;BP:oxidation-reduction process;;CC:chloroplast stroma;;CC:chloroplast;;MF:NADP binding;;MF:NAD binding;;MF:glyoxylate reductas;;MF:oxidoreductase activity;;	K18121	GLYR	map00630;;map00650	Glyoxylate and dicarboxylate metabolism;;Butanoate metabolism	COG2084	I:Lipid transport and metabolism	XP_003597590.1	glyoxylate/succinic semialdehyde reductase 2, chloroplastic [Medicago truncatula]	sp|F4I907|GLYR2_ARATH;;	Glyoxylate/succinic semialdehyde reductase 2, chloroplastic OS=Arabidopsis thaliana OX=3702 GN=GLYR2 PE=1 SV=1;;	PF03446.15;;PF14833.6;;PF03807.17	NAD_binding_2;;NAD_binding_11;;F420_oxidored	NAD binding domain of 6-phosphogluconate dehydrogenase;;NAD-binding of NADP-dependent 3-hydroxyisobutyrate dehydrogenase;;NADP oxidoreductase coenzyme F420-dependent							85	GO:0009058	BP	biosynthetic process	85/252	4351/44558	1.78016e-06	0.000103336
MTR_2g028000		histidine phosphatase family (branch 1) protein	GO:0009507	cellular_component;;	CC:chloroplast;;	------	------	------	------	COG2062	T:Signal transduction mechanisms	XP_003594381.1	uncharacterized protein At3g52155, chloroplastic [Medicago truncatula]	sp|Q94BY1|Y3515_ARATH;;	Uncharacterized protein At3g52155, chloroplastic OS=Arabidopsis thaliana OX=3702 GN=At3g52155 PE=2 SV=1;;	PF00300.22	His_Phos_1	Histidine phosphatase superfamily							170	GO:0044446	CC	intracellular organelle part	170/252	5256/44558	1.76599e-06	0.000103336
MTR_1588s0010		ATP synthase F1, gamma subunit	GO:0015986;;GO:0099132;;GO:0006754;;GO:0045261;;GO:0000275;;GO:0009535;;GO:0016787;;GO:0046933	biological_process;;deleted;;biological_process;;cellular_component;;cellular_component;;cellular_component;;molecular_function;;molecular_function;;	BP:ATP synthesis coupled proton transport;;BP:old GO;;BP:ATP biosynthetic process;;CC:proton-transporting ATP synthase complex, catalytic core;;CC:mitochondrial proton-transporting ATP synthase complex, catalytic core;;CC:chloroplast thylakoid membrane;;MF:hydrolase activity;;MF:proton-transporting ATP synthase activity, rotational mechanism;;	K02115	ATPF1G, atpG	map00195;;map00190	Photosynthesis;;Oxidative phosphorylation	COG0224;;ENOG410XTBX	C:Energy production and conversion;;S:Function unknown	KEH15255.1	ATP synthase F1, gamma subunit, partial [Medicago truncatula]	sp|P28552|ATPG_PEA;;	ATP synthase gamma chain, chloroplastic OS=Pisum sativum OX=3888 GN=ATPC PE=2 SV=1;;	PF00231.19	ATP-synt	ATP synthase							170	GO:0044422	CC	organelle part	170/252	5262/44558	1.77678e-06	0.000103336
MTR_3g105820		translocon at the inner envelope membrane ofs protein 55-II	GO:0055114;;GO:0015031;;GO:0045036;;GO:0016020;;GO:0016021;;GO:0009706;;GO:0010277;;GO:0051537;;GO:0032441;;GO:0046872;;GO:0016491	biological_process;;biological_process;;biological_process;;cellular_component;;cellular_component;;cellular_component;;molecular_function;;molecular_function;;molecular_function;;molecular_function;;molecular_function;;	BP:oxidation-reduction process;;BP:protein transport;;BP:protein targeting to chloroplast;;CC:membrane;;CC:integral component of membrane;;CC:chloroplast inner membrane;;MF:chlorophyllide a oxygenase [overall] activity;;MF:2 iron, 2 sulfur cluster binding;;MF:pheophorbide a oxygenase activity;;MF:metal ion binding;;MF:oxidoreductase activity;;	------	------	------	------	COG4638	P:Inorganic ion transport and metabolism	XP_003603276.1	protein TIC 55, chloroplastic [Medicago truncatula]	sp|O49931|TIC55_PEA;;	Protein TIC 55, chloroplastic OS=Pisum sativum OX=3888 GN=TIC55 PE=1 SV=1;;	PF08417.12;;PF00355.26	PaO;;Rieske	Pheophorbide a oxygenase;;Rieske [2Fe-2S] domain							50	GO:0032991	CC	protein-containing complex	50/252	3910/44558	1.78282e-06	0.000103336
MTR_2g089030		beta-amylase	GO:0005975;;GO:0000272;;GO:0008152;;GO:0009507;;GO:0016787;;GO:0016161;;GO:0016798;;GO:0102229	biological_process;;biological_process;;biological_process;;cellular_component;;molecular_function;;molecular_function;;molecular_function;;molecular_function;;	BP:carbohydrate metabolic process;;BP:polysaccharide catabolic process;;BP:metabolic process;;CC:chloroplast;;MF:hydrolase activity;;MF:beta-amylase activity;;MF:hydrolase activity, acting on glycosyl bonds;;MF:amylopectin maltohydrolase activity;;	K01177	E3.2.1.2	map00500	Starch and sucrose metabolism	ENOG410XNXS	S:Function unknown	XP_003597045.2	beta-amylase [Medicago truncatula]	sp|P10538|AMYB_SOYBN;;	Beta-amylase OS=Glycine max OX=3847 GN=BMY1 PE=1 SV=3;;	PF01373.17	Glyco_hydro_14	Glycosyl hydrolase family 14							46	GO:0016491	MF	oxidoreductase activity	46/252	3547/44558	1.89567e-06	0.000109186
MTR_1g046250		coenzyme F420-reducing hydrogenase, beta subunit	GO:0033354;;GO:0055114;;GO:0009507;;GO:0090415;;GO:0003824;;GO:0016491	biological_process;;biological_process;;cellular_component;;molecular_function;;molecular_function;;molecular_function;;	BP:chlorophyll cycle;;BP:oxidation-reduction process;;CC:chloroplast;;MF:7-hydroxymethyl chlorophyll a reductase activity;;MF:catalytic activity;;MF:oxidoreductase activity;;	K18010	HCAR	map00860	Porphyrin and chlorophyll metabolism	COG1035	C:Energy production and conversion	XP_013467142.1	7-hydroxymethyl chlorophyll a reductase, chloroplastic [Medicago truncatula]	sp|Q8GS60|HCAR_ARATH;;	7-hydroxymethyl chlorophyll a reductase, chloroplastic OS=Arabidopsis thaliana OX=3702 GN=HCAR PE=1 SV=1;;	PF04432.13;;PF04422.13	FrhB_FdhB_C;;FrhB_FdhB_N	Coenzyme F420 hydrogenase/dehydrogenase, beta subunit C terminus;;Coenzyme F420 hydrogenase/dehydrogenase, beta subunit N-term							6	GO:1901659	BP	glycosyl compound biosynthetic process	6/252	65/44558	1.926e-06	0.00011024
MTR_3g076660		elongation factor Tu protein	GO:0042335;;GO:0000038;;GO:0006414;;GO:0009535;;GO:0009941;;GO:0005622;;GO:0009570;;GO:0009295;;GO:0009507;;GO:0016787;;GO:0003924;;GO:0005525;;GO:0000166;;GO:0003746	biological_process;;biological_process;;biological_process;;cellular_component;;cellular_component;;cellular_component;;cellular_component;;cellular_component;;cellular_component;;molecular_function;;molecular_function;;molecular_function;;molecular_function;;molecular_function;;	BP:cuticle development;;BP:very long-chain fatty acid metabolic process;;BP:translational elongation;;CC:chloroplast thylakoid membrane;;CC:chloroplast envelope;;CC:intracellular;;CC:chloroplast stroma;;CC:nucleoid;;CC:chloroplast;;MF:hydrolase activity;;MF:GTPase activity;;MF:GTP binding;;MF:nucleotide binding;;MF:translation elongation factor activity;;	K02358	tuf, TUFM	------	------	COG0050	S:Function unknown	XP_003601160.1	elongation factor Tu, chloroplastic [Medicago truncatula]	sp|O24310|EFTU_PEA;;	Elongation factor Tu, chloroplastic OS=Pisum sativum OX=3888 GN=tufA PE=2 SV=1;;	PF00009.27;;PF03143.17;;PF03144.25;;PF01926.23	GTP_EFTU;;GTP_EFTU_D3;;GTP_EFTU_D2;;MMR_HSR1	Elongation factor Tu GTP binding domain;;Elongation factor Tu C-terminal domain;;Elongation factor Tu domain 2;;50S ribosome-binding GTPase							84	GO:0044249	BP	cellular biosynthetic process	84/252	3973/44558	2.02825e-06	0.000115371
MTR_3g020680		50S ribosomal protein L27	GO:0009735;;GO:0006412;;GO:0009579;;GO:0009941;;GO:0005840;;GO:0009570;;GO:0005622;;GO:0003735	biological_process;;biological_process;;cellular_component;;cellular_component;;cellular_component;;cellular_component;;cellular_component;;molecular_function;;	BP:response to cytokinin;;BP:translation;;CC:thylakoid;;CC:chloroplast envelope;;CC:ribosome;;CC:chloroplast stroma;;CC:intracellular;;MF:structural constituent of ribosome;;	K02899	RP-L27, MRPL27, rpmA	map03010	Ribosome	COG0211	K:Transcription	XP_003598767.1	50S ribosomal protein L27, chloroplastic [Medicago truncatula]	sp|P82190|RK27_SPIOL;;	50S ribosomal protein L27, chloroplastic OS=Spinacia oleracea OX=3562 GN=RPL27 PE=1 SV=2;;	PF01016.19	Ribosomal_L27	Ribosomal L27 protein							161	GO:0043231	CC	intracellular membrane-bounded organelle	161/252	7650/44558	2.04688e-06	0.000115712
MTR_2g044920		50S ribosomal protein L18	GO:0007389;;GO:0009832;;GO:0010075;;GO:0008361;;GO:0009926;;GO:0010015;;GO:0048653;;GO:0006412;;GO:0040007;;GO:0005840;;GO:0009941;;GO:0009570;;GO:0005622;;GO:0003735	biological_process;;biological_process;;biological_process;;biological_process;;biological_process;;biological_process;;biological_process;;biological_process;;biological_process;;cellular_component;;cellular_component;;cellular_component;;cellular_component;;molecular_function;;	BP:pattern specification process;;BP:plant-type cell wall biogenesis;;BP:regulation of meristem growth;;BP:regulation of cell size;;BP:auxin polar transport;;BP:root morphogenesis;;BP:anther development;;BP:translation;;BP:growth;;CC:ribosome;;CC:chloroplast envelope;;CC:chloroplast stroma;;CC:intracellular;;MF:structural constituent of ribosome;;	K02881	RP-L18, MRPL18, rplR	map03010	Ribosome	COG0256	S:Function unknown	XP_003595391.1	50S ribosomal protein L18, chloroplastic [Medicago truncatula]	sp|P82195|RK18_SPIOL;;	50S ribosomal protein L18, chloroplastic OS=Spinacia oleracea OX=3562 GN=RPL18 PE=1 SV=3;;	PF00861.22	Ribosomal_L18p	Ribosomal L18 of archaea, bacteria, mitoch. and chloroplast							66	GO:1901360	BP	organic cyclic compound metabolic process	66/252	6139/44558	2.10097e-06	0.000118041
MTR_5g077070		NADP-dependent isocitrate dehydrogenase	GO:0006739;;GO:0006099;;GO:0006097;;GO:0080129;;GO:0051049;;GO:0006833;;GO:0006972;;GO:0009266;;GO:0055114;;GO:0009853;;GO:0006102;;GO:0051788;;GO:0009570;;GO:0005739;;GO:0009506;;GO:0009507;;GO:0051287;;GO:0016491;;GO:0004450;;GO:0000287;;GO:0046872;;GO:0016616	biological_process;;biological_process;;biological_process;;biological_process;;biological_process;;biological_process;;biological_process;;biological_process;;biological_process;;biological_process;;biological_process;;biological_process;;cellular_component;;cellular_component;;cellular_component;;cellular_component;;molecular_function;;molecular_function;;molecular_function;;molecular_function;…	BP:NADP metabolic process;;BP:tricarboxylic acid cycle;;BP:glyoxylate cycle;;BP:proteasome core complex assembly;;BP:regulation of transport;;BP:water transport;;BP:hyperosmotic response;;BP:response to temperature stimulus;;BP:oxidation-reduction process;;BP:photorespiration;;BP:isocitrate metabolic process;;BP:response to misfolded protein;;CC:chloroplast stroma;;CC:mitochondrion;;CC:plasmodesm…	K00031	IDH1, IDH2, icd	map00020;;map04146;;map00480	Citrate cycle (TCA cycle);;Peroxisome;;Glutathione metabolism	COG0538	S:Function unknown	Q40345.1;;;;;;AltName: Full=NADP;;;;	;;+)-specific ICD;;;;Flags: Precursor	sp|Q40345|IDHP_MEDSA;;	Isocitrate dehydrogenase [NADP], chloroplastic;;	PF00180.20	Iso_dh	Isocitrate/isopropylmalate dehydrogenase							153	GO:0044237	BP	cellular metabolic process	153/252	13950/44558	2.15903e-06	0.000120563
MTR_4g129490		acyl-CoA N-acyltransferase (NAT) superfamily protein	GO:0009750;;GO:0006833;;GO:0006569;;GO:0009684;;GO:0009507;;GO:0016740;;GO:0016746	biological_process;;biological_process;;biological_process;;biological_process;;cellular_component;;molecular_function;;molecular_function;;	BP:response to fructose;;BP:water transport;;BP:tryptophan catabolic process;;BP:indoleacetic acid biosynthetic process;;CC:chloroplast;;MF:transferase activity;;MF:transferase activity, transferring acyl groups;;	------	------	------	------	ENOG41124NQ	S:Function unknown	XP_003610239.2	uncharacterized protein LOC11425479 [Medicago truncatula]	------	------	PF00583.25;;PF13673.7;;PF13508.7;;PF08445.10;;PF13420.7	Acetyltransf_1;;Acetyltransf_10;;Acetyltransf_7;;FR47;;Acetyltransf_4	Acetyltransferase;;Acetyltransferase;;Acetyltransferase;;FR47-like protein;;Acetyltransferase							66	GO:0016043	BP	cellular component organization	66/252	3267/44558	2.26698e-06	0.000125066
MTR_2g082660		plant/F3H11-7 protein	GO:0009965;;GO:0009507	biological_process;;cellular_component;;	BP:leaf morphogenesis;;CC:chloroplast;;	------	------	------	------	ENOG41121ED	S:Function unknown	XP_003596614.1	uncharacterized protein LOC11413546 [Medicago truncatula]	------	------	PF09353.10	DUF1995	Domain of unknown function							62	GO:0046483	BP	heterocycle metabolic process	62/252	5903/44558	2.31521e-06	0.000126962
MTR_4g122060		PsbB mRNA maturation factor Mbb1	GO:0009965;;GO:0042793;;GO:1901918;;GO:0006417;;GO:0010114;;GO:0010027;;GO:0006397;;GO:0006396;;GO:0035304;;GO:0009657;;GO:0031969;;GO:0009941;;GO:0009570;;GO:0005774;;GO:0009507;;GO:0005515;;GO:0003727;;GO:0043621	biological_process;;biological_process;;biological_process;;biological_process;;biological_process;;biological_process;;biological_process;;biological_process;;biological_process;;biological_process;;cellular_component;;cellular_component;;cellular_component;;cellular_component;;cellular_component;;molecular_function;;molecular_function;;molecular_function;;	BP:leaf morphogenesis;;BP:transcription from plastid promoter;;BP:negative regulation of exoribonuclease activity;;BP:regulation of translation;;BP:response to red light;;BP:thylakoid membrane organization;;BP:mRNA processing;;BP:RNA processing;;BP:regulation of protein dephosphorylation;;BP:plastid organization;;CC:chloroplast membrane;;CC:chloroplast envelope;;CC:chloroplast stroma;;CC:vacuolar…	------	------	------	------	COG0457	S:Function unknown	AES91969.2	PsbB mRNA maturation factor Mbb1 [Medicago truncatula]	sp|Q8RWG2|CF107_ARATH;;	Protein high chlorophyll fluorescent 107 OS=Arabidopsis thaliana OX=3702 GN=HCF107 PE=1 SV=1;;	PF07719.17;;PF13428.6;;PF14559.6;;PF13424.6;;PF13429.6	TPR_2;;TPR_14;;TPR_19;;TPR_12;;TPR_15	Tetratricopeptide repeat;;Tetratricopeptide repeat;;Tetratricopeptide repeat;;Tetratricopeptide repeat;;Tetratricopeptide repeat							210	GO:0008150	BP	biological_process	210/252	26279/44558	2.33552e-06	0.000127314
MTR_4g132500		leucyl-tRNA synthetase	GO:0106074;;GO:0006412;;GO:0006429;;GO:0009793;;GO:0006418;;GO:0032543;;GO:0009570;;GO:0005739;;GO:0004812;;GO:0004823;;GO:0002161;;GO:0000166;;GO:0016874;;GO:0005524	biological_process;;biological_process;;biological_process;;biological_process;;biological_process;;biological_process;;cellular_component;;cellular_component;;molecular_function;;molecular_function;;molecular_function;;molecular_function;;molecular_function;;molecular_function;;	BP:aminoacyl-tRNA metabolism involved in translational fidelity;;BP:translation;;BP:leucyl-tRNA aminoacylation;;BP:embryo development ending in seed dormancy;;BP:tRNA aminoacylation for protein translation;;BP:mitochondrial translation;;CC:chloroplast stroma;;CC:mitochondrion;;MF:aminoacyl-tRNA ligase activity;;MF:leucine-tRNA ligase activity;;MF:aminoacyl-tRNA editing activity;;MF:nucleotide bin…	K01869	LARS, leuS	map00970	Aminoacyl-tRNA biosynthesis	COG0495	I:Lipid transport and metabolism	XP_024638371.1	leucine--tRNA ligase, chloroplastic/mitochondrial [Medicago truncatula]	sp|Q9XEA0|SYLM_ARATH;;	Leucine--tRNA ligase, chloroplastic/mitochondrial OS=Arabidopsis thaliana OX=3702 GN=EMB2369 PE=2 SV=1;;	PF00133.22;;PF13603.6;;PF09334.11;;PF08264.13	tRNA-synt_1;;tRNA-synt_1_2;;tRNA-synt_1g;;Anticodon_1	tRNA synthetases class I;;Leucyl-tRNA synthetase, Domain 2;;tRNA synthetases class I;;Anticodon-binding domain of tRNA							34	GO:0016070	BP	RNA metabolic process	34/252	2492/44558	2.45229e-06	0.000132888
MTR_2g064650		photosystem II 10 kDa proteinPsbR protein	GO:0009644;;GO:0009735;;GO:0010270;;GO:0009637;;GO:0010218;;GO:0019344;;GO:0010114;;GO:0015979;;GO:0009535;;GO:0009534;;GO:0009523;;GO:0042651;;GO:0016021;;GO:0016020;;GO:0009579;;GO:0009654;;GO:0009507	biological_process;;biological_process;;biological_process;;biological_process;;biological_process;;biological_process;;biological_process;;biological_process;;cellular_component;;cellular_component;;cellular_component;;cellular_component;;cellular_component;;cellular_component;;cellular_component;;cellular_component;;cellular_component;;	BP:response to high light intensity;;BP:response to cytokinin;;BP:photosystem II oxygen evolving complex assembly;;BP:response to blue light;;BP:response to far red light;;BP:cysteine biosynthetic process;;BP:response to red light;;BP:photosynthesis;;CC:chloroplast thylakoid membrane;;CC:chloroplast thylakoid;;CC:photosystem II;;CC:thylakoid membrane;;CC:integral component of membrane;;CC:membran…	K03541	psbR	map00195	Photosynthesis	ENOG4112AV0	S:Function unknown	XP_003595981.1	photosystem II 10 kDa polypeptide, chloroplastic [Medicago truncatula]	sp|P06183|PSBR_SOLTU;;	Photosystem II 10 kDa polypeptide, chloroplastic OS=Solanum tuberosum OX=4113 GN=PSBR PE=2 SV=1;;	PF04725.12	PsbR	Photosystem II 10 kDa polypeptide PsbR							88	GO:1901564	BP	organonitrogen compound metabolic process	88/252	6830/44558	2.49992e-06	0.000134672
MTR_3g086230		photosystem II core complex family psbY protein	GO:0035304;;GO:0019344;;GO:0015979;;GO:0009657;;GO:0009535;;GO:0009523;;GO:0009533;;GO:0016021;;GO:0016020;;GO:0030145	biological_process;;biological_process;;biological_process;;biological_process;;cellular_component;;cellular_component;;cellular_component;;cellular_component;;cellular_component;;molecular_function;;	BP:regulation of protein dephosphorylation;;BP:cysteine biosynthetic process;;BP:photosynthesis;;BP:plastid organization;;CC:chloroplast thylakoid membrane;;CC:photosystem II;;CC:chloroplast stromal thylakoid;;CC:integral component of membrane;;CC:membrane;;MF:manganese ion binding;;	K02723	psbY	map00195	Photosynthesis	ENOG4111UZP	I:Lipid transport and metabolism	XP_003601864.2	photosystem II core complex proteins psbY, chloroplastic [Medicago truncatula]	sp|P80470|PSBY_SPIOL;;	Photosystem II core complex proteins psbY, chloroplastic OS=Spinacia oleracea OX=3562 GN=PSBY PE=1 SV=2;;	PF06298.11	PsbY	Photosystem II protein Y							161	GO:0043227	CC	membrane-bounded organelle	161/252	7800/44558	2.54287e-06	0.000136118
MTR_1g114520		anthranilate synthase alpha 1	GO:0006567;;GO:0000162;;GO:0009058;;GO:0005950;;GO:0009507;;GO:0004049	biological_process;;biological_process;;biological_process;;cellular_component;;cellular_component;;molecular_function;;	BP:threonine catabolic process;;BP:tryptophan biosynthetic process;;BP:biosynthetic process;;CC:anthranilate synthase complex;;CC:chloroplast;;MF:anthranilate synthase activity;;	K01657	trpE	map00400	Phenylalanine, tyrosine and tryptophan biosynthesis	COG0147	O:Posttranslational modification, protein turnover, chaperones	AES62987.2	anthranilate synthase alpha 1 [Medicago truncatula]	sp|P32069|TRPX_ARATH;;	Anthranilate synthase alpha subunit 2, chloroplastic OS=Arabidopsis thaliana OX=3702 GN=ASA2 PE=2 SV=1;;	PF00425.18;;PF04715.13	Chorismate_bind;;Anth_synt_I_N	chorismate binding enzyme;;Anthranilate synthase component I, N terminal region							101	GO:0016020	CC	membrane	101/252	11171/44558	2.55648e-06	0.000136118
MTR_1g053160		NADPH-dependent thioredoxin reductase	GO:0042744;;GO:0010581;;GO:0055114;;GO:0019430;;GO:0010380;;GO:0045454;;GO:0005737;;GO:0009570;;GO:0009507;;GO:0016671;;GO:0008047;;GO:0016491;;GO:0042802;;GO:0004791	biological_process;;biological_process;;biological_process;;biological_process;;biological_process;;biological_process;;cellular_component;;cellular_component;;cellular_component;;molecular_function;;molecular_function;;molecular_function;;molecular_function;;molecular_function;;	BP:hydrogen peroxide catabolic process;;BP:regulation of starch biosynthetic process;;BP:oxidation-reduction process;;BP:removal of superoxide radicals;;BP:regulation of chlorophyll biosynthetic process;;BP:cell redox homeostasis;;CC:cytoplasm;;CC:chloroplast stroma;;CC:chloroplast;;MF:oxidoreductase activity, acting on a sulfur group of donors, disulfide as acceptor;;MF:enzyme activator activity…	K00384	trxB, TRR	map00450	Selenocompound metabolism	COG0492	L:Replication, recombination and repair	XP_013467601.1	NADPH-dependent thioredoxin reductase 3 [Medicago truncatula]	sp|O22229|TRXB3_ARATH;;	NADPH-dependent thioredoxin reductase 3 OS=Arabidopsis thaliana OX=3702 GN=NTRC PE=1 SV=2;;	PF07992.14;;PF13738.6;;PF00070.27;;PF00085.20;;PF12831.7;;PF00890.24;;PF00462.24;;PF03486.14;;PF01134.22;;PF01946.17;;PF13450.6	Pyr_redox_2;;Pyr_redox_3;;Pyr_redox;;Thioredoxin;;FAD_oxidored;;FAD_binding_2;;Glutaredoxin;;HI0933_like;;GIDA;;Thi4;;NAD_binding_8	Pyridine nucleotide-disulphide oxidoreductase;;Pyridine nucleotide-disulphide oxidoreductase;;Pyridine nucleotide-disulphide oxidoreductase;;Thioredoxin;;FAD dependent oxidoreductase;;FAD binding domain;;Glutaredoxin;;HI0933-like protein;;Glucose inhibited division protein A;;Thi4 family;;NA							171	GO:0008152	BP	metabolic process	171/252	17441/44558	2.69836e-06	0.000140107
MTR_8g092050		violaxanthin de-epoxidase-like protein	GO:0016126;;GO:0055114;;GO:0009507;;GO:0046422;;GO:0016491	biological_process;;biological_process;;cellular_component;;molecular_function;;molecular_function;;	BP:sterol biosynthetic process;;BP:oxidation-reduction process;;CC:chloroplast;;MF:violaxanthin de-epoxidase activity;;MF:oxidoreductase activity;;	------	------	------	------	ENOG410YJWB	S:Function unknown	XP_003630122.2	violaxanthin de-epoxidase, chloroplastic [Medicago truncatula]	------	------	PF07137.11;;PF11965.8	VDE;;DUF3479	VDE lipocalin domain;;Domain of unknown function							182	GO:0009987	BP	cellular process	182/252	17485/44558	2.71303e-06	0.000140107
MTR_4g011040		peptide deformylase 1A	GO:0018206;;GO:0043686;;GO:0031365;;GO:0006412;;GO:0005739;;GO:0009536;;GO:0009507;;GO:0016787;;GO:0042586;;GO:0046872	biological_process;;biological_process;;biological_process;;biological_process;;cellular_component;;cellular_component;;cellular_component;;molecular_function;;molecular_function;;molecular_function;;	BP:peptidyl-methionine modification;;BP:co-translational protein modification;;BP:N-terminal protein amino acid modification;;BP:translation;;CC:mitochondrion;;CC:plastid;;CC:chloroplast;;MF:hydrolase activity;;MF:peptide deformylase activity;;MF:metal ion binding;;	K01462	PDF, def	------	------	COG0242	J:Translation, ribosomal structure and biogenesis	XP_013454668.1	peptide deformylase 1A, chloroplastic [Medicago truncatula]	sp|B6RGY0|DEF1A_ORYSJ;;	Peptide deformylase 1A, chloroplastic OS=Oryza sativa subsp. japonica OX=39947 GN=PDF1A PE=2 SV=1;;	PF01327.21	Pep_deformylase	Polypeptide deformylase							11	GO:0006399	BP	tRNA metabolic process	11/252	323/44558	2.7232e-06	0.000140107
MTR_4g032905		plant/F12K8-2 protein, putative	GO:0009507	cellular_component;;	CC:chloroplast;;	------	------	------	------	ENOG4112859	S:Function unknown	XP_013455241.1	protein PHOTOSYSTEM I ASSEMBLY 2, chloroplastic [Medicago truncatula]	------	------	------	------	------							248	GO:0005575	CC	cellular_component	248/252	30087/44558	2.72026e-06	0.000140107
MTR_7g017570		PPR containing plant protein	GO:0009507;;GO:0005515	cellular_component;;molecular_function;;	CC:chloroplast;;MF:protein binding;;	------	------	------	------	ENOG410Z7Z7	S:Function unknown	XP_003621600.1	pentatricopeptide repeat-containing protein At2g31400, chloroplastic [Medicago truncatula]	sp|Q9SIC9|PP178_ARATH;;	Pentatricopeptide repeat-containing protein At2g31400, chloroplastic OS=Arabidopsis thaliana OX=3702 GN=At2g31400 PE=2 SV=1;;	PF13041.6;;PF12854.7;;PF01535.20;;PF13812.6;;PF17177.4	PPR_2;;PPR_1;;PPR;;PPR_3;;PPR_long	PPR repeat family;;PPR repeat;;PPR repeat;;Pentatricopeptide repeat domain;;Pentacotripeptide-repeat region of PRORP							72	GO:0034641	BP	cellular nitrogen compound metabolic process	72/252	6596/44558	2.74831e-06	0.000140609
MTR_1g048990		superoxide dismutase	GO:0007623;;GO:0010193;;GO:0006979;;GO:0019430;;GO:0046688;;GO:0046686;;GO:0009642;;GO:0055114;;GO:0006801;;GO:0009579;;GO:0009941;;GO:0009507;;GO:0009570;;GO:0005739;;GO:0005737;;GO:0005886;;GO:0046872;;GO:0016491;;GO:0019904;;GO:0004784;;GO:0005507	biological_process;;biological_process;;biological_process;;biological_process;;biological_process;;biological_process;;biological_process;;biological_process;;biological_process;;cellular_component;;cellular_component;;cellular_component;;cellular_component;;cellular_component;;cellular_component;;cellular_component;;molecular_function;;molecular_function;;molecular_function;;molecular_function;…	BP:circadian rhythm;;BP:response to ozone;;BP:response to oxidative stress;;BP:removal of superoxide radicals;;BP:response to copper ion;;BP:response to cadmium ion;;BP:response to light intensity;;BP:oxidation-reduction process;;BP:superoxide metabolic process;;CC:thylakoid;;CC:chloroplast envelope;;CC:chloroplast;;CC:chloroplast stroma;;CC:mitochondrion;;CC:cytoplasm;;CC:plasma membrane;;MF:met…	K04564	SOD2	map04146	Peroxisome	COG0605	S:Function unknown	XP_013467307.1	superoxide dismutase [Fe], chloroplastic isoform X1 [Medicago truncatula]	sp|P28759|SODF_SOYBN;;	Superoxide dismutase [Fe], chloroplastic OS=Glycine max OX=3847 GN=SODB PE=2 SV=1;;	PF02777.18;;PF00081.22	Sod_Fe_C;;Sod_Fe_N	Iron/manganese superoxide dismutases, C-terminal domain;;Iron/manganese superoxide dismutases, alpha-hairpin domain							63	GO:0006725	BP	cellular aromatic compound metabolic process	63/252	6037/44558	2.82234e-06	0.000143594
MTR_4g094100		1,4-dihydroxy-2-naphthoate octaprenyltransferase	GO:0042372;;GO:0032194;;GO:0042371;;GO:0010103;;GO:0016556;;GO:0009772;;GO:0010236;;GO:0031969;;GO:0016020;;GO:0016021;;GO:0009507;;GO:0004659;;GO:0046428;;GO:0016765;;GO:0016740	biological_process;;biological_process;;biological_process;;biological_process;;biological_process;;biological_process;;biological_process;;cellular_component;;cellular_component;;cellular_component;;cellular_component;;molecular_function;;molecular_function;;molecular_function;;molecular_function;;	BP:phylloquinone biosynthetic process;;BP:ubiquinone biosynthetic process via 3,4-dihydroxy-5-polyprenylbenzoate;;BP:vitamin K biosynthetic process;;BP:stomatal complex morphogenesis;;BP:mRNA modification;;BP:photosynthetic electron transport in photosystem II;;BP:plastoquinone biosynthetic process;;CC:chloroplast membrane;;CC:membrane;;CC:integral component of membrane;;CC:chloroplast;;MF:prenyl…	K02548	menA	map00130	Ubiquinone and other terpenoid-quinone biosynthesis	COG1575	H:Coenzyme transport and metabolism	XP_003608440.2	2-carboxy-1,4-naphthoquinone phytyltransferase, chloroplastic isoform X1 [Medicago truncatula]	sp|Q0WUA3|MENA_ARATH;;	2-carboxy-1,4-naphthoquinone phytyltransferase, chloroplastic OS=Arabidopsis thaliana OX=3702 GN=ABC4 PE=1 SV=2;;	PF01040.18	UbiA	UbiA prenyltransferase family							16	GO:0006412	BP	translation	16/252	699/44558	2.89728e-06	0.000146593
MTR_6g011810		trypsin-like serine protease	GO:0010206;;GO:0006508;;GO:0009579;;GO:0009534;;GO:0031977;;GO:0009543;;GO:0009507;;GO:0004252;;GO:0016787;;GO:0005515;;GO:0008233	biological_process;;biological_process;;cellular_component;;cellular_component;;cellular_component;;cellular_component;;cellular_component;;molecular_function;;molecular_function;;molecular_function;;molecular_function;;	BP:photosystem II repair;;BP:proteolysis;;CC:thylakoid;;CC:chloroplast thylakoid;;CC:thylakoid lumen;;CC:chloroplast thylakoid lumen;;CC:chloroplast;;MF:serine-type endopeptidase activity;;MF:hydrolase activity;;MF:protein binding;;MF:peptidase activity;;	------	------	------	------	COG0265	L:Replication, recombination and repair	XP_013450962.1	protease Do-like 8, chloroplastic [Medicago truncatula]	sp|Q9LU10|DEGP8_ARATH;;	Protease Do-like 8, chloroplastic OS=Arabidopsis thaliana OX=3702 GN=DEGP8 PE=1 SV=1;;	PF13365.6;;PF00089.26;;PF13180.6;;PF17820.1	Trypsin_2;;Trypsin;;PDZ_2;;PDZ_6	Trypsin-like peptidase domain;;Trypsin;;PDZ domain;;PDZ domain							6	GO:0043067	BP	regulation of programmed cell death	6/252	70/44558	2.98599e-06	0.000150251
MTR_3g108040		PsbP domain protein	GO:0019252;;GO:0055114;;GO:0010027;;GO:0000023;;GO:0015979;;GO:0045036;;GO:0009535;;GO:0009523;;GO:0019898;;GO:0009543;;GO:0009654;;GO:0005509;;GO:0016491	biological_process;;biological_process;;biological_process;;biological_process;;biological_process;;biological_process;;cellular_component;;cellular_component;;cellular_component;;cellular_component;;cellular_component;;molecular_function;;molecular_function;;	BP:starch biosynthetic process;;BP:oxidation-reduction process;;BP:thylakoid membrane organization;;BP:maltose metabolic process;;BP:photosynthesis;;BP:protein targeting to chloroplast;;CC:chloroplast thylakoid membrane;;CC:photosystem II;;CC:extrinsic component of membrane;;CC:chloroplast thylakoid lumen;;CC:photosystem II oxygen evolving complex;;MF:calcium ion binding;;MF:oxidoreductase activi…	------	------	------	------	ENOG4111N2N	S:Function unknown	XP_003603472.1	psbP domain-containing protein 5, chloroplastic [Medicago truncatula]	sp|P82715|PPD5_ARATH;;	PsbP domain-containing protein 5, chloroplastic OS=Arabidopsis thaliana OX=3702 GN=PPD5 PE=1 SV=3;;	PF01789.16	PsbP	PsbP							247	GO:0044424	CC	intracellular part	247/252	13227/44558	3.01166e-06	0.000150714
MTR_5g030940		zincin-like metalloprotease family protein	GO:0006508;;GO:0006518;;GO:0009507;;GO:0016787;;GO:0004222;;GO:0046872;;GO:0008233;;GO:0008237	biological_process;;biological_process;;cellular_component;;molecular_function;;molecular_function;;molecular_function;;molecular_function;;molecular_function;;	BP:proteolysis;;BP:peptide metabolic process;;CC:chloroplast;;MF:hydrolase activity;;MF:metalloendopeptidase activity;;MF:metal ion binding;;MF:peptidase activity;;MF:metallopeptidase activity;;	K01414	prlC	------	------	COG0339	E:Amino acid transport and metabolism	XP_003612953.2	probable cytosolic oligopeptidase A [Medicago truncatula]	sp|Q94AM1|OOPDA_ARATH;;	Organellar oligopeptidase A, chloroplastic/mitochondrial OS=Arabidopsis thaliana OX=3702 GN=OOP PE=1 SV=1;;	PF01432.20	Peptidase_M3	Peptidase family M3							108	GO:0006807	BP	nitrogen compound metabolic process	108/252	11449/44558	3.08094e-06	0.000153344
MTR_8g019510		rossmann-fold NAD(P)-binding domain protein	GO:0009507	cellular_component;;	CC:chloroplast;;	------	------	------	------	ENOG4112BM2	S:Function unknown	RHN39402.1	putative NAD(P)-binding domain-containing protein [Medicago truncatula]	------	------	PF13460.6;;PF05368.13	NAD_binding_10;;NmrA	NA;;NmrA-like family							167	GO:0043229	CC	intracellular organelle	167/252	8726/44558	3.11618e-06	0.000153729
MTR_5g053270		CHUP1-like protein	GO:0009707	cellular_component;;	CC:chloroplast outer membrane;;	------	------	------	------	ENOG4111F63	S:Function unknown	XP_003614409.1	protein CHUP1, chloroplastic [Medicago truncatula]	sp|Q9LI74|CHUP1_ARATH;;	Protein CHUP1, chloroplastic OS=Arabidopsis thaliana OX=3702 GN=CHUP1 PE=1 SV=1;;	------	------	------							167	GO:0043226	CC	organelle	167/252	8733/44558	3.12225e-06	0.000153729
MTR_1g059660		hypothetical protein	GO:0009535;;GO:0009570	cellular_component;;cellular_component;;	CC:chloroplast thylakoid membrane;;CC:chloroplast stroma;;	------	------	------	------	ENOG4111ZZF	S:Function unknown	XP_013467963.1	uncharacterized protein LOC25483798 [Medicago truncatula]	------	------	------	------	------							117	GO:0044238	BP	primary metabolic process	117/252	13334/44558	3.25891e-06	0.000159599
MTR_6g051780		transmembrane protein, putative	GO:0009535;;GO:0016021;;GO:0016020	cellular_component;;cellular_component;;cellular_component;;	CC:chloroplast thylakoid membrane;;CC:integral component of membrane;;CC:membrane;;	------	------	------	------	ENOG410YU1H	S:Function unknown	XP_013452267.1	uncharacterized protein PAM68-like [Medicago truncatula]	sp|Q9LTD9|Y5278_ARATH;;	Uncharacterized protein PAM68-like OS=Arabidopsis thaliana OX=3702 GN=At5g52780 PE=2 SV=1;;	PF11947.8	DUF3464	Photosynthesis affected mutant 68							9	GO:1901617	BP	organic hydroxy compound biosynthetic process	9/252	209/44558	3.38457e-06	0.000164872
MTR_1g016230		glycine dehydrogenase [decarboxylating] protein	GO:0006544;;GO:0019464;;GO:0006546;;GO:0055114;;GO:0009941;;GO:0005960;;GO:0005739;;GO:0048046;;GO:0004375;;GO:0003824;;GO:0030170;;GO:0016491;;GO:0016594	biological_process;;biological_process;;biological_process;;biological_process;;cellular_component;;cellular_component;;cellular_component;;cellular_component;;molecular_function;;molecular_function;;molecular_function;;molecular_function;;molecular_function;;	BP:glycine metabolic process;;BP:glycine decarboxylation via glycine cleavage system;;BP:glycine catabolic process;;BP:oxidation-reduction process;;CC:chloroplast envelope;;CC:glycine cleavage complex;;CC:mitochondrion;;CC:apoplast;;MF:glycine dehydrogenas;;MF:catalytic activity;;MF:pyridoxal phosphate binding;;MF:oxidoreductase activity;;MF:glycine binding;;	K00281	GLDC, gcvP	map00630;;map00260	Glyoxylate and dicarboxylate metabolism;;Glycine, serine and threonine metabolism	COG0403	E:Amino acid transport and metabolism	XP_003589000.1	glycine dehydrogenase (decarboxylating), mitochondrial [Medicago truncatula]	sp|P26969|GCSP_PEA;;	Glycine dehydrogenase;;	PF02347.16;;PF00266.19	GDC-P;;Aminotran_5	Glycine cleavage system P-protein;;Aminotransferase class-V							138	GO:0071704	BP	organic substance metabolic process	138/252	14220/44558	3.4208e-06	0.000165031
MTR_2g023320		soluble starch synthase III-1	GO:0009250;;GO:0019252;;GO:0009507;;GO:0033201;;GO:0016757;;GO:0016740;;GO:0004373;;GO:2001070;;GO:0009011	biological_process;;biological_process;;cellular_component;;molecular_function;;molecular_function;;molecular_function;;molecular_function;;molecular_function;;molecular_function;;	BP:glucan biosynthetic process;;BP:starch biosynthetic process;;CC:chloroplast;;MF:alpha-1,4-glucan synthase activity;;MF:transferase activity, transferring glycosyl groups;;MF:transferase activity;;MF:glycoge;;MF:starch binding;;MF:starch synthase activity;;	------	------	------	------	COG0297;;COG0297;;COG0297	D:Cell cycle control, cell division, chromosome partitioning;;T:Signal transduction mechanisms;;Z:Cytoskeleton	XP_013462828.1	starch synthase 3, chloroplastic/amyloplastic [Medicago truncatula]	sp|Q43846|SSY3_SOLTU;;	Soluble starch synthase 3, chloroplastic/amyloplastic OS=Solanum tuberosum OX=4113 GN=SS3 PE=1 SV=1;;	PF16760.5;;PF08323.11;;PF13439.6;;PF13579.6;;PF00534.20;;PF13692.6	CBM53;;Glyco_transf_5;;Glyco_transf_4;;Glyco_trans_4_4;;Glycos_transf_1;;Glyco_trans_1_4	Starch/carbohydrate-binding module;;Starch synthase catalytic domain;;Glycosyltransferase Family 4;;Glycosyl transferase 4-like domain;;Glycosyl transferases group 1;;Glycosyl transferases group 1							247	GO:0044464	CC	cell part	247/252	15043/44558	3.42388e-06	0.000165031
MTR_4g114180		chaperon protein P13.9, putative	GO:0009507	cellular_component;;	CC:chloroplast;;	------	------	------	------	ENOG410YQQQ	S:Function unknown	XP_003609300.1	uncharacterized protein LOC11439220 [Medicago truncatula]	sp|Q9SN73|BSD2_ARATH;;	Protein BUNDLE SHEATH DEFECTIVE 2, chloroplastic OS=Arabidopsis thaliana OX=3702 GN=BSD2 PE=1 SV=1;;	PF00684.19	DnaJ_CXXCXGXG	DnaJ central domain							3	GO:0010196	BP	nonphotochemical quenching	3/252	6/44558	3.53041e-06	0.000166883
MTR_3g100910		prolyl-tRNA synthetase family protein	GO:0009553;;GO:0048316;;GO:0006433;;GO:0010109;;GO:0048481;;GO:0010228;;GO:0009658;;GO:0009793;;GO:0006418;;GO:0010027;;GO:0005737;;GO:0017101;;GO:0009570;;GO:0005739;;GO:0004827;;GO:0000166;;GO:0004812;;GO:0016874;;GO:0005524	biological_process;;biological_process;;biological_process;;biological_process;;biological_process;;biological_process;;biological_process;;biological_process;;biological_process;;biological_process;;cellular_component;;cellular_component;;cellular_component;;cellular_component;;molecular_function;;molecular_function;;molecular_function;;molecular_function;;molecular_function;;	BP:embryo sac development;;BP:seed development;;BP:prolyl-tRNA aminoacylation;;BP:regulation of photosynthesis;;BP:plant ovule development;;BP:vegetative to reproductive phase transition of meristem;;BP:chloroplast organization;;BP:embryo development ending in seed dormancy;;BP:tRNA aminoacylation for protein translation;;BP:thylakoid membrane organization;;CC:cytoplasm;;CC:aminoacyl-tRNA synthet…	K01881	PARS, proS	map00970	Aminoacyl-tRNA biosynthesis	COG0442	G:Carbohydrate transport and metabolism	XP_003602964.2	proline--tRNA ligase, chloroplastic/mitochondrial [Medicago truncatula]	sp|Q9FYR6|SYPM_ARATH;;	Proline--tRNA ligase, chloroplastic/mitochondrial OS=Arabidopsis thaliana OX=3702 GN=OVA6 PE=2 SV=1;;	PF09180.11;;PF00587.25;;PF03129.20	ProRS-C_1;;tRNA-synt_2b;;HGTP_anticodon	Prolyl-tRNA synthetase, C-terminal;;tRNA synthetase class II core domain;;Anticodon binding domain							3	GO:1990066	BP	energy quenching	3/252	6/44558	3.53041e-06	0.000166883
MTR_4g100920		asparagine-tRNA ligase	GO:0006421;;GO:0048481;;GO:0006418;;GO:0005737;;GO:0009570;;GO:0004812;;GO:0004816;;GO:0000166;;GO:0003676;;GO:0016874;;GO:0005524	biological_process;;biological_process;;biological_process;;cellular_component;;cellular_component;;molecular_function;;molecular_function;;molecular_function;;molecular_function;;molecular_function;;molecular_function;;	BP:asparaginyl-tRNA aminoacylation;;BP:plant ovule development;;BP:tRNA aminoacylation for protein translation;;CC:cytoplasm;;CC:chloroplast stroma;;MF:aminoacyl-tRNA ligase activity;;MF:asparagine-tRNA ligase activity;;MF:nucleotide binding;;MF:nucleic acid binding;;MF:ligase activity;;MF:ATP binding;;	K01893	NARS, asnS	map00970	Aminoacyl-tRNA biosynthesis	COG0017	J:Translation, ribosomal structure and biogenesis	XP_003608710.2	asparagine--tRNA ligase, chloroplastic/mitochondrial [Medicago truncatula]	sp|O48593|SYNO_ARATH;;	Asparagine--tRNA ligase, chloroplastic/mitochondrial OS=Arabidopsis thaliana OX=3702 GN=SYNO PE=2 SV=3;;	PF00152.20	tRNA-synt_2	tRNA synthetases class II							6	GO:0031968	CC	organelle outer membrane	6/252	72/44558	3.52471e-06	0.000166883
MTR_4g116350		chlororespiratory reduction protein	GO:0010275;;GO:0009535;;GO:0009570;;GO:0009507	biological_process;;cellular_component;;cellular_component;;cellular_component;;	BP:NA;;CC:chloroplast thylakoid membrane;;CC:chloroplast stroma;;CC:chloroplast;;	------	------	------	------	COG5474	S:Function unknown	XP_003609496.1	protein CHLORORESPIRATORY REDUCTION 6, chloroplastic [Medicago truncatula]	sp|O82258|CRR6_ARATH;;	Protein CHLORORESPIRATORY REDUCTION 6, chloroplastic OS=Arabidopsis thaliana OX=3702 GN=CRR6 PE=2 SV=1;;	PF08847.11	Crr6	Chlororespiratory reduction 6							19	GO:0043603	BP	cellular amide metabolic process	19/252	976/44558	3.6073e-06	0.000169223
MTR_6g042030		transmembrane protein, putative	GO:0009535;;GO:0016021;;GO:0016020	cellular_component;;cellular_component;;cellular_component;;	CC:chloroplast thylakoid membrane;;CC:integral component of membrane;;CC:membrane;;	------	------	------	------	------	------	XP_003619105.1	uncharacterized protein LOC11444345 isoform X1 [Medicago truncatula]	------	------	PF11282.8	DUF3082	Protein of unknown function							4	GO:0030091	BP	protein repair	4/252	19/44558	3.62171e-06	0.000169223
MTR_2g078540		transmembrane protein, putative	GO:0009535;;GO:0016021;;GO:0016020	cellular_component;;cellular_component;;cellular_component;;	CC:chloroplast thylakoid membrane;;CC:integral component of membrane;;CC:membrane;;	------	------	------	------	ENOG411253T	S:Function unknown	XP_013464631.1	uncharacterized protein LOC25487288 [Medicago truncatula]	------	------	PF11282.8	DUF3082	Protein of unknown function							8	GO:0005984	BP	disaccharide metabolic process	8/252	159/44558	3.80438e-06	0.000175078
MTR_3g013460		proline-rich family protein [Source:Projected from Arabidopsis thaliana (AT5G07020) TAIR;Acc:AT5G07020]	GO:0009965;;GO:0034660;;GO:0061635;;GO:0010027;;GO:0042793;;GO:0009535	biological_process;;biological_process;;biological_process;;biological_process;;biological_process;;cellular_component;;	BP:leaf morphogenesis;;BP:ncRNA metabolic process;;BP:regulation of protein complex stability;;BP:thylakoid membrane organization;;BP:transcription from plastid promoter;;CC:chloroplast thylakoid membrane;;	------	------	------	------	ENOG4111PN6	S:Function unknown	XP_003598421.1	protein MAINTENANCE OF PSII UNDER HIGH LIGHT 1 [Medicago truncatula]	sp|Q9FL44|MPH1_ARATH;;	Protein MAINTENANCE OF PSII UNDER HIGH LIGHT 1 OS=Arabidopsis thaliana OX=3702 GN=MPH1 PE=1 SV=1;;	------	------	------							5	GO:0051193	BP	regulation of cofactor metabolic process	5/252	44/44558	5.04321e-06	0.000227516
MTR_1g076840		RmlC-like cupins superfamily protein	GO:0009507	cellular_component;;	CC:chloroplast;;	K06995	K06995	------	------	COG3450	S:Function unknown	XP_013468793.1	uncharacterized protein LOC25484496 [Medicago truncatula]	------	------	PF05899.12;;PF07883.11;;PF06249.12;;PF12852.7;;PF00190.22	Cupin_3;;Cupin_2;;EutQ;;Cupin_6;;Cupin_1	Protein of unknown function;;Cupin domain;;Ethanolamine utilisation protein EutQ;;Cupin;;Cupin							6	GO:0010941	BP	regulation of cell death	6/252	77/44558	5.22409e-06	0.000234521
MTR_2g079060		embryo defective 2737 protein	GO:0010027;;GO:1901371;;GO:0009941;;GO:0009507	biological_process;;biological_process;;cellular_component;;cellular_component;;	BP:thylakoid membrane organization;;BP:regulation of leaf morphogenesis;;CC:chloroplast envelope;;CC:chloroplast;;	------	------	------	------	ENOG4111MC4	S:Function unknown	XP_013464684.1	uncharacterized protein LOC25487331 [Medicago truncatula]	------	------	------	------	------							4	GO:0051667	BP	establishment of plastid localization	4/252	21/44558	5.54278e-06	0.000246412
MTR_3g061480		transmembrane protein, putative	GO:0000023;;GO:0019252;;GO:0009535;;GO:0016020;;GO:0016021	biological_process;;biological_process;;cellular_component;;cellular_component;;cellular_component;;	BP:maltose metabolic process;;BP:starch biosynthetic process;;CC:chloroplast thylakoid membrane;;CC:membrane;;CC:integral component of membrane;;	------	------	------	------	ENOG410ZHBE	S:Function unknown	XP_003600464.2	uncharacterized protein LOC11443179 [Medicago truncatula]	------	------	------	------	------							4	GO:0009902	BP	chloroplast relocation	4/252	21/44558	5.54278e-06	0.000246412
MTR_5g022300		leaf ferredoxin-NADP reductase	GO:0009595;;GO:0000165;;GO:0006612;;GO:0031348;;GO:0009697;;GO:0015979;;GO:0010310;;GO:0009867;;GO:0009657;;GO:0019761;;GO:0043900;;GO:0009409;;GO:0055114;;GO:0010363;;GO:0010200;;GO:0009862;;GO:0031977;;GO:0009535;;GO:0009941;;GO:0009570;;GO:0009507;;GO:0045157;;GO:0016491;;GO:0004324;;GO:0008266	biological_process;;biological_process;;biological_process;;biological_process;;biological_process;;biological_process;;biological_process;;biological_process;;biological_process;;biological_process;;biological_process;;biological_process;;biological_process;;biological_process;;biological_process;;biological_process;;cellular_component;;cellular_component;;cellular_component;;cellular_component;…	BP:detection of biotic stimulus;;BP:MAPK cascade;;BP:protein targeting to membrane;;BP:negative regulation of defense response;;BP:salicylic acid biosynthetic process;;BP:photosynthesis;;BP:regulation of hydrogen peroxide metabolic process;;BP:jasmonic acid mediated signaling pathway;;BP:plastid organization;;BP:glucosinolate biosynthetic process;;BP:regulation of multi-organism process;;BP:respo…	K02641	petH	map00195	Photosynthesis	COG0369	P:Inorganic ion transport and metabolism	XP_003612185.1	ferredoxin--NADP reductase, leaf isozyme, chloroplastic [Medicago truncatula]	sp|P10933|FENR1_PEA;;	Ferredoxin--NADP reductase, leaf isozyme, chloroplastic OS=Pisum sativum OX=3888 GN=PETH PE=1 SV=1;;	PF00175.21;;PF00970.24	NAD_binding_1;;FAD_binding_6	Oxidoreductase NAD-binding domain;;Oxidoreductase FAD-binding domain							7	GO:0044550	BP	secondary metabolite biosynthetic process	7/252	120/44558	5.88198e-06	0.000260228
MTR_5g006320		2Fe-2S ferredoxin superfamily protein	GO:0022900;;GO:0055114;;GO:0009536;;GO:0009507;;GO:0051536;;GO:0051537;;GO:0009055;;GO:0046872	biological_process;;biological_process;;cellular_component;;cellular_component;;molecular_function;;molecular_function;;molecular_function;;molecular_function;;	BP:electron transport chain;;BP:oxidation-reduction process;;CC:plastid;;CC:chloroplast;;MF:iron-sulfur cluster binding;;MF:2 iron, 2 sulfur cluster binding;;MF:electron carrier activity;;MF:metal ion binding;;	K02639	petF	map00195	Photosynthesis	COG0633	S:Function unknown	XP_003610722.1	uncharacterized protein LOC11441450 [Medicago truncatula]	sp|O23344|FDC1_ARATH;;	Ferredoxin C 1, chloroplastic OS=Arabidopsis thaliana OX=3702 GN=FDC1 PE=1 SV=1;;	PF00111.27	Fer2	2Fe-2S iron-sulfur cluster binding domain							3	GO:0042362	BP	fat-soluble vitamin biosynthetic process	3/252	7/44558	6.15235e-06	0.000269585
MTR_3g099470		seryl-tRNA synthetase/serine-tRNA ligase	GO:0006434;;GO:0010228;;GO:0006418;;GO:0000096;;GO:0009965;;GO:0009793;;GO:0035304;;GO:0048481;;GO:0009069;;GO:0042793;;GO:0010027;;GO:0005737;;GO:0005739;;GO:0009507;;GO:0004812;;GO:0004828;;GO:0000166;;GO:0016874;;GO:0005524	biological_process;;biological_process;;biological_process;;biological_process;;biological_process;;biological_process;;biological_process;;biological_process;;biological_process;;biological_process;;biological_process;;cellular_component;;cellular_component;;cellular_component;;molecular_function;;molecular_function;;molecular_function;;molecular_function;;molecular_function;;	BP:seryl-tRNA aminoacylation;;BP:vegetative to reproductive phase transition of meristem;;BP:tRNA aminoacylation for protein translation;;BP:sulfur amino acid metabolic process;;BP:leaf morphogenesis;;BP:embryo development ending in seed dormancy;;BP:regulation of protein dephosphorylation;;BP:plant ovule development;;BP:serine family amino acid metabolic process;;BP:transcription from plastid pr…	K01875	SARS, serS	map00970	Aminoacyl-tRNA biosynthesis	COG0172	J:Translation, ribosomal structure and biogenesis	XP_003602834.1	serine--tRNA ligase, chloroplastic/mitochondrial isoform X1 [Medicago truncatula]	sp|Q8RWT8|SYSM_ARATH;;	Serine--tRNA ligase, chloroplastic/mitochondrial OS=Arabidopsis thaliana OX=3702 GN=OVA7 PE=2 SV=1;;	PF00587.25;;PF02403.22	tRNA-synt_2b;;Seryl_tRNA_N	tRNA synthetase class II core domain;;Seryl-tRNA synthetase N-terminal domain							3	GO:0006775	BP	fat-soluble vitamin metabolic process	3/252	7/44558	6.15235e-06	0.000269585
MTR_1g116320		plastid lipid-associated protein	GO:0010027;;GO:0009535;;GO:0009941;;GO:0016021	biological_process;;cellular_component;;cellular_component;;cellular_component;;	BP:thylakoid membrane organization;;CC:chloroplast thylakoid membrane;;CC:chloroplast envelope;;CC:integral component of membrane;;	------	------	------	------	ENOG410YI3F	S:Function unknown	XP_003592813.1	probable plastid-lipid-associated protein 12, chloroplastic isoform X1 [Medicago truncatula]	sp|Q8LAP6|PAP12_ARATH;;	Probable plastid-lipid-associated protein 12, chloroplastic OS=Arabidopsis thaliana OX=3702 GN=PAP12 PE=1 SV=1;;	PF04755.12	PAP_fibrillin	PAP_fibrillin							5	GO:0010287	CC	plastoglobule	5/252	46/44558	6.30711e-06	0.00027505
MTR_2g101770		30S ribosomal protein S17	GO:0032544;;GO:0006412;;GO:0009941;;GO:0005840;;GO:0009534;;GO:0009570;;GO:0000312;;GO:0005622;;GO:0003735	biological_process;;biological_process;;cellular_component;;cellular_component;;cellular_component;;cellular_component;;cellular_component;;cellular_component;;molecular_function;;	BP:plastid translation;;BP:translation;;CC:chloroplast envelope;;CC:ribosome;;CC:chloroplast thylakoid;;CC:chloroplast stroma;;CC:plastid small ribosomal subunit;;CC:intracellular;;MF:structural constituent of ribosome;;	K02961	RP-S17, MRPS17, rpsQ	map03010	Ribosome	COG0186	J:Translation, ribosomal structure and biogenesis	RHN76391.1	putative ribosomal protein S17/S11 [Medicago truncatula]	sp|P17092|RR17_PEA;;	30S ribosomal protein S17, chloroplastic;;	PF00366.20	Ribosomal_S17	Ribosomal protein S17							8	GO:0019866	CC	organelle inner membrane	8/252	171/44558	6.50666e-06	0.000282408
MTR_3g118320		alpha/beta-hydrolase superfamily protein	GO:0006505;;GO:0009941;;GO:0009507;;GO:0016787;;GO:0016788	biological_process;;cellular_component;;cellular_component;;molecular_function;;molecular_function;;	BP:GPI anchor metabolic process;;CC:chloroplast envelope;;CC:chloroplast;;MF:hydrolase activity;;MF:hydrolase activity, acting on ester bonds;;	------	------	------	------	COG1075;;ENOG41125SZ	D:Cell cycle control, cell division, chromosome partitioning;;S:Function unknown	XP_003604084.1	uncharacterized protein LOC11429309 [Medicago truncatula]	------	------	PF07819.13;;PF02089.15;;PF12697.7	PGAP1;;Palm_thioest;;Abhydrolase_6	PGAP1-like protein;;Palmitoyl protein thioesterase;;Alpha/beta hydrolase family							4	GO:0019750	BP	chloroplast localization	4/252	22/44558	6.74443e-06	0.000289979
MTR_5g069990		thylakoid soluble phosphoprotein TSP9 protein	GO:0070838;;GO:0009637;;GO:0010218;;GO:0030003;;GO:0010114;;GO:0010027;;GO:0009535;;GO:0009941;;GO:0016021	biological_process;;biological_process;;biological_process;;biological_process;;biological_process;;biological_process;;cellular_component;;cellular_component;;cellular_component;;	BP:divalent metal ion transport;;BP:response to blue light;;BP:response to far red light;;BP:cellular cation homeostasis;;BP:response to red light;;BP:thylakoid membrane organization;;CC:chloroplast thylakoid membrane;;CC:chloroplast envelope;;CC:integral component of membrane;;	------	------	------	------	ENOG410Z0WP	S:Function unknown	XP_003615604.1	uncharacterized protein LOC11411948 [Medicago truncatula]	------	------	PF11493.8	TSP9	Thylakoid soluble phosphoprotein TSP9							4	GO:0051644	BP	plastid localization	4/252	22/44558	6.74443e-06	0.000289979
MTR_6g006990		carbonic anhydrase family protein	GO:0015976;;GO:0009570;;GO:0016829;;GO:0004089;;GO:0008270	biological_process;;cellular_component;;molecular_function;;molecular_function;;molecular_function;;	BP:carbon utilization;;CC:chloroplast stroma;;MF:lyase activity;;MF:carbonate dehydratase activity;;MF:zinc ion binding;;	K01673	cynT, can	map00910	Nitrogen metabolism	COG0288	J:Translation, ribosomal structure and biogenesis	XP_024642457.1	carbonic anhydrase, chloroplastic isoform X2 [Medicago truncatula]	sp|P17067|CAHC_PEA;;	Carbonic anhydrase, chloroplastic OS=Pisum sativum OX=3888 PE=1 SV=1;;	PF00484.19	Pro_CA	Carbonic anhydrase							5	GO:0009863	BP	salicylic acid mediated signaling pathway	5/252	47/44558	7.0255e-06	0.000300652
MTR_2g096920		outer envelope pore protein	GO:0006811;;GO:0045037;;GO:0046930;;GO:0009707;;GO:0034426;;GO:0015288;;GO:0042803	biological_process;;biological_process;;cellular_component;;cellular_component;;cellular_component;;molecular_function;;molecular_function;;	BP:ion transport;;BP:protein import into chloroplast stroma;;CC:pore complex;;CC:chloroplast outer membrane;;CC:etioplast membrane;;MF:porin activity;;MF:protein homodimerization activity;;	------	------	------	------	ENOG410YKVU	O:Posttranslational modification, protein turnover, chaperones	XP_013465402.1	outer envelope pore protein 16, chloroplastic [Medicago truncatula]	sp|Q41050|OEP16_PEA;;	Outer envelope pore protein 16, chloroplastic OS=Pisum sativum OX=3888 GN=OEP16 PE=1 SV=1;;	PF02466.19	Tim17	Tim17/Tim22/Tim23/Pmp24 family							16	GO:0005976	BP	polysaccharide metabolic process	16/252	753/44558	7.36709e-06	0.000313804
MTR_2g082930		hypothetical protein	GO:0009570	cellular_component;;	CC:chloroplast stroma;;	------	------	------	------	ENOG410YJ74	S:Function unknown	XP_003596633.1	uncharacterized protein LOC11426355 [Medicago truncatula]	------	------	------	------	------							17	GO:1901135	BP	carbohydrate derivative metabolic process	17/252	843/44558	7.53271e-06	0.000319373
MTR_7g080220		DUF2358 family protein	GO:0019761;;GO:0034660;;GO:0010027;;GO:0019252;;GO:0016021;;GO:0009507	biological_process;;biological_process;;biological_process;;biological_process;;cellular_component;;cellular_component;;	BP:glucosinolate biosynthetic process;;BP:ncRNA metabolic process;;BP:thylakoid membrane organization;;BP:starch biosynthetic process;;CC:integral component of membrane;;CC:chloroplast;;	------	------	------	------	ENOG411207M	S:Function unknown	XP_003624188.1	uncharacterized protein LOC11436718 [Medicago truncatula]	------	------	PF10184.9	DUF2358	Uncharacterized conserved protein							11	GO:0034613	BP	cellular protein localization	11/252	360/44558	7.6129e-06	0.000321285
MTR_1g041390		chlorophyllase enzyme	GO:0015996;;GO:0016787;;GO:0047746;;GO:0102293	biological_process;;molecular_function;;molecular_function;;molecular_function;;	BP:chlorophyll catabolic process;;MF:hydrolase activity;;MF:chlorophyllase activity;;MF:pheophytinase b activity;;	K08099	E3.1.1.14	map00860	Porphyrin and chlorophyll metabolism	ENOG4111H5Z	S:Function unknown	XP_013467022.1	chlorophyllase-2, chloroplastic [Medicago truncatula]	sp|Q9M7I7|CLH2_ARATH;;	Chlorophyllase-2, chloroplastic OS=Arabidopsis thaliana OX=3702 GN=CLH2 PE=1 SV=1;;	PF07224.11;;PF12740.7;;PF03403.13	Chlorophyllase;;Chlorophyllase2;;PAF-AH_p_II	Chlorophyllase;;Chlorophyllase enzyme;;Platelet-activating factor acetylhydrolase, isoform II							10	GO:1901615	BP	organic hydroxy compound metabolic process	10/252	294/44558	7.84532e-06	0.000329576
MTR_2g013640		DUF2921 family protein	GO:0005794;;GO:0005802;;GO:0016021;;GO:0016020;;GO:0005768;;GO:0009507	cellular_component;;cellular_component;;cellular_component;;cellular_component;;cellular_component;;cellular_component;;	CC:Golgi apparatus;;CC:trans-Golgi network;;CC:integral component of membrane;;CC:membrane;;CC:endosome;;CC:chloroplast;;	------	------	------	------	ENOG410XQIH	S:Function unknown	XP_003593573.2	uncharacterized protein LOC11446805 [Medicago truncatula]	------	------	PF11145.8	DUF2921	Protein of unknown function							7	GO:0016875	MF	ligase activity, forming carbon-oxygen bonds	7/252	129/44558	9.46585e-06	0.000394037
MTR_4g125860		glyoxalase/bleomycin resistance protein/dioxygenase	GO:0055114;;GO:0009507;;GO:0016853;;GO:0004493;;GO:0051213	biological_process;;cellular_component;;molecular_function;;molecular_function;;molecular_function;;	BP:oxidation-reduction process;;CC:chloroplast;;MF:isomerase activity;;MF:methylmalonyl-CoA epimerase activity;;MF:dioxygenase activity;;	K08234	yaeR	------	------	ENOG410ZWRD	S:Function unknown	XP_013458452.1	uncharacterized protein LOC25494207 [Medicago truncatula]	sp|P45871|YWKD_BACSU;;	Uncharacterized protein YwkD OS=Bacillus subtilis;;	PF00903.25;;PF13669.6	Glyoxalase;;Glyoxalase_4	Glyoxalase/Bleomycin resistance protein/Dioxygenase superfamily;;Glyoxalase/Bleomycin resistance protein/Dioxygenase superfamily							7	GO:0004812	MF	aminoacyl-tRNA ligase activity	7/252	129/44558	9.46585e-06	0.000394037
MTR_7g068310		UPF0420 C16orf58-like protein	GO:0032502;;GO:0010224;;GO:0009941;;GO:0005739	biological_process;;biological_process;;cellular_component;;cellular_component;;	BP:developmental process;;BP:response to UV-B;;CC:chloroplast envelope;;CC:mitochondrion;;	------	------	------	------	ENOG410XU74	S:Function unknown	XP_003623296.1	protein root UVB sensitive 5 isoform X1 [Medicago truncatula]	sp|B6IDH3|RUS5_ARATH;;	Protein root UVB sensitive 5 OS=Arabidopsis thaliana OX=3702 GN=RUS5 PE=2 SV=1;;	PF04884.14	DUF647	Vitamin B6 photo-protection and homoeostasis							8	GO:1901657	BP	glycosyl compound metabolic process	8/252	182/44558	1.02624e-05	0.000425263
MTR_5g092740		perchloric acid soluble translation inhibitor-like protein	GO:1901565;;GO:0019761;;GO:0009941;;GO:0005773;;GO:0009570;;GO:0005829;;GO:0005739;;GO:0016787;;GO:0019239	biological_process;;biological_process;;cellular_component;;cellular_component;;cellular_component;;cellular_component;;cellular_component;;molecular_function;;molecular_function;;	BP:organonitrogen compound catabolic process;;BP:glucosinolate biosynthetic process;;CC:chloroplast envelope;;CC:vacuole;;CC:chloroplast stroma;;CC:cytosol;;CC:mitochondrion;;MF:hydrolase activity;;MF:deaminase activity;;	------	------	------	------	COG0251	J:Translation, ribosomal structure and biogenesis	XP_003617541.1	reactive Intermediate Deaminase A, chloroplastic [Medicago truncatula]	sp|Q94JQ4|RIDA_ARATH;;	Reactive Intermediate Deaminase A, chloroplastic OS=Arabidopsis thaliana OX=3702 GN=RIDA PE=1 SV=1;;	PF01042.21	Ribonuc_L-PSP	Endoribonuclease L-PSP							11	GO:0070727	BP	cellular macromolecule localization	11/252	372/44558	1.0343e-05	0.00042667
MTR_7g080430		peptide chain release factor 2	GO:0009965;;GO:0035304;;GO:0006415;;GO:0010027;;GO:0042793;;GO:0005737;;GO:0009570;;GO:0016149;;GO:0003747	biological_process;;biological_process;;biological_process;;biological_process;;biological_process;;cellular_component;;cellular_component;;molecular_function;;molecular_function;;	BP:leaf morphogenesis;;BP:regulation of protein dephosphorylation;;BP:translational termination;;BP:thylakoid membrane organization;;BP:transcription from plastid promoter;;CC:cytoplasm;;CC:chloroplast stroma;;MF:translation release factor activity, codon specific;;MF:translation release factor activity;;	K02836	prfB	------	------	COG1186	S:Function unknown	XP_003624209.1	peptide chain release factor PrfB1, chloroplastic [Medicago truncatula]	sp|Q9LVY0|PRFB1_ARATH;;	Peptide chain release factor PrfB1, chloroplastic OS=Arabidopsis thaliana OX=3702 GN=PRFB1 PE=2 SV=1;;	PF03462.18;;PF00472.20	PCRF;;RF-1	PCRF domain;;RF-1 domain							5	GO:0009867	BP	jasmonic acid mediated signaling pathway	5/252	52/44558	1.16323e-05	0.000477706
MTR_1g095920		aspartyl/glutamyl-tRNA(Asn/Gln) amidotransferase subunit C	GO:0006450;;GO:0006412;;GO:0032543;;GO:0070681;;GO:0030956;;GO:0005739;;GO:0009536;;GO:0009507;;GO:0016884;;GO:0050567;;GO:0000166;;GO:0016740;;GO:0005524;;GO:0016874	biological_process;;biological_process;;biological_process;;biological_process;;cellular_component;;cellular_component;;cellular_component;;cellular_component;;molecular_function;;molecular_function;;molecular_function;;molecular_function;;molecular_function;;molecular_function;;	BP:regulation of translational fidelity;;BP:translation;;BP:mitochondrial translation;;BP:glutaminyl-tRNAGln biosynthesis via transamidation;;CC:glutamyl-tRN;;CC:mitochondrion;;CC:plastid;;CC:chloroplast;;MF:carbon-nitrogen ligase activity, with glutamine as amido-N-donor;;MF:glutaminyl-tRNA synthas;;MF:nucleotide binding;;MF:transferase activity;;MF:ATP binding;;MF:ligase activity;;	K02435	gatC, GATC	map00970	Aminoacyl-tRNA biosynthesis	ENOG410YK7T	U:Intracellular trafficking, secretion, and vesicular transport	XP_003591983.1	glutamyl-tRNA(Gln) amidotransferase subunit C, chloroplastic/mitochondrial [Medicago truncatula]	sp|D7STK2|GATC_VITVI;;	Glutamyl-tRN;;	PF02686.15	Glu-tRNAGln	Glu-tRNAGln amidotransferase C subunit							6	GO:0016143	BP	S-glycoside metabolic process	6/252	89/44558	1.20999e-05	0.000490312
MTR_7g079900		photosystem I reaction center subunit XI	GO:0030003;;GO:0070838;;GO:0009657;;GO:0015979;;GO:0055114;;GO:0009535;;GO:0009941;;GO:0009522;;GO:0016021;;GO:0016020;;GO:0010287;;GO:0009538;;GO:0016491	biological_process;;biological_process;;biological_process;;biological_process;;biological_process;;cellular_component;;cellular_component;;cellular_component;;cellular_component;;cellular_component;;cellular_component;;cellular_component;;molecular_function;;	BP:cellular cation homeostasis;;BP:divalent metal ion transport;;BP:plastid organization;;BP:photosynthesis;;BP:oxidation-reduction process;;CC:chloroplast thylakoid membrane;;CC:chloroplast envelope;;CC:photosystem I;;CC:integral component of membrane;;CC:membrane;;CC:plastoglobule;;CC:photosystem I reaction center;;MF:oxidoreductase activity;;	K02699	psaL	map00195	Photosynthesis	ENOG4111KFU	C:Energy production and conversion	XP_003624162.1	photosystem I reaction center subunit XI, chloroplastic [Medicago truncatula]	sp|Q9SUI4|PSAL_ARATH;;	Photosystem I reaction center subunit XI, chloroplastic OS=Arabidopsis thaliana OX=3702 GN=PSAL PE=1 SV=2;;	PF02605.15	PsaL	Photosystem I reaction centre subunit XI							6	GO:0019760	BP	glucosinolate metabolic process	6/252	89/44558	1.20999e-05	0.000490312
MTR_8g091410		FKBP-type peptidyl-prolyl cis-trans isomerase	GO:0000413;;GO:0009535;;GO:0010598;;GO:0009543;;GO:0031679;;GO:0016853;;GO:0003755	biological_process;;cellular_component;;cellular_component;;cellular_component;;molecular_function;;molecular_function;;molecular_function;;	BP:protein peptidyl-prolyl isomerization;;CC:chloroplast thylakoid membrane;;CC:NA;;CC:chloroplast thylakoid lumen;;MF:NADH dehydrogenas;;MF:isomerase activity;;MF:peptidyl-prolyl cis-trans isomerase activity;;	K01802	E5.2.1.8	------	------	COG0545	S:Function unknown	XP_003630070.1	photosynthetic NDH subunit of lumenal location 4, chloroplastic [Medicago truncatula]	sp|Q9SCY3|PNSL4_ARATH;;	Photosynthetic NDH subunit of lumenal location 4, chloroplastic OS=Arabidopsis thaliana OX=3702 GN=PNSL4 PE=1 SV=1;;	PF00254.28	FKBP_C	FKBP-type peptidyl-prolyl cis-trans isomerase							6	GO:0019757	BP	glycosinolate metabolic process	6/252	89/44558	1.20999e-05	0.000490312
MTR_1g031740		transmembrane protein, putative	GO:0009773;;GO:0009535;;GO:0010598;;GO:0016021;;GO:0016020;;GO:0009507	biological_process;;cellular_component;;cellular_component;;cellular_component;;cellular_component;;cellular_component;;	BP:photosynthetic electron transport in photosystem I;;CC:chloroplast thylakoid membrane;;CC:NA;;CC:integral component of membrane;;CC:membrane;;CC:chloroplast;;	------	------	------	------	ENOG410Y74U	S:Function unknown	XP_003589664.1	probable NAD(P)H dehydrogenase subunit CRR3, chloroplastic [Medicago truncatula]	sp|Q9ZVE7|CRR3_ARATH;;	Probable NA;;	------	------	------							8	GO:0009311	BP	oligosaccharide metabolic process	8/252	188/44558	1.29873e-05	0.000523955
MTR_5g027010		transmembrane protein, putative	GO:0016556;;GO:0009535;;GO:0016021;;GO:0016020;;GO:0009507	biological_process;;cellular_component;;cellular_component;;cellular_component;;cellular_component;;	BP:mRNA modification;;CC:chloroplast thylakoid membrane;;CC:integral component of membrane;;CC:membrane;;CC:chloroplast;;	------	------	------	------	ENOG411261T	S:Function unknown	XP_003612620.2	protein PAM68, chloroplastic [Medicago truncatula]	sp|O49668|PAM68_ARATH;;	Protein PAM68, chloroplastic OS=Arabidopsis thaliana OX=3702 GN=PAM68 PE=1 SV=1;;	PF11947.8	DUF3464	Photosynthesis affected mutant 68							4	GO:0009773	BP	photosynthetic electron transport in photosystem I	4/252	26/44558	1.35408e-05	0.000542153
MTR_1g009980		plastid lipid-associated protein	GO:0009941;;GO:0009507;;GO:0009534	cellular_component;;cellular_component;;cellular_component;;	CC:chloroplast envelope;;CC:chloroplast;;CC:chloroplast thylakoid;;	------	------	------	------	ENOG4111J7K	S:Function unknown	XP_013465742.1	probable plastid-lipid-associated protein 8, chloroplastic [Medicago truncatula]	sp|Q941D3|PAP8_ARATH;;	Probable plastid-lipid-associated protein 8, chloroplastic OS=Arabidopsis thaliana OX=3702 GN=PAP8 PE=1 SV=1;;	PF04755.12	PAP_fibrillin	PAP_fibrillin							11	GO:0010035	BP	response to inorganic substance	11/252	383/44558	1.35568e-05	0.000542153
MTR_7g067340		group 1 family glycosyltransferase	GO:0046506;;GO:0009247;;GO:0009941;;GO:0016740;;GO:0046510	biological_process;;biological_process;;cellular_component;;molecular_function;;molecular_function;;	BP:sulfolipid biosynthetic process;;BP:glycolipid biosynthetic process;;CC:chloroplast envelope;;MF:transferase activity;;MF:UDP-sulfoquinovos;;	K06119	SQD2	map00561	Glycerolipid metabolism	COG0438	S:Function unknown	XP_003623219.2	sulfoquinovosyl transferase SQD2 [Medicago truncatula]	sp|Q8S4F6|SQD2_ARATH;;	Sulfoquinovosyl transferase SQD2 OS=Arabidopsis thaliana OX=3702 GN=SQD2 PE=1 SV=1;;	PF13692.6;;PF00534.20;;PF13439.6;;PF13579.6;;PF13524.6;;PF13477.6	Glyco_trans_1_4;;Glycos_transf_1;;Glyco_transf_4;;Glyco_trans_4_4;;Glyco_trans_1_2;;Glyco_trans_4_2	Glycosyl transferases group 1;;Glycosyl transferases group 1;;Glycosyltransferase Family 4;;Glycosyl transferase 4-like domain;;Glycosyl transferases group 1;;Glycosyl transferase 4-like							6	GO:0080135	BP	regulation of cellular response to stress	6/252	92/44558	1.46392e-05	0.000580373
MTR_4g019850		ferrochelatase	GO:0006783;;GO:0006779;;GO:0016021;;GO:0016020;;GO:0005739;;GO:0004325;;GO:0016829	biological_process;;biological_process;;cellular_component;;cellular_component;;cellular_component;;molecular_function;;molecular_function;;	BP:heme biosynthetic process;;BP:porphyrin-containing compound biosynthetic process;;CC:integral component of membrane;;CC:membrane;;CC:mitochondrion;;MF:ferrochelatase activity;;MF:lyase activity;;	K01772	hemH, FECH	map00860	Porphyrin and chlorophyll metabolism	COG0276	H:Coenzyme transport and metabolism	XP_013454935.1	ferrochelatase-2, chloroplastic isoform X1 [Medicago truncatula]	sp|P42044|HEMH_CUCSA;;	Ferrochelatase-2, chloroplastic OS=Cucumis sativus OX=3659 GN=HEMH PE=2 SV=1;;	PF00762.19	Ferrochelatase	Ferrochelatase							5	GO:0031348	BP	negative regulation of defense response	5/252	56/44558	1.67845e-05	0.000662555
MTR_6g088500		short-chain dehydrogenase/reductase	GO:0015996;;GO:0010304;;GO:0055114;;GO:0009535;;GO:0009536;;GO:0016021;;GO:0016020;;GO:0034256;;GO:0016491	biological_process;;biological_process;;biological_process;;cellular_component;;cellular_component;;cellular_component;;cellular_component;;molecular_function;;molecular_function;;	BP:chlorophyll catabolic process;;BP:PSII associated light-harvesting complex II catabolic process;;BP:oxidation-reduction process;;CC:chloroplast thylakoid membrane;;CC:plastid;;CC:integral component of membrane;;CC:membrane;;MF:chlorophyl;;MF:oxidoreductase activity;;	K13606	NOL, NYC1	map00860	Porphyrin and chlorophyll metabolism	COG1028	O:Posttranslational modification, protein turnover, chaperones	XP_003620673.1	probable chlorophyll(ide) b reductase NYC1, chloroplastic [Medicago truncatula]	sp|Q93ZA0|NYC1_ARATH;;	Probable chlorophyl;;	PF00106.25;;PF13561.6;;PF08659.10	adh_short;;adh_short_C2;;KR	short chain dehydrogenase;;Enoyl;;KR domain							5	GO:0048481	BP	plant ovule development	5/252	57/44558	1.83139e-05	0.000713271
MTR_1g021760		30S ribosomal protein S9P	GO:0000462;;GO:0006412;;GO:0009941;;GO:0005840;;GO:0009570;;GO:0000312;;GO:0003735;;GO:0003723	biological_process;;biological_process;;cellular_component;;cellular_component;;cellular_component;;cellular_component;;molecular_function;;molecular_function;;	BP:maturation of SSU-rRNA from tricistronic rRNA transcrip;;BP:translation;;CC:chloroplast envelope;;CC:ribosome;;CC:chloroplast stroma;;CC:plastid small ribosomal subunit;;MF:structural constituent of ribosome;;MF:RNA binding;;	K02996	RP-S9, MRPS9, rpsI	map03010	Ribosome	COG0103	S:Function unknown	XP_003589311.1	30S ribosomal protein S9, chloroplastic [Medicago truncatula]	sp|P82278|RR9_SPIOL;;	30S ribosomal protein S9, chloroplastic OS=Spinacia oleracea OX=3562 GN=PRPS9 PE=1 SV=2;;	PF00380.19	Ribosomal_S9	Ribosomal protein S9/S16							4	GO:0015995	BP	chlorophyll biosynthetic process	4/252	28/44558	1.83809e-05	0.000713271
MTR_4g108800		ribulose-phosphate 3-epimerase	GO:0019323;;GO:0005975;;GO:0009624;;GO:0009052;;GO:0009409;;GO:0044262;;GO:0009579;;GO:0009941;;GO:0009570;;GO:0010319;;GO:0048046;;GO:0005829;;GO:0016857;;GO:0016853;;GO:0003824;;GO:0004750;;GO:0046872	biological_process;;biological_process;;biological_process;;biological_process;;biological_process;;biological_process;;cellular_component;;cellular_component;;cellular_component;;cellular_component;;cellular_component;;cellular_component;;molecular_function;;molecular_function;;molecular_function;;molecular_function;;molecular_function;;	BP:pentose catabolic process;;BP:carbohydrate metabolic process;;BP:response to nematode;;BP:pentose-phosphate shunt, non-oxidative branch;;BP:response to cold;;BP:cellular carbohydrate metabolic process;;CC:thylakoid;;CC:chloroplast envelope;;CC:chloroplast stroma;;CC:stromule;;CC:apoplast;;CC:cytosol;;MF:racemase and epimerase activity, acting on carbohydrates and derivatives;;MF:isomerase acti…	K01783	rpe, RPE	map00040;;map00030;;map00710	Pentose and glucuronate interconversions;;Pentose phosphate pathway;;Carbon fixation in photosynthetic organisms	COG0036	O:Posttranslational modification, protein turnover, chaperones	XP_024638816.1	ribulose-phosphate 3-epimerase, chloroplastic [Medicago truncatula]	sp|Q43157|RPE_SPIOL;;	Ribulose-phosphate 3-epimerase, chloroplastic OS=Spinacia oleracea OX=3562 GN=RPE PE=1 SV=1;;	PF00834.19	Ribul_P_3_epim	Ribulose-phosphate 3 epimerase family							4	GO:0006833	BP	water transport	4/252	28/44558	1.83809e-05	0.000713271
MTR_6g033320		light-harvesting complex I chlorophyll A/B-binding protein	GO:0018298;;GO:0015979;;GO:0009765;;GO:0009535;;GO:0009579;;GO:0009536;;GO:0009522;;GO:0009523;;GO:0016021;;GO:0016020;;GO:0009507;;GO:0016168	biological_process;;biological_process;;biological_process;;cellular_component;;cellular_component;;cellular_component;;cellular_component;;cellular_component;;cellular_component;;cellular_component;;cellular_component;;molecular_function;;	BP:protein-chromophore linkage;;BP:photosynthesis;;BP:photosynthesis, light harvesting;;CC:chloroplast thylakoid membrane;;CC:thylakoid;;CC:plastid;;CC:photosystem I;;CC:photosystem II;;CC:integral component of membrane;;CC:membrane;;CC:chloroplast;;MF:chlorophyll binding;;	K08907	LHCA1	map00196	Photosynthesis - antenna proteins	ENOG410XVD6	O:Posttranslational modification, protein turnover, chaperones	XP_013451624.1	chlorophyll a-b binding protein 6, chloroplastic [Medicago truncatula]	sp|Q01667|CAB6_ARATH;;	Chlorophyll a-b binding protein 6, chloroplastic OS=Arabidopsis thaliana OX=3702 GN=LHCA1 PE=1 SV=1;;	PF00504.21	Chloroa_b-bind	Chlorophyll A-B binding protein							4	GO:0042044	BP	fluid transport	4/252	28/44558	1.83809e-05	0.000713271
MTR_4g057210		50S ribosomal protein L9	GO:0006412;;GO:0009941;;GO:0005622;;GO:0005840;;GO:0009570;;GO:0000311;;GO:0009507;;GO:0003735;;GO:0019843	biological_process;;cellular_component;;cellular_component;;cellular_component;;cellular_component;;cellular_component;;cellular_component;;molecular_function;;molecular_function;;	BP:translation;;CC:chloroplast envelope;;CC:intracellular;;CC:ribosome;;CC:chloroplast stroma;;CC:plastid large ribosomal subunit;;CC:chloroplast;;MF:structural constituent of ribosome;;MF:rRNA binding;;	K02939	RP-L9, MRPL9, rplI	map03010	Ribosome	ENOG4111HFB	S:Function unknown	XP_003606325.1	50S ribosomal protein L9, chloroplastic [Medicago truncatula]	sp|P11894|RK9_PEA;;	50S ribosomal protein L9, chloroplastic OS=Pisum sativum OX=3888 GN=RPL9 PE=2 SV=2;;	PF03948.14;;PF01281.19	Ribosomal_L9_C;;Ribosomal_L9_N	Ribosomal protein L9, C-terminal domain;;Ribosomal protein L9, N-terminal domain							6	GO:0050776	BP	regulation of immune response	6/252	96/44558	1.86771e-05	0.000718675
MTR_5g083980		WEB family plant protein	GO:0009904;;GO:0009903;;GO:0005829	biological_process;;biological_process;;cellular_component;;	BP:chloroplast accumulation movement;;BP:chloroplast avoidance movement;;CC:cytosol;;	------	------	------	------	ENOG410YE8Y	S:Function unknown	XP_003616760.1	WEB family protein At2g40480 isoform X2 [Medicago truncatula]	sp|Q5XVC7|Y2048_ARATH;;	WEB family protein At2g40480 OS=Arabidopsis thaliana OX=3702 GN=At2g40480 PE=2 SV=1;;	PF05701.11	WEMBL	Weak chloroplast movement under blue light							6	GO:0045088	BP	regulation of innate immune response	6/252	96/44558	1.86771e-05	0.000718675
MTR_7g117970		plant/F21F14-40 protein	GO:0010027;;GO:0009534;;GO:0016021;;GO:0016020;;GO:0009706	biological_process;;cellular_component;;cellular_component;;cellular_component;;cellular_component;;	BP:thylakoid membrane organization;;CC:chloroplast thylakoid;;CC:integral component of membrane;;CC:membrane;;CC:chloroplast inner membrane;;	------	------	------	------	ENOG4111JTZ	S:Function unknown	XP_003626583.1	uncharacterized protein LOC11423197 [Medicago truncatula]	------	------	PF13301.6	DUF4079	Protein of unknown function							18	GO:0009653	BP	anatomical structure morphogenesis	18/252	1006/44558	2.01458e-05	0.00076873
MTR_1g071110		2-methyl-6-phytylbenzoquinone methyltransferase	GO:0006655;;GO:0019761;;GO:0032259;;GO:0010236;;GO:0010189;;GO:0009941;;GO:0016021;;GO:0016020;;GO:0009706;;GO:0016740;;GO:0051741;;GO:0008168;;GO:0102550	biological_process;;biological_process;;biological_process;;biological_process;;biological_process;;cellular_component;;cellular_component;;cellular_component;;cellular_component;;molecular_function;;molecular_function;;molecular_function;;molecular_function;;	BP:phosphatidylglycerol biosynthetic process;;BP:glucosinolate biosynthetic process;;BP:methylation;;BP:plastoquinone biosynthetic process;;BP:vitamin E biosynthetic process;;CC:chloroplast envelope;;CC:integral component of membrane;;CC:membrane;;CC:chloroplast inner membrane;;MF:transferase activity;;MF:2-methyl-6-phytyl-1,4-benzoquinone methyltransferase activity;;MF:methyltransferase activity…	K12502	VTE3, APG1	map00130	Ubiquinone and other terpenoid-quinone biosynthesis	COG0500	Z:Cytoskeleton	XP_003590558.1	2-methyl-6-phytyl-1,4-hydroquinone methyltransferase, chloroplastic [Medicago truncatula]	sp|Q9LY74|BQMT_ARATH;;	2-methyl-6-phytyl-1,4-hydroquinone methyltransferase, chloroplastic OS=Arabidopsis thaliana OX=3702 GN=VTE3 PE=1 SV=1;;	PF08241.12;;PF13649.6;;PF01209.18;;PF13847.6;;PF08242.12;;PF13489.6;;PF00398.20	Methyltransf_11;;Methyltransf_25;;Ubie_methyltran;;Methyltransf_31;;Methyltransf_12;;Methyltransf_23;;RrnaAD	Methyltransferase domain;;Methyltransferase domain;;ubiE/COQ5 methyltransferase family;;Methyltransferase domain;;Methyltransferase domain;;Methyltransferase domain;;Ribosomal RNA adenine dimethylase							3	GO:0032544	BP	plastid translation	3/252	10/44558	2.083e-05	0.000791539
MTR_7g095930		transmembrane protein, putative	GO:0009535;;GO:0016021;;GO:0016020;;GO:0009507	cellular_component;;cellular_component;;cellular_component;;cellular_component;;	CC:chloroplast thylakoid membrane;;CC:integral component of membrane;;CC:membrane;;CC:chloroplast;;	------	------	------	------	ENOG411298Q	S:Function unknown	XP_013449814.1	uncharacterized protein LOC25499186 [Medicago truncatula]	------	------	------	------	------							7	GO:0010038	BP	response to metal ion	7/252	146/44558	2.11679e-05	0.000801056
MTR_4g064820		sugar transporter	GO:0008643;;GO:0055085;;GO:0031969;;GO:0016021;;GO:0016020;;GO:0005887;;GO:0005351;;GO:0005215;;GO:0022857	biological_process;;biological_process;;cellular_component;;cellular_component;;cellular_component;;cellular_component;;molecular_function;;molecular_function;;molecular_function;;	BP:carbohydrate transport;;BP:transmembrane transport;;CC:chloroplast membrane;;CC:integral component of membrane;;CC:membrane;;CC:integral component of plasma membrane;;MF:suga;;MF:transporter activity;;MF:transmembrane transporter activity;;	------	------	------	------	ENOG410XNQK	G:Carbohydrate transport and metabolism	AES88921.2	sugar transporter [Medicago truncatula]	sp|Q0WWW9|XYLL3_ARATH;;	D-xylose-proton symporter-like 3, chloroplastic OS=Arabidopsis thaliana OX=3702 GN=At5g59250 PE=1 SV=2;;	PF00083.24;;PF07690.16	Sugar_tr;;MFS_1	Sugar;;Major Facilitator Superfamily							6	GO:0002682	BP	regulation of immune system process	6/252	99/44558	2.22585e-05	0.000838862
MTR_2g064295		Ent-kaurene synthase	GO:0009686;;GO:0016102;;GO:0009507;;GO:0010333;;GO:0000287;;GO:0009899;;GO:0016829	biological_process;;biological_process;;cellular_component;;molecular_function;;molecular_function;;molecular_function;;molecular_function;;	BP:gibberellin biosynthetic process;;BP:diterpenoid biosynthetic process;;CC:chloroplast;;MF:terpene synthase activity;;MF:magnesium ion binding;;MF:ent-kaurene synthase activity;;MF:lyase activity;;	K04121	E4.2.3.19	map00904	Diterpenoid biosynthesis	ENOG410Y9SB	I:Lipid transport and metabolism	XP_013464190.2	ent-kaur-16-ene synthase, chloroplastic [Medicago truncatula]	sp|Q39548|KSB_CUCMA;;	Ent-kaur-16-ene synthase, chloroplastic OS=Cucurbita maxima OX=3661 PE=1 SV=1;;	PF03936.16;;PF01397.21	Terpene_synth_C;;Terpene_synth	Terpene synthase family, metal binding domain;;Terpene synthase, N-terminal domain							6	GO:0003755	MF	peptidyl-prolyl cis-trans isomerase activity	6/252	101/44558	2.49389e-05	0.000932207
MTR_7g113480		Xaa-pro aminopeptidase P	GO:0009987;;GO:0006508;;GO:0005737;;GO:0009570;;GO:0016021;;GO:0009507;;GO:0004177;;GO:0016787;;GO:0070006;;GO:0046872	biological_process;;biological_process;;cellular_component;;cellular_component;;cellular_component;;cellular_component;;molecular_function;;molecular_function;;molecular_function;;molecular_function;;	BP:cellular process;;BP:proteolysis;;CC:cytoplasm;;CC:chloroplast stroma;;CC:integral component of membrane;;CC:chloroplast;;MF:aminopeptidase activity;;MF:hydrolase activity;;MF:metalloaminopeptidase activity;;MF:metal ion binding;;	K01262	pepP	------	------	COG0006	E:Amino acid transport and metabolism	XP_003626286.1	probable Xaa-Pro aminopeptidase P [Medicago truncatula]	sp|Q8RY11|AMPP2_ARATH;;	Aminopeptidase P2 OS=Arabidopsis thaliana OX=3702 GN=APP2 PE=2 SV=1;;	PF16189.5;;PF00557.24;;PF16188.5;;PF01321.18	Creatinase_N_2;;Peptidase_M24;;Peptidase_M24_C;;Creatinase_N	Creatinase/Prolidase N-terminal domain;;Metallopeptidase family M24;;C-terminal region of peptidase_M24;;Creatinase/Prolidase N-terminal domain							3	GO:0006801	BP	superoxide metabolic process	3/252	11/44558	2.85214e-05	0.00105749
MTR_5g099290		ClC chloride channel family protein	GO:1902476;;GO:0055085;;GO:0006821;;GO:0006811;;GO:0009535;;GO:0016021;;GO:0016020;;GO:0030554;;GO:0005247	biological_process;;biological_process;;biological_process;;biological_process;;cellular_component;;cellular_component;;cellular_component;;molecular_function;;molecular_function;;	BP:chloride transmembrane transport;;BP:transmembrane transport;;BP:chloride transport;;BP:ion transport;;CC:chloroplast thylakoid membrane;;CC:integral component of membrane;;CC:membrane;;MF:adenyl nucleotide binding;;MF:voltage-gated chloride channel activity;;	------	------	------	------	COG0038	P:Inorganic ion transport and metabolism	KEH28502.1	ClC chloride channel family protein [Medicago truncatula]	sp|Q8GX93|CLCE_ARATH;;	Chloride channel protein CLC-e OS=Arabidopsis thaliana OX=3702 GN=CLC-E PE=2 SV=2;;	PF00654.20;;PF00571.28	Voltage_CLC;;CBS	Voltage gated chloride channel;;CBS domain							3	GO:0019430	BP	removal of superoxide radicals	3/252	11/44558	2.85214e-05	0.00105749
MTR_5g030020		RNA-binding (RRM/RBD/RNP motif) family protein	GO:0042793;;GO:0010027;;GO:0009579;;GO:0009570;;GO:0009507;;GO:0003723;;GO:0003676;;GO:0003729	biological_process;;biological_process;;cellular_component;;cellular_component;;cellular_component;;molecular_function;;molecular_function;;molecular_function;;	BP:transcription from plastid promoter;;BP:thylakoid membrane organization;;CC:thylakoid;;CC:chloroplast stroma;;CC:chloroplast;;MF:RNA binding;;MF:nucleic acid binding;;MF:mRNA binding;;	K13126	PABPC	map03018;;map03013;;map03015	RNA degradation;;RNA transport;;mRNA surveillance pathway	COG0724;;ENOG410YG9K	S:Function unknown;;	XP_003612875.1	RNA-binding protein CP31B, chloroplastic isoform X1 [Medicago truncatula]	sp|Q9FGS0|CP31B_ARATH;;	RNA-binding protein CP31B, chloroplastic OS=Arabidopsis thaliana OX=3702 GN=CP31B PE=1 SV=1;;	PF00076.22;;PF13893.6	RRM_1;;RRM_5	RNA recognition motif.;;RNA recognition motif.							4	GO:0009862	BP	systemic acquired resistance, salicylic acid mediated signaling pathway	4/252	32/44558	3.17134e-05	0.00114868
MTR_3g005720		glutathione S-transferase, amino-terminal domain protein	GO:0022900;;GO:0045454;;GO:0055114;;GO:0005623;;GO:0009507;;GO:0016740;;GO:0005515;;GO:0009055;;GO:0015035	biological_process;;biological_process;;biological_process;;cellular_component;;cellular_component;;molecular_function;;molecular_function;;molecular_function;;molecular_function;;	BP:electron transport chain;;BP:cell redox homeostasis;;BP:oxidation-reduction process;;CC:cell;;CC:chloroplast;;MF:transferase activity;;MF:protein binding;;MF:electron carrier activity;;MF:protein disulfide oxidoreductase activity;;	K03354	APC7	map04120	Ubiquitin mediated proteolysis	ENOG410ZNRH	O:Posttranslational modification, protein turnover, chaperones	XP_003598052.1	uncharacterized protein LOC11419395 [Medicago truncatula]	------	------	PF13417.6;;PF13409.6;;PF00462.24	GST_N_3;;GST_N_2;;Glutaredoxin	Glutathione S-transferase, N-terminal domain;;Glutathione S-transferase, N-terminal domain;;Glutaredoxin							2	GO:0010270	BP	photosystem II oxygen evolving complex assembly	2/252	2/44558	3.1859e-05	0.00114868
MTR_7g118290		thylakoid membrane phosphoprotein 14 kDa protein	GO:0035304;;GO:0010027;;GO:0055114;;GO:0009579;;GO:0009941;;GO:0016021;;GO:0016020;;GO:0009508;;GO:0030093;;GO:0004812;;GO:0016491	biological_process;;biological_process;;biological_process;;cellular_component;;cellular_component;;cellular_component;;cellular_component;;cellular_component;;cellular_component;;molecular_function;;molecular_function;;	BP:regulation of protein dephosphorylation;;BP:thylakoid membrane organization;;BP:oxidation-reduction process;;CC:thylakoid;;CC:chloroplast envelope;;CC:integral component of membrane;;CC:membrane;;CC:plastid chromosome;;CC:chloroplast photosystem I;;MF:aminoacyl-tRNA ligase activity;;MF:oxidoreductase activity;;	------	------	------	------	ENOG4112195	S:Function unknown	XP_003626612.1	protein CURVATURE THYLAKOID 1B, chloroplastic [Medicago truncatula]	sp|Q8LCA1|CUT1B_ARATH;;	Protein CURVATURE THYLAKOID 1B, chloroplastic OS=Arabidopsis thaliana OX=3702 GN=CURT1B PE=1 SV=2;;	PF14159.6	CAAD	CAAD domains of cyanobacterial aminoacyl-tRNA synthetase							2	GO:0000312	CC	plastid small ribosomal subunit	2/252	2/44558	3.1859e-05	0.00114868
MTR_4g094300		dynamin-related protein 5B-2	GO:0007623;;GO:0016559;;GO:0010020;;GO:0005737;;GO:0005777;;GO:0016020;;GO:0009707;;GO:0016787;;GO:0008017;;GO:0003924;;GO:0000166;;GO:0042802;;GO:0005525	biological_process;;biological_process;;biological_process;;cellular_component;;cellular_component;;cellular_component;;cellular_component;;molecular_function;;molecular_function;;molecular_function;;molecular_function;;molecular_function;;molecular_function;;	BP:circadian rhythm;;BP:peroxisome fission;;BP:chloroplast fission;;CC:cytoplasm;;CC:peroxisome;;CC:membrane;;CC:chloroplast outer membrane;;MF:hydrolase activity;;MF:microtubule binding;;MF:GTPase activity;;MF:nucleotide binding;;MF:identical protein binding;;MF:GTP binding;;	------	------	------	------	COG0699	S:Function unknown	XP_013457218.1	dynamin-like protein ARC5 [Medicago truncatula]	sp|Q84N64|ARC5_ARATH;;	Dynamin-like protein ARC5 OS=Arabidopsis thaliana OX=3702 GN=ARC5 PE=1 SV=2;;	PF00350.23;;PF01926.23	Dynamin_N;;MMR_HSR1	Dynamin family;;50S ribosome-binding GTPase							2	GO:0016731	MF	oxidoreductase activity, acting on iron-sulfur proteins as donors, NAD or NADP as acceptor	2/252	2/44558	3.1859e-05	0.00114868
MTR_8g006955		glycyl-tRNA synthetase alpha chain/beta chain	GO:0006426;;GO:0009793;;GO:0045995;;GO:0005737;;GO:0009570;;GO:0005739;;GO:0004812;;GO:0004820;;GO:0000166;;GO:0016874;;GO:0005524	biological_process;;biological_process;;biological_process;;cellular_component;;cellular_component;;cellular_component;;molecular_function;;molecular_function;;molecular_function;;molecular_function;;molecular_function;;	BP:glycyl-tRNA aminoacylation;;BP:embryo development ending in seed dormancy;;BP:regulation of embryonic development;;CC:cytoplasm;;CC:chloroplast stroma;;CC:mitochondrion;;MF:aminoacyl-tRNA ligase activity;;MF:glycine-tRNA ligase activity;;MF:nucleotide binding;;MF:ligase activity;;MF:ATP binding;;	K14164	glyQS	map00970	Aminoacyl-tRNA biosynthesis	COG0751;;COG0752	J:Translation, ribosomal structure and biogenesis;;	XP_013443830.1	glycine--tRNA ligase, chloroplastic/mitochondrial 2 isoform X1 [Medicago truncatula]	sp|Q8L785|SYGM2_ARATH;;	Glycine--tRNA ligase, chloroplastic/mitochondrial 2 OS=Arabidopsis thaliana OX=3702 GN=EDD1 PE=1 SV=1;;	PF02092.17;;PF02091.15	tRNA_synt_2f;;tRNA-synt_2e	Glycyl-tRNA synthetase beta subunit;;Glycyl-tRNA synthetase alpha subunit							2	GO:0033728	MF	divinyl chlorophyllide a 8-vinyl-reductase activity	2/252	2/44558	3.1859e-05	0.00114868
MTR_3g498725		ATP-dependent Clp protease ATP-binding subunit	GO:0019538;;GO:0006508;;GO:0009507;;GO:0000166;;GO:0005515;;GO:0008233;;GO:0005524	biological_process;;biological_process;;cellular_component;;molecular_function;;molecular_function;;molecular_function;;molecular_function;;	BP:protein metabolic process;;BP:proteolysis;;CC:chloroplast;;MF:nucleotide binding;;MF:protein binding;;MF:peptidase activity;;MF:ATP binding;;	K03696	clpC	------	------	COG0542	O:Posttranslational modification, protein turnover, chaperones	XP_013461653.1	chaperone protein ClpC, chloroplastic [Medicago truncatula]	sp|P35100|CLPC_PEA;;	Chaperone protein ClpC, chloroplastic OS=Pisum sativum OX=3888 PE=2 SV=1;;	PF07724.14;;PF02861.20;;PF17871.1;;PF00004.29;;PF10431.9;;PF07728.14;;PF13191.6;;PF00158.26;;PF05621.11;;PF02151.19	AAA_2;;Clp_N;;AAA_lid_9;;AAA;;ClpB_D2-small;;AAA_5;;AAA_16;;Sigma54_activat;;TniB;;UVR	AAA domain;;Clp amino terminal domain, pathogenicity island component;;AAA lid domain;;ATPase family associated with various cellular activities;;C-terminal, D2-small domain, of ClpB protein;;AAA domain;;AAA ATPase domain;;Sigma-54 interaction domain;;Bacterial TniB protein;;UvrB/uvrC motif							2	GO:0004324	MF	ferredoxin-NADP+ reductase activity	2/252	2/44558	3.1859e-05	0.00114868
MTR_1g012620		myosin heavy chain-like protein	GO:0010581;;GO:0000302;;GO:0055072;;GO:0010039;;GO:0007131;;GO:0019252;;GO:0009507	biological_process;;biological_process;;biological_process;;biological_process;;biological_process;;biological_process;;cellular_component;;	BP:regulation of starch biosynthetic process;;BP:response to reactive oxygen species;;BP:iron ion homeostasis;;BP:response to iron ion;;BP:reciprocal meiotic recombination;;BP:starch biosynthetic process;;CC:chloroplast;;	------	------	------	------	ENOG4111PE7	S:Function unknown	AES59029.1	myosin heavy chain-like protein [Medicago truncatula]	------	------	------	------	------							2	GO:0034256	MF	chlorophyll(ide) b reductase activity	2/252	2/44558	3.1859e-05	0.00114868
MTR_7g114240		superoxide dismutase [Cu-Zn] protein	GO:0071484;;GO:0006801;;GO:0046688;;GO:0046686;;GO:0071457;;GO:0071493;;GO:0010039;;GO:0055114;;GO:0071329;;GO:0035195;;GO:0019430;;GO:0071472;;GO:0048046;;GO:0005737;;GO:0005615;;GO:0009570;;GO:0009579;;GO:0005576;;GO:0016491;;GO:0005507;;GO:0004784;;GO:0046872	biological_process;;biological_process;;biological_process;;biological_process;;biological_process;;biological_process;;biological_process;;biological_process;;biological_process;;biological_process;;biological_process;;biological_process;;cellular_component;;cellular_component;;cellular_component;;cellular_component;;cellular_component;;cellular_component;;molecular_function;;molecular_function;…	BP:cellular response to light intensity;;BP:superoxide metabolic process;;BP:response to copper ion;;BP:response to cadmium ion;;BP:cellular response to ozone;;BP:cellular response to UV-B;;BP:response to iron ion;;BP:oxidation-reduction process;;BP:cellular response to sucrose stimulus;;BP:gene silencing by miRNA;;BP:removal of superoxide radicals;;BP:cellular response to salt stress;;CC:apoplas…	K04565	SOD1	map04146	Peroxisome	COG2032	P:Inorganic ion transport and metabolism	XP_003626362.1	superoxide dismutase [Cu-Zn] [Medicago truncatula]	sp|Q02610|SODC_PEA;;	Superoxide dismutase [Cu-Zn] OS=Pisum sativum OX=3888 GN=SODCC PE=2 SV=2;;	PF00080.20	Sod_Cu	Copper/zinc superoxide dismutase							5	GO:0009743	BP	response to carbohydrate	5/252	64/44558	3.22919e-05	0.00115972
MTR_4g092690		glyoxysomal malate dehydrogenase	GO:0005975;;GO:0009735;;GO:0080093;;GO:0031998;;GO:0019752;;GO:0006099;;GO:0044262;;GO:0006108;;GO:0055114;;GO:0009941;;GO:0005777;;GO:0048046;;GO:0005773;;GO:0009507;;GO:0003824;;GO:0016616;;GO:0030060;;GO:0016491	biological_process;;biological_process;;biological_process;;biological_process;;biological_process;;biological_process;;biological_process;;biological_process;;biological_process;;cellular_component;;cellular_component;;cellular_component;;cellular_component;;cellular_component;;molecular_function;;molecular_function;;molecular_function;;molecular_function;;	BP:carbohydrate metabolic process;;BP:response to cytokinin;;BP:regulation of photorespiration;;BP:regulation of fatty acid beta-oxidation;;BP:carboxylic acid metabolic process;;BP:tricarboxylic acid cycle;;BP:cellular carbohydrate metabolic process;;BP:malate metabolic process;;BP:oxidation-reduction process;;CC:chloroplast envelope;;CC:peroxisome;;CC:apoplast;;CC:vacuole;;CC:chloroplast;;MF:cat…	K00026	MDH2	map00020;;map00270;;map00620;;map00710;;map00630	Citrate cycle (TCA cycle);;Cysteine and methionine metabolism;;Pyruvate metabolism;;Carbon fixation in photosynthetic organisms;;Glyoxylate and dicarboxylate metabolism	COG0039	C:Energy production and conversion	XP_003608327.1	malate dehydrogenase 2, peroxisomal [Medicago truncatula]	sp|P46488|MDHG_CUCSA;;	Malate dehydrogenase, glyoxysomal OS=Cucumis sativus OX=3659 GN=MDHG PE=2 SV=1;;	PF02866.18;;PF00056.23;;PF01073.19	Ldh_1_C;;Ldh_1_N;;3Beta_HSD	lactate/malate dehydrogenase, alpha/beta C-terminal domain;;lactate/malate dehydrogenase, NAD binding domain;;3-beta hydroxysteroid dehydrogenase/isomerase family							6	GO:0016859	MF	cis-trans isomerase activity	6/252	106/44558	3.27885e-05	0.00117296
MTR_3g074250		S-adenosylmethionine-dependent methyltransferase	GO:0032259;;GO:0010287;;GO:0005739;;GO:0009507;;GO:0016740;;GO:0102955;;GO:0008168	biological_process;;cellular_component;;cellular_component;;cellular_component;;molecular_function;;molecular_function;;molecular_function;;	BP:methylation;;CC:plastoglobule;;CC:mitochondrion;;CC:chloroplast;;MF:transferase activity;;MF:S-adenosylmethionin;;MF:methyltransferase activity;;	------	------	------	------	COG2226	O:Posttranslational modification, protein turnover, chaperones	XP_013460874.1	uncharacterized methyltransferase At1g78140, chloroplastic [Medicago truncatula]	sp|Q8LBV4|Y1814_ARATH;;	Uncharacterized methyltransferase At1g78140, chloroplastic OS=Arabidopsis thaliana OX=3702 GN=At1g78140 PE=1 SV=1;;	PF08241.12;;PF13649.6;;PF13847.6;;PF08242.12;;PF13489.6;;PF01209.18;;PF08003.11;;PF03141.16	Methyltransf_11;;Methyltransf_25;;Methyltransf_31;;Methyltransf_12;;Methyltransf_23;;Ubie_methyltran;;Methyltransf_9;;Methyltransf_29	Methyltransferase domain;;Methyltransferase domain;;Methyltransferase domain;;Methyltransferase domain;;Methyltransferase domain;;ubiE/COQ5 methyltransferase family;;Protein of unknown function;;Putative S-adenosyl-L-methionine-dependent methyltransferase							8	GO:0051540	MF	metal cluster binding	8/252	215/44558	3.39925e-05	0.0012066
MTR_3g111850		INVOLVED IN: biological_process unknown; LOCATED IN: thylakoid, chloroplast thylakoid membrane, chloroplast; EXPRESSED IN: 22 plant structures; EXPRESSED DURING: 13 growth stages; CONTAINS InterPro DOMAIN/s: Twin-arginine translocation pathway, sign /.../uence (InterPro:IPR006311); Has 30201 Blast hits to 17322 proteins in 780 species: Archae - 12; Bacteria - 1396; Metazoa - 17338; Fungi - 3422; …	GO:0009535;;GO:0009507	cellular_component;;cellular_component;;	CC:chloroplast thylakoid membrane;;CC:chloroplast;;	------	------	------	------	ENOG4111Q50	S:Function unknown	XP_013462120.1	uncharacterized protein LOC25490189 [Medicago truncatula]	------	------	------	------	------							8	GO:0051536	MF	iron-sulfur cluster binding	8/252	215/44558	3.39925e-05	0.0012066
MTR_5g082260		M50 family peptidase	GO:0006655;;GO:0048481;;GO:0009793;;GO:0010228;;GO:0010027;;GO:0010103;;GO:0009535;;GO:0016021;;GO:0016020;;GO:0008237	biological_process;;biological_process;;biological_process;;biological_process;;biological_process;;biological_process;;cellular_component;;cellular_component;;cellular_component;;molecular_function;;	BP:phosphatidylglycerol biosynthetic process;;BP:plant ovule development;;BP:embryo development ending in seed dormancy;;BP:vegetative to reproductive phase transition of meristem;;BP:thylakoid membrane organization;;BP:stomatal complex morphogenesis;;CC:chloroplast thylakoid membrane;;CC:integral component of membrane;;CC:membrane;;MF:metallopeptidase activity;;	------	------	------	------	COG0750	E:Amino acid transport and metabolism	XP_003616603.2	probable zinc metalloprotease EGY2, chloroplastic [Medicago truncatula]	sp|Q0JQS5|EGY2_ORYSJ;;	Probable zinc metalloprotease EGY2, chloroplastic OS=Oryza sativa subsp. japonica OX=39947 GN=EGY2 PE=2 SV=1;;	PF02163.22	Peptidase_M50	Peptidase family M50							4	GO:0006655	BP	phosphatidylglycerol biosynthetic process	4/252	33/44558	3.59277e-05	0.00126548
MTR_2g089510		cytochrome b6-F complex iron-sulfur subunit	GO:0009595;;GO:0000165;;GO:0006612;;GO:0031348;;GO:0009697;;GO:0015979;;GO:0009657;;GO:0010310;;GO:0009862;;GO:0009867;;GO:0010363;;GO:0043900;;GO:0009409;;GO:0055114;;GO:0022900;;GO:0010200;;GO:0010196;;GO:0009535;;GO:0009941;;GO:0016021;;GO:0016020;;GO:0009579;;GO:0009536;;GO:0042651;;GO:0009507;;GO:0016491;;GO:0046028;;GO:0008121;;GO:0045158;;GO:0009496;;GO:0046872;;GO:0051536;;GO:0051537;;GO:…	biological_process;;biological_process;;biological_process;;biological_process;;biological_process;;biological_process;;biological_process;;biological_process;;biological_process;;biological_process;;biological_process;;biological_process;;biological_process;;biological_process;;biological_process;;biological_process;;biological_process;;cellular_component;;cellular_component;;cellular_component;…	BP:detection of biotic stimulus;;BP:MAPK cascade;;BP:protein targeting to membrane;;BP:negative regulation of defense response;;BP:salicylic acid biosynthetic process;;BP:photosynthesis;;BP:plastid organization;;BP:regulation of hydrogen peroxide metabolic process;;BP:systemic acquired resistance, salicylic acid mediated signaling pathway;;BP:jasmonic acid mediated signaling pathway;;BP:regulatio…	K02636	petC	map00195	Photosynthesis	COG0723	C:Energy production and conversion	XP_003597086.1	cytochrome b6-f complex iron-sulfur subunit, chloroplastic [Medicago truncatula]	sp|P26291|UCRIA_PEA;;	Cytochrome b6-f complex iron-sulfur subunit, chloroplastic OS=Pisum sativum OX=3888 GN=petC PE=2 SV=1;;	PF08802.10;;PF00355.26	CytB6-F_Fe-S;;Rieske	Cytochrome B6-F complex Fe-S subunit;;Rieske [2Fe-2S] domain							4	GO:0046471	BP	phosphatidylglycerol metabolic process	4/252	33/44558	3.59277e-05	0.00126548
MTR_7g092820		rhodanese/cell cycle control phosphatase superfamily protein	GO:0019344;;GO:0010103;;GO:0009535;;GO:0016021;;GO:0016020;;GO:0009507	biological_process;;biological_process;;cellular_component;;cellular_component;;cellular_component;;cellular_component;;	BP:cysteine biosynthetic process;;BP:stomatal complex morphogenesis;;CC:chloroplast thylakoid membrane;;CC:integral component of membrane;;CC:membrane;;CC:chloroplast;;	------	------	------	------	ENOG4111KQZ	S:Function unknown	XP_003625225.1	rhodanese-like domain-containing protein 9, chloroplastic [Medicago truncatula]	sp|O48529|STR9_ARATH;;	Rhodanese-like domain-containing protein 9, chloroplastic OS=Arabidopsis thaliana OX=3702 GN=STR9 PE=2 SV=1;;	PF00581.20	Rhodanese	Rhodanese-like domain							12	GO:0016853	MF	isomerase activity	12/252	512/44558	4.0753e-05	0.00142995
MTR_5g029550		inactive shikimate kinase-like protein	GO:0016310;;GO:0009507;;GO:0016787;;GO:0016301	biological_process;;cellular_component;;molecular_function;;molecular_function;;	BP:phosphorylation;;CC:chloroplast;;MF:hydrolase activity;;MF:kinase activity;;	------	------	------	------	ENOG410XSXA	S:Function unknown	XP_003612831.1	probable inactive shikimate kinase like 2, chloroplastic isoform X1 [Medicago truncatula]	sp|O82290|SKL2_ARATH;;	Probable inactive shikimate kinase like 2, chloroplastic OS=Arabidopsis thaliana OX=3702 GN=SKL2 PE=2 SV=2;;	PF04969.16;;PF01202.22	CS;;SKI	CS domain;;Shikimate kinase							6	GO:0043038	BP	amino acid activation	6/252	111/44558	4.25087e-05	0.0014746
MTR_5g067740		hypothetical protein	GO:0009507	cellular_component;;	CC:chloroplast;;	------	------	------	------	ENOG410Z8N2	S:Function unknown	XP_003615419.1	uncharacterized protein LOC11429408 [Medicago truncatula]	------	------	------	------	------							6	GO:0043039	BP	tRNA aminoacylation	6/252	111/44558	4.25087e-05	0.0014746
MTR_7g073990		acetyltransferase NSI-like protein	GO:0030187;;GO:0062055;;GO:0019048;;GO:0005634;;GO:0009507;;GO:0004059;;GO:0016740;;GO:0016746;;GO:0004468	biological_process;;biological_process;;biological_process;;cellular_component;;cellular_component;;molecular_function;;molecular_function;;molecular_function;;molecular_function;;	BP:melatonin biosynthetic process;;BP:photosynthetic state transition;;BP:modulation by virus of host morphology or physiology;;CC:nucleus;;CC:chloroplast;;MF:aralkylamine N-acetyltransferase activity;;MF:transferase activity;;MF:transferase activity, transferring acyl groups;;MF:lysine N-acetyltransferase activity, acting on acetyl phosphate as donor;;	------	------	------	------	ENOG410ZGB6	S:Function unknown	XP_003623643.1	acetyltransferase NSI isoform X1 [Medicago truncatula]	sp|A0A0R0IHP4|TAP2_SOYBN;;	Probable acetyltransferase TAP2 OS=Glycine max OX=3847 GN=TAP2 PE=1 SV=2;;	PF00583.25;;PF13673.7;;PF13508.7;;PF08445.10;;PF13527.7	Acetyltransf_1;;Acetyltransf_10;;Acetyltransf_7;;FR47;;Acetyltransf_9	Acetyltransferase;;Acetyltransferase;;Acetyltransferase;;FR47-like protein;;Acetyltransferase							22	GO:0065008	BP	regulation of biological quality	22/252	1486/44558	4.38305e-05	0.00151471
																									6	GO:0002831	BP	regulation of response to biotic stimulus	6/252	113/44558	4.69895e-05	0.00161778
																									3	GO:1901401	BP	regulation of tetrapyrrole metabolic process	3/252	13/44558	4.90244e-05	0.00168152
																									4	GO:0042435	BP	indole-containing compound biosynthetic process	4/252	36/44558	5.10342e-05	0.00173744
																									4	GO:0009295	CC	nucleoid	4/252	36/44558	5.10342e-05	0.00173744
																									15	GO:0051649	BP	establishment of localization in cell	15/252	793/44558	5.3718e-05	0.00182203
																									12	GO:0032787	BP	monocarboxylic acid metabolic process	12/252	529/44558	5.56785e-05	0.00188156
																									11	GO:0016071	BP	mRNA metabolic process	11/252	448/44558	5.63677e-05	0.00189785
																									6	GO:0032101	BP	regulation of response to external stimulus	6/252	117/44558	5.70842e-05	0.00190909
																									5	GO:0000413	BP	protein peptidyl-prolyl isomerization	5/252	72/44558	5.71185e-05	0.00190909
																									14	GO:0003006	BP	developmental process involved in reproduction	14/252	708/44558	5.96461e-05	0.00198633
																									3	GO:0071472	BP	cellular response to salt stress	3/252	14/44558	6.21339e-05	0.00206168
																									5	GO:0048285	BP	organelle fission	5/252	74/44558	6.51603e-05	0.00214654
																									5	GO:0018298	BP	protein-chromophore linkage	5/252	75/44558	6.94947e-05	0.00226488
																									5	GO:0016168	MF	chlorophyll binding	5/252	75/44558	6.94947e-05	0.00226488
																									6	GO:0043900	BP	regulation of multi-organism process	6/252	122/44558	7.2063e-05	0.00234026
																									3	GO:0009903	BP	chloroplast avoidance movement	3/252	16/44558	9.47934e-05	0.00304902
																									3	GO:0009595	BP	detection of biotic stimulus	3/252	16/44558	9.47934e-05	0.00304902
																									2	GO:0010258	BP	NADH dehydrogenase complex (plastoquinone) assembly	2/252	3/44558	9.52196e-05	0.00304902
																									2	GO:0010236	BP	plastoquinone biosynthetic process	2/252	3/44558	9.52196e-05	0.00304902
																									11	GO:0007275	BP	multicellular organism development	11/252	476/44558	9.63709e-05	0.00306743
																									8	GO:0019748	BP	secondary metabolic process	8/252	250/44558	9.77453e-05	0.00309741
																									4	GO:0051537	MF	2 iron, 2 sulfur cluster binding	4/252	43/44558	0.000103651	0.00326198
																									5	GO:0009767	BP	photosynthetic electron transport chain	5/252	82/44558	0.00010639	0.0033367
																									24	GO:0005975	BP	carbohydrate metabolic process	24/252	1757/44558	0.000107494	0.00335984
																									8	GO:0140101	MF	catalytic activity, acting on a tRNA	8/252	254/44558	0.000109056	0.00339705
																									3	GO:0009904	BP	chloroplast accumulation movement	3/252	17/44558	0.000114625	0.00355844
																									14	GO:0043933	BP	protein-containing complex subunit organization	14/252	758/44558	0.000121968	0.00377359
																									5	GO:0018208	BP	peptidyl-proline modification	5/252	86/44558	0.000133324	0.00411105
																									9	GO:0019725	BP	cellular homeostasis	9/252	335/44558	0.000136639	0.00419541
																									3	GO:0071470	BP	cellular response to osmotic stress	3/252	18/44558	0.000136976	0.00419541
																									15	GO:0022607	BP	cellular component assembly	15/252	865/44558	0.00013974	0.00426578
																									15	GO:0051641	BP	cellular localization	15/252	873/44558	0.00015434	0.00469584
																									3	GO:0010109	BP	regulation of photosynthesis	3/252	19/44558	0.00016198	0.00491197
																									5	GO:0016628	MF	oxidoreductase activity, acting on the CH-CH group of donors, NAD or NADP as acceptor	5/252	92/44558	0.000183155	0.00553575
																									2	GO:0046688	BP	response to copper ion	2/252	4/44558	0.000189727	0.0056413
																									2	GO:0034035	BP	purine ribonucleoside bisphosphate metabolic process	2/252	4/44558	0.000189727	0.0056413
																									2	GO:0015969	BP	guanosine tetraphosphate metabolic process	2/252	4/44558	0.000189727	0.0056413
																									2	GO:0030785	MF	[ribulose-bisphosphate carboxylase]-lysine N-methyltransferase activity	2/252	4/44558	0.000189727	0.0056413
																									2	GO:0008728	MF	GTP diphosphokinase activity	2/252	4/44558	0.000189727	0.0056413
																									5	GO:0042802	MF	identical protein binding	5/252	93/44558	0.000192676	0.00571046
																									4	GO:0051656	BP	establishment of organelle localization	4/252	51/44558	0.00020258	0.00598461
																									7	GO:0006970	BP	response to osmotic stress	7/252	210/44558	0.000207804	0.00611919
																									43	GO:0044267	BP	cellular protein metabolic process	43/252	4243/44558	0.000209194	0.00614039
																									6	GO:0031347	BP	regulation of defense response	6/252	149/44558	0.00021558	0.00628753
																									5	GO:0046686	BP	response to cadmium ion	5/252	96/44558	0.000223516	0.00649828
																									88	GO:0043170	BP	macromolecule metabolic process	88/252	10964/44558	0.000232026	0.00672435
																									5	GO:0006612	BP	protein targeting to membrane	5/252	98/44558	0.000246069	0.00710884
																									3	GO:0033559	BP	unsaturated fatty acid metabolic process	3/252	22/44558	0.000254221	0.00729829
																									3	GO:0006636	BP	unsaturated fatty acid biosynthetic process	3/252	22/44558	0.000254221	0.00729829
																									10	GO:0009451	BP	RNA modification	10/252	449/44558	0.000267308	0.00765002
																									5	GO:0010608	BP	posttranscriptional regulation of gene expression	5/252	102/44558	0.000296324	0.00845401
																									2	GO:0010581	BP	regulation of starch biosynthetic process	2/252	5/44558	0.00031503	0.00895977
																									12	GO:0034622	BP	cellular protein-containing complex assembly	12/252	642/44558	0.00033257	0.00942935
																									14	GO:0019637	BP	organophosphate metabolic process	14/252	842/44558	0.000354256	0.0100132
																									6	GO:0009108	BP	coenzyme biosynthetic process	6/252	165/44558	0.000372567	0.0104984
																									4	GO:0000165	BP	MAPK cascade	4/252	60/44558	0.00037987	0.0106713
																									8	GO:0072330	BP	monocarboxylic acid biosynthetic process	8/252	306/44558	0.000383962	0.0107533
																									5	GO:0006418	BP	tRNA aminoacylation for protein translation	5/252	108/44558	0.000385832	0.0107727
																									7	GO:0072594	BP	establishment of protein localization to organelle	7/252	237/44558	0.00043116	0.0119654
																									6	GO:0009651	BP	response to salt stress	6/252	171/44558	0.000450305	0.0124589
																									2	GO:0042360	BP	vitamin E metabolic process	2/252	6/44558	0.00047078	0.0128504
																									2	GO:2000904	BP	regulation of starch metabolic process	2/252	6/44558	0.00047078	0.0128504
																									2	GO:0010189	BP	vitamin E biosynthetic process	2/252	6/44558	0.00047078	0.0128504
																									3	GO:0006112	BP	energy reserve metabolic process	3/252	27/44558	0.000472875	0.0128504
																									3	GO:0005977	BP	glycogen metabolic process	3/252	27/44558	0.000472875	0.0128504
																									2	GO:0016149	MF	translation release factor activity, codon specific	2/252	6/44558	0.00047078	0.0128504
																									14	GO:0048856	BP	anatomical structure development	14/252	871/44558	0.000494641	0.0133233
																									12	GO:0065003	BP	protein-containing complex assembly	12/252	675/44558	0.000518387	0.013922
																									6	GO:0009409	BP	response to cold	6/252	176/44558	0.000524278	0.014039
																									10	GO:1901137	BP	carbohydrate derivative biosynthetic process	10/252	490/44558	0.000528736	0.0141171
																									10	GO:0022900	BP	electron transport chain	10/252	495/44558	0.000571667	0.0152101
																									6	GO:0048046	CC	apoplast	6/252	179/44558	0.000572994	0.0152101
																									3	GO:0009697	BP	salicylic acid biosynthetic process	3/252	29/44558	0.00058582	0.0155056
																									5	GO:0048585	BP	negative regulation of response to stimulus	5/252	119/44558	0.000601175	0.0158662
																									3	GO:0010310	BP	regulation of hydrogen peroxide metabolic process	3/252	30/44558	0.000648202	0.0170582
																									34	GO:0051234	BP	establishment of localization	34/252	3303/44558	0.000655773	0.0171812
																									2	GO:0009538	CC	photosystem I reaction center	2/252	7/44558	0.000656631	0.0171812
																									5	GO:0070838	BP	divalent metal ion transport	5/252	122/44558	0.000673033	0.0175602
																									7	GO:0033365	BP	protein localization to organelle	7/252	257/44558	0.000696222	0.0180665
																									5	GO:0072511	BP	divalent inorganic cation transport	5/252	123/44558	0.000698357	0.0180665
																									4	GO:0009110	BP	vitamin biosynthetic process	4/252	71/44558	0.000721023	0.0185481
																									6	GO:0016667	MF	oxidoreductase activity, acting on a sulfur group of donors	6/252	187/44558	0.000720187	0.0185481
																									5	GO:0009414	BP	response to water deprivation	5/252	125/44558	0.000751133	0.0192686
																									3	GO:0042646	CC	plastid nucleoid	3/252	32/44558	0.000785316	0.0200892
																									8	GO:0001101	BP	response to acid chemical	8/252	344/44558	0.000824494	0.0209742
																									3	GO:0009750	BP	response to fructose	3/252	33/44558	0.000860255	0.0215891
																									5	GO:0090150	BP	establishment of protein localization to membrane	5/252	129/44558	0.000865553	0.0215891
																									2	GO:0098807	CC	chloroplast thylakoid membrane protein complex	2/252	8/44558	0.000872241	0.0215891
																									2	GO:0000314	CC	organellar small ribosomal subunit	2/252	8/44558	0.000872241	0.0215891
																									2	GO:0004784	MF	superoxide dismutase activity	2/252	8/44558	0.000872241	0.0215891
																									2	GO:0004373	MF	glycogen (starch) synthase activity	2/252	8/44558	0.000872241	0.0215891
																									2	GO:0016721	MF	oxidoreductase activity, acting on superoxide radicals as acceptor	2/252	8/44558	0.000872241	0.0215891
																									5	GO:0009415	BP	response to water	5/252	131/44558	0.0009274	0.0228655
																									4	GO:0042430	BP	indole-containing compound metabolic process	4/252	76/44558	0.0009313	0.0228655
																									14	GO:1902494	CC	catalytic complex	14/252	930/44558	0.000930414	0.0228655
																									11	GO:0006886	BP	intracellular protein transport	11/252	629/44558	0.00100339	0.0245041
																									6	GO:0042446	BP	hormone biosynthetic process	6/252	202/44558	0.00107338	0.0261437
																									3	GO:1901663	BP	quinone biosynthetic process	3/252	36/44558	0.00111179	0.0267153
																									3	GO:1901661	BP	quinone metabolic process	3/252	36/44558	0.00111179	0.0267153
																									3	GO:0046189	BP	phenol-containing compound biosynthetic process	3/252	36/44558	0.00111179	0.0267153
																									3	GO:2000377	BP	regulation of reactive oxygen species metabolic process	3/252	36/44558	0.00111179	0.0267153
																									2	GO:0010962	BP	regulation of glucan biosynthetic process	2/252	9/44558	0.00111727	0.0267153
																									2	GO:0009011	MF	starch synthase activity	2/252	9/44558	0.00111727	0.0267153
																									12	GO:0008610	BP	lipid biosynthetic process	12/252	743/44558	0.00118415	0.0281981
																									34	GO:0051179	BP	localization	34/252	3405/44558	0.00118544	0.0281981
																									3	GO:0009696	BP	salicylic acid metabolic process	3/252	37/44558	0.00120487	0.0285121
																									3	GO:0051606	BP	detection of stimulus	3/252	37/44558	0.00120487	0.0285121
																									3	GO:0007623	BP	circadian rhythm	3/252	38/44558	0.00130271	0.0306689
																									10	GO:1901565	BP	organonitrogen compound catabolic process	10/252	553/44558	0.00131762	0.0309404
																									2	GO:0032885	BP	regulation of polysaccharide biosynthetic process	2/252	10/44558	0.00139138	0.0325057
																									2	GO:0010304	BP	PSII associated light-harvesting complex II catabolic process	2/252	10/44558	0.00139138	0.0325057
																									14	GO:0032774	BP	RNA biosynthetic process	14/252	971/44558	0.00139512	0.0325103
																									3	GO:0071482	BP	cellular response to light stimulus	3/252	39/44558	0.00140541	0.0326668
																									4	GO:0006766	BP	vitamin metabolic process	4/252	85/44558	0.00141266	0.0327523
																									6	GO:0080134	BP	regulation of response to stress	6/252	216/44558	0.0015107	0.0349368
																									5	GO:0072657	BP	protein localization to membrane	5/252	148/44558	0.00159399	0.0367703
																									8	GO:0005509	MF	calcium ion binding	8/252	383/44558	0.00162861	0.0374745
																									2	GO:0032881	BP	regulation of polysaccharide metabolic process	2/252	11/44558	0.00169424	0.0383482
																									2	GO:0090056	BP	regulation of chlorophyll metabolic process	2/252	11/44558	0.00169424	0.0383482
																									2	GO:1901259	BP	chloroplast rRNA processing	2/252	11/44558	0.00169424	0.0383482
																									6	GO:0042493	BP	response to drug	6/252	221/44558	0.0016959	0.0383482
																									2	GO:0000229	CC	cytoplasmic chromosome	2/252	11/44558	0.00169424	0.0383482
																									2	GO:0009508	CC	plastid chromosome	2/252	11/44558	0.00169424	0.0383482
																									15	GO:0022414	BP	reproductive process	15/252	1106/44558	0.00172872	0.0389941
																									5	GO:0015036	MF	disulfide oxidoreductase activity	5/252	152/44558	0.00179178	0.0403172
																									48	GO:0019538	BP	protein metabolic process	48/252	5429/44558	0.001846	0.0414355
																									3	GO:0071478	BP	cellular response to radiation	3/252	43/44558	0.00186651	0.0416915
																									3	GO:0048511	BP	rhythmic process	3/252	43/44558	0.00186651	0.0416915
																									4	GO:0043648	BP	dicarboxylic acid metabolic process	4/252	92/44558	0.00189036	0.0421214
																									2	GO:0045037	BP	protein import into chloroplast stroma	2/252	12/44558	0.00202551	0.0446979
																									2	GO:0018026	BP	peptidyl-lysine monomethylation	2/252	12/44558	0.00202551	0.0446979
																									2	GO:0010193	BP	response to ozone	2/252	12/44558	0.00202551	0.0446979
																									2	GO:0044257	BP	cellular protein catabolic process	2/252	12/44558	0.00202551	0.0446979
																									12	GO:0017144	BP	drug metabolic process	12/252	795/44558	0.00207735	0.0457316
																									20	GO:0005737	CC	cytoplasm	20/252	1669/44558	0.0021098	0.0463347
																									4	GO:0010228	BP	vegetative to reproductive phase transition of meristem	4/252	95/44558	0.0021256	0.0465201
																									3	GO:0017000	BP	antibiotic biosynthetic process	3/252	45/44558	0.0021284	0.0465201
																									68	GO:0044260	BP	cellular macromolecule metabolic process	68/252	8509/44558	0.00217199	0.0473596
																									3	GO:0018958	BP	phenol-containing compound metabolic process	3/252	46/44558	0.00226746	0.049324
																									13	GO:0044255	BP	cellular lipid metabolic process	13/252	914/44558	0.00230314	0.0499814

## Sheet: Protein metabolism
Gene ID	Gene Name	Gene Description	GO_id	GO_term	Go_description	KO_id	KO_name	Pathway_id	Pathway_definition	COG_id	COG_Functional Categories	NR_hit-name	NR_description	Swiss-Prot_hit-name	Swiss-Prot_description	Pfam_id	Domain	Domain description						GO enrichment analysis										KEGG pathway enrichment analysis
MTR_7g088880		thylakoid lumenal 29.8 kDa protein	GO:0009965;;GO:0010027;;GO:0015979;;GO:0055114;;GO:0009534;;GO:0009523;;GO:0009570;;GO:0031977;;GO:0019898;;GO:0009543;;GO:0009654;;GO:0005509;;GO:0016491	biological_process;;biological_process;;biological_process;;biological_process;;cellular_component;;cellular_component;;cellular_component;;cellular_component;;cellular_component;;cellular_component;;cellular_component;;molecular_function;;molecular_function;;	BP:leaf morphogenesis;;BP:thylakoid membrane organization;;BP:photosynthesis;;BP:oxidation-reduction process;;CC:chloroplast thylakoid;;CC:photosystem II;;CC:chloroplast stroma;;CC:thylakoid lumen;;CC:extrinsic component of membrane;;CC:chloroplast thylakoid lumen;;CC:photosystem II oxygen evolving complex;;MF:calcium ion binding;;MF:oxidoreductase activity;;	------	------	------	------	ENOG411207S	S:Function unknown	XP_003624904.1	psbP domain-containing protein 6, chloroplastic [Medicago truncatula]	sp|Q9LXX5|PPD6_ARATH;;	PsbP domain-containing protein 6, chloroplastic OS=Arabidopsis thaliana OX=3702 GN=PPD6 PE=1 SV=1;;	PF01789.16	PsbP	PsbP						Number	GO ID	Term Type	Description	Ratio_in_study	Ratio_in_pop	Pvalue	Padjust			Num	Pathway id	Description	Database	Ratio_in_study	Ratio_in_pop	Pvalue	Padjust	First Category	Second Category
MTR_7g010790		transmembrane amino acid transporter family protein	GO:0003333;;GO:0016021;;GO:0016020;;GO:0005886;;GO:0015171	biological_process;;cellular_component;;cellular_component;;cellular_component;;molecular_function;;	BP:amino acid transmembrane transport;;CC:integral component of membrane;;CC:membrane;;CC:plasma membrane;;MF:amino acid transmembrane transporter activity;;	K15015	SLC32A, VGAT	------	------	COG0814	E:Amino acid transport and metabolism	XP_003621233.1	amino acid transporter AVT1I [Medicago truncatula]	sp|F4J1Q9|AVT1I_ARATH;;	Amino acid transporter AVT1I OS=Arabidopsis thaliana OX=3702 GN=AVT1I PE=3 SV=1;;	PF01490.18;;PF03222.13	Aa_trans;;Trp_Tyr_perm	Transmembrane amino acid transporter protein;;Tryptophan/tyrosine permease family						11	GO:0006534	BP	cysteine metabolic process	11/247	66/44558	3.66769e-12	1.41647e-08			12	map00195	Photosynthesis	KEGG PATHWAY	12/176	150/16186	8.8067e-08	6.78116e-06	Metabolism	Energy metabolism
MTR_6g463260		1-aminocyclopropane-1-carboxylate synthase	GO:0009058;;GO:0016021;;GO:0016020;;GO:0008483;;GO:0008793;;GO:0016740;;GO:0080130;;GO:0003824;;GO:0030170	biological_process;;cellular_component;;cellular_component;;molecular_function;;molecular_function;;molecular_function;;molecular_function;;molecular_function;;molecular_function;;	BP:biosynthetic process;;CC:integral component of membrane;;CC:membrane;;MF:transaminase activity;;MF:aromatic-amino-aci;;MF:transferase activity;;MF:L-phenylalanin;;MF:catalytic activity;;MF:pyridoxal phosphate binding;;	K14270	ACS10_12	------	------	COG0436	S:Function unknown	XP_013452470.1	probable aminotransferase ACS12 [Medicago truncatula]	sp|Q8GYY0|1A112_ARATH;;	Probable aminotransferase ACS12 OS=Arabidopsis thaliana OX=3702 GN=ACS12 PE=2 SV=2;;	PF00155.21	Aminotran_1_2	Aminotransferase class I and II						14	GO:0000096	BP	sulfur amino acid metabolic process	14/247	92/44558	4.39701e-12	1.41647e-08			19	map03010	Ribosome	KEGG PATHWAY	19/176	489/16186	1.62201e-06	6.24475e-05	Genetic Information Processing	Translation
MTR_3g096290		cyanobacterial and plant NDH-1 subunit O	GO:0010258;;GO:0046777;;GO:0055114;;GO:0009535;;GO:0010598;;GO:0005886;;GO:0016655	biological_process;;biological_process;;biological_process;;cellular_component;;cellular_component;;cellular_component;;molecular_function;;	BP:NADH dehydrogenase comple;;BP:protein autophosphorylation;;BP:oxidation-reduction process;;CC:chloroplast thylakoid membrane;;CC:NA;;CC:plasma membrane;;MF:oxidoreductase activity, acting on NA;;	------	------	------	------	ENOG411201H	S:Function unknown	XP_003602617.2	NAD(P)H-quinone oxidoreductase subunit O, chloroplastic [Medicago truncatula]	sp|Q9S829|NDHO_ARATH;;	NA;;	PF11910.8	NdhO	Cyanobacterial and plant NDH-1 subunit O						12	GO:0009070	BP	serine family amino acid biosynthetic process	12/247	93/44558	4.96267e-12	1.41647e-08			5	map00196	Photosynthesis - antenna proteins	KEGG PATHWAY	5/176	27/16186	9.54876e-06	0.000245085	Metabolism	Energy metabolism
MTR_4g022825		HXXXD-type acyl-transferase family protein	GO:0047205;;GO:0047172;;GO:0016740;;GO:0016746;;GO:0016747	molecular_function;;molecular_function;;molecular_function;;molecular_function;;molecular_function;;	MF:quinate O-hydroxycinnamoyltransferase activity;;MF:shikimate O-hydroxycinnamoyltransferase activity;;MF:transferase activity;;MF:transferase activity, transferring acyl groups;;MF:transferase activity, transferring acyl groups other than amino-acyl groups;;	------	------	------	------	ENOG410YEZS	S:Function unknown	XP_013455035.1	uncharacterized acetyltransferase At3g50280 [Medicago truncatula]	sp|Q9SND9|Y3028_ARATH;;	Uncharacterized acetyltransferase At3g50280 OS=Arabidopsis thaliana OX=3702 GN=At3g50280 PE=3 SV=1;;	PF02458.15	Transferase	Transferase family						14	GO:0009069	BP	serine family amino acid metabolic process	14/247	103/44558	1.54659e-11	1.41647e-08			8	map00970	Aminoacyl-tRNA biosynthesis	KEGG PATHWAY	8/176	102/16186	1.53208e-05	0.000294926	Genetic Information Processing	Translation
MTR_3g115950		DHHC-type zinc finger protein	GO:0018230;;GO:0006612;;GO:0048449;;GO:0005794;;GO:0016020;;GO:0005783;;GO:0016021;;GO:0016740;;GO:0016746;;GO:0019706	biological_process;;biological_process;;biological_process;;cellular_component;;cellular_component;;cellular_component;;cellular_component;;molecular_function;;molecular_function;;molecular_function;;	BP:peptidyl-L-cysteine S-palmitoylation;;BP:protein targeting to membrane;;BP:floral organ formation;;CC:Golgi apparatus;;CC:membrane;;CC:endoplasmic reticulum;;CC:integral component of membrane;;MF:transferase activity;;MF:transferase activity, transferring acyl groups;;MF:protein-cysteine S-palmitoyltransferase activity;;	K20027	ZDHHC1_11	------	------	COG5273	S:Function unknown	XP_003603855.1	protein S-acyltransferase 21 [Medicago truncatula]	sp|Q6DR03|ZDHC3_ARATH;;	Protein S-acyltransferase 21 OS=Arabidopsis thaliana OX=3702 GN=PAT21 PE=2 SV=1;;	PF01529.20	DHHC	DHHC palmitoyltransferase						13	GO:0000097	BP	sulfur amino acid biosynthetic process	13/247	78/44558	2.06398e-11	1.41647e-08			6	map00250	Alanine, aspartate and glutamate metabolism	KEGG PATHWAY	6/176	69/16186	0.00010317	0.00158882	Metabolism	Amino acid metabolism
MTR_4g016510		GDSL-like lipase/acylhydrolase	GO:0016926;;GO:0050665;;GO:0010228;;GO:0016787;;GO:0016788	biological_process;;biological_process;;biological_process;;molecular_function;;molecular_function;;	BP:protein desumoylation;;BP:hydrogen peroxide biosynthetic process;;BP:vegetative to reproductive phase transition of meristem;;MF:hydrolase activity;;MF:hydrolase activity, acting on ester bonds;;	------	------	------	------	COG2755	E:Amino acid transport and metabolism	XP_024638801.1	GDSL esterase/lipase CPRD49 isoform X1 [Medicago truncatula]	sp|Q9SRM5|CPR49_ARATH;;	GDSL esterase/lipase CPRD49 OS=Arabidopsis thaliana OX=3702 GN=CPRD49 PE=2 SV=1;;	PF13472.6;;PF00657.22	Lipase_GDSL_2;;Lipase_GDSL	GDSL-like Lipase/Acylhydrolase family;;GDSL-like Lipase/Acylhydrolase						20	GO:0008652	BP	cellular amino acid biosynthetic process	20/247	259/44558	2.25966e-11	1.41647e-08			5	map00220	Arginine biosynthesis	KEGG PATHWAY	5/176	46/16186	0.000137201	0.00176074	Metabolism	Amino acid metabolism
MTR_3g080800		50S ribosomal protein L11P	GO:0006412;;GO:0005840;;GO:0003735	biological_process;;cellular_component;;molecular_function;;	BP:translation;;CC:ribosome;;MF:structural constituent of ribosome;;	K02867	RP-L11, MRPL11, rplK	map03010	Ribosome	COG0080	S:Function unknown	XP_003601447.2	50S ribosomal protein L11, chloroplastic [Medicago truncatula]	sp|Q9MAP3|RK11_ARATH;;	50S ribosomal protein L11, chloroplastic OS=Arabidopsis thaliana OX=3702 GN=RPL11 PE=2 SV=1;;	PF03946.14;;PF00298.19	Ribosomal_L11_N;;Ribosomal_L11	Ribosomal protein L11, N-terminal domain;;Ribosomal protein L11, RNA binding domain						25	GO:0006518	BP	peptide metabolic process	25/247	792/44558	2.29243e-11	1.41647e-08			7	map00630	Glyoxylate and dicarboxylate metabolism	KEGG PATHWAY	7/176	112/16186	0.000221441	0.00243585	Metabolism	Carbohydrate metabolism
MTR_5g030950		serine hydroxymethyltransferase	GO:0006730;;GO:0035999;;GO:0019264;;GO:0032259;;GO:0005739;;GO:0004372;;GO:0003824;;GO:0016740;;GO:0030170;;GO:0008168	biological_process;;biological_process;;biological_process;;biological_process;;cellular_component;;molecular_function;;molecular_function;;molecular_function;;molecular_function;;molecular_function;;	BP:one-carbon metabolic process;;BP:tetrahydrofolate interconversion;;BP:glycine biosynthetic process from serine;;BP:methylation;;CC:mitochondrion;;MF:glycine hydroxymethyltransferase activity;;MF:catalytic activity;;MF:transferase activity;;MF:pyridoxal phosphate binding;;MF:methyltransferase activity;;	K00600	glyA, SHMT	map00460;;map00630;;map00670;;map00260	Cyanoamino acid metabolism;;Glyoxylate and dicarboxylate metabolism;;One carbon pool by folate;;Glycine, serine and threonine metabolism	COG0112	E:Amino acid transport and metabolism	XP_003612954.1	serine hydroxymethyltransferase, mitochondrial [Medicago truncatula]	sp|P34899|GLYM_PEA;;	Serine hydroxymethyltransferase, mitochondrial OS=Pisum sativum OX=3888 PE=1 SV=1;;	PF00464.19	SHMT	Serine hydroxymethyltransferase						26	GO:0043604	BP	amide biosynthetic process	26/247	793/44558	2.35251e-11	1.41647e-08			5	map00350	Tyrosine metabolism	KEGG PATHWAY	5/176	65/16186	0.000700108	0.00673854	Metabolism	Amino acid metabolism
MTR_5g043480		UvrB/uvrC domain protein	GO:0009840;;GO:0009507;;GO:0008233;;GO:0005515;;GO:0003677	cellular_component;;cellular_component;;molecular_function;;molecular_function;;molecular_function;;	CC:chloroplastic endopeptidase Clp complex;;CC:chloroplast;;MF:peptidase activity;;MF:protein binding;;MF:DNA binding;;	------	------	------	------	ENOG4110YKK	S:Function unknown	KEH27843.1	UvrB/uvrC domain protein [Medicago truncatula]	sp|Q67Y99|CLPF_ARATH;;	Clp protease adapter protein ClpF, chloroplastic OS=Arabidopsis thaliana OX=3702 GN=CLPF PE=1 SV=1;;	PF08755.11;;PF02151.19	YccV-like;;UVR	Hemimethylated DNA-binding protein YccV like;;UvrB/uvrC motif						31	GO:1901605	BP	alpha-amino acid metabolic process	31/247	364/44558	3.06395e-11	1.41647e-08			4	map00910	Nitrogen metabolism	KEGG PATHWAY	4/176	42/16186	0.00109544	0.0084349	Metabolism	Energy metabolism
MTR_2g023290		F0F1 ATP synthase subunit gamma	GO:0015986;;GO:0099132;;GO:0006754;;GO:0045261;;GO:0009535;;GO:0000275;;GO:0046933;;GO:0016787;;GO:0003677	biological_process;;deleted;;biological_process;;cellular_component;;cellular_component;;cellular_component;;molecular_function;;molecular_function;;molecular_function;;	BP:ATP synthesis coupled proton transport;;BP:old GO;;BP:ATP biosynthetic process;;CC:proton-transporting ATP synthase complex, catalytic core;;CC:chloroplast thylakoid membrane;;CC:mitochondrial proton-transporting ATP synthase complex, catalytic core;;MF:proton-transporting ATP synthase activity, rotational mechanism;;MF:hydrolase activity;;MF:DNA binding;;	K02115	ATPF1G, atpG	map00195;;map00190	Photosynthesis;;Oxidative phosphorylation	ENOG410XTBX;;COG0224	S:Function unknown;;C:Energy production and conversion	KEH36859.1	F0F1 ATP synthase subunit gamma [Medicago truncatula]	sp|P28552|ATPG_PEA;;	ATP synthase gamma chain, chloroplastic OS=Pisum sativum OX=3888 GN=ATPC PE=2 SV=1;;	PF00231.19	ATP-synt	ATP synthase						23	GO:0046394	BP	carboxylic acid biosynthetic process	23/247	602/44558	3.32941e-11	1.41647e-08			6	map00460	Cyanoamino acid metabolism	KEGG PATHWAY	6/176	105/16186	0.00100404	0.00859015	Metabolism	Metabolism of other amino acids
MTR_3g435320		NDH-dependent flow 6 protein	GO:0009773;;GO:0009535;;GO:0010598;;GO:0016021;;GO:0016020	biological_process;;cellular_component;;cellular_component;;cellular_component;;cellular_component;;	BP:photosynthetic electron transport in photosystem I;;CC:chloroplast thylakoid membrane;;CC:NA;;CC:integral component of membrane;;CC:membrane;;	------	------	------	------	ENOG410YHJ2	S:Function unknown	XP_013459277.1	photosynthetic NDH subunit of subcomplex B 4, chloroplastic [Medicago truncatula]	sp|Q8RXS1|PNSB4_ARATH;;	Photosynthetic NDH subunit of subcomplex B 4, chloroplastic OS=Arabidopsis thaliana OX=3702 GN=PNSB4 PE=2 SV=1;;	------	------	------						23	GO:0016053	BP	organic acid biosynthetic process	23/247	603/44558	3.43274e-11	1.41647e-08			4	map00130	Ubiquinone and other terpenoid-quinone biosynthesis	KEGG PATHWAY	4/176	62/16186	0.00461453	0.0323017	Metabolism	Metabolism of cofactors and vitamins
MTR_8g089610		photosystem II core complex family psbY protein	GO:0045454;;GO:0015979;;GO:0009523;;GO:0016021;;GO:0016020;;GO:0030145	biological_process;;biological_process;;cellular_component;;cellular_component;;cellular_component;;molecular_function;;	BP:cell redox homeostasis;;BP:photosynthesis;;CC:photosystem II;;CC:integral component of membrane;;CC:membrane;;MF:manganese ion binding;;	K02723	psbY	map00195	Photosynthesis	ENOG4111UZP	I:Lipid transport and metabolism	XP_013446706.1	photosystem II core complex proteins psbY, chloroplastic [Medicago truncatula]	sp|P80470|PSBY_SPIOL;;	Photosystem II core complex proteins psbY, chloroplastic OS=Spinacia oleracea OX=3562 GN=PSBY PE=1 SV=2;;	PF06298.11	PsbY	Photosystem II protein Y						57	GO:0044281	BP	small molecule metabolic process	57/247	2000/44558	3.59019e-11	1.41647e-08			4	map00280	Valine, leucine and isoleucine degradation	KEGG PATHWAY	4/176	68/16186	0.00640672	0.0379475	Metabolism	Amino acid metabolism
MTR_6g065670		eukaryotic translation initiation factor 6-like protein	GO:0042273;;GO:0006412;;GO:0000054;;GO:0042256;;GO:1902626;;GO:0042254;;GO:0009793;;GO:0071215;;GO:0006413;;GO:0005737;;GO:0005730;;GO:0005829;;GO:0030687;;GO:0005634;;GO:0043023;;GO:0043022;;GO:0003743	biological_process;;biological_process;;biological_process;;biological_process;;biological_process;;biological_process;;biological_process;;biological_process;;biological_process;;cellular_component;;cellular_component;;cellular_component;;cellular_component;;cellular_component;;molecular_function;;molecular_function;;molecular_function;;	BP:ribosomal large subunit biogenesis;;BP:translation;;BP:ribosomal subunit export from nucleus;;BP:mature ribosome assembly;;BP:assembly of large subunit precursor of preribosome;;BP:ribosome biogenesis;;BP:embryo development ending in seed dormancy;;BP:cellular response to abscisic acid stimulus;;BP:translational initiation;;CC:cytoplasm;;CC:nucleolus;;CC:cytosol;;CC:preribosome, large subunit …	K03264	EIF6	map03008	Ribosome biogenesis in eukaryotes	COG1976	J:Translation, ribosomal structure and biogenesis	XP_003619759.1	eukaryotic translation initiation factor 6-2 [Medicago truncatula]	sp|Q9M060|IF62_ARATH;;	Eukaryotic translation initiation factor 6-2 OS=Arabidopsis thaliana OX=3702 GN=EIF6-2 PE=2 SV=1;;	PF01912.18	eIF-6	eIF-6 family						13	GO:0044272	BP	sulfur compound biosynthetic process	13/247	182/44558	3.6952e-11	1.41647e-08			6	map00270	Cysteine and methionine metabolism	KEGG PATHWAY	6/176	152/16186	0.00637384	0.0408988	Metabolism	Amino acid metabolism
MTR_5g068710		autophagy-related protein	GO:0006914;;GO:0006418;;GO:0000045;;GO:1990316;;GO:0004812;;GO:0000166;;GO:0005524	biological_process;;biological_process;;biological_process;;cellular_component;;molecular_function;;molecular_function;;molecular_function;;	BP:autophagy;;BP:tRNA aminoacylation for protein translation;;BP:autophagosome assembly;;CC:ATG1/ULK1 kinase complex;;MF:aminoacyl-tRNA ligase activity;;MF:nucleotide binding;;MF:ATP binding;;	K08331	ATG13	------	------	ENOG410Y4BP	U:Intracellular trafficking, secretion, and vesicular transport	KEH28145.1	autophagy-related protein [Medicago truncatula]	sp|Q9SCK0|AT13A_ARATH;;	Autophagy-related protein 13a OS=Arabidopsis thaliana OX=3702 GN=ATG13A PE=1 SV=1;;	PF10033.9	ATG13	Autophagy-related protein 13						16	GO:0044282	BP	small molecule catabolic process	16/247	224/44558	3.86726e-11	1.41647e-08
MTR_4g094465		DNA polymerase delta subunit 4	GO:0006260;;GO:0006261;;GO:0071897;;GO:0043625;;GO:0005634	biological_process;;biological_process;;biological_process;;cellular_component;;cellular_component;;	BP:DNA replication;;BP:DNA-dependent DNA replication;;BP:DNA biosynthetic process;;CC:delta DNA polymerase complex;;CC:nucleus;;	K03505	POLD4	map00230;;map03430;;map03420;;map00240;;map03410;;map03030;;map03440	Purine metabolism;;Mismatch repair;;Nucleotide excision repair;;Pyrimidine metabolism;;Base excision repair;;DNA replication;;Homologous recombination	ENOG410XUCX	L:Replication, recombination and repair	XP_013457285.1	DNA polymerase delta subunit 4 [Medicago truncatula]	sp|Q9HCU8|DPOD4_HUMAN;;	DNA polymerase delta subunit 4 OS=Homo sapiens OX=9606 GN=POLD4 PE=1 SV=1;;	PF04081.13	DNA_pol_delta_4	DNA polymerase delta, subunit 4						11	GO:1901606	BP	alpha-amino acid catabolic process	11/247	84/44558	4.39919e-11	1.41647e-08
MTR_3g072110		transmembrane amino acid transporter family protein	GO:0003333;;GO:0016021;;GO:0016020;;GO:0015171	biological_process;;cellular_component;;cellular_component;;molecular_function;;	BP:amino acid transmembrane transport;;CC:integral component of membrane;;CC:membrane;;MF:amino acid transmembrane transporter activity;;	K14993	SLC38A6, SNAT6	------	------	COG0814	E:Amino acid transport and metabolism	XP_003601018.2	amino acid transporter AVT6C [Medicago truncatula]	sp|Q9LYM2|AVT6C_ARATH;;	Amino acid transporter AVT6C OS=Arabidopsis thaliana OX=3702 GN=AVT6C PE=2 SV=1;;	PF01490.18;;PF03222.13	Aa_trans;;Trp_Tyr_perm	Transmembrane amino acid transporter protein;;Tryptophan/tyrosine permease family						20	GO:1901565	BP	organonitrogen compound catabolic process	20/247	553/44558	5.27544e-11	1.41647e-08
MTR_7g023290		oxygen-evolving complex/thylakoid lumenal 25.6 kDa protein	GO:0015979;;GO:0009523;;GO:0031977;;GO:0019898;;GO:0009654;;GO:0009507;;GO:0005509	biological_process;;cellular_component;;cellular_component;;cellular_component;;cellular_component;;cellular_component;;molecular_function;;	BP:photosynthesis;;CC:photosystem II;;CC:thylakoid lumen;;CC:extrinsic component of membrane;;CC:photosystem II oxygen evolving complex;;CC:chloroplast;;MF:calcium ion binding;;	K02717	psbP	map00195	Photosynthesis	ENOG4111N4V	G:Carbohydrate transport and metabolism	XP_013447861.1	psbP-like protein 1, chloroplastic isoform X1 [Medicago truncatula]	sp|P82538|PPL1_ARATH;;	PsbP-like protein 1, chloroplastic OS=Arabidopsis thaliana OX=3702 GN=PPL1 PE=1 SV=1;;	PF01789.16	PsbP	PsbP						29	GO:0043603	BP	cellular amide metabolic process	29/247	976/44558	5.41208e-11	1.41647e-08
MTR_1g080300		RNA polymerase III RPC4	GO:0006383;;GO:0005666;;GO:0003899;;GO:0003677	biological_process;;cellular_component;;molecular_function;;molecular_function;;	BP:transcription from RNA polymerase III promoter;;CC:DNA-directed RNA polymerase III complex;;MF:DNA-directed RNA polymerase activity;;MF:DNA binding;;	K03026	RPC4, POLR3D	map00240;;map03020;;map00230	Pyrimidine metabolism;;RNA polymerase;;Purine metabolism	ENOG410XPDH	E:Amino acid transport and metabolism	XP_003590974.1	DNA-directed RNA polymerase III subunit RPC4 [Medicago truncatula]	sp|Q91WD1|RPC4_MOUSE;;	DNA-directed RNA polymerase III subunit RPC4 OS=Mus musculus OX=10090 GN=Polr3d PE=2 SV=2;;	PF05132.14	RNA_pol_Rpc4	RNA polymerase III RPC4						19	GO:1901607	BP	alpha-amino acid biosynthetic process	19/247	230/44558	5.49753e-11	1.41647e-08
MTR_1g040315		benzyl alcohol O-benzoyltransferase	GO:0016740;;GO:0016746;;GO:0016747	molecular_function;;molecular_function;;molecular_function;;	MF:transferase activity;;MF:transferase activity, transferring acyl groups;;MF:transferase activity, transferring acyl groups other than amino-acyl groups;;	K19861	BEBT, AMAT	------	------	ENOG410YDJK	S:Function unknown	XP_013466940.1	benzyl alcohol O-benzoyltransferase [Medicago truncatula]	sp|Q8GT20|BEBT_TOBAC;;	Benzyl alcohol O-benzoyltransferase OS=Nicotiana tabacum OX=4097 GN=HSR201 PE=1 SV=1;;	PF02458.15	Transferase	Transferase family						14	GO:0016054	BP	organic acid catabolic process	14/247	150/44558	5.65222e-11	1.41647e-08
MTR_1g040195		benzyl alcohol O-benzoyltransferase	GO:0016740;;GO:0016747	molecular_function;;molecular_function;;	MF:transferase activity;;MF:transferase activity, transferring acyl groups other than amino-acyl groups;;	K19861	BEBT, AMAT	------	------	ENOG410YDJK	S:Function unknown	KEH40970.1	benzyl alcohol O-benzoyltransferase [Medicago truncatula]	sp|Q8GT20|BEBT_TOBAC;;	Benzyl alcohol O-benzoyltransferase OS=Nicotiana tabacum OX=4097 GN=HSR201 PE=1 SV=1;;	PF02458.15	Transferase	Transferase family						14	GO:0046395	BP	carboxylic acid catabolic process	14/247	150/44558	5.65222e-11	1.41647e-08
MTR_2g040375		DnaK family protein	GO:0006986;;GO:0034605;;GO:0034620;;GO:0051085;;GO:0042026;;GO:0005737;;GO:0042623;;GO:0031072;;GO:0044183;;GO:0051082;;GO:0051787;;GO:0016887;;GO:0005524	biological_process;;biological_process;;biological_process;;biological_process;;biological_process;;cellular_component;;molecular_function;;molecular_function;;molecular_function;;molecular_function;;molecular_function;;molecular_function;;molecular_function;;	BP:response to unfolded protein;;BP:cellular response to heat;;BP:cellular response to unfolded protein;;BP:chaperone mediated protein folding requiring cofactor;;BP:protein refolding;;CC:cytoplasm;;MF:ATPase activity, coupled;;MF:heat shock protein binding;;MF:protein binding involved in protein folding;;MF:unfolded protein binding;;MF:misfolded protein binding;;MF:ATPase activity;;MF:ATP bindin…	K03283	HSPA1s	map04144;;map04141;;map03040	Endocytosis;;Protein processing in endoplasmic reticulum;;Spliceosome	COG0443	O:Posttranslational modification, protein turnover, chaperones	KEH37495.1	DnaK family protein [Medicago truncatula]	sp|P26791|HSP70_DAUCA;;	Heat shock 70 kDa protein OS=Daucus carota OX=4039 GN=HSP70 PE=3 SV=1;;	PF00012.20	HSP70	Hsp70 protein						41	GO:0044271	BP	cellular nitrogen compound biosynthetic process	41/247	2334/44558	6.03212e-11	1.41647e-08
MTR_1g013440		39S ribosomal protein L53/MRP-L53	GO:0000394;;GO:0005840	biological_process;;cellular_component;;	BP:RNA splicing, via endonucleolytic cleavage and ligation;;CC:ribosome;;	K17434	MRPL53	------	------	ENOG4112198	S:Function unknown	XP_003588807.1	uncharacterized protein LOC11431903 [Medicago truncatula]	------	------	PF10780.9	MRP_L53	39S ribosomal protein L53/MRP-L53						21	GO:0009570	CC	chloroplast stroma	21/247	399/44558	1.40262e-11	1.41647e-08
MTR_4g100970		Cwf15/cwc15 cell cycle control protein	GO:0000398;;GO:0005681	biological_process;;cellular_component;;	BP:mRNA splicing, via spliceosome;;CC:spliceosomal complex;;	K12863	CWC15	map03040	Spliceosome	ENOG410Z258	A:RNA processing and modification	GAU21562.1	hypothetical protein TSUD_35250, partial [Trifolium subterraneum]	sp|Q0VFP5|CWC15_XENTR;;	Protein CWC15 homolog OS=Xenopus tropicalis OX=8364 GN=cwc15 PE=2 SV=1;;	PF04889.12	Cwf_Cwc_15	Cwf15/Cwc15 cell cycle control protein						20	GO:0009521	CC	photosystem	20/247	169/44558	1.45138e-11	1.41647e-08
MTR_8g006755		FKBP-type peptidyl-prolyl cis-trans isomerase	GO:0000413;;GO:0016021;;GO:0003755;;GO:0016853	biological_process;;cellular_component;;molecular_function;;molecular_function;;	BP:protein peptidyl-prolyl isomerization;;CC:integral component of membrane;;MF:peptidyl-prolyl cis-trans isomerase activity;;MF:isomerase activity;;	------	------	------	------	COG0545	J:Translation, ribosomal structure and biogenesis	KEH17828.1	FKBP-type peptidyl-prolyl cis-trans isomerase [Medicago truncatula]	sp|Q0WRJ7|FK202_ARATH;;	Peptidyl-prolyl cis-trans isomerase FKBP20-2, chloroplastic OS=Arabidopsis thaliana OX=3702 GN=FKBP20-2 PE=1 SV=1;;	PF00254.28	FKBP_C	FKBP-type peptidyl-prolyl cis-trans isomerase						21	GO:0009532	CC	plastid stroma	21/247	400/44558	1.46154e-11	1.41647e-08
MTR_3g116110		photosystem II reaction center PsbP family protein	GO:0015979;;GO:0055114;;GO:0009535;;GO:0009523;;GO:0031977;;GO:0019898;;GO:0009654;;GO:0005509;;GO:0016491	biological_process;;biological_process;;cellular_component;;cellular_component;;cellular_component;;cellular_component;;cellular_component;;molecular_function;;molecular_function;;	BP:photosynthesis;;BP:oxidation-reduction process;;CC:chloroplast thylakoid membrane;;CC:photosystem II;;CC:thylakoid lumen;;CC:extrinsic component of membrane;;CC:photosystem II oxygen evolving complex;;MF:calcium ion binding;;MF:oxidoreductase activity;;	------	------	------	------	ENOG41124H1	S:Function unknown	XP_003603874.1	psbP domain-containing protein 3, chloroplastic [Medicago truncatula]	sp|Q9S720|PPD3_ARATH;;	PsbP domain-containing protein 3, chloroplastic OS=Arabidopsis thaliana OX=3702 GN=PPD3 PE=1 SV=2;;	PF01789.16	PsbP	PsbP						16	GO:0009523	CC	photosystem II	16/247	104/44558	1.72113e-11	1.41647e-08
MTR_3g462060		import receptor subunit TOM7-1	GO:0030150;;GO:0005742;;GO:0016021;;GO:0016020	biological_process;;cellular_component;;cellular_component;;cellular_component;;	BP:protein import into mitochondrial matrix;;CC:mitochondrial outer membrane translocase complex;;CC:integral component of membrane;;CC:membrane;;	K17771	TOM7	------	------	ENOG410Y3Q1	U:Intracellular trafficking, secretion, and vesicular transport	KEH34137.1	import receptor subunit TOM7-1 [Medicago truncatula]	sp|Q9ASY8|TOM71_ARATH;;	Mitochondrial import receptor subunit TOM7-1 OS=Arabidopsis thaliana OX=3702 GN=TOM7-1 PE=1 SV=1;;	PF08038.12	Tom7	TOM7 family						39	GO:0098796	CC	membrane protein complex	39/247	724/44558	2.40427e-11	1.41647e-08
MTR_3g082690		rubisco methyltransferase family protein	GO:0018026;;GO:0032259;;GO:0009507;;GO:0016279;;GO:0016740;;GO:0005515;;GO:0030785;;GO:0008168	biological_process;;biological_process;;cellular_component;;molecular_function;;molecular_function;;molecular_function;;molecular_function;;molecular_function;;	BP:peptidyl-lysine monomethylation;;BP:methylation;;CC:chloroplast;;MF:protein-lysine N-methyltransferase activity;;MF:transferase activity;;MF:protein binding;;MF:[ribulose-bisphosphate carboxylase]-lysine N-methyltransferase activity;;MF:methyltransferase activity;;	------	------	------	------	ENOG410Y7DR	S:Function unknown	XP_003601528.1	ribulose-1,5 bisphosphate carboxylase/oxygenase large subunit N-methyltransferase, chloroplastic [Medicago truncatula]	sp|P94026|RBCMT_TOBAC;;	Ribulose-1,5 bisphosphate carboxylase/oxygenase large subunit N-methyltransferase, chloroplastic OS=Nicotiana tabacum OX=4097 GN=RBCMT PE=2 SV=1;;	PF09273.11;;PF00856.28	Rubis-subs-bind;;SET	Rubisco LSMT substrate-binding;;SET domain						8	GO:0010598	CC	NAD(P)H dehydrogenase complex (plastoquinone)	8/247	12/44558	2.45339e-11	1.41647e-08
MTR_1g097610		30S ribosomal protein S1	GO:0005840;;GO:0003676	cellular_component;;molecular_function;;	CC:ribosome;;MF:nucleic acid binding;;	K02945	RP-S1, rpsA	map03010	Ribosome	COG0539	U:Intracellular trafficking, secretion, and vesicular transport	XP_013469599.1	uncharacterized protein LOC25485041 isoform X2 [Medicago truncatula]	sp|P46228|RS1_SYNP6;;	30S ribosomal protein S1 OS=Synechococcus sp.;;	PF00575.23	S1	S1 RNA binding domain						32	GO:1990904	CC	ribonucleoprotein complex	32/247	1273/44558	3.26597e-11	1.41647e-08
MTR_5g082890		anaphase-promoting complex subunit 1	GO:0009553;;GO:0006312;;GO:0070979;;GO:0051510;;GO:0048481;;GO:0007129;;GO:0031145;;GO:0051302;;GO:0042138;;GO:0009793;;GO:0032875;;GO:0051788;;GO:0007091;;GO:0007276;;GO:0005680	biological_process;;biological_process;;biological_process;;biological_process;;biological_process;;biological_process;;biological_process;;biological_process;;biological_process;;biological_process;;biological_process;;biological_process;;biological_process;;biological_process;;cellular_component;;	BP:embryo sac development;;BP:mitotic recombination;;BP:protein K11-linked ubiquitination;;BP:regulation of unidimensional cell growth;;BP:plant ovule development;;BP:synapsis;;BP:anaphase-promoting complex-dependent catabolic process;;BP:regulation of cell division;;BP:meiotic DNA double-strand break formation;;BP:embryo development ending in seed dormancy;;BP:regulation of DNA endoreduplication…	K03348	APC1	map04120	Ubiquitin mediated proteolysis	ENOG410XQ83	O:Posttranslational modification, protein turnover, chaperones	XP_003616660.2	anaphase-promoting complex subunit 1 [Medicago truncatula]	sp|Q9FFF9|APC1_ARATH;;	Anaphase-promoting complex subunit 1 OS=Arabidopsis thaliana OX=3702 GN=APC1 PE=2 SV=1;;	PF18122.1;;PF12859.7;;PF01851.22	APC1_C;;ANAPC1;;PC_rep	Anaphase-promoting complex sub unit 1 C-terminal domain;;Anaphase-promoting complex subunit 1;;Proteasome/cyclosome repeat						29	GO:0009535	CC	chloroplast thylakoid membrane	29/247	421/44558	3.37829e-11	1.41647e-08
MTR_3g062890		NADH-quinone oxidoreductase cyanobacterial subunit N	GO:0010258;;GO:0019252;;GO:0009817;;GO:0000023;;GO:0016556;;GO:0055114;;GO:0009535;;GO:0009941;;GO:0016020;;GO:0010598;;GO:0009507;;GO:0016655	biological_process;;biological_process;;biological_process;;biological_process;;biological_process;;biological_process;;cellular_component;;cellular_component;;cellular_component;;cellular_component;;cellular_component;;molecular_function;;	BP:NADH dehydrogenase comple;;BP:starch biosynthetic process;;BP:defense response to fungus, incompatible interaction;;BP:maltose metabolic process;;BP:mRNA modification;;BP:oxidation-reduction process;;CC:chloroplast thylakoid membrane;;CC:chloroplast envelope;;CC:membrane;;CC:NA;;CC:chloroplast;;MF:oxidoreductase activity, acting on NA;;	------	------	------	------	ENOG4111IKJ	C:Energy production and conversion	XP_003600578.1	NAD(P)H-quinone oxidoreductase subunit N, chloroplastic [Medicago truncatula]	sp|Q9LVM2|NDHN_ARATH;;	NA;;	PF11909.8	NdhN	NADH-quinone oxidoreductase cyanobacterial subunit N						29	GO:0055035	CC	plastid thylakoid membrane	29/247	421/44558	3.37829e-11	1.41647e-08
MTR_3g026620		glycoside hydrolase family 1 protein	GO:0005975;;GO:0016052;;GO:0008152;;GO:0016787;;GO:0016798;;GO:0050392;;GO:0004553	biological_process;;biological_process;;biological_process;;molecular_function;;molecular_function;;molecular_function;;molecular_function;;	BP:carbohydrate metabolic process;;BP:carbohydrate catabolic process;;BP:metabolic process;;MF:hydrolase activity;;MF:hydrolase activity, acting on glycosyl bonds;;MF:vicianin beta-glucosidase activity;;MF:hydrolase activity, hydrolyzing O-glycosyl compounds;;	K01188	E3.2.1.21	map00460;;map00500;;map00940	Cyanoamino acid metabolism;;Starch and sucrose metabolism;;Phenylpropanoid biosynthesis	COG2723	G:Carbohydrate transport and metabolism	XP_003599013.1	vicianin hydrolase [Medicago truncatula]	sp|A2SY66|VICHY_VICSN;;	Vicianin hydrolase;;	PF00232.18	Glyco_hydro_1	Glycosyl hydrolase family 1						61	GO:0044434	CC	chloroplast part	61/247	1114/44558	3.58836e-11	1.41647e-08
MTR_2g055910		kinesin motor domain protein	GO:0000070;;GO:0007623;;GO:0007018;;GO:0007019;;GO:0061673;;GO:1990023;;GO:0005871;;GO:0005874;;GO:0005634;;GO:0016787;;GO:0008574;;GO:0008017;;GO:0000166;;GO:0003774;;GO:0005524;;GO:0016887;;GO:0003777	biological_process;;biological_process;;biological_process;;biological_process;;cellular_component;;cellular_component;;cellular_component;;cellular_component;;cellular_component;;molecular_function;;molecular_function;;molecular_function;;molecular_function;;molecular_function;;molecular_function;;molecular_function;;molecular_function;;	BP:mitotic sister chromatid segregation;;BP:circadian rhythm;;BP:microtubule-based movement;;BP:microtubule depolymerization;;CC:mitotic spindle astral microtubule;;CC:mitotic spindle midzone;;CC:kinesin complex;;CC:microtubule;;CC:nucleus;;MF:hydrolase activity;;MF:ATP-dependent microtubule motor activity, plus-end-directed;;MF:microtubule binding;;MF:nucleotide binding;;MF:motor activity;;MF:AT…	K10401	KIF18_19	------	------	COG5059	L:Replication, recombination and repair	XP_013463975.1	kinesin-like protein KIN-8A [Medicago truncatula]	sp|Q0JLE4|KN8A_ORYSJ;;	Kinesin-like protein KIN-8A OS=Oryza sativa subsp. japonica OX=39947 GN=KIN8A PE=3 SV=3;;	PF00225.23;;PF16796.5	Kinesin;;Microtub_bd	Kinesin motor domain;;Microtubule binding						19	GO:0009579	CC	thylakoid	19/247	186/44558	4.85384e-11	1.41647e-08
MTR_8g467380		transmembrane protein, putative	GO:0006412;;GO:0016021;;GO:0016020;;GO:0005840;;GO:0003735	biological_process;;cellular_component;;cellular_component;;cellular_component;;molecular_function;;	BP:translation;;CC:integral component of membrane;;CC:membrane;;CC:ribosome;;MF:structural constituent of ribosome;;	------	------	------	------	ENOG41117WZ	S:Function unknown	KEH19727.1	transmembrane protein, putative [Medicago truncatula]	------	------	PF07891.12	DUF1666	Protein of unknown function						62	GO:0044435	CC	plastid part	62/247	1130/44558	4.97522e-11	1.41647e-08
MTR_3g104950		ultraviolet-B-repressible protein	GO:0015979;;GO:0009523;;GO:0016021;;GO:0016020;;GO:0016491	biological_process;;cellular_component;;cellular_component;;cellular_component;;molecular_function;;	BP:photosynthesis;;CC:photosystem II;;CC:integral component of membrane;;CC:membrane;;MF:oxidoreductase activity;;	------	------	------	------	ENOG410YXEC	S:Function unknown	RHN70500.1	putative photosystem II [Medicago truncatula]	------	------	PF06596.11	PsbX	Photosystem II reaction centre X protein						34	GO:0043228	CC	non-membrane-bounded organelle	34/247	1472/44558	5.34805e-11	1.41647e-08
MTR_5g090830		HXXXD-type acyl-transferase family protein	GO:0016740;;GO:0016746;;GO:0016747	molecular_function;;molecular_function;;molecular_function;;	MF:transferase activity;;MF:transferase activity, transferring acyl groups;;MF:transferase activity, transferring acyl groups other than amino-acyl groups;;	------	------	------	------	ENOG410YESS	S:Function unknown	XP_003617368.1	shikimate O-hydroxycinnamoyltransferase [Medicago truncatula]	sp|Q9FI78|HST_ARATH;;	Shikimate O-hydroxycinnamoyltransferase OS=Arabidopsis thaliana OX=3702 GN=HST PE=1 SV=1;;	PF02458.15	Transferase	Transferase family						34	GO:0043232	CC	intracellular non-membrane-bounded organelle	34/247	1472/44558	5.34805e-11	1.41647e-08
MTR_1g106190		biotin/lipoate A/B protein ligase family protein	GO:0009249;;GO:0006464;;GO:0005739;;GO:0016740;;GO:0016415;;GO:0016746;;GO:0033819;;GO:0102555;;GO:0016874	biological_process;;biological_process;;cellular_component;;molecular_function;;molecular_function;;molecular_function;;molecular_function;;molecular_function;;molecular_function;;	BP:protein lipoylation;;BP:cellular protein modification process;;CC:mitochondrion;;MF:transferase activity;;MF:octanoyltransferase activity;;MF:transferase activity, transferring acyl groups;;MF:lipoy;;MF:octanoyl transferase activit;;MF:ligase activity;;	K03801	lipB	map00785	Lipoic acid metabolism	COG0321	H:Coenzyme transport and metabolism	XP_013469979.1	octanoyltransferase [Medicago truncatula]	sp|Q9SXP7|LIP2M_ARATH;;	Octanoyltransferase LIP2, mitochondrial OS=Arabidopsis thaliana OX=3702 GN=LIP2 PE=1 SV=1;;	PF03099.19	BPL_LplA_LipB	Biotin/lipoate A/B protein ligase family						41	GO:0009536	CC	plastid	41/247	1301/44558	5.52189e-11	1.41647e-08
MTR_1g106075		photosystem I reaction center subunit N	GO:0015979;;GO:0009522	biological_process;;cellular_component;;	BP:photosynthesis;;CC:photosystem I;;	------	------	------	------	ENOG410XY0C	S:Function unknown	XP_013469973.1	uncharacterized protein LOC25485324 [Medicago truncatula]	------	------	PF05479.11	PsaN	Photosystem I reaction centre subunit N						29	GO:0042651	CC	thylakoid membrane	29/247	435/44558	5.75288e-11	1.41647e-08
MTR_4g050810		NAD(P)H-quinone oxidoreductase subunit 1	GO:0006412;;GO:0055114;;GO:0016020;;GO:0009536;;GO:0016021;;GO:0005886;;GO:0005840;;GO:0016491;;GO:0051539;;GO:0051287;;GO:0003735;;GO:0008137;;GO:0051536;;GO:0005506;;GO:0048038	biological_process;;biological_process;;cellular_component;;cellular_component;;cellular_component;;cellular_component;;cellular_component;;molecular_function;;molecular_function;;molecular_function;;molecular_function;;molecular_function;;molecular_function;;molecular_function;;molecular_function;;	BP:translation;;BP:oxidation-reduction process;;CC:membrane;;CC:plastid;;CC:integral component of membrane;;CC:plasma membrane;;CC:ribosome;;MF:oxidoreductase activity;;MF:4 iron, 4 sulfur cluster binding;;MF:NAD binding;;MF:structural constituent of ribosome;;MF:NADH dehydrogenas;;MF:iron-sulfur cluster binding;;MF:iron ion binding;;MF:quinone binding;;	K05579;K05572	ndhH;ndhA	map00190	Oxidative phosphorylation	COG1005	C:Energy production and conversion	AES88207.1	NAD(P)H-quinone oxidoreductase subunit 1 [Medicago truncatula]	sp|Q9BBN9|NU1C_LOTJA;;	NA;;	PF00146.21;;PF00037.27;;PF12797.7;;PF14697.6;;PF13237.6;;PF12838.7	NADHdh;;Fer4;;Fer4_2;;Fer4_21;;Fer4_10;;Fer4_7	NADH dehydrogenase;;4Fe-4S binding domain;;4Fe-4S binding domain;;4Fe-4S dicluster domain;;4Fe-4S dicluster domain;;4Fe-4S dicluster domain						29	GO:0034357	CC	photosynthetic membrane	29/247	435/44558	5.75288e-11	1.41647e-08
MTR_4g007540		shikimate/quinate hydroxycinnamoyltransferase	GO:0009809;;GO:0010252;;GO:0009963;;GO:0005829;;GO:0016020;;GO:0047172;;GO:0016740;;GO:0016746;;GO:0016747;;GO:0047205	biological_process;;biological_process;;biological_process;;cellular_component;;cellular_component;;molecular_function;;molecular_function;;molecular_function;;molecular_function;;molecular_function;;	BP:lignin biosynthetic process;;BP:auxin homeostasis;;BP:positive regulation of flavonoid biosynthetic process;;CC:cytosol;;CC:membrane;;MF:shikimate O-hydroxycinnamoyltransferase activity;;MF:transferase activity;;MF:transferase activity, transferring acyl groups;;MF:transferase activity, transferring acyl groups other than amino-acyl groups;;MF:quinate O-hydroxycinnamoyltransferase activity;;	K13065	E2.3.1.133, HCT	map00941;;map00940;;map00945	Flavonoid biosynthesis;;Phenylpropanoid biosynthesis;;Stilbenoid, diarylheptanoid and gingerol biosynthesis	ENOG410XPQ7	S:Function unknown	XP_013454529.1	shikimate O-hydroxycinnamoyltransferase [Medicago truncatula]	sp|Q8GSM7|HST_TOBAC;;	Shikimate O-hydroxycinnamoyltransferase OS=Nicotiana tabacum OX=4097 GN=HST PE=1 SV=1;;	PF02458.15	Transferase	Transferase family						40	GO:0009507	CC	chloroplast	40/247	1139/44558	5.96396e-11	1.41647e-08
MTR_8g099695		3-oxoacyl-(acyl carrier) synthase II	GO:0006633;;GO:0003824;;GO:0016740;;GO:0016747;;GO:0004315	biological_process;;molecular_function;;molecular_function;;molecular_function;;molecular_function;;	BP:fatty acid biosynthetic process;;MF:catalytic activity;;MF:transferase activity;;MF:transferase activity, transferring acyl groups other than amino-acyl groups;;MF:3-oxoacyl-[acyl-carrier-protein] synthase activity;;	K09458	fabF	map00780;;map00061	Biotin metabolism;;Fatty acid biosynthesis	COG0304	S:Function unknown	XP_013447233.1	3-oxoacyl-[acyl-carrier-protein] synthase I, chloroplastic [Medicago truncatula]	sp|P52410|KASC1_ARATH;;	3-oxoacyl-[acyl-carrier-protein] synthase I, chloroplastic OS=Arabidopsis thaliana OX=3702 GN=KAS1 PE=1 SV=2;;	PF00109.26;;PF02801.22;;PF02803.18	ketoacyl-synt;;Ketoacyl-synt_C;;Thiolase_C	Beta-ketoacyl synthase, N-terminal domain;;Beta-ketoacyl synthase, C-terminal domain;;Thiolase, C-terminal domain						26	GO:0005840	CC	ribosome	26/247	833/44558	6.41675e-11	1.45655e-08
MTR_1g050505		exocyst complex component sec15B	GO:0006893;;GO:0006904;;GO:0006887;;GO:0016020;;GO:0000145	biological_process;;biological_process;;biological_process;;cellular_component;;cellular_component;;	BP:Golgi to plasma membrane transport;;BP:vesicle docking involved in exocytosis;;BP:exocytosis;;CC:membrane;;CC:exocyst;;	K19985	EXOC6, SEC15	------	------	ENOG410XQAE	U:Intracellular trafficking, secretion, and vesicular transport	XP_013467381.1	exocyst complex component SEC15A [Medicago truncatula]	sp|Q9LXX6|SC15A_ARATH;;	Exocyst complex component SEC15A OS=Arabidopsis thaliana OX=3702 GN=SEC15A PE=3 SV=2;;	PF04091.12;;PF01843.19	Sec15;;DIL	Exocyst complex subunit Sec15-like;;DIL domain						9	GO:0009654	CC	photosystem II oxygen evolving complex	9/247	25/44558	6.5209e-11	1.45655e-08
MTR_3g060750		FKBP-type peptidyl-prolyl cis-trans isomerase	GO:0000413;;GO:0016853;;GO:0003755	biological_process;;molecular_function;;molecular_function;;	BP:protein peptidyl-prolyl isomerization;;MF:isomerase activity;;MF:peptidyl-prolyl cis-trans isomerase activity;;	------	------	------	------	COG0545;;COG0545;;COG0545	D:Cell cycle control, cell division, chromosome partitioning;;T:Signal transduction mechanisms;;Z:Cytoskeleton	XP_003600399.2	peptidyl-prolyl cis-trans isomerase FKBP16-1, chloroplastic [Medicago truncatula]	sp|Q944B0|FK161_ARATH;;	Peptidyl-prolyl cis-trans isomerase FKBP16-1, chloroplastic OS=Arabidopsis thaliana OX=3702 GN=FKBP16-1 PE=2 SV=1;;	PF00254.28	FKBP_C	FKBP-type peptidyl-prolyl cis-trans isomerase						49	GO:1901566	BP	organonitrogen compound biosynthetic process	49/247	1488/44558	7.02483e-11	1.53175e-08
MTR_2g096610		Histone H2A [Source:UniProtKB/TrEMBL;Acc:G7IHN4]	GO:0006325;;GO:0005634;;GO:0000790;;GO:0000786;;GO:0005694;;GO:0003677;;GO:0046982	biological_process;;cellular_component;;cellular_component;;cellular_component;;cellular_component;;molecular_function;;molecular_function;;	BP:chromatin organization;;CC:nucleus;;CC:nuclear chromatin;;CC:nucleosome;;CC:chromosome;;MF:DNA binding;;MF:protein heterodimerization activity;;	K11251	H2A	map04217	Necroptosis	COG5262	B:Chromatin structure and dynamics	RHN76061.1	putative transcription factor Hap3/NF-YB family [Medicago truncatula]	sp|Q2HU68|H2A1_MEDTR;;	Probable histone H2A.1 OS=Medicago truncatula OX=3880 GN=MtrDRAFT_AC149210g1v1 PE=3 SV=1;;	PF16211.5;;PF00125.24;;PF00808.23	Histone_H2A_C;;Histone;;CBFD_NFYB_HMF	C-terminus of histone H2A;;Core histone H2A/H2B/H3/H4;;Histone-like transcription factor						11	GO:0019344	BP	cysteine biosynthetic process	11/247	63/44558	7.78871e-11	1.58026e-08
MTR_8g011450		Spc97/Spc98 family of spindle pole body (SBP) component	GO:0007020;;GO:0051321;;GO:0000278;;GO:0031122;;GO:0051415;;GO:0000226;;GO:0051225;;GO:0005737;;GO:0005813;;GO:0005856;;GO:0000923;;GO:0000922;;GO:0008275;;GO:0000930;;GO:0005815;;GO:0005874;;GO:0016829;;GO:0043015	biological_process;;biological_process;;biological_process;;biological_process;;biological_process;;biological_process;;biological_process;;cellular_component;;cellular_component;;cellular_component;;cellular_component;;cellular_component;;cellular_component;;cellular_component;;cellular_component;;cellular_component;;molecular_function;;molecular_function;;	BP:microtubule nucleation;;BP:meiotic cell cycle;;BP:mitotic cell cycle;;BP:cytoplasmic microtubule organization;;BP:interphase microtubule nucleation by interphase microtubule organizing center;;BP:microtubule cytoskeleton organization;;BP:spindle assembly;;CC:cytoplasm;;CC:centrosome;;CC:cytoskeleton;;CC:equatorial microtubule organizing center;;CC:spindle pole;;CC:gamma-tubulin small complex;;…	K16569	TUBGCP2, GCP2	------	------	ENOG410XNRE	S:Function unknown	XP_003626870.2	gamma-tubulin complex component 2 isoform X1 [Medicago truncatula]	sp|Q9C5H9|GACP2_ARATH;;	Gamma-tubulin complex component 2 OS=Arabidopsis thaliana OX=3702 GN=GCP2 PE=1 SV=1;;	PF17681.1;;PF04130.13	GCP_N_terminal;;GCP_C_terminal	Gamma tubulin complex component N-terminal;;Gamma tubulin complex component C-terminal						12	GO:0009063	BP	cellular amino acid catabolic process	12/247	89/44558	7.90832e-11	1.58026e-08
MTR_3g113160		alpha/beta fold hydrolase	GO:0055088;;GO:0016787;;GO:0016740;;GO:0052689;;GO:0003824;;GO:0003841;;GO:0016746;;GO:0042171;;GO:0004623	biological_process;;molecular_function;;molecular_function;;molecular_function;;molecular_function;;molecular_function;;molecular_function;;molecular_function;;molecular_function;;	BP:lipid homeostasis;;MF:hydrolase activity;;MF:transferase activity;;MF:carboxylic ester hydrolase activity;;MF:catalytic activity;;MF:1-acylglycerol-3-phosphate O-acyltransferase activity;;MF:transferase activity, transferring acyl groups;;MF:lysophosphatidic acid acyltransferase activity;;MF:phospholipase A2 activity;;	------	------	------	------	COG0596	S:Function unknown	XP_003603733.1	probable 1-acylglycerol-3-phosphate O-acyltransferase [Medicago truncatula]	sp|Q0J0A4|LPAAT_ORYSJ;;	Probable 1-acylglycerol-3-phosphate O-acyltransferase OS=Oryza sativa subsp. japonica OX=39947 GN=Os09g0520200 PE=3 SV=3;;	PF00561.20;;PF12146.8;;PF12697.7;;PF12740.7;;PF03096.14;;PF06821.13;;PF12695.7;;PF10230.9	Abhydrolase_1;;Hydrolase_4;;Abhydrolase_6;;Chlorophyllase2;;Ndr;;Ser_hydrolase;;Abhydrolase_5;;LIDHydrolase	alpha/beta hydrolase fold;;Serine aminopeptidase, S33;;Alpha/beta hydrolase family;;Chlorophyllase enzyme;;Ndr family;;Serine hydrolase;;Alpha/beta hydrolase family;;Lipid-droplet associated hydrolase						24	GO:0006412	BP	translation	24/247	699/44558	7.93752e-11	1.58026e-08
MTR_1g061870		polyadenylate-binding plant protein, putative	GO:0005737;;GO:0005829;;GO:1990904;;GO:0005634;;GO:0008143;;GO:0008266;;GO:0003723;;GO:0003676;;GO:0003730	cellular_component;;cellular_component;;cellular_component;;cellular_component;;molecular_function;;molecular_function;;molecular_function;;molecular_function;;molecular_function;;	CC:cytoplasm;;CC:cytosol;;CC:ribonucleoprotein complex;;CC:nucleus;;MF:pol;;MF:pol;;MF:RNA binding;;MF:nucleic acid binding;;MF:mRNA 3'-UTR binding;;	K13126	PABPC	map03018;;map03013;;map03015	RNA degradation;;RNA transport;;mRNA surveillance pathway	ENOG410XR5X	S:Function unknown	XP_003590417.3	polyadenylate-binding protein 7 [Medicago truncatula]	sp|Q9ZQA8|PABP7_ARATH;;	Polyadenylate-binding protein 7 OS=Arabidopsis thaliana OX=3702 GN=PAB7 PE=2 SV=1;;	PF00076.22	RRM_1	RNA recognition motif.						34	GO:0016746	MF	transferase activity, transferring acyl groups	34/247	1072/44558	7.86322e-11	1.58026e-08
MTR_1g061850		FKBP-type peptidyl-prolyl cis-trans isomerase	GO:0000413;;GO:0042631;;GO:0009535;;GO:0009543;;GO:0016853;;GO:0003755	biological_process;;biological_process;;cellular_component;;cellular_component;;molecular_function;;molecular_function;;	BP:protein peptidyl-prolyl isomerization;;BP:cellular response to water deprivation;;CC:chloroplast thylakoid membrane;;CC:chloroplast thylakoid lumen;;MF:isomerase activity;;MF:peptidyl-prolyl cis-trans isomerase activity;;	------	------	------	------	COG0545	S:Function unknown	XP_003590415.2	peptidyl-prolyl cis-trans isomerase FKBP16-4, chloroplastic [Medicago truncatula]	sp|Q9SR70|FK164_ARATH;;	Peptidyl-prolyl cis-trans isomerase FKBP16-4, chloroplastic OS=Arabidopsis thaliana OX=3702 GN=FKBP16-4 PE=1 SV=1;;	PF00254.28	FKBP_C	FKBP-type peptidyl-prolyl cis-trans isomerase						73	GO:0009058	BP	biosynthetic process	73/247	4351/44558	8.12027e-11	1.58224e-08
MTR_5g098780		light-harvesting complex I chlorophyll A/B-binding protein	GO:0018298;;GO:0015979;;GO:0009765;;GO:0009535;;GO:0009579;;GO:0009536;;GO:0009522;;GO:0009523;;GO:0016021;;GO:0016020;;GO:0009507;;GO:0016168;;GO:0046872	biological_process;;biological_process;;biological_process;;cellular_component;;cellular_component;;cellular_component;;cellular_component;;cellular_component;;cellular_component;;cellular_component;;cellular_component;;molecular_function;;molecular_function;;	BP:protein-chromophore linkage;;BP:photosynthesis;;BP:photosynthesis, light harvesting;;CC:chloroplast thylakoid membrane;;CC:thylakoid;;CC:plastid;;CC:photosystem I;;CC:photosystem II;;CC:integral component of membrane;;CC:membrane;;CC:chloroplast;;MF:chlorophyll binding;;MF:metal ion binding;;	K08909	LHCA3	map00196	Photosynthesis - antenna proteins	ENOG410ZM8E	S:Function unknown	AET01042.2	light-harvesting complex I chlorophyll A/B-binding protein [Medicago truncatula]	sp|Q32904|CB23_PEA;;	Chlorophyll a-b binding protein 3, chloroplastic OS=Pisum sativum OX=3888 GN=lhca3 PE=1 SV=1;;	PF00504.21	Chloroa_b-bind	Chlorophyll A-B binding protein						48	GO:0006520	BP	cellular amino acid metabolic process	48/247	569/44558	8.71614e-11	1.58741e-08
MTR_1g085560		peptidyl-prolyl cis-trans isomerase	GO:0000413;;GO:0006457;;GO:0009570;;GO:0016853;;GO:0003755	biological_process;;biological_process;;cellular_component;;molecular_function;;molecular_function;;	BP:protein peptidyl-prolyl isomerization;;BP:protein folding;;CC:chloroplast stroma;;MF:isomerase activity;;MF:peptidyl-prolyl cis-trans isomerase activity;;	K03768	PPIB, ppiB	------	------	ENOG410Z0G4	O:Posttranslational modification, protein turnover, chaperones	XP_013469123.1	peptidyl-prolyl cis-trans isomerase, chloroplastic [Medicago truncatula]	sp|Q41651|CYPB_VICFA;;	Peptidyl-prolyl cis-trans isomerase, chloroplastic OS=Vicia faba OX=3906 PE=1 SV=1;;	PF00160.21	Pro_isomerase	Cyclophilin type peptidyl-prolyl cis-trans isomerase/CLD						52	GO:0019752	BP	carboxylic acid metabolic process	52/247	1160/44558	9.04083e-11	1.58741e-08
MTR_3g090640		proline-rich cell wall-like protein	GO:0043162;;GO:0000813;;GO:0043130;;GO:0005515	biological_process;;cellular_component;;molecular_function;;molecular_function;;	BP:ubiquitin-dependent protein catabolic process via the multivesicular body sorting pathway;;CC:ESCRT I complex;;MF:ubiquitin binding;;MF:protein binding;;	------	------	------	------	ENOG410YGZ6	S:Function unknown	XP_013461398.1	uncharacterized protein LOC11422212 isoform X2 [Medicago truncatula]	------	------	------	------	------						20	GO:0015979	BP	photosynthesis	20/247	196/44558	9.33792e-11	1.58741e-08
MTR_2g015790		ribosomal protein L34	GO:0006412;;GO:0005622;;GO:0005840;;GO:0003735	biological_process;;cellular_component;;cellular_component;;molecular_function;;	BP:translation;;CC:intracellular;;CC:ribosome;;MF:structural constituent of ribosome;;	K02914	RP-L34, MRPL34, rpmH	map03010	Ribosome	ENOG410Y1JV	J:Translation, ribosomal structure and biogenesis	XP_003593758.1	50S ribosomal protein L34, chloroplastic [Medicago truncatula]	sp|P82244|RK34_SPIOL;;	50S ribosomal protein L34, chloroplastic OS=Spinacia oleracea OX=3562 GN=RPL34 PE=1 SV=1;;	PF00468.17	Ribosomal_L34	Ribosomal protein L34						70	GO:0044267	BP	cellular protein metabolic process	70/247	4243/44558	9.76123e-11	1.58741e-08
MTR_7g009520		ATP synthase (C/ac39) subunit	GO:0015991;;GO:0016021;;GO:0016020;;GO:0033179;;GO:0005515;;GO:0015078	biological_process;;cellular_component;;cellular_component;;cellular_component;;molecular_function;;molecular_function;;	BP:ATP hydrolysis coupled proton transport;;CC:integral component of membrane;;CC:membrane;;CC:proton-transporting V-type ATPase, V0 domain;;MF:protein binding;;MF:hydrogen ion transmembrane transporter activity;;	K02146	ATPeV0D, ATP6D	map04145;;map05165;;map00190	Phagosome;;Human papillomavirus infection;;Oxidative phosphorylation	COG1527	C:Energy production and conversion	AES77344.2	ATP synthase (C/ac39) subunit [Medicago truncatula]	sp|Q8RU33|VA0D_ORYSJ;;	Probable V-type proton ATPase subunit d OS=Oryza sativa subsp. japonica OX=39947 GN=Os01g0587000 PE=2 SV=1;;	PF01992.16;;PF12799.7;;PF13855.6	vATP-synt_AC39;;LRR_4;;LRR_8	ATP synthase;;Leucine Rich repeats;;Leucine rich repeat						52	GO:0043436	BP	oxoacid metabolic process	52/247	1248/44558	9.90955e-11	1.58741e-08
MTR_4g130300		50S ribosomal protein L35	GO:0006412;;GO:0005840;;GO:0005622;;GO:0009507;;GO:0003735	biological_process;;cellular_component;;cellular_component;;cellular_component;;molecular_function;;	BP:translation;;CC:ribosome;;CC:intracellular;;CC:chloroplast;;MF:structural constituent of ribosome;;	K02916	RP-L35, MRPL35, rpmI	map03010	Ribosome	COG0291	J:Translation, ribosomal structure and biogenesis	XP_003610263.1	50S ribosomal protein L35, chloroplastic [Medicago truncatula]	sp|P23326|RK35_SPIOL;;	50S ribosomal protein L35, chloroplastic OS=Spinacia oleracea OX=3562 GN=RPL35 PE=1 SV=1;;	PF01632.19	Ribosomal_L35p	Ribosomal protein L35						30	GO:0018193	BP	peptidyl-amino acid modification	30/247	511/44558	1.02071e-10	1.58741e-08
MTR_4g088030		trichome birefringence-like protein	GO:0005794;;GO:0016413	cellular_component;;molecular_function;;	CC:Golgi apparatus;;MF:O-acetyltransferase activity;;	------	------	------	------	ENOG410YAJT	S:Function unknown	XP_003608140.2	protein trichome birefringence-like 38 isoform X2 [Medicago truncatula]	sp|Q8VY22|TBL38_ARATH;;	Protein trichome birefringence-like 38 OS=Arabidopsis thaliana OX=3702 GN=TBL38 PE=2 SV=1;;	PF13839.6;;PF14416.6	PC-Esterase;;PMR5N	GDSL/SGNH-like Acyl-Esterase family found in Pmr5 and Cas1p;;PMR5 N terminal Domain						52	GO:0006082	BP	organic acid metabolic process	52/247	1251/44558	1.04795e-10	1.58741e-08
MTR_5g036660		DEAD-box ATP-dependent RNA helicase ISE2	GO:0010497;;GO:0009793;;GO:0016556;;GO:0016441;;GO:0010494;;GO:0009570;;GO:0016787;;GO:0004386;;GO:0003676;;GO:0005524	biological_process;;biological_process;;biological_process;;biological_process;;cellular_component;;cellular_component;;molecular_function;;molecular_function;;molecular_function;;molecular_function;;	BP:plasmodesmata-mediated intercellular transport;;BP:embryo development ending in seed dormancy;;BP:mRNA modification;;BP:posttranscriptional gene silencing;;CC:cytoplasmic stress granule;;CC:chloroplast stroma;;MF:hydrolase activity;;MF:helicase activity;;MF:nucleic acid binding;;MF:ATP binding;;	------	------	------	------	COG4581	L:Replication, recombination and repair	XP_003613437.2	DExH-box ATP-dependent RNA helicase DExH15 chloroplastic [Medicago truncatula]	sp|B9DFG3|ISE2_ARATH;;	DExH-box ATP-dependent RNA helicase DExH15 chloroplastic OS=Arabidopsis thaliana OX=3702 GN=ISE2 PE=1 SV=2;;	PF08148.12;;PF00270.29;;PF04851.15;;PF00271.31;;PF13401.6	DSHCT;;DEAD;;ResIII;;Helicase_C;;AAA_22	DSHCT;;DEAD/DEAH box helicase;;Type III restriction enzyme, res subunit;;Helicase conserved C-terminal domain;;AAA domain						26	GO:0044283	BP	small molecule biosynthetic process	26/247	781/44558	1.06815e-10	1.58741e-08
MTR_1g066390		pentameric polyubiquitin	GO:0005840;;GO:0005515	cellular_component;;molecular_function;;	CC:ribosome;;MF:protein binding;;	K08770	UBC	------	------	COG5272	O:Posttranslational modification, protein turnover, chaperones	XP_003590494.2	polyubiquitin 11 [Medicago truncatula]	sp|P0CG85|UBI1P_NICSY;;	Polyubiquitin OS=Nicotiana sylvestris OX=4096 GN=UBI11 PE=2 SV=1;;	PF00240.23;;PF11976.8;;PF14560.6	ubiquitin;;Rad60-SLD;;Ubiquitin_2	Ubiquitin family;;Ubiquitin-2 like Rad60 SUMO-like;;Ubiquitin-like domain						69	GO:1901576	BP	organic substance biosynthetic process	69/247	4104/44558	1.06824e-10	1.58741e-08
MTR_3g075100		telomere length regulation protein	GO:0000723;;GO:0070209;;GO:0005829;;GO:0000784;;GO:0042162	biological_process;;cellular_component;;cellular_component;;cellular_component;;molecular_function;;	BP:telomere maintenance;;CC:ASTRA complex;;CC:cytosol;;CC:nuclear chromosome, telomeric region;;MF:telomeric DNA binding;;	K11137	TELO2, TEL2	------	------	ENOG410XR2X	S:Function unknown	XP_013460945.1	telomere length regulation protein TEL2 homolog [Medicago truncatula]	sp|Q9Y4R8|TELO2_HUMAN;;	Telomere length regulation protein TEL2 homolog OS=Homo sapiens OX=9606 GN=TELO2 PE=1 SV=2;;	PF10193.9	Telomere_reg-2	Telomere length regulation protein						20	GO:1990234	CC	transferase complex	20/247	506/44558	8.64809e-11	1.58741e-08
MTR_2g033020		30S ribosomal protein S1	GO:0009735;;GO:0010027;;GO:0009579;;GO:0005840;;GO:0009570;;GO:0016020;;GO:0009507;;GO:0003676;;GO:0003729	biological_process;;biological_process;;cellular_component;;cellular_component;;cellular_component;;cellular_component;;cellular_component;;molecular_function;;molecular_function;;	BP:response to cytokinin;;BP:thylakoid membrane organization;;CC:thylakoid;;CC:ribosome;;CC:chloroplast stroma;;CC:membrane;;CC:chloroplast;;MF:nucleic acid binding;;MF:mRNA binding;;	K02945	RP-S1, rpsA	map03010	Ribosome	COG0539	T:Signal transduction mechanisms	XP_003594656.2	30S ribosomal protein S1, chloroplastic [Medicago truncatula]	sp|P29344|RR1_SPIOL;;	30S ribosomal protein S1, chloroplastic OS=Spinacia oleracea OX=3562 GN=RPS1 PE=1 SV=1;;	PF00575.23	S1	S1 RNA binding domain						38	GO:0044436	CC	thylakoid part	38/247	635/44558	8.85399e-11	1.58741e-08
MTR_1g076310		30S ribosomal S16-like protein	GO:0009793;;GO:0006412;;GO:0009941;;GO:0009536;;GO:0005840;;GO:0005622;;GO:0009507;;GO:0003735;;GO:0019904	biological_process;;biological_process;;cellular_component;;cellular_component;;cellular_component;;cellular_component;;cellular_component;;molecular_function;;molecular_function;;	BP:embryo development ending in seed dormancy;;BP:translation;;CC:chloroplast envelope;;CC:plastid;;CC:ribosome;;CC:intracellular;;CC:chloroplast;;MF:structural constituent of ribosome;;MF:protein domain specific binding;;	K02959	RP-S16, MRPS16, rpsP	map03010	Ribosome	COG0228	J:Translation, ribosomal structure and biogenesis	XP_013468748.1	30S ribosomal protein S16-1, chloroplastic [Medicago truncatula]	sp|O65686|RS16A_ARATH;;	30S ribosomal protein S16-1, chloroplastic OS=Arabidopsis thaliana OX=3702 GN=RPS16-1 PE=2 SV=1;;	PF00886.19	Ribosomal_S16	Ribosomal protein S16						10	GO:0031977	CC	thylakoid lumen	10/247	43/44558	9.7609e-11	1.58741e-08
MTR_3g449930		oxygen-evolving enhancer protein 2-1	GO:0015979;;GO:0009535;;GO:0009523;;GO:0019898;;GO:0009654;;GO:0005509	biological_process;;cellular_component;;cellular_component;;cellular_component;;cellular_component;;molecular_function;;	BP:photosynthesis;;CC:chloroplast thylakoid membrane;;CC:photosystem II;;CC:extrinsic component of membrane;;CC:photosystem II oxygen evolving complex;;MF:calcium ion binding;;	K02717	psbP	map00195	Photosynthesis	ENOG4110ARY	S:Function unknown	XP_013459618.1	oxygen-evolving enhancer protein 2, chloroplastic isoform X1 [Medicago truncatula]	sp|P16059|PSBP_PEA;;	Oxygen-evolving enhancer protein 2, chloroplastic OS=Pisum sativum OX=3888 GN=PSBP PE=1 SV=1;;	PF01789.16	PsbP	PsbP						118	GO:0032991	CC	protein-containing complex	118/247	3910/44558	9.81698e-11	1.58741e-08
MTR_3g111590		exocyst complex component SEC3B	GO:0006893;;GO:0051601;;GO:0006887;;GO:0000145;;GO:0005886;;GO:0005546;;GO:0017049	biological_process;;biological_process;;biological_process;;cellular_component;;cellular_component;;molecular_function;;molecular_function;;	BP:Golgi to plasma membrane transport;;BP:exocyst localization;;BP:exocytosis;;CC:exocyst;;CC:plasma membrane;;MF:phosphatidylinositol-4,5-bisphosphate binding;;MF:GTP-Rho binding;;	K19983	EXOC1, SEC3	------	------	ENOG410XQEE	S:Function unknown	XP_013462096.1	exocyst complex component SEC3A isoform X1 [Medicago truncatula]	sp|Q9SX85|SEC3A_ARATH;;	Exocyst complex component SEC3A OS=Arabidopsis thaliana OX=3702 GN=SEC3A PE=1 SV=1;;	PF09763.9;;PF15277.6;;PF04129.12	Sec3_C;;Sec3-PIP2_bind;;Vps52	Exocyst complex component Sec3;;Exocyst complex component SEC3 N-terminal PIP2 binding PH;;Vps52 / Sac2 family						35	GO:1902494	CC	catalytic complex	35/247	930/44558	1.07468e-10	1.58741e-08
MTR_3g435460		light-harvesting complex I chlorophyll A/B-binding protein	GO:0018298;;GO:0015979;;GO:0009765;;GO:0009535;;GO:0009579;;GO:0009536;;GO:0009522;;GO:0009523;;GO:0016021;;GO:0016020;;GO:0009507;;GO:0016168;;GO:0046872	biological_process;;biological_process;;biological_process;;cellular_component;;cellular_component;;cellular_component;;cellular_component;;cellular_component;;cellular_component;;cellular_component;;cellular_component;;molecular_function;;molecular_function;;	BP:protein-chromophore linkage;;BP:photosynthesis;;BP:photosynthesis, light harvesting;;CC:chloroplast thylakoid membrane;;CC:thylakoid;;CC:plastid;;CC:photosystem I;;CC:photosystem II;;CC:integral component of membrane;;CC:membrane;;CC:chloroplast;;MF:chlorophyll binding;;MF:metal ion binding;;	K08910	LHCA4	map00196	Photosynthesis - antenna proteins	ENOG4110JH3	S:Function unknown	XP_013459282.1	chlorophyll a-b binding protein P4, chloroplastic [Medicago truncatula]	sp|Q9SQL2|CB24_PEA;;	Chlorophyll a-b binding protein P4, chloroplastic OS=Pisum sativum OX=3888 GN=lhcA-P4 PE=1 SV=1;;	PF00504.21	Chloroa_b-bind	Chlorophyll A-B binding protein						33	GO:0016747	MF	transferase activity, transferring acyl groups other than amino-acyl groups	33/247	704/44558	9.083e-11	1.58741e-08
MTR_5g098785		light-harvesting complex I chlorophyll A/B-binding protein	GO:0018298;;GO:0015979;;GO:0009765;;GO:0009535;;GO:0009579;;GO:0009536;;GO:0009522;;GO:0009523;;GO:0016021;;GO:0016020;;GO:0009507;;GO:0016168;;GO:0046872	biological_process;;biological_process;;biological_process;;cellular_component;;cellular_component;;cellular_component;;cellular_component;;cellular_component;;cellular_component;;cellular_component;;cellular_component;;molecular_function;;molecular_function;;	BP:protein-chromophore linkage;;BP:photosynthesis;;BP:photosynthesis, light harvesting;;CC:chloroplast thylakoid membrane;;CC:thylakoid;;CC:plastid;;CC:photosystem I;;CC:photosystem II;;CC:integral component of membrane;;CC:membrane;;CC:chloroplast;;MF:chlorophyll binding;;MF:metal ion binding;;	K08909	LHCA3	map00196	Photosynthesis - antenna proteins	ENOG410ZM8E	S:Function unknown	XP_013454459.1	chlorophyll a-b binding protein 3, chloroplastic [Medicago truncatula]	sp|Q32904|CB23_PEA;;	Chlorophyll a-b binding protein 3, chloroplastic OS=Pisum sativum OX=3888 GN=lhca3 PE=1 SV=1;;	PF00504.21	Chloroa_b-bind	Chlorophyll A-B binding protein						10	GO:1990204	CC	oxidoreductase complex	10/247	92/44558	1.10525e-10	1.60665e-08
MTR_3g033730		transmembrane amino acid transporter family protein	GO:0003333;;GO:0016021;;GO:0016020;;GO:0005886;;GO:0015171	biological_process;;cellular_component;;cellular_component;;cellular_component;;molecular_function;;	BP:amino acid transmembrane transport;;CC:integral component of membrane;;CC:membrane;;CC:plasma membrane;;MF:amino acid transmembrane transporter activity;;	K15015	SLC32A, VGAT	------	------	COG0814	E:Amino acid transport and metabolism	XP_003599464.2	amino acid transporter AVT1I [Medicago truncatula]	sp|F4J1Q9|AVT1I_ARATH;;	Amino acid transporter AVT1I OS=Arabidopsis thaliana OX=3702 GN=AVT1I PE=3 SV=1;;	PF01490.18	Aa_trans	Transmembrane amino acid transporter protein						24	GO:0043043	BP	peptide biosynthetic process	24/247	713/44558	1.15441e-10	1.65189e-08
MTR_3g033810		glycoside hydrolase family 1 protein	GO:0005975;;GO:0030245;;GO:0008152;;GO:0016787;;GO:0016798;;GO:0102483;;GO:0008422;;GO:0004553	biological_process;;biological_process;;biological_process;;molecular_function;;molecular_function;;molecular_function;;molecular_function;;molecular_function;;	BP:carbohydrate metabolic process;;BP:cellulose catabolic process;;BP:metabolic process;;MF:hydrolase activity;;MF:hydrolase activity, acting on glycosyl bonds;;MF:scopolin beta-glucosidase activity;;MF:beta-glucosidase activity;;MF:hydrolase activity, hydrolyzing O-glycosyl compounds;;	K01188	E3.2.1.21	map00460;;map00500;;map00940	Cyanoamino acid metabolism;;Starch and sucrose metabolism;;Phenylpropanoid biosynthesis	COG2723	G:Carbohydrate transport and metabolism	XP_003599468.1	beta-glucosidase 42 [Medicago truncatula]	sp|Q9FIW4|BGL42_ARATH;;	Beta-glucosidase 42 OS=Arabidopsis thaliana OX=3702 GN=BGLU42 PE=2 SV=1;;	PF00232.18;;PF00150.18	Glyco_hydro_1;;Cellulase	Glycosyl hydrolase family 1;;Cellulase						94	GO:0044446	CC	intracellular organelle part	94/247	5256/44558	1.23176e-10	1.73546e-08
MTR_1g023340		alpha/beta fold hydrolase	GO:0055088;;GO:0016787;;GO:0052689;;GO:0003824;;GO:0016746;;GO:0042171;;GO:0004623	biological_process;;molecular_function;;molecular_function;;molecular_function;;molecular_function;;molecular_function;;molecular_function;;	BP:lipid homeostasis;;MF:hydrolase activity;;MF:carboxylic ester hydrolase activity;;MF:catalytic activity;;MF:transferase activity, transferring acyl groups;;MF:lysophosphatidic acid acyltransferase activity;;MF:phospholipase A2 activity;;	------	------	------	------	COG0596	K:Transcription	XP_003589359.2	probable 1-acylglycerol-3-phosphate O-acyltransferase [Medicago truncatula]	sp|Q0J0A4|LPAAT_ORYSJ;;	Probable 1-acylglycerol-3-phosphate O-acyltransferase OS=Oryza sativa subsp. japonica OX=39947 GN=Os09g0520200 PE=3 SV=3;;	PF00561.20;;PF12146.8;;PF12697.7;;PF03096.14;;PF12740.7;;PF12695.7	Abhydrolase_1;;Hydrolase_4;;Abhydrolase_6;;Ndr;;Chlorophyllase2;;Abhydrolase_5	alpha/beta hydrolase fold;;Serine aminopeptidase, S33;;Alpha/beta hydrolase family;;Ndr family;;Chlorophyllase enzyme;;Alpha/beta hydrolase family						94	GO:0044422	CC	organelle part	94/247	5262/44558	1.27783e-10	1.77308e-08
MTR_2g021255		glutamine synthetase domain protein	GO:0006807;;GO:0006542;;GO:0009507;;GO:0004356;;GO:0000166;;GO:0003824;;GO:0016874;;GO:0005524	biological_process;;biological_process;;cellular_component;;molecular_function;;molecular_function;;molecular_function;;molecular_function;;molecular_function;;	BP:nitrogen compound metabolic process;;BP:glutamine biosynthetic process;;CC:chloroplast;;MF:glutamate-ammonia ligase activity;;MF:nucleotide binding;;MF:catalytic activity;;MF:ligase activity;;MF:ATP binding;;	K01915	glnA, GLUL	map00630;;map00220;;map00250;;map00910;;map04217	Glyoxylate and dicarboxylate metabolism;;Arginine biosynthesis;;Alanine, aspartate and glutamate metabolism;;Nitrogen metabolism;;Necroptosis	------	------	XP_013462707.1	glutamine synthetase leaf isozyme, chloroplastic isoform X1 [Medicago truncatula]	sp|Q9XQ94|GLNA2_MEDSA;;	Glutamine synthetase leaf isozyme, chloroplastic OS=Medicago sativa OX=3879 GN=GS2 PE=2 SV=1;;	PF00120.24;;PF03951.19	Gln-synt_C;;Gln-synt_N	Glutamine synthetase, catalytic domain;;Glutamine synthetase, beta-Grasp domain						137	GO:0044444	CC	cytoplasmic part	137/247	6249/44558	1.32711e-10	1.81399e-08
MTR_8g101490		isoamylase-type starch debranching enzyme	GO:0005975;;GO:0005977;;GO:0008152;;GO:0000023;;GO:0010021;;GO:0019252;;GO:0010368;;GO:0019156;;GO:0016787;;GO:0016798;;GO:0003824;;GO:0004553	biological_process;;biological_process;;biological_process;;biological_process;;biological_process;;biological_process;;cellular_component;;molecular_function;;molecular_function;;molecular_function;;molecular_function;;molecular_function;;	BP:carbohydrate metabolic process;;BP:glycogen metabolic process;;BP:metabolic process;;BP:maltose metabolic process;;BP:amylopectin biosynthetic process;;BP:starch biosynthetic process;;CC:chloroplast isoamylase complex;;MF:isoamylase activity;;MF:hydrolase activity;;MF:hydrolase activity, acting on glycosyl bonds;;MF:catalytic activity;;MF:hydrolase activity, hydrolyzing O-glycosyl compounds;;	K01214	ISA, treX	map00500	Starch and sucrose metabolism	COG1523	S:Function unknown	XP_003630623.2	isoamylase 1, chloroplastic isoform X1 [Medicago truncatula]	sp|O04196|ISOA1_ARATH;;	Isoamylase 1, chloroplastic OS=Arabidopsis thaliana OX=3702 GN=ISA1 PE=1 SV=1;;	PF00128.24;;PF02922.18;;PF02638.15	Alpha-amylase;;CBM_48;;GHL10	Alpha amylase, catalytic domain;;Carbohydrate-binding module 48;;Glycosyl hydrolase-like 10						113	GO:0043170	BP	macromolecule metabolic process	113/247	10964/44558	1.45231e-10	1.95388e-08
MTR_3g073140		30S ribosomal protein S13	GO:0006354;;GO:0035304;;GO:0006412;;GO:0005840;;GO:0009941;;GO:0009570;;GO:0005739;;GO:0005622;;GO:0003735;;GO:0003723;;GO:0003676	biological_process;;biological_process;;biological_process;;cellular_component;;cellular_component;;cellular_component;;cellular_component;;cellular_component;;molecular_function;;molecular_function;;molecular_function;;	BP:DNA-templated transcription, elongation;;BP:regulation of protein dephosphorylation;;BP:translation;;CC:ribosome;;CC:chloroplast envelope;;CC:chloroplast stroma;;CC:mitochondrion;;CC:intracellular;;MF:structural constituent of ribosome;;MF:RNA binding;;MF:nucleic acid binding;;	K02952	RP-S13, rpsM	map03010	Ribosome	COG0099	C:Energy production and conversion	XP_003601110.1	30S ribosomal protein S13, chloroplastic [Medicago truncatula]	sp|P42732|RR13_ARATH;;	30S ribosomal protein S13, chloroplastic OS=Arabidopsis thaliana OX=3702 GN=RPS13 PE=2 SV=1;;	PF00416.22	Ribosomal_S13	Ribosomal protein S13/S18						68	GO:0044249	BP	cellular biosynthetic process	68/247	3973/44558	1.48203e-10	1.95388e-08
MTR_2g095290		SNF1-related kinase regulatory subunit beta-2	GO:0009744;;GO:0043562;;GO:0016310;;GO:0045859;;GO:0005737;;GO:0009569;;GO:0031588;;GO:0009507;;GO:0019887;;GO:0016301;;GO:1901982;;GO:0005515	biological_process;;biological_process;;biological_process;;biological_process;;cellular_component;;cellular_component;;cellular_component;;cellular_component;;molecular_function;;molecular_function;;molecular_function;;molecular_function;;	BP:response to sucrose;;BP:cellular response to nitrogen levels;;BP:phosphorylation;;BP:regulation of protein kinase activity;;CC:cytoplasm;;CC:chloroplast starch grain;;CC:nucleotide-activated protein kinase complex;;CC:chloroplast;;MF:protein kinase regulator activity;;MF:kinase activity;;MF:maltose binding;;MF:protein binding;;	------	------	------	------	ENOG410XRB3	G:Carbohydrate transport and metabolism	XP_013465343.1	SNF1-related protein kinase regulatory subunit beta-3 [Medicago truncatula]	sp|Q9ZUU8|KINB3_ARATH;;	SNF1-related protein kinase regulatory subunit beta-3 OS=Arabidopsis thaliana OX=3702 GN=KINB3 PE=1 SV=1;;	PF04739.15	AMPKBI	5'-AMP-activated protein kinase beta subunit, interaction domain						86	GO:0043231	CC	intracellular membrane-bounded organelle	86/247	7650/44558	1.49347e-10	1.95388e-08
MTR_8g054450		50S ribosomal protein L13	GO:0009735;;GO:0006412;;GO:0009579;;GO:0009941;;GO:0005840;;GO:0009570;;GO:0009507;;GO:0003735	biological_process;;biological_process;;cellular_component;;cellular_component;;cellular_component;;cellular_component;;cellular_component;;molecular_function;;	BP:response to cytokinin;;BP:translation;;CC:thylakoid;;CC:chloroplast envelope;;CC:ribosome;;CC:chloroplast stroma;;CC:chloroplast;;MF:structural constituent of ribosome;;	K02871	RP-L13, MRPL13, rplM	map03010	Ribosome	COG0102	J:Translation, ribosomal structure and biogenesis	XP_013445358.1	50S ribosomal protein L13, chloroplastic [Medicago truncatula]	sp|Q9SYL9|RK13_ARATH;;	50S ribosomal protein L13, chloroplastic OS=Arabidopsis thaliana OX=3702 GN=RPL13 PE=2 SV=1;;	PF00572.18	Ribosomal_L13	Ribosomal protein L13						15	GO:0009941	CC	chloroplast envelope	15/247	297/44558	1.5433e-10	1.95563e-08
MTR_1g061080		FKBP-type peptidyl-prolyl cis-trans isomerase	GO:0000413;;GO:0016853;;GO:0003755	biological_process;;molecular_function;;molecular_function;;	BP:protein peptidyl-prolyl isomerization;;MF:isomerase activity;;MF:peptidyl-prolyl cis-trans isomerase activity;;	------	------	------	------	COG0545	G:Carbohydrate transport and metabolism	XP_013468054.1	peptidyl-prolyl cis-trans isomerase FKBP17-1, chloroplastic [Medicago truncatula]	sp|O81864|FK171_ARATH;;	Peptidyl-prolyl cis-trans isomerase FKBP17-1, chloroplastic OS=Arabidopsis thaliana OX=3702 GN=FKBP17-1 PE=2 SV=1;;	PF00254.28	FKBP_C	FKBP-type peptidyl-prolyl cis-trans isomerase						106	GO:0043229	CC	intracellular organelle	106/247	8726/44558	1.55043e-10	1.95563e-08
MTR_4g055270		ribosome biogenesis RLP24-like protein	GO:1902626;;GO:0006412;;GO:0000027;;GO:0005840;;GO:0022625;;GO:0003735;;GO:0003723	biological_process;;biological_process;;biological_process;;cellular_component;;cellular_component;;molecular_function;;molecular_function;;	BP:assembly of large subunit precursor of preribosome;;BP:translation;;BP:ribosomal large subunit assembly;;CC:ribosome;;CC:cytosolic large ribosomal subunit;;MF:structural constituent of ribosome;;MF:RNA binding;;	K02896	RP-L24e, RPL24	map03010	Ribosome	COG2075	J:Translation, ribosomal structure and biogenesis	XP_003606254.1	probable ribosome biogenesis protein RLP24 [Medicago truncatula]	sp|O22165|RLP24_ARATH;;	Probable ribosome biogenesis protein RLP24 OS=Arabidopsis thaliana OX=3702 GN=At2g44860 PE=1 SV=1;;	PF01246.20	Ribosomal_L24e	Ribosomal protein L24e						106	GO:0043226	CC	organelle	106/247	8733/44558	1.55887e-10	1.95563e-08
MTR_3g028150		thylakoid lumenal 19 kDa protein	GO:0015979;;GO:0009523;;GO:0009543;;GO:0019898;;GO:0009654;;GO:0005509	biological_process;;cellular_component;;cellular_component;;cellular_component;;cellular_component;;molecular_function;;	BP:photosynthesis;;CC:photosystem II;;CC:chloroplast thylakoid lumen;;CC:extrinsic component of membrane;;CC:photosystem II oxygen evolving complex;;MF:calcium ion binding;;	------	------	------	------	ENOG4111I6X	S:Function unknown	AFK43236.1	unknown [Medicago truncatula]	sp|P82658|TL19_ARATH;;	Thylakoid lumenal 19 kDa protein, chloroplastic OS=Arabidopsis thaliana OX=3702 GN=At3g63540 PE=1 SV=2;;	PF01789.16	PsbP	PsbP						140	GO:0006807	BP	nitrogen compound metabolic process	140/247	11449/44558	1.66868e-10	2.0651e-08
MTR_7g089970		ferredoxin-dependent glutamate synthase	GO:0006537;;GO:0006807;;GO:0055114;;GO:0015930;;GO:0016638;;GO:0016041;;GO:0003824;;GO:0016491	biological_process;;biological_process;;biological_process;;molecular_function;;molecular_function;;molecular_function;;molecular_function;;molecular_function;;	BP:glutamate biosynthetic process;;BP:nitrogen compound metabolic process;;BP:oxidation-reduction process;;MF:glutamate synthase activity;;MF:oxidoreductase activity, acting on the CH-NH2 group of donors;;MF:glutamate synthas;;MF:catalytic activity;;MF:oxidoreductase activity;;	K00284	GLU, gltS	map00630;;map00910	Glyoxylate and dicarboxylate metabolism;;Nitrogen metabolism	COG0067	E:Amino acid transport and metabolism	XP_003625007.2	ferredoxin-dependent glutamate synthase, chloroplastic [Medicago truncatula]	sp|Q9ZNZ7|GLTB1_ARATH;;	Ferredoxin-dependent glutamate synthase 1, chloroplastic/mitochondrial OS=Arabidopsis thaliana OX=3702 GN=GLU1 PE=1 SV=3;;	PF00310.21;;PF01645.17;;PF04898.14;;PF01493.19	GATase_2;;Glu_synthase;;Glu_syn_central;;GXGXG	Glutamine amidotransferases class-II;;Conserved region in glutamate synthase;;Glutamate synthase central domain;;GXGXG motif						15	GO:0009526	CC	plastid envelope	15/247	299/44558	1.69427e-10	2.06882e-08
MTR_5g065490		transport inhibitor response protein, putative	GO:0016567;;GO:0031146;;GO:0019005	biological_process;;biological_process;;cellular_component;;	BP:protein ubiquitination;;BP:SCF-dependent proteasomal ubiquitin-dependent protein catabolic process;;CC:SCF ubiquitin ligase complex;;	------	------	------	------	ENOG410XQ54;;ENOG410YDP8	S:Function unknown;;	XP_003615232.1	transport inhibitor response 1-like protein [Medicago truncatula]	sp|Q9LTX2|TIR1L_ARATH;;	Transport inhibitor response 1-like protein OS=Arabidopsis thaliana OX=3702 GN=At5g49980 PE=2 SV=1;;	PF18791.1;;PF18511.1;;PF12937.7	Transp_inhibit;;F-box_5;;F-box-like	Transport inhibitor response 1 protein domain;;F-box;;F-box-like						91	GO:0044260	BP	cellular macromolecule metabolic process	91/247	8509/44558	1.73475e-10	2.09037e-08
MTR_7g086300		cobalamin-independent methionine synthase	GO:0008652;;GO:0009086;;GO:0032259;;GO:0003871;;GO:0008270	biological_process;;biological_process;;biological_process;;molecular_function;;molecular_function;;	BP:cellular amino acid biosynthetic process;;BP:methionine biosynthetic process;;BP:methylation;;MF:5-methyltetrahydropteroyltriglutamate-homocysteine S-methyltransferase activity;;MF:zinc ion binding;;	K00549	metE	map00270;;map00450	Cysteine and methionine metabolism;;Selenocompound metabolism	COG0620	E:Amino acid transport and metabolism	AES80895.1	cobalamin-independent methionine synthase [Medicago truncatula]	sp|O50008|METE1_ARATH;;	5-methyltetrahydropteroyltriglutamate--homocysteine methyltransferase 1 OS=Arabidopsis thaliana OX=3702 GN=MS1 PE=1 SV=1;;	PF01717.18;;PF08267.12	Meth_synt_2;;Meth_synt_1	Cobalamin-independent synthase, Catalytic domain;;Cobalamin-independent synthase, N-terminal domain						159	GO:0044238	BP	primary metabolic process	159/247	13334/44558	1.88747e-10	2.24486e-08
MTR_7g006570		FKBP-type peptidyl-prolyl cis-trans isomerase	GO:0000413;;GO:0009535;;GO:0031977;;GO:0009543;;GO:0016853;;GO:0003755	biological_process;;cellular_component;;cellular_component;;cellular_component;;molecular_function;;molecular_function;;	BP:protein peptidyl-prolyl isomerization;;CC:chloroplast thylakoid membrane;;CC:thylakoid lumen;;CC:chloroplast thylakoid lumen;;MF:isomerase activity;;MF:peptidyl-prolyl cis-trans isomerase activity;;	------	------	------	------	COG0545	G:Carbohydrate transport and metabolism	XP_003621051.1	peptidyl-prolyl cis-trans isomerase FKBP19, chloroplastic [Medicago truncatula]	sp|Q9LYR5|FKB19_ARATH;;	Peptidyl-prolyl cis-trans isomerase FKBP19, chloroplastic OS=Arabidopsis thaliana OX=3702 GN=FKBP19 PE=1 SV=1;;	PF00254.28	FKBP_C	FKBP-type peptidyl-prolyl cis-trans isomerase						20	GO:0003735	MF	structural constituent of ribosome	20/247	596/44558	1.96058e-10	2.30193e-08
MTR_5g091060		4-hydroxyphenylpyruvate dioxygenase	GO:0009072;;GO:0055114;;GO:0051213;;GO:0016701;;GO:0003868;;GO:0046872	biological_process;;biological_process;;molecular_function;;molecular_function;;molecular_function;;molecular_function;;	BP:aromatic amino acid family metabolic process;;BP:oxidation-reduction process;;MF:dioxygenase activity;;MF:oxidoreductase activity, acting on single donors with incorporation of molecular oxygen;;MF:4-hydroxyphenylpyruvate dioxygenase activity;;MF:metal ion binding;;	K00457	HPD, hppD	map00130;;map00360;;map00350	Ubiquinone and other terpenoid-quinone biosynthesis;;Phenylalanine metabolism;;Tyrosine metabolism	COG3185	E:Amino acid transport and metabolism	RHN57659.1	putative 4-hydroxyphenylpyruvate dioxygenase [Medicago truncatula]	sp|P93836|HPPD_ARATH;;	4-hydroxyphenylpyruvate dioxygenase OS=Arabidopsis thaliana OX=3702 GN=HPD PE=1 SV=2;;	PF13669.6;;PF00903.25;;PF14696.6	Glyoxalase_4;;Glyoxalase;;Glyoxalase_5	Glyoxalase/Bleomycin resistance protein/Dioxygenase superfamily;;Glyoxalase/Bleomycin resistance protein/Dioxygenase superfamily;;Hydroxyphenylpyruvate dioxygenase, HPPD, N-terminal						186	GO:0009987	BP	cellular process	186/247	17485/44558	2.03901e-10	2.3637e-08
MTR_4g092760		palmitoyltransferase TIP1	GO:0018230;;GO:0006612;;GO:0005794;;GO:0016020;;GO:0005783;;GO:0016021;;GO:0016740;;GO:0016746;;GO:0005515;;GO:0019706	biological_process;;biological_process;;cellular_component;;cellular_component;;cellular_component;;cellular_component;;molecular_function;;molecular_function;;molecular_function;;molecular_function;;	BP:peptidyl-L-cysteine S-palmitoylation;;BP:protein targeting to membrane;;CC:Golgi apparatus;;CC:membrane;;CC:endoplasmic reticulum;;CC:integral component of membrane;;MF:transferase activity;;MF:transferase activity, transferring acyl groups;;MF:protein binding;;MF:protein-cysteine S-palmitoyltransferase activity;;	K20032	ZDHHC13_17, HIP14	------	------	COG5273	S:Function unknown	XP_003608333.2	probable protein S-acyltransferase 23 isoform X1 [Medicago truncatula]	sp|Q3EC11|ZDHC2_ARATH;;	Probable protein S-acyltransferase 23 OS=Arabidopsis thaliana OX=3702 GN=PAT23 PE=2 SV=2;;	PF01529.20;;PF12796.7;;PF13637.6;;PF13857.6;;PF13606.6;;PF00023.30	DHHC;;Ank_2;;Ank_4;;Ank_5;;Ank_3;;Ank	DHHC palmitoyltransferase;;Ankyrin repeats;;Ankyrin repeats;;Ankyrin repeats;;Ankyrin repeat;;Ankyrin repeat						126	GO:1901564	BP	organonitrogen compound metabolic process	126/247	6830/44558	2.10805e-10	2.3834e-08
MTR_4g084140		Nck-associated-like protein	GO:0030031;;GO:0016477;;GO:0000902;;GO:0030866;;GO:0031209	biological_process;;biological_process;;biological_process;;biological_process;;cellular_component;;	BP:cell projection assembly;;BP:cell migration;;BP:cell morphogenesis;;BP:cortical actin cytoskeleton organization;;CC:SCAR complex;;	K05750	NCKAP1, NAP125	------	------	ENOG410XPQI	S:Function unknown	XP_003607894.2	protein NAP1 isoform X1 [Medicago truncatula]	sp|Q5S2C4|NCKP1_ARATH;;	Protein NAP1 OS=Arabidopsis thaliana OX=3702 GN=NAP1 PE=1 SV=2;;	PF09735.9	Nckap1	Membrane-associated apoptosis protein						86	GO:0043227	CC	membrane-bounded organelle	86/247	7800/44558	2.10615e-10	2.3834e-08
MTR_4g013200		thylakoid membrane phosphoprotein 14 kDa protein	GO:0009535;;GO:0009579;;GO:0016021;;GO:0016020;;GO:0009507;;GO:0004812	cellular_component;;cellular_component;;cellular_component;;cellular_component;;cellular_component;;molecular_function;;	CC:chloroplast thylakoid membrane;;CC:thylakoid;;CC:integral component of membrane;;CC:membrane;;CC:chloroplast;;MF:aminoacyl-tRNA ligase activity;;	------	------	------	------	ENOG4112195	S:Function unknown	XP_013454766.1	protein CURVATURE THYLAKOID 1C, chloroplastic [Medicago truncatula]	sp|Q9M812|CUT1C_ARATH;;	Protein CURVATURE THYLAKOID 1C, chloroplastic OS=Arabidopsis thaliana OX=3702 GN=CURT1C PE=1 SV=1;;	PF14159.6	CAAD	CAAD domains of cyanobacterial aminoacyl-tRNA synthetase						164	GO:0044237	BP	cellular metabolic process	164/247	13950/44558	2.14025e-10	2.3903e-08
MTR_7g039690		cullin 3B	GO:0043161;;GO:0031146;;GO:0006511;;GO:0031461;;GO:0031625	biological_process;;biological_process;;biological_process;;cellular_component;;molecular_function;;	BP:proteasome-mediated ubiquitin-dependent protein catabolic process;;BP:SCF-dependent proteasomal ubiquitin-dependent protein catabolic process;;BP:ubiquitin-dependent protein catabolic process;;CC:cullin-RING ubiquitin ligase complex;;MF:ubiquitin protein ligase binding;;	K03869	CUL3	map04120	Ubiquitin mediated proteolysis	COG5647	O:Posttranslational modification, protein turnover, chaperones	KEH22338.1	cullin 3B [Medicago truncatula]	sp|Q9ZVH4|CUL3A_ARATH;;	Cullin-3A OS=Arabidopsis thaliana OX=3702 GN=CUL3A PE=1 SV=1;;	PF00888.22;;PF10557.9	Cullin;;Cullin_Nedd8	Cullin family;;Cullin protein neddylation domain						40	GO:0009059	BP	macromolecule biosynthetic process	40/247	2333/44558	2.18414e-10	2.40993e-08
MTR_4g131940		abnormal spindle-like microcephaly-associated-like protein, putative	GO:0048451;;GO:0000911;;GO:0048453;;GO:0006346;;GO:0007051;;GO:0051567;;GO:0016246;;GO:0031048;;GO:0005515	biological_process;;biological_process;;biological_process;;biological_process;;biological_process;;biological_process;;biological_process;;biological_process;;molecular_function;;	BP:petal formation;;BP:cytokinesis by cell plate formation;;BP:sepal formation;;BP:methylation-dependent chromatin silencing;;BP:spindle organization;;BP:histone H3-K9 methylation;;BP:RNA interference;;BP:chromatin silencing by small RNA;;MF:protein binding;;	K16743	ASPM, ASP	------	------	ENOG410XSAR	Z:Cytoskeleton	XP_003610414.2	abnormal spindle-like microcephaly-associated protein homolog isoform X2 [Medicago truncatula]	sp|P62285|ASPM_BOVIN;;	Abnormal spindle-like microcephaly-associated protein homolog;;	PF00612.27;;PF00307.31;;PF00514.23	IQ;;CH;;Arm	IQ calmodulin-binding motif;;Calponin homology;;Armadillo/beta-catenin-like repeat						79	GO:0019538	BP	protein metabolic process	79/247	5429/44558	2.29358e-10	2.50055e-08
MTR_2g028550		kinetochore NDC80-like protein	GO:0048451;;GO:0000911;;GO:0048453;;GO:0010564;;GO:0007129;;GO:0051567;;GO:0051315;;GO:0016021;;GO:0031262;;GO:0004672;;GO:0005524	biological_process;;biological_process;;biological_process;;biological_process;;biological_process;;biological_process;;biological_process;;cellular_component;;cellular_component;;molecular_function;;molecular_function;;	BP:petal formation;;BP:cytokinesis by cell plate formation;;BP:sepal formation;;BP:regulation of cell cycle process;;BP:synapsis;;BP:histone H3-K9 methylation;;BP:attachment of mitotic spindle microtubules to kinetochore;;CC:integral component of membrane;;CC:Ndc80 complex;;MF:protein kinase activity;;MF:ATP binding;;	K11547	NDC80, HEC1, TID3	------	------	COG5185;;COG5155	D:Cell cycle control, cell division, chromosome partitioning;;	XP_003594432.1	kinetochore protein NDC80 homolog [Medicago truncatula]	sp|Q9M1G5|NDC80_ARATH;;	Kinetochore protein NDC80 homolog OS=Arabidopsis thaliana OX=3702 GN=NDC80 PE=1 SV=1;;	PF03801.13	Ndc80_HEC	HEC/Ndc80p family						162	GO:0071704	BP	organic substance metabolic process	162/247	14220/44558	2.57245e-10	2.77159e-08
MTR_3g096840		transmembrane amino acid transporter family protein	GO:0003333;;GO:0016021;;GO:0016020;;GO:0005886;;GO:0015171	biological_process;;cellular_component;;cellular_component;;cellular_component;;molecular_function;;	BP:amino acid transmembrane transport;;CC:integral component of membrane;;CC:membrane;;CC:plasma membrane;;MF:amino acid transmembrane transporter activity;;	------	------	------	------	COG0814	E:Amino acid transport and metabolism	XP_003602670.1	amino acid permease 4 [Medicago truncatula]	sp|Q38967|AAP2_ARATH;;	Amino acid permease 2 OS=Arabidopsis thaliana OX=3702 GN=AAP2 PE=1 SV=1;;	PF01490.18	Aa_trans	Transmembrane amino acid transporter protein						216	GO:0008150	BP	biological_process	216/247	26279/44558	2.75306e-10	2.91805e-08
MTR_3g103580		branched-chain amino acid aminotransferase	GO:0008652;;GO:0009081;;GO:0009082;;GO:0016021;;GO:0008483;;GO:0052654;;GO:0052655;;GO:0052656;;GO:0003824;;GO:0016740;;GO:0004084	biological_process;;biological_process;;biological_process;;cellular_component;;molecular_function;;molecular_function;;molecular_function;;molecular_function;;molecular_function;;molecular_function;;molecular_function;;	BP:cellular amino acid biosynthetic process;;BP:branched-chain amino acid metabolic process;;BP:branched-chain amino acid biosynthetic process;;CC:integral component of membrane;;MF:transaminase activity;;MF:L-leucine transaminase activity;;MF:L-valine transaminase activity;;MF:L-isoleucine transaminase activity;;MF:catalytic activity;;MF:transferase activity;;MF:branched-chain-amino-acid transam…	K00826	E2.6.1.42, ilvE	map00270;;map00770;;map00280;;map00290	Cysteine and methionine metabolism;;Pantothenate and CoA biosynthesis;;Valine, leucine and isoleucine degradation;;Valine, leucine and isoleucine biosynthesis	COG0115	U:Intracellular trafficking, secretion, and vesicular transport	XP_013461828.1	branched-chain-amino-acid aminotransferase 2, chloroplastic isoform X1 [Medicago truncatula]	sp|Q9M439|BCAT2_ARATH;;	Branched-chain-amino-acid aminotransferase 2, chloroplastic OS=Arabidopsis thaliana OX=3702 GN=BCAT2 PE=1 SV=1;;	PF01063.19	Aminotran_4	Amino-transferase class IV						179	GO:0044424	CC	intracellular part	179/247	13227/44558	2.77212e-10	2.91805e-08
MTR_8g069840		phylloquinone biosynthesis protein	GO:0009234;;GO:0009063;;GO:0070205;;GO:0070204;;GO:0030976;;GO:0003824;;GO:0016740;;GO:0016829	biological_process;;biological_process;;molecular_function;;molecular_function;;molecular_function;;molecular_function;;molecular_function;;molecular_function;;	BP:menaquinone biosynthetic process;;BP:cellular amino acid catabolic process;;MF:2-succinyl-6-hydroxy-2,4-cyclohexadiene-1-carboxylate synthase activity;;MF:2-succinyl-5-enolpyruvyl-6-hydroxy-3-cyclohexene-1-carboxylic-acid synthase activity;;MF:thiamine pyrophosphate binding;;MF:catalytic activity;;MF:transferase activity;;MF:lyase activity;;	K14759	PHYLLO	map00130	Ubiquinone and other terpenoid-quinone biosynthesis	COG1165	H:Coenzyme transport and metabolism	XP_013446183.1	protein PHYLLO, chloroplastic isoform X1 [Medicago truncatula]	sp|Q15KI9|PHYLO_ARATH;;	Protein PHYLLO, chloroplastic OS=Arabidopsis thaliana OX=3702 GN=PHYLLO PE=2 SV=2;;	PF02776.18;;PF13378.6;;PF00561.20;;PF16582.5;;PF12697.7;;PF12146.8;;PF02775.21;;PF03096.14;;PF07859.13;;PF02230.16;;PF08840.11;;PF05057.14	TPP_enzyme_N;;MR_MLE_C;;Abhydrolase_1;;TPP_enzyme_M_2;;Abhydrolase_6;;Hydrolase_4;;TPP_enzyme_C;;Ndr;;Abhydrolase_3;;Abhydrolase_2;;BAAT_C;;DUF676	Thiamine pyrophosphate enzyme, N-terminal TPP binding domain;;Enolase C-terminal domain-like;;alpha/beta hydrolase fold;;Middle domain of thiamine pyrophosphate;;Alpha/beta hydrolase family;;Serine aminopeptidase, S33;;Thiamine pyrophosphate enzyme, C-terminal TPP binding domain;;Ndr family;;alpha/beta hydrolase fold;;Phospholipase/Carboxylesterase;;BAAT / Acyl-CoA thioester hydrolase C terminal;…						9	GO:0003333	BP	amino acid transmembrane transport	9/247	73/44558	3.04476e-10	3.10827e-08
MTR_1g115410		photosystem II reaction center PsbP family protein	GO:0015979;;GO:0009535;;GO:0009579;;GO:0009523;;GO:0019898;;GO:0009654;;GO:0009507;;GO:0005509	biological_process;;cellular_component;;cellular_component;;cellular_component;;cellular_component;;cellular_component;;cellular_component;;molecular_function;;	BP:photosynthesis;;CC:chloroplast thylakoid membrane;;CC:thylakoid;;CC:photosystem II;;CC:extrinsic component of membrane;;CC:photosystem II oxygen evolving complex;;CC:chloroplast;;MF:calcium ion binding;;	K02717	psbP	map00195	Photosynthesis	ENOG410Y9BC	S:Function unknown	XP_013470447.1	photosynthetic NDH subunit of lumenal location 1, chloroplastic [Medicago truncatula]	sp|O80634|PNSL1_ARATH;;	Photosynthetic NDH subunit of lumenal location 1, chloroplastic OS=Arabidopsis thaliana OX=3702 GN=PNSL1 PE=1 SV=2;;	PF01789.16	PsbP	PsbP						181	GO:0008152	BP	metabolic process	181/247	17441/44558	3.05464e-10	3.10827e-08
MTR_7g088350		DHHC-type zinc finger protein	GO:0018230;;GO:0006612;;GO:0005794;;GO:0016020;;GO:0005783;;GO:0016021;;GO:0016740;;GO:0016746;;GO:0019706	biological_process;;biological_process;;cellular_component;;cellular_component;;cellular_component;;cellular_component;;molecular_function;;molecular_function;;molecular_function;;	BP:peptidyl-L-cysteine S-palmitoylation;;BP:protein targeting to membrane;;CC:Golgi apparatus;;CC:membrane;;CC:endoplasmic reticulum;;CC:integral component of membrane;;MF:transferase activity;;MF:transferase activity, transferring acyl groups;;MF:protein-cysteine S-palmitoyltransferase activity;;	K16675	ZDHHC9_14_18	------	------	COG5273	H:Coenzyme transport and metabolism	XP_003624857.2	probable protein S-acyltransferase 4 [Medicago truncatula]	sp|Q9M1K5|ZDH13_ARATH;;	Probable protein S-acyltransferase 4 OS=Arabidopsis thaliana OX=3702 GN=PAT04 PE=2 SV=1;;	PF01529.20	DHHC	DHHC palmitoyltransferase						189	GO:0044464	CC	cell part	189/247	15043/44558	3.03096e-10	3.10827e-08
MTR_7g088340		magnesium-protoporphyrin IX monomethyl ester cyclase	GO:0031408;;GO:0015995;;GO:0006636;;GO:0019216;;GO:1901401;;GO:0009658;;GO:0019344;;GO:0010027;;GO:0015979;;GO:0055114;;GO:0009535;;GO:0009706;;GO:0048529;;GO:0046872;;GO:0016491	biological_process;;biological_process;;biological_process;;biological_process;;biological_process;;biological_process;;biological_process;;biological_process;;biological_process;;biological_process;;cellular_component;;cellular_component;;molecular_function;;molecular_function;;molecular_function;;	BP:oxylipin biosynthetic process;;BP:chlorophyll biosynthetic process;;BP:unsaturated fatty acid biosynthetic process;;BP:regulation of lipid metabolic process;;BP:regulation of tetrapyrrole metabolic process;;BP:chloroplast organization;;BP:cysteine biosynthetic process;;BP:thylakoid membrane organization;;BP:photosynthesis;;BP:oxidation-reduction process;;CC:chloroplast thylakoid membrane;;CC:c…	K04035	E1.14.13.81, acsF, chlE	map00860	Porphyrin and chlorophyll metabolism	ENOG410XPVQ	H:Coenzyme transport and metabolism	XP_003624856.1	magnesium-protoporphyrin IX monomethyl ester [oxidative] cyclase, chloroplastic [Medicago truncatula]	sp|Q945B7|CRD1_EUPES;;	Magnesium-protoporphyrin IX monomethyl ester [oxidative] cyclase, chloroplastic OS=Euphorbia esula OX=3993 GN=CRD1 PE=3 SV=1;;	PF02915.17	Rubrerythrin	Rubrerythrin						16	GO:0006790	BP	sulfur compound metabolic process	16/247	380/44558	5.35688e-10	5.39102e-08
MTR_2g008610		light-harvesting complex I chlorophyll A/B-binding protein	GO:0018298;;GO:0015979;;GO:0035304;;GO:0010196;;GO:0019344;;GO:0009765;;GO:0009535;;GO:0009534;;GO:0009536;;GO:0009522;;GO:0009523;;GO:0009941;;GO:0016021;;GO:0016020;;GO:0010287;;GO:0009783;;GO:0009579;;GO:0009507;;GO:0016168;;GO:0019904	biological_process;;biological_process;;biological_process;;biological_process;;biological_process;;biological_process;;cellular_component;;cellular_component;;cellular_component;;cellular_component;;cellular_component;;cellular_component;;cellular_component;;cellular_component;;cellular_component;;cellular_component;;cellular_component;;cellular_component;;molecular_function;;molecular_function;;	BP:protein-chromophore linkage;;BP:photosynthesis;;BP:regulation of protein dephosphorylation;;BP:nonphotochemical quenching;;BP:cysteine biosynthetic process;;BP:photosynthesis, light harvesting;;CC:chloroplast thylakoid membrane;;CC:chloroplast thylakoid;;CC:plastid;;CC:photosystem I;;CC:photosystem II;;CC:chloroplast envelope;;CC:integral component of membrane;;CC:membrane;;CC:plastoglobule;;C…	K08917	LHCB6	map00196	Photosynthesis - antenna proteins	ENOG410ZGWX	S:Function unknown	XP_003593177.1	chlorophyll a-b binding protein CP24 10A, chloroplastic [Medicago truncatula]	sp|P27524|CB4A_SOLLC;;	Chlorophyll a-b binding protein CP24 10A, chloroplastic OS=Solanum lycopersicum OX=4081 GN=CAP10A PE=3 SV=1;;	PF00504.21	Chloroa_b-bind	Chlorophyll A-B binding protein						14	GO:0008374	MF	O-acyltransferase activity	14/247	274/44558	5.491e-10	5.46594e-08
MTR_2g017520		pyridoxal biosynthesis protein PDX1, putative	GO:0015994;;GO:0010224;;GO:0042538;;GO:0006982;;GO:0010335;;GO:0006520;;GO:0009651;;GO:0042823;;GO:0042819;;GO:0000023;;GO:0006979;;GO:0019252;;GO:0005829;;GO:0012505;;GO:0005886;;GO:0036381;;GO:0016829;;GO:0003824;;GO:0046982;;GO:0042803	biological_process;;biological_process;;biological_process;;biological_process;;biological_process;;biological_process;;biological_process;;biological_process;;biological_process;;biological_process;;biological_process;;biological_process;;cellular_component;;cellular_component;;cellular_component;;molecular_function;;molecular_function;;molecular_function;;molecular_function;;molecular_function;;	BP:chlorophyll metabolic process;;BP:response to UV-B;;BP:hyperosmotic salinity response;;BP:response to lipid hydroperoxide;;BP:response to non-ionic osmotic stress;;BP:cellular amino acid metabolic process;;BP:response to salt stress;;BP:pyridoxal phosphate biosynthetic process;;BP:vitamin B6 biosynthetic process;;BP:maltose metabolic process;;BP:response to oxidative stress;;BP:starch biosynth…	K06215	pdxS, pdx1	map00750	Vitamin B6 metabolism	COG0214	H:Coenzyme transport and metabolism	XP_003593782.1	pyridoxal 5'-phosphate synthase subunit PDX1.3 [Medicago truncatula]	sp|Q8L940|PDX13_ARATH;;	Pyridoxal 5'-phosphate synthase subunit PDX1.3 OS=Arabidopsis thaliana OX=3702 GN=PDX13 PE=1 SV=2;;	PF01680.17;;PF05690.14;;PF17935.1	SOR_SNZ;;ThiG;;TetR_C_27	SOR/SNZ family;;Thiazole biosynthesis protein ThiG;;Tetracyclin repressor-like, C-terminal domain						15	GO:0031975	CC	envelope	15/247	331/44558	6.89479e-10	6.71729e-08
MTR_2g035660		plastid transcriptionally active 14 protein	GO:0006655;;GO:0010103;;GO:0018026;;GO:0009658;;GO:0006399;;GO:0009416;;GO:0032259;;GO:0010027;;GO:0045036;;GO:0042793;;GO:0009534;;GO:0000427;;GO:0009508;;GO:0009507;;GO:0042644;;GO:0016279;;GO:0016740;;GO:0005515;;GO:0030785;;GO:0008168	biological_process;;biological_process;;biological_process;;biological_process;;biological_process;;biological_process;;biological_process;;biological_process;;biological_process;;biological_process;;cellular_component;;cellular_component;;cellular_component;;cellular_component;;cellular_component;;molecular_function;;molecular_function;;molecular_function;;molecular_function;;molecular_function;;	BP:phosphatidylglycerol biosynthetic process;;BP:stomatal complex morphogenesis;;BP:peptidyl-lysine monomethylation;;BP:chloroplast organization;;BP:tRNA metabolic process;;BP:response to light stimulus;;BP:methylation;;BP:thylakoid membrane organization;;BP:protein targeting to chloroplast;;BP:transcription from plastid promoter;;CC:chloroplast thylakoid;;CC:plastid-encoded plastid RNA polymeras…	------	------	------	------	ENOG410ZB51	S:Function unknown	XP_003594872.2	protein PLASTID TRANSCRIPTIONALLY ACTIVE 14 [Medicago truncatula]	sp|Q84JF5|PTA14_ARATH;;	Protein PLASTID TRANSCRIPTIONALLY ACTIVE 14 OS=Arabidopsis thaliana OX=3702 GN=PTAC14 PE=1 SV=1;;	PF00856.28;;PF09273.11	SET;;Rubis-subs-bind	SET domain;;Rubisco LSMT substrate-binding						15	GO:0031967	CC	organelle envelope	15/247	331/44558	6.89479e-10	6.71729e-08
MTR_8g106150		cytokinin receptor histidine kinase	GO:0018106;;GO:0016310;;GO:0006470;;GO:0007165;;GO:0000160;;GO:0023014;;GO:0016021;;GO:0016020;;GO:0005622;;GO:0016787;;GO:0016301;;GO:0000155;;GO:0004721;;GO:0016740;;GO:0004673;;GO:0016772	biological_process;;biological_process;;biological_process;;biological_process;;biological_process;;biological_process;;cellular_component;;cellular_component;;cellular_component;;molecular_function;;molecular_function;;molecular_function;;molecular_function;;molecular_function;;molecular_function;;molecular_function;;	BP:peptidyl-histidine phosphorylation;;BP:phosphorylation;;BP:protein dephosphorylation;;BP:signal transduction;;BP:phosphorelay signal transduction system;;BP:signal transduction by protein phosphorylation;;CC:integral component of membrane;;CC:membrane;;CC:intracellular;;MF:hydrolase activity;;MF:kinase activity;;MF:phosphorelay sensor kinase activity;;MF:phosphoprotein phosphatase activity;;MF…	K14489	AHK2_3_4	map04075	Plant hormone signal transduction	COG0642;;ENOG410ZW4C	T:Signal transduction mechanisms;;	XP_003631014.2	histidine kinase 4 [Medicago truncatula]	sp|Q9C5U0|AHK4_ARATH;;	Histidine kinase 4 OS=Arabidopsis thaliana OX=3702 GN=AHK4 PE=1 SV=1;;	PF03924.13;;PF02518.26;;PF00072.24;;PF00512.25	CHASE;;HATPase_c;;Response_reg;;HisKA	CHASE domain;;Histidine kinase-, DNA gyrase B-, and HSP90-like ATPase;;Response regulator receiver domain;;His Kinase A						37	GO:0034645	BP	cellular macromolecule biosynthetic process	37/247	2145/44558	9.6611e-10	9.3133e-08
MTR_1g101400		dihydrodipicolinate reductase	GO:0019684;;GO:0009965;;GO:0019877;;GO:0009089;;GO:0016556;;GO:0010103;;GO:0055114;;GO:0009570;;GO:0008839;;GO:0016491	biological_process;;biological_process;;biological_process;;biological_process;;biological_process;;biological_process;;biological_process;;cellular_component;;molecular_function;;molecular_function;;	BP:photosynthesis, light reaction;;BP:leaf morphogenesis;;BP:diaminopimelate biosynthetic process;;BP:lysine biosynthetic process via diaminopimelate;;BP:mRNA modification;;BP:stomatal complex morphogenesis;;BP:oxidation-reduction process;;CC:chloroplast stroma;;MF:4-hydroxy-tetrahydrodipicolinate reductase;;MF:oxidoreductase activity;;	K16908	CRR1	------	------	COG0289	E:Amino acid transport and metabolism	XP_003592305.1	dihydrodipicolinate reductase-like protein CRR1, chloroplastic [Medicago truncatula]	sp|Q9FJ82|DAPB3_ARATH;;	Dihydrodipicolinate reductase-like protein CRR1, chloroplastic OS=Arabidopsis thaliana OX=3702 GN=DAPB3 PE=2 SV=1;;	PF01113.20;;PF05173.14	DapB_N;;DapB_C	Dihydrodipicolinate reductase, N-terminus;;Dihydrodipicolinate reductase, C-terminus						6	GO:0031978	CC	plastid thylakoid lumen	6/247	21/44558	1.38183e-09	1.30462e-07
MTR_4g094785		FKBP-type peptidyl-prolyl cis-trans isomerase	GO:0000413;;GO:0031977;;GO:0009507;;GO:0016853;;GO:0003755	biological_process;;cellular_component;;cellular_component;;molecular_function;;molecular_function;;	BP:protein peptidyl-prolyl isomerization;;CC:thylakoid lumen;;CC:chloroplast;;MF:isomerase activity;;MF:peptidyl-prolyl cis-trans isomerase activity;;	K01802	E5.2.1.8	------	------	COG0545	S:Function unknown	KEH31436.1	FKBP-type peptidyl-prolyl cis-trans isomerase [Medicago truncatula]	sp|Q9SCY2|FKB13_ARATH;;	Peptidyl-prolyl cis-trans isomerase FKBP13, chloroplastic OS=Arabidopsis thaliana OX=3702 GN=FKBP13 PE=1 SV=2;;	PF00254.28	FKBP_C	FKBP-type peptidyl-prolyl cis-trans isomerase						6	GO:0009543	CC	chloroplast thylakoid lumen	6/247	21/44558	1.38183e-09	1.30462e-07
MTR_2g020160		3,8-divinyl protochlorophyllide A 8-vinyl reductase	GO:0006636;;GO:0009965;;GO:0019344;;GO:0009534;;GO:0009941;;GO:0033728;;GO:0051744	biological_process;;biological_process;;biological_process;;cellular_component;;cellular_component;;molecular_function;;molecular_function;;	BP:unsaturated fatty acid biosynthetic process;;BP:leaf morphogenesis;;BP:cysteine biosynthetic process;;CC:chloroplast thylakoid;;CC:chloroplast envelope;;MF:divinyl chlorophyllide a 8-vinyl-reductase activity;;MF:3,8-divinyl protochlorophyllide a 8-vinyl reductase activity;;	K19073	DVR	map00860	Porphyrin and chlorophyll metabolism	COG0702	S:Function unknown	RHN72322.1	putative 3,8-divinyl protochlorophyllide a 8-vinyl-reductase (NADPH) [Medicago truncatula]	sp|Q1H537|DCVR_ARATH;;	Divinyl chlorophyllide a 8-vinyl-reductase, chloroplastic OS=Arabidopsis thaliana OX=3702 GN=DVR PE=1 SV=1;;	PF13460.6;;PF05368.13;;PF01370.21;;PF01073.19	NAD_binding_10;;NmrA;;Epimerase;;3Beta_HSD	NA;;NmrA-like family;;NAD dependent epimerase/dehydratase family;;3-beta hydroxysteroid dehydrogenase/isomerase family						9	GO:1903825	BP	organic acid transmembrane transport	9/247	88/44558	1.66719e-09	1.52681e-07
MTR_8g090225		50S ribosomal protein L23	GO:0010584;;GO:1902183;;GO:1903070;;GO:0006412;;GO:1990569;;GO:0032543;;GO:1903857;;GO:0005622;;GO:0005840;;GO:0016021;;GO:0005762;;GO:0000139;;GO:0005783;;GO:0005463;;GO:0003735	biological_process;;biological_process;;biological_process;;biological_process;;biological_process;;biological_process;;biological_process;;cellular_component;;cellular_component;;cellular_component;;cellular_component;;cellular_component;;cellular_component;;molecular_function;;molecular_function;;	BP:pollen exine formation;;BP:regulation of shoot apical meristem development;;BP:negative regulation of ER-associated ubiquitin-dependent protein catabolic process;;BP:translation;;BP:UDP-N-acetylglucosamine transmembrane transport;;BP:mitochondrial translation;;BP:negative regulation of cytokinin dehydrogenase activity;;CC:intracellular;;CC:ribosome;;CC:integral component of membrane;;CC:mitoch…	K02892	RP-L23, MRPL23, rplW	map03010	Ribosome	ENOG4111IAB	S:Function unknown	KEH20838.1	50S ribosomal protein L23 [Medicago truncatula]	sp|Q8D210|RL23_WIGBR;;	50S ribosomal protein L23 OS=Wigglesworthia glossinidia brevipalpis OX=36870 GN=rplW PE=3 SV=1;;	PF00276.20	Ribosomal_L23	Ribosomal protein L23						9	GO:1905039	BP	carboxylic acid transmembrane transport	9/247	88/44558	1.66719e-09	1.52681e-07
MTR_5g017070		DNA polymerase	GO:0006260;;GO:0006269;;GO:1902975;;GO:0006273;;GO:0006272;;GO:0006270;;GO:0071897;;GO:0005634;;GO:0005658;;GO:0003676;;GO:0003677;;GO:0001882;;GO:0000166;;GO:0003887;;GO:0016740;;GO:0017076;;GO:0046872;;GO:0019103;;GO:0016779;;GO:0051539;;GO:0051536;;GO:0003697;;GO:0003688;;GO:0003896;;GO:0003682	biological_process;;biological_process;;biological_process;;biological_process;;biological_process;;biological_process;;biological_process;;cellular_component;;cellular_component;;molecular_function;;molecular_function;;molecular_function;;molecular_function;;molecular_function;;molecular_function;;molecular_function;;molecular_function;;molecular_function;;molecular_function;;molecular_function;…	BP:DNA replication;;BP:DNA replication, synthesis of RNA primer;;BP:mitotic DNA replication initiation;;BP:lagging strand elongation;;BP:leading strand elongation;;BP:DNA replication initiation;;BP:DNA biosynthetic process;;CC:nucleus;;CC:alpha DNA polymeras;;MF:nucleic acid binding;;MF:DNA binding;;MF:nucleoside binding;;MF:nucleotide binding;;MF:DNA-directed DNA polymerase activity;;MF:transfer…	K02320	POLA1	map00240;;map00230;;map03030	Pyrimidine metabolism;;Purine metabolism;;DNA replication	COG0417	H:Coenzyme transport and metabolism	AES94675.2	DNA polymerase [Medicago truncatula]	sp|Q9FHA3|DPOLA_ARATH;;	DNA polymerase alpha catalytic subunit OS=Arabidopsis thaliana OX=3702 GN=POLA PE=3 SV=2;;	PF00136.21;;PF08996.10;;PF03104.19;;PF12254.8	DNA_pol_B;;zf-DNA_Pol;;DNA_pol_B_exo1;;DNA_pol_alpha_N	DNA polymerase family B;;DNA Polymerase alpha zinc finger;;DNA polymerase family B, exonuclease domain;;DNA polymerase alpha subunit p180 N terminal						9	GO:0009522	CC	photosystem I	9/247	88/44558	1.66719e-09	1.52681e-07
MTR_1g102870		1,2-dihydroxy-3-keto-5-methylthiopentene dioxygenase	GO:0008652;;GO:0019509;;GO:0009086;;GO:0055114;;GO:0005737;;GO:0005634;;GO:0046872;;GO:0010309;;GO:0051213;;GO:0005506;;GO:0016491	biological_process;;biological_process;;biological_process;;biological_process;;cellular_component;;cellular_component;;molecular_function;;molecular_function;;molecular_function;;molecular_function;;molecular_function;;	BP:cellular amino acid biosynthetic process;;BP:L-methionine biosynthetic process from methylthioadenosine;;BP:methionine biosynthetic process;;BP:oxidation-reduction process;;CC:cytoplasm;;CC:nucleus;;MF:metal ion binding;;MF:acireductone dioxygenase [iro;;MF:dioxygenase activity;;MF:iron ion binding;;MF:oxidoreductase activity;;	K08967	mtnD, mtnZ, ADI1	map00270	Cysteine and methionine metabolism	COG1791	S:Function unknown	XP_013469755.1	1,2-dihydroxy-3-keto-5-methylthiopentene dioxygenase 2 [Medicago truncatula]	sp|F6HDT7|MTND2_VITVI;;	1,2-dihydroxy-3-keto-5-methylthiopentene dioxygenase 2 OS=Vitis vinifera OX=29760 GN=VIT_05s0020g04080 PE=3 SV=1;;	PF03079.14;;PF07883.11;;PF02311.19	ARD;;Cupin_2;;AraC_binding	ARD/ARD' family;;Cupin domain;;AraC-like ligand binding domain						9	GO:0015171	MF	amino acid transmembrane transporter activity	9/247	92/44558	2.48672e-09	2.25479e-07
MTR_5g078300		zein-binding protein	GO:0016926;;GO:0016021;;GO:0016020;;GO:0017022	biological_process;;cellular_component;;cellular_component;;molecular_function;;	BP:protein desumoylation;;CC:integral component of membrane;;CC:membrane;;MF:myosin binding;;	------	------	------	------	ENOG410YA8U	S:Function unknown	XP_003616291.1	myosin-binding protein 3 [Medicago truncatula]	sp|Q0WNW4|MYOB3_ARATH;;	Myosin-binding protein 3 OS=Arabidopsis thaliana OX=3702 GN=MYOB3 PE=1 SV=1;;	PF04576.15	Zein-binding	Zein-binding						10	GO:0016875	MF	ligase activity, forming carbon-oxygen bonds	10/247	129/44558	3.15154e-09	2.80212e-07
MTR_8g039950		benzyl alcohol O-benzoyltransferase	GO:0016740;;GO:0016746;;GO:0016747	molecular_function;;molecular_function;;molecular_function;;	MF:transferase activity;;MF:transferase activity, transferring acyl groups;;MF:transferase activity, transferring acyl groups other than amino-acyl groups;;	K19861	BEBT, AMAT	------	------	ENOG410YDJK	S:Function unknown	XP_003627912.1	benzyl alcohol O-benzoyltransferase [Medicago truncatula]	sp|Q8GT20|BEBT_TOBAC;;	Benzyl alcohol O-benzoyltransferase OS=Nicotiana tabacum OX=4097 GN=HSR201 PE=1 SV=1;;	PF02458.15	Transferase	Transferase family						10	GO:0004812	MF	aminoacyl-tRNA ligase activity	10/247	129/44558	3.15154e-09	2.80212e-07
MTR_4g058700		zinc finger, C3HC4 type (RING finger) protein	GO:0005680;;GO:0004842	cellular_component;;molecular_function;;	CC:anaphase-promoting complex;;MF:ubiquitin-protein transferase activity;;	------	------	------	------	COG2304	S:Function unknown	XP_003606363.1	uncharacterized protein LOC11405602 [Medicago truncatula]	sp|Q9LTA6|WAV3_ARATH;;	E3 ubiquitin-protein ligase WAV3 OS=Arabidopsis thaliana OX=3702 GN=WAV3 PE=1 SV=1;;	PF00092.28;;PF14624.6;;PF13768.6;;PF13519.6;;PF17123.5;;PF05762.14;;PF13639.6;;PF00097.25;;PF12678.7;;PF12861.7;;PF13923.6;;PF13445.6;;PF14570.6	VWA;;Vwaint;;VWA_3;;VWA_2;;zf-RING_11;;VWA_CoxE;;zf-RING_2;;zf-C3HC4;;zf-rbx1;;zf-ANAPC11;;zf-C3HC4_2;;zf-RING_UBOX;;zf-RING_4	von Willebrand factor type A domain;;VWA / Hh protein intein-like;;von Willebrand factor type A domain;;von Willebrand factor type A domain;;RING-like zinc finger;;VWA domain containing CoxE-like protein;;Ring finger domain;;Zinc finger, C3HC4 type;;RING-H2 zinc finger domain;;Anaphase-promoting complex subunit 11 RING-H2 finger;;Zinc finger, C3HC4 type;;RING-type zinc-finger;;RING/Ubox like zinc…						13	GO:0018205	BP	peptidyl-lysine modification	13/247	262/44558	3.26655e-09	2.87645e-07
MTR_7g074680		glycosyltransferase family 8 protein	GO:0045489;;GO:0071555;;GO:0005794;;GO:0016021;;GO:0016020;;GO:0000139;;GO:0016740;;GO:0016757;;GO:0047262	biological_process;;biological_process;;cellular_component;;cellular_component;;cellular_component;;cellular_component;;molecular_function;;molecular_function;;molecular_function;;	BP:pectin biosynthetic process;;BP:cell wall organization;;CC:Golgi apparatus;;CC:integral component of membrane;;CC:membrane;;CC:Golgi membrane;;MF:transferase activity;;MF:transferase activity, transferring glycosyl groups;;MF:polygalacturonate 4-alpha-galacturonosyltransferase activity;;	K13648	GAUT	map00520	Amino sugar and nucleotide sugar metabolism	ENOG410Y9K1	M:Cell wall/membrane/envelope biogenesis	KEH23315.1	glycosyltransferase family 8 protein [Medicago truncatula]	sp|Q9ZVI7|GAUT7_ARATH;;	Probable galacturonosyltransferase 7 OS=Arabidopsis thaliana OX=3702 GN=GAUT7 PE=1 SV=2;;	PF01501.20;;PF18404.1	Glyco_transf_8;;Glyco_transf_24	Glycosyl transferase family 8;;Glucosyltransferase 24						20	GO:0005198	MF	structural molecule activity	20/247	722/44558	5.18972e-09	4.52643e-07
MTR_4g055610		transmembrane amino acid transporter family protein	GO:0003333;;GO:0016020;;GO:0005886;;GO:0016021;;GO:0015171;;GO:0015185	biological_process;;cellular_component;;cellular_component;;cellular_component;;molecular_function;;molecular_function;;	BP:amino acid transmembrane transport;;CC:membrane;;CC:plasma membrane;;CC:integral component of membrane;;MF:amino acid transmembrane transporter activity;;MF:gamma-aminobutyric acid transmembrane transporter activity;;	------	------	------	------	COG0814	M:Cell wall/membrane/envelope biogenesis	XP_003606284.1	GABA transporter 1 [Medicago truncatula]	sp|F4HW02|GAT1_ARATH;;	GABA transporter 1 OS=Arabidopsis thaliana OX=3702 GN=GAT1 PE=1 SV=1;;	PF01490.18	Aa_trans	Transmembrane amino acid transporter protein						48	GO:0006464	BP	cellular protein modification process	48/247	3477/44558	5.47866e-09	4.68912e-07
MTR_5g042870		DHHC-type zinc finger protein	GO:0018230;;GO:0006612;;GO:0005794;;GO:0016020;;GO:0005783;;GO:0016021;;GO:0016740;;GO:0016746;;GO:0019706	biological_process;;biological_process;;cellular_component;;cellular_component;;cellular_component;;cellular_component;;molecular_function;;molecular_function;;molecular_function;;	BP:peptidyl-L-cysteine S-palmitoylation;;BP:protein targeting to membrane;;CC:Golgi apparatus;;CC:membrane;;CC:endoplasmic reticulum;;CC:integral component of membrane;;MF:transferase activity;;MF:transferase activity, transferring acyl groups;;MF:protein-cysteine S-palmitoyltransferase activity;;	K20027	ZDHHC1_11	------	------	COG5273	S:Function unknown	XP_003613938.2	probable protein S-acyltransferase 22 [Medicago truncatula]	sp|Q9C533|ZDHC1_ARATH;;	Probable protein S-acyltransferase 22 OS=Arabidopsis thaliana OX=3702 GN=PAT22 PE=2 SV=2;;	PF01529.20	DHHC	DHHC palmitoyltransferase						48	GO:0036211	BP	protein modification process	48/247	3477/44558	5.47866e-09	4.68912e-07
MTR_5g081630		transmembrane amino acid transporter family protein	GO:0003333;;GO:0016021;;GO:0016020;;GO:0005886;;GO:0015171	biological_process;;cellular_component;;cellular_component;;cellular_component;;molecular_function;;	BP:amino acid transmembrane transport;;CC:integral component of membrane;;CC:membrane;;CC:plasma membrane;;MF:amino acid transmembrane transporter activity;;	------	------	------	------	COG0814	E:Amino acid transport and metabolism	GAU33996.1	hypothetical protein TSUD_212570, partial [Trifolium subterraneum]	sp|P92961|PROT1_ARATH;;	Proline transporter 1 OS=Arabidopsis thaliana OX=3702 GN=PROT1 PE=1 SV=1;;	PF01490.18	Aa_trans	Transmembrane amino acid transporter protein						8	GO:0000413	BP	protein peptidyl-prolyl isomerization	8/247	72/44558	7.01574e-09	5.94908e-07
MTR_7g109560		histone-lysine N-methyltransferase	GO:0034968;;GO:0032259;;GO:0031519;;GO:0018024;;GO:0016740;;GO:0005515;;GO:0008168	biological_process;;biological_process;;cellular_component;;molecular_function;;molecular_function;;molecular_function;;molecular_function;;	BP:histone lysine methylation;;BP:methylation;;CC:PcG protein complex;;MF:histone-lysine N-methyltransferase activity;;MF:transferase activity;;MF:protein binding;;MF:methyltransferase activity;;	K11430	EZH2	map00310	Lysine degradation	COG2940	S:Function unknown	AES82191.2	histone-lysine N-methyltransferase [Medicago truncatula]	sp|Q9ZSM8|EZA1_ARATH;;	Histone-lysine N-methyltransferase EZA1 OS=Arabidopsis thaliana OX=3702 GN=EZA1 PE=1 SV=1;;	PF00856.28;;PF18264.1	SET;;preSET_CXC	SET domain;;CXC domain						9	GO:0010027	BP	thylakoid membrane organization	9/247	104/44558	7.42356e-09	6.23715e-07
MTR_6g033800		heat shock cognate 70 kDa-like protein	GO:0005524;;GO:0000166	molecular_function;;molecular_function;;	MF:ATP binding;;MF:nucleotide binding;;	K03283	HSPA1s	map04144;;map04141;;map03040	Endocytosis;;Protein processing in endoplasmic reticulum;;Spliceosome	COG0443	O:Posttranslational modification, protein turnover, chaperones	RHN50903.1	putative Heat shock protein 70 family [Medicago truncatula]	sp|P09189|HSP7C_PETHY;;	Heat shock cognate 70 kDa protein OS=Petunia hybrida OX=4102 GN=HSP70 PE=2 SV=1;;	PF00012.20;;PF06723.13	HSP70;;MreB_Mbl	Hsp70 protein;;MreB/Mbl protein						9	GO:0016859	MF	cis-trans isomerase activity	9/247	106/44558	8.788e-09	7.31641e-07
MTR_7g111020		glucose-1-phosphate adenylyltransferase family protein	GO:0005978;;GO:0009058;;GO:0019252;;GO:0009536;;GO:0009507;;GO:0016779;;GO:0008878;;GO:0016740;;GO:0000166;;GO:0005524	biological_process;;biological_process;;biological_process;;cellular_component;;cellular_component;;molecular_function;;molecular_function;;molecular_function;;molecular_function;;molecular_function;;	BP:glycogen biosynthetic process;;BP:biosynthetic process;;BP:starch biosynthetic process;;CC:plastid;;CC:chloroplast;;MF:nucleotidyltransferase activity;;MF:glucose-1-phosphate adenylyltransferase activity;;MF:transferase activity;;MF:nucleotide binding;;MF:ATP binding;;	K00975	glgC	map00520;;map00500	Amino sugar and nucleotide sugar metabolism;;Starch and sucrose metabolism	COG0448	G:Carbohydrate transport and metabolism	XP_003626099.2	glucose-1-phosphate adenylyltransferase large subunit 1 [Medicago truncatula]	sp|Q0D7I3|GLGL4_ORYSJ;;	Glucose-1-phosphate adenylyltransferase large subunit 4, chloroplastic/amyloplastic OS=Oryza sativa subsp. japonica OX=39947 GN=AGPL4 PE=1 SV=1;;	PF00483.23	NTP_transferase	Nucleotidyl transferase						8	GO:0031976	CC	plastid thylakoid	8/247	75/44558	9.74868e-09	7.97129e-07
MTR_3g088040		light-harvesting complex I chlorophyll A/B-binding protein	GO:0019252;;GO:0019344;;GO:0010196;;GO:0010027;;GO:0000023;;GO:0010103;;GO:0009535;;GO:0016021;;GO:0016020;;GO:0009517;;GO:0009507;;GO:0051738	biological_process;;biological_process;;biological_process;;biological_process;;biological_process;;biological_process;;cellular_component;;cellular_component;;cellular_component;;cellular_component;;cellular_component;;molecular_function;;	BP:starch biosynthetic process;;BP:cysteine biosynthetic process;;BP:nonphotochemical quenching;;BP:thylakoid membrane organization;;BP:maltose metabolic process;;BP:stomatal complex morphogenesis;;CC:chloroplast thylakoid membrane;;CC:integral component of membrane;;CC:membrane;;CC:PSII associated light-harvesting complex II;;CC:chloroplast;;MF:xanthophyll binding;;	K03542	psbS	map00195	Photosynthesis	ENOG4111VNI	I:Lipid transport and metabolism	XP_003602031.1	photosystem II 22 kDa protein, chloroplastic [Medicago truncatula]	sp|Q02060|PSBS_SPIOL;;	Photosystem II 22 kDa protein, chloroplastic OS=Spinacia oleracea OX=3562 GN=PSBS PE=1 SV=1;;	PF00504.21	Chloroa_b-bind	Chlorophyll A-B binding protein						8	GO:0009534	CC	chloroplast thylakoid	8/247	75/44558	9.74868e-09	7.97129e-07
MTR_7g080370		calreticulin	GO:0006457;;GO:0005783;;GO:0030246;;GO:0051082;;GO:0005509;;GO:0005515;;GO:0046872	biological_process;;cellular_component;;molecular_function;;molecular_function;;molecular_function;;molecular_function;;molecular_function;;	BP:protein folding;;CC:endoplasmic reticulum;;MF:carbohydrate binding;;MF:unfolded protein binding;;MF:calcium ion binding;;MF:protein binding;;MF:metal ion binding;;	K08057	CALR	map04145;;map05163;;map04141	Phagosome;;Human cytomegalovirus infection;;Protein processing in endoplasmic reticulum	ENOG410XRR7	O:Posttranslational modification, protein turnover, chaperones	XP_003624204.1	calreticulin-3 isoform X1 [Medicago truncatula]	sp|O04153|CALR3_ARATH;;	Calreticulin-3 OS=Arabidopsis thaliana OX=3702 GN=CRT3 PE=1 SV=2;;	PF00262.18	Calreticulin	Calreticulin family						9	GO:0009668	BP	plastid membrane organization	9/247	110/44558	1.21895e-08	9.8789e-07
MTR_7g082910		pheromone receptor, (AR401), putative	GO:0018027;;GO:0018026;;GO:0018022;;GO:0032259;;GO:0005737;;GO:0005829;;GO:0005634;;GO:0016279;;GO:0016740;;GO:0008168	biological_process;;biological_process;;biological_process;;biological_process;;cellular_component;;cellular_component;;cellular_component;;molecular_function;;molecular_function;;molecular_function;;	BP:peptidyl-lysine dimethylation;;BP:peptidyl-lysine monomethylation;;BP:peptidyl-lysine methylation;;BP:methylation;;CC:cytoplasm;;CC:cytosol;;CC:nucleus;;MF:protein-lysine N-methyltransferase activity;;MF:transferase activity;;MF:methyltransferase activity;;	------	------	------	------	ENOG4111PXE	S:Function unknown	XP_003624412.1	EEF1A lysine methyltransferase 2 [Medicago truncatula]	sp|Q5JPI9|EFMT2_HUMAN;;	EEF1A lysine methyltransferase 2 OS=Homo sapiens OX=9606 GN=EEF1AKMT2 PE=1 SV=2;;	PF13847.6;;PF13649.6;;PF08241.12;;PF13489.6;;PF08242.12;;PF05175.14;;PF06325.13	Methyltransf_31;;Methyltransf_25;;Methyltransf_11;;Methyltransf_23;;Methyltransf_12;;MTS;;PrmA	Methyltransferase domain;;Methyltransferase domain;;Methyltransferase domain;;Methyltransferase domain;;Methyltransferase domain;;Methyltransferase small domain;;Ribosomal protein L11 methyltransferase						51	GO:0043412	BP	macromolecule modification	51/247	3957/44558	1.30523e-08	1.04223e-06
MTR_3g088895		F-box SKP2A-like protein	GO:0016567;;GO:0006511;;GO:0031146;;GO:0019005;;GO:0005515	biological_process;;biological_process;;biological_process;;cellular_component;;molecular_function;;	BP:protein ubiquitination;;BP:ubiquitin-dependent protein catabolic process;;BP:SCF-dependent proteasomal ubiquitin-dependent protein catabolic process;;CC:SCF ubiquitin ligase complex;;MF:protein binding;;	K03875	SKP2, FBXL1	map04120	Ubiquitin mediated proteolysis	ENOG41103D0;;ENOG410XQ54	O:Posttranslational modification, protein turnover, chaperones;;	XP_013461356.1	F-box protein SKP2A [Medicago truncatula]	sp|Q9LPL4|SKP2A_ARATH;;	F-box protein SKP2A OS=Arabidopsis thaliana OX=3702 GN=SKP2A PE=1 SV=1;;	PF13516.6;;PF12937.7;;PF00646.33	LRR_6;;F-box-like;;F-box	Leucine Rich repeat;;F-box-like;;F-box domain						9	GO:0043038	BP	amino acid activation	9/247	111/44558	1.32015e-08	1.04223e-06
MTR_6g015275		chlororespiratory reduction protein	GO:0010275;;GO:0009570;;GO:0010598;;GO:0009507	biological_process;;cellular_component;;cellular_component;;cellular_component;;	BP:NA;;CC:chloroplast stroma;;CC:NA;;CC:chloroplast;;	------	------	------	------	ENOG41100U8	S:Function unknown	RHN50183.1	putative protein CHLORORESPIRATORY REDUCTION 7 [Medicago truncatula]	sp|Q9FL87|CRR7_ARATH;;	Protein CHLORORESPIRATORY REDUCTION 7, chloroplastic OS=Arabidopsis thaliana OX=3702 GN=CRR7 PE=2 SV=1;;	PF12095.8	CRR7	Protein CHLORORESPIRATORY REDUCTION 7						9	GO:0043039	BP	tRNA aminoacylation	9/247	111/44558	1.32015e-08	1.04223e-06
MTR_6g015250		DUF3571 family protein	GO:0010275;;GO:0009570;;GO:0010598;;GO:0009507	biological_process;;cellular_component;;cellular_component;;cellular_component;;	BP:NA;;CC:chloroplast stroma;;CC:NA;;CC:chloroplast;;	------	------	------	------	ENOG41100U8	S:Function unknown	RHN50183.1	putative protein CHLORORESPIRATORY REDUCTION 7 [Medicago truncatula]	sp|Q9FL87|CRR7_ARATH;;	Protein CHLORORESPIRATORY REDUCTION 7, chloroplastic OS=Arabidopsis thaliana OX=3702 GN=CRR7 PE=2 SV=1;;	PF12095.8	CRR7	Protein CHLORORESPIRATORY REDUCTION 7						9	GO:0006865	BP	amino acid transport	9/247	112/44558	1.42862e-08	1.11823e-06
MTR_8g078870		photosystem II oxygen-evolving enhancer protein	GO:0010207;;GO:0042549;;GO:0055114;;GO:0009535;;GO:0009279;;GO:0009654;;GO:0010242	biological_process;;biological_process;;biological_process;;cellular_component;;cellular_component;;cellular_component;;molecular_function;;	BP:photosystem II assembly;;BP:photosystem II stabilization;;BP:oxidation-reduction process;;CC:chloroplast thylakoid membrane;;CC:cell outer membrane;;CC:photosystem II oxygen evolving complex;;MF:oxygen evolving activity;;	K02716	psbO	map00195	Photosynthesis	ENOG410XP4G	G:Carbohydrate transport and metabolism	XP_013446435.1	oxygen-evolving enhancer protein 1, chloroplastic [Medicago truncatula]	sp|P14226|PSBO_PEA;;	Oxygen-evolving enhancer protein 1, chloroplastic OS=Pisum sativum OX=3888 GN=PSBO PE=1 SV=1;;	PF01716.18	MSP	Manganese-stabilising protein / photosystem II polypeptide						10	GO:0098656	BP	anion transmembrane transport	10/247	151/44558	1.44324e-08	1.1201e-06
MTR_3g098840		DHHC type zinc finger protein	GO:0018230;;GO:0006612;;GO:0005794;;GO:0016020;;GO:0005783;;GO:0016021;;GO:0005886;;GO:0016740;;GO:0016746;;GO:0019706	biological_process;;biological_process;;cellular_component;;cellular_component;;cellular_component;;cellular_component;;cellular_component;;molecular_function;;molecular_function;;molecular_function;;	BP:peptidyl-L-cysteine S-palmitoylation;;BP:protein targeting to membrane;;CC:Golgi apparatus;;CC:membrane;;CC:endoplasmic reticulum;;CC:integral component of membrane;;CC:plasma membrane;;MF:transferase activity;;MF:transferase activity, transferring acyl groups;;MF:protein-cysteine S-palmitoyltransferase activity;;	K16675	ZDHHC9_14_18	------	------	COG5273	O:Posttranslational modification, protein turnover, chaperones	XP_003602771.2	probable protein S-acyltransferase 5 [Medicago truncatula]	sp|Q9M306|ZDH10_ARATH;;	Probable protein S-acyltransferase 5 OS=Arabidopsis thaliana OX=3702 GN=PAT05 PE=1 SV=2;;	PF01529.20	DHHC	DHHC palmitoyltransferase						14	GO:0034613	BP	cellular protein localization	14/247	360/44558	1.78751e-08	1.37563e-06
MTR_4g097590		serine carboxypeptidase S28 family protein	GO:0006508;;GO:0005773;;GO:0016021;;GO:0009507;;GO:0016787;;GO:0004180;;GO:0008239;;GO:0008236	biological_process;;cellular_component;;cellular_component;;cellular_component;;molecular_function;;molecular_function;;molecular_function;;molecular_function;;	BP:proteolysis;;CC:vacuole;;CC:integral component of membrane;;CC:chloroplast;;MF:hydrolase activity;;MF:carboxypeptidase activity;;MF:dipeptidyl-peptidase activity;;MF:serine-type peptidase activity;;	K01285	PRCP	------	------	ENOG410Y38A	S:Function unknown	XP_013457514.1	lysosomal Pro-X carboxypeptidase isoform X1 [Medicago truncatula]	sp|Q5RBU7|PCP_PONAB;;	Lysosomal Pro-X carboxypeptidase OS=Pongo abelii OX=9601 GN=PRCP PE=2 SV=1;;	PF05577.12;;PF12146.8	Peptidase_S28;;Hydrolase_4	Serine carboxypeptidase S28;;Serine aminopeptidase, S33						30	GO:1901575	BP	organic substance catabolic process	30/247	1674/44558	1.88779e-08	1.4407e-06
MTR_1g082420		thylakoid lumen 18.3 kDa protein	GO:0010206;;GO:0006636;;GO:0016311;;GO:0009657;;GO:0010218;;GO:0009637;;GO:0019761;;GO:0019344;;GO:0010114;;GO:0035304;;GO:0009535;;GO:0009534;;GO:0016021;;GO:0031977;;GO:0016020;;GO:0009579;;GO:0009507;;GO:0016787;;GO:0003993	biological_process;;biological_process;;biological_process;;biological_process;;biological_process;;biological_process;;biological_process;;biological_process;;biological_process;;biological_process;;cellular_component;;cellular_component;;cellular_component;;cellular_component;;cellular_component;;cellular_component;;cellular_component;;molecular_function;;molecular_function;;	BP:photosystem II repair;;BP:unsaturated fatty acid biosynthetic process;;BP:dephosphorylation;;BP:plastid organization;;BP:response to far red light;;BP:response to blue light;;BP:glucosinolate biosynthetic process;;BP:cysteine biosynthetic process;;BP:response to red light;;BP:regulation of protein dephosphorylation;;CC:chloroplast thylakoid membrane;;CC:chloroplast thylakoid;;CC:integral compo…	------	------	------	------	COG1512	S:Function unknown	XP_003591062.1	UPF0603 protein At1g54780, chloroplastic [Medicago truncatula]	sp|Q9ZVL6|U603_ARATH;;	UPF0603 protein At1g54780, chloroplastic OS=Arabidopsis thaliana OX=3702 GN=At1g54780 PE=1 SV=1;;	PF04536.14	TPM_phosphatase	TPM domain						12	GO:0140101	MF	catalytic activity, acting on a tRNA	12/247	254/44558	2.28379e-08	1.72851e-06
MTR_3g088470		proteasome assembly chaperone-like protein	GO:0000502	cellular_component;;	CC:proteasome complex;;	K11877	PSMG3, PAC3	------	------	ENOG410Y6DC	O:Posttranslational modification, protein turnover, chaperones	XP_003602056.1	uncharacterized protein LOC11416126 [Medicago truncatula]	sp|Q55G88|PSMG3_DICDI;;	Proteasome assembly chaperone 3 OS=Dictyostelium discoideum OX=44689 GN=psmG3 PE=3 SV=1;;	PF10178.9	PAC3	Proteasome assembly chaperone 3						14	GO:0070727	BP	cellular macromolecule localization	14/247	372/44558	2.69012e-08	2.01935e-06
MTR_7g106440		33 kDa ribonucleoprotein	GO:1901259;;GO:0009535;;GO:1990904;;GO:0019013;;GO:0009507;;GO:0003723;;GO:0003676	biological_process;;cellular_component;;cellular_component;;cellular_component;;cellular_component;;molecular_function;;molecular_function;;	BP:chloroplast rRNA processing;;CC:chloroplast thylakoid membrane;;CC:ribonucleoprotein complex;;CC:viral nucleocapsid;;CC:chloroplast;;MF:RNA binding;;MF:nucleic acid binding;;	K11294	NCL, NSR1	------	------	ENOG410YBZP;;COG0724	S:Function unknown;;	XP_013450228.1	33 kDa ribonucleoprotein, chloroplastic [Medicago truncatula]	sp|P19684|ROC5_NICSY;;	33 kDa ribonucleoprotein, chloroplastic OS=Nicotiana sylvestris OX=4096 PE=1 SV=1;;	PF00076.22	RRM_1	RNA recognition motif.						8	GO:0018208	BP	peptidyl-proline modification	8/247	86/44558	2.90942e-08	2.16622e-06
MTR_3g006730		glycyl-tRNA synthetase/glycine-tRNA ligase	GO:0006426;;GO:0070150;;GO:0006418;;GO:0005737;;GO:0016021;;GO:0016020;;GO:0005739;;GO:0004820;;GO:0000166;;GO:0004812;;GO:0016874;;GO:0005524	biological_process;;biological_process;;biological_process;;cellular_component;;cellular_component;;cellular_component;;cellular_component;;molecular_function;;molecular_function;;molecular_function;;molecular_function;;molecular_function;;	BP:glycyl-tRNA aminoacylation;;BP:mitochondrial glycyl-tRNA aminoacylation;;BP:tRNA aminoacylation for protein translation;;CC:cytoplasm;;CC:integral component of membrane;;CC:membrane;;CC:mitochondrion;;MF:glycine-tRNA ligase activity;;MF:nucleotide binding;;MF:aminoacyl-tRNA ligase activity;;MF:ligase activity;;MF:ATP binding;;	K01880	GARS, glyS1	map00970	Aminoacyl-tRNA biosynthesis	COG0423	J:Translation, ribosomal structure and biogenesis	KEH32823.1	glycyl-tRNA synthetase/glycine-tRNA ligase [Medicago truncatula]	sp|O23627|SYGM1_ARATH;;	Glycine--tRNA ligase, mitochondrial 1 OS=Arabidopsis thaliana OX=3702 GN=At1g29880 PE=1 SV=1;;	PF03129.20;;PF00587.25	HGTP_anticodon;;tRNA-synt_2b	Anticodon binding domain;;tRNA synthetase class II core domain						24	GO:0071705	BP	nitrogen compound transport	24/247	1144/44558	3.12846e-08	2.31052e-06
MTR_2g010430		inorganic pyrophosphatase	GO:0009595;;GO:0009867;;GO:0006612;;GO:0031348;;GO:0009697;;GO:0042742;;GO:0009651;;GO:0010310;;GO:0000165;;GO:0046686;;GO:0019761;;GO:0009684;;GO:0043900;;GO:0009409;;GO:0010363;;GO:0010200;;GO:0006796;;GO:0019344;;GO:0009862;;GO:0009579;;GO:0005737;;GO:0009941;;GO:0009570;;GO:0004427;;GO:0000287;;GO:0016787	biological_process;;biological_process;;biological_process;;biological_process;;biological_process;;biological_process;;biological_process;;biological_process;;biological_process;;biological_process;;biological_process;;biological_process;;biological_process;;biological_process;;biological_process;;biological_process;;biological_process;;biological_process;;biological_process;;cellular_component;…	BP:detection of biotic stimulus;;BP:jasmonic acid mediated signaling pathway;;BP:protein targeting to membrane;;BP:negative regulation of defense response;;BP:salicylic acid biosynthetic process;;BP:defense response to bacterium;;BP:response to salt stress;;BP:regulation of hydrogen peroxide metabolic process;;BP:MAPK cascade;;BP:response to cadmium ion;;BP:glucosinolate biosynthetic process;;BP:…	K01507	ppa	map00190	Oxidative phosphorylation	COG0221	C:Energy production and conversion	XP_003593342.1	soluble inorganic pyrophosphatase 6, chloroplastic [Medicago truncatula]	sp|Q9LXC9|IPYR6_ARATH;;	Soluble inorganic pyrophosphatase 6, chloroplastic OS=Arabidopsis thaliana OX=3702 GN=PPA6 PE=1 SV=1;;	PF00719.19	Pyrophosphatase	Inorganic pyrophosphatase						9	GO:0046943	MF	carboxylic acid transmembrane transporter activity	9/247	123/44558	3.24544e-08	2.35887e-06
MTR_5g006130		photosystem I reaction center subunit II	GO:0015979;;GO:0009507;;GO:0009522;;GO:0009538	biological_process;;cellular_component;;cellular_component;;cellular_component;;	BP:photosynthesis;;CC:chloroplast;;CC:photosystem I;;CC:photosystem I reaction center;;	K02692	psaD	map00195	Photosynthesis	ENOG4111HAV	C:Energy production and conversion	XP_003610706.1	photosystem I reaction center subunit II, chloroplastic [Medicago truncatula]	sp|P32869|PSAD_CUCSA;;	Photosystem I reaction center subunit II, chloroplastic OS=Cucumis sativus OX=3659 GN=psaD PE=1 SV=1;;	PF02531.16	PsaD	PsaD						9	GO:0005342	MF	organic acid transmembrane transporter activity	9/247	123/44558	3.24544e-08	2.35887e-06
MTR_3g104980		DnaJ heat shock amino-terminal domain protein, putative	GO:0009535;;GO:0010598;;GO:0016021;;GO:0016020;;GO:0009507	cellular_component;;cellular_component;;cellular_component;;cellular_component;;cellular_component;;	CC:chloroplast thylakoid membrane;;CC:NA;;CC:integral component of membrane;;CC:membrane;;CC:chloroplast;;	------	------	------	------	ENOG410YHUJ	U:Intracellular trafficking, secretion, and vesicular transport	XP_003603201.1	NAD(P)H-quinone oxidoreductase subunit U, chloroplastic [Medicago truncatula]	sp|Q84VQ4|NDHU_ARATH;;	NA;;	------	------	------						7	GO:0019898	CC	extrinsic component of membrane	7/247	58/44558	3.49096e-08	2.51734e-06
[truncated: 228 more rows]

## Sheet: Plant hormone
Gene ID	Gene Name	Gene Description	GO_id	GO_term	Go_description	KO_id	KO_name	Pathway_id	Pathway_definition	COG_id	COG_Functional Categories	NR_hit-name	NR_description	Swiss-Prot_hit-name	Swiss-Prot_description	Pfam_id	Domain	Domain description					GO enrichment analysis										KEGG pathway enrichment analysis
[truncated: 14 more rows]

## Sheet: antioxidant activity
Gene ID	Gene Name	Gene Description	GO_id	GO_term	Go_description	KO_id	KO_name	Pathway_id	Pathway_definition	COG_id	COG_Functional Categories	NR_hit-name	NR_description	Swiss-Prot_hit-name	Swiss-Prot_description	Pfam_id	Domain	Domain description					GO enrichment analysis										KEGG pathway enrichment analysis
[truncated: 89 more rows]
