# Supplementary material for: Comparative Transcriptome Analysis of Salt Stress-Induced Leaf Senescence in Medicago truncatula
Source: Front Plant Sci. 2021 Jul 9;12:666660. doi: 10.3389/fpls.2021.666660 (PMC8299074; doi:10.3389/fpls.2021.666660)
Supplement: Supplementary Figure 1 — The sampled leaf tissues and the relationship between leaf senescence and different NaCl concentration treatments. (A) The leaves detached for treatment-induced senescence. (B) The relationship between leaf senescence and different concentrations of NaCl. [file Data_Sheet_1.zip › supplementary files/Supplementary Table 2 Reference genome annotation..xlsx]

## Sheet: Reference genome annotation
legends	Description
Chromosome	Chromosome name
Length(Mbps)	Chromosome length in Mb
GC%	percentage of GC base content
Proteincoding	Number of protein-encoding genes
Pseudogene	Number of pseudogenes
Other RNA	Number of other gene
Gene	Number of all genes
Chromosome	Length(Mbps)	GC%	Proteincoding	Pseudogene	Other RNA	Gene
1	52.99	31.09	6629	0	316	6945
2	45.73	31.37	5809	0	281	6090
3	55.52	31.33	6700	0	301	7001
4	56.58	31.69	7237	0	358	7595
5	43.63	32.77	5789	0	269	6058
6	35.28	29.91	3846	0	137	3983
7	49.17	31.19	6160	0	258	6418
8	45.57	31.11	5729	0	272	6001
scaffold0001	0.53	17.8	20	0	0	20
scaffold0002	0.5	27.2	69	0	42	111
scaffold0003	0.43	23.95	34	0	0	34
scaffold0004	0.39	19.83	21	0	0	21
scaffold0005	0.31	22.74	13	0	0	13
scaffold0006	0.29	23.67	14	0	0	14
scaffold0007	0.29	24.37	24	0	0	24
scaffold0008	0.27	20.58	17	0	1	18
scaffold0009	0.27	27.48	24	0	1	25
scaffold0010	0.26	20.82	16	0	0	16
scaffold0011	0.26	26.32	11	0	0	11
scaffold0012	0.25	27.76	12	0	1	13
scaffold0013	0.25	21.3	13	0	1	14
scaffold0014	0.24	29.03	20	0	0	20
scaffold0015	0.22	20.27	12	0	1	13
scaffold0016	0.21	25.17	8	0	0	8
scaffold0017	0.2	21.67	10	0	1	11
scaffold0018	0.2	25.14	11	0	0	11
scaffold0019	0.18	26.43	23	0	0	23
scaffold0020	0.18	18.27	7	0	0	7
scaffold0021	0.18	27.71	13	0	10	23
scaffold0022	0.17	31.76	12	0	0	12
scaffold0023	0.17	29.12	8	0	0	8
scaffold0024	0.16	31.74	26	0	0	26
scaffold0025	0.16	19.99	4	0	0	4
scaffold0026	0.15	29.4	7	0	0	7
scaffold0027	0.15	22.07	14	0	0	14
scaffold0028	0.15	34.84	10	0	1	11
scaffold0029	0.14	35.72	13	0	0	13
scaffold0030	0.14	35.01	31	0	0	31
scaffold0031	0.13	29.09	6	0	0	6
scaffold0032	0.13	26.5	13	0	0	13
scaffold0033	0.12	45.94	0	0	8	8
scaffold0034	0.12	31.66	7	0	0	7
scaffold0035	0.12	31.4	4	0	0	4
scaffold0036	0.12	31.7	20	0	1	21
scaffold0037	0.12	31.17	6	0	0	6
scaffold0038	0.12	17.43	8	0	0	8
scaffold0039	0.11	27	6	0	1	7
scaffold0040	0.11	22.69	6	0	1	7
scaffold0041	0.11	31.99	9	0	0	9
scaffold0042	0.1	32.64	9	0	0	9
scaffold0043	0.1	31.16	7	0	0	7
scaffold0044	0.1	34.81	13	0	0	13
scaffold0045	0.09	30.88	9	0	0	9
scaffold0046	0.09	23.67	7	0	0	7
scaffold0047	0.09	33.56	8	0	0	8
scaffold0048	0.09	29.5	12	0	0	12
scaffold0049	0.09	32.66	5	0	0	5
scaffold0050	0.09	30.81	10	0	2	12
scaffold0051	0.09	28.24	4	0	0	4
scaffold0052	0.08	47.7	16	0	46	62
scaffold0053	0.08	31.25	4	0	0	4
scaffold0054	0.08	32.09	16	0	1	17
scaffold0055	0.08	48.33	12	0	25	37
scaffold0056	0.08	26.71	3	0	0	3
scaffold0057	0.08	32.85	8	0	0	8
scaffold0058	0.08	24.81	6	0	0	6
scaffold0059	0.08	30.52	5	0	0	5
scaffold0060	0.08	30.21	3	0	0	3
scaffold0061	0.08	33.21	6	0	0	6
scaffold0062	0.07	33.07	9	0	1	10
scaffold0063	0.07	30.93	4	0	0	4
scaffold0064	0.07	34.34	8	0	0	8
scaffold0065	0.07	25.97	8	0	0	8
scaffold0066	0.07	29.77	2	0	0	2
scaffold0067	0.07	34.53	4	0	0	4
scaffold0068	0.07	33.25	3	0	0	3
scaffold0069	0.07	28.95	5	0	0	5
scaffold0070	0.07	31.73	6	0	0	6
scaffold0071	0.06	34.83	4	0	0	4
scaffold0072	0.06	33.29	4	0	0	4
scaffold0073	0.06	20.8	4	0	0	4
scaffold0074	0.06	35.44	1	0	0	1
scaffold0075	0.06	22.69	4	0	0	4
scaffold0076	0.06	33.32	3	0	0	3
scaffold0077	0.06	32.56	4	0	0	4
scaffold0078	0.06	34.49	5	0	0	5
scaffold0079	0.06	20.72	1	0	0	1
scaffold0080	0.06	29.67	2	0	0	2
scaffold0081	0.06	26.28	1	0	0	1
scaffold0082	0.06	45.18	26	0	5	31
scaffold0083	0.06	25.46	5	0	0	5
scaffold0084	0.06	35.14	2	0	0	2
scaffold0085	0.06	22.14	3	0	0	3
scaffold0086	0.06	31.4	4	0	0	4
scaffold0087	0.06	26.78	8	0	0	8
scaffold0088	0.06	23.89	4	0	1	5
scaffold0089	0.06	39.43	4	0	0	4
scaffold0090	0.06	28.72	3	0	0	3
scaffold0091	0.06	26.81	4	0	0	4
scaffold0092	0.05	26.73	5	0	0	5
scaffold0093	0.05	25.38	4	0	0	4
scaffold0094	0.05	31.35	8	0	1	9
scaffold0095	0.05	38.9	9	0	0	9
scaffold0096	0.05	29.31	2	0	0	2
scaffold0097	0.05	25.32	5	0	0	5
scaffold0098	0.05	32.23	6	0	0	6
scaffold0099	0.05	36.04	3	0	0	3
scaffold0100	0.05	29.39	8	0	0	8
scaffold0101	0.05	30.05	2	0	0	2
scaffold0102	0.05	33.73	4	0	0	4
scaffold0103	0.05	31.44	4	0	0	4
scaffold0104	0.05	25.8	_	_	_	_
scaffold0105	0.05	32.34	14	0	0	14
scaffold0106	0.05	26.8	1	0	0	1
scaffold0107	0.05	32.72	3	0	0	3
scaffold0108	0.05	30.07	3	0	0	3
scaffold0109	0.05	36.94	2	0	0	2
scaffold0110	0.05	29.92	7	0	1	8
scaffold0111	0.05	29.9	3	0	0	3
scaffold0113	0.05	30.95	2	0	0	2
scaffold0114	0.05	37.05	2	0	0	2
scaffold0115	0.05	22.72	5	0	0	5
scaffold0116	0.05	30.46	11	0	0	11
scaffold0117	0.05	28.95	4	0	0	4
scaffold0118	0.05	28.24	3	0	0	3
scaffold0119	0.05	29.19	2	0	0	2
scaffold0120	0.05	32.61	1	0	0	1
scaffold0121	0.05	31.33	6	0	0	6
scaffold0122	0.05	23.57	2	0	0	2
scaffold0123	0.05	26.55	4	0	0	4
scaffold0124	0.05	37.48	1	0	0	1
scaffold0125	0.05	35.51	5	0	0	5
scaffold0126	0.05	31.66	5	0	0	5
scaffold0127	0.05	21.2	3	0	0	3
scaffold0128	0.05	32.15	11	0	1	12
scaffold0129	0.05	32.94	5	0	0	5
scaffold0130	0.04	30.77	2	0	0	2
scaffold0131	0.04	25.67	1	0	0	1
scaffold0132	0.04	26.12	1	0	0	1
scaffold0133	0.04	36.6	3	0	0	3
scaffold0134	0.04	26.67	5	0	0	5
scaffold0112	0.04	28.01	3	0	0	3
scaffold0135	0.04	29.08	9	0	0	9
scaffold0136	0.04	31.55	4	0	0	4
scaffold0137	0.04	28.84	7	0	0	7
scaffold0138	0.04	25.63	2	0	0	2
scaffold0139	0.04	27.73	1	0	0	1
scaffold0140	0.04	32.9	6	0	0	6
scaffold0141	0.04	35.21	1	0	0	1
scaffold0142	0.04	25.8	2	0	0	2
scaffold0143	0.04	39.11	3	0	0	3
scaffold0144	0.04	35.02	4	0	0	4
scaffold0145	0.04	22.9	1	0	0	1
scaffold0146	0.04	24.99	2	0	0	2
scaffold0147	0.04	33.82	8	0	0	8
scaffold0148	0.04	30.89	4	0	0	4
scaffold0149	0.04	26.9	4	0	0	4
scaffold0150	0.04	25.7	3	0	0	3
scaffold0151	0.04	22	3	0	0	3
scaffold0152	0.04	35.7	11	0	6	17
scaffold0153	0.04	32.2	4	0	0	4
scaffold0154	0.04	31.91	3	0	0	3
scaffold0155	0.04	29.84	5	0	0	5
scaffold0156	0.04	24.02	2	0	0	2
scaffold0157	0.04	32.92	3	0	0	3
scaffold0158	0.04	20.54	1	0	0	1
scaffold0159	0.04	35.6	3	0	0	3
scaffold0160	0.04	26.8	4	0	0	4
scaffold0161	0.04	28.55	1	0	1	2
scaffold0162	0.04	21.82	_	_	_	_
scaffold0163	0.04	30.58	3	0	0	3
scaffold0164	0.04	35.66	2	0	0	2
scaffold0165	0.04	27.76	2	0	0	2
scaffold0166	0.04	32.54	2	0	0	2
scaffold0167	0.04	24.3	2	0	0	2
scaffold0168	0.04	32.14	6	0	0	6
scaffold0169	0.04	27.46	2	0	0	2
scaffold0170	0.04	23.85	3	0	0	3
scaffold0171	0.04	32.4	3	0	0	3
scaffold0172	0.04	32.6	4	0	0	4
scaffold0173	0.04	22.63	3	0	0	3
scaffold0174	0.04	29.81	3	0	0	3
scaffold0175	0.04	29.57	2	0	0	2
scaffold0176	0.04	27.73	3	0	0	3
scaffold0177	0.04	30.27	4	0	0	4
scaffold0178	0.04	28.46	2	0	0	2
scaffold0180	0.03	28.11	3	0	0	3
scaffold0179	0.03	26.92	4	0	1	5
scaffold0181	0.03	27.04	4	0	0	4
scaffold0182	0.03	32.7	3	0	0	3
scaffold0183	0.03	26.71	_	_	_	_
scaffold0184	0.03	33.22	3	0	0	3
scaffold0185	0.03	19.55	1	0	0	1
scaffold0186	0.03	33.19	4	0	0	4
scaffold0187	0.03	31.58	8	0	0	8
scaffold0188	0.03	27.11	1	0	0	1
scaffold0189	0.03	34.74	4	0	0	4
scaffold0190	0.03	28.86	1	0	0	1
scaffold0191	0.03	28.96	2	0	0	2
scaffold0192	0.03	33.95	1	0	0	1
scaffold0193	0.03	33.89	2	0	0	2
scaffold0194	0.03	32.37	4	0	0	4
scaffold0195	0.03	20.54	3	0	0	3
scaffold0196	0.03	29.61	2	0	0	2
scaffold0197	0.03	34.57	7	0	0	7
scaffold0198	0.03	27.37	1	0	0	1
scaffold0199	0.03	24.81	4	0	0	4
scaffold0200	0.03	21.27	3	0	0	3
scaffold0201	0.03	27.03	_	_	_	_
scaffold0202	0.03	28.09	3	0	0	3
scaffold0203	0.03	23.37	1	0	0	1
scaffold0204	0.03	31.57	3	0	0	3
scaffold0205	0.03	31.64	2	0	0	2
scaffold0206	0.03	23.91	1	0	0	1
scaffold0207	0.03	30.84	_	_	_	_
scaffold0208	0.03	21.31	1	0	0	1
scaffold0209	0.03	29.68	3	0	0	3
scaffold0210	0.03	33.44	2	0	0	2
scaffold0211	0.03	34.18	2	0	0	2
scaffold0212	0.03	44.55	8	0	0	8
scaffold0213	0.03	24.89	_	_	_	_
scaffold0214	0.03	31.25	2	0	0	2
scaffold0215	0.03	19.11	_	_	_	_
scaffold0216	0.03	25.25	1	0	0	1
scaffold0217	0.03	33.45	2	0	0	2
scaffold0218	0.03	28.74	_	_	_	_
scaffold0219	0.03	32.35	8	0	0	8
scaffold0220	0.03	30.13	4	0	0	4
scaffold0221	0.03	32.23	3	0	0	3
scaffold0222	0.03	22.94	_	_	_	_
scaffold0223	0.03	26.62	2	0	0	2
scaffold0224	0.03	31.47	2	0	1	3
scaffold0225	0.03	26.39	1	0	0	1
scaffold0226	0.03	25.65	_	_	_	_
scaffold0227	0.03	33.58	3	0	0	3
scaffold0228	0.03	25.52	1	0	0	1
scaffold0229	0.03	33.79	5	0	0	5
scaffold0230	0.03	34.33	6	0	0	6
scaffold0231	0.03	31.61	1	0	0	1
scaffold0232	0.03	18.05	1	0	0	1
scaffold0233	0.03	26.83	2	0	0	2
scaffold0234	0.03	33.47	_	_	_	_
scaffold0235	0.03	28.25	_	_	_	_
scaffold0236	0.03	27.86	5	0	0	5
scaffold0237	0.03	36.25	4	0	0	4
scaffold0238	0.03	28.79	2	0	0	2
scaffold0239	0.03	30.59	1	0	0	1
scaffold0240	0.03	33.41	5	0	0	5
scaffold0241	0.03	28.75	_	_	_	_
scaffold0242	0.03	35.45	6	0	0	6
scaffold0243	0.03	30.25	2	0	0	2
scaffold0244	0.03	27.8	_	_	_	_
scaffold0245	0.03	34.93	1	0	0	1
scaffold0246	0.03	31.4	3	0	0	3
scaffold0247	0.03	23.87	1	0	0	1
scaffold0248	0.03	23.23	2	0	0	2
scaffold0249	0.03	32.5	2	0	0	2
scaffold0250	0.03	32.08	2	0	0	2
scaffold0251	0.03	34.56	2	0	0	2
scaffold0252	0.03	35.14	3	0	0	3
scaffold0253	0.03	20.45	_	_	_	_
scaffold0254	0.03	35.36	3	0	0	3
scaffold0255	0.03	56.7	_	_	_	_
scaffold0256	0.03	31.9	3	0	0	3
scaffold0257	0.03	28.39	2	0	0	2
scaffold0258	0.03	33.54	1	0	1	2
scaffold0259	0.03	34.61	3	0	0	3
scaffold0260	0.03	31.98	3	0	0	3
scaffold0261	0.02	35.49	1	0	0	1
scaffold0262	0.02	31.7	4	0	0	4
scaffold0263	0.02	34.7	1	0	0	1
scaffold0264	0.02	32.82	1	0	0	1
scaffold0265	0.02	34.62	2	0	0	2
scaffold0266	0.02	28.96	_	_	_	_
scaffold0267	0.02	34.46	4	0	0	4
scaffold0268	0.02	31.1	5	0	0	5
scaffold0269	0.02	22.03	_	_	_	_
scaffold0270	0.02	21.69	_	_	_	_
scaffold0271	0.02	27.67	7	0	0	7
scaffold0272	0.02	31.3	_	_	_	_
scaffold0273	0.02	22.55	3	0	0	3
scaffold0274	0.02	34.87	4	0	0	4
scaffold0275	0.02	23.01	3	0	0	3
scaffold0276	0.02	31.62	4	0	0	4
scaffold0277	0.02	34.28	3	0	0	3
scaffold0278	0.02	30.99	_	_	_	_
scaffold0279	0.02	32.99	4	0	0	4
scaffold0280	0.02	31.6	3	0	0	3
scaffold0281	0.02	25.05	_	_	_	_
scaffold0282	0.02	31.4	_	_	_	_
scaffold0283	0.02	31.55	3	0	0	3
scaffold0284	0.02	17.15	1	0	0	1
scaffold0285	0.02	21.53	1	0	0	1
scaffold0286	0.02	33.59	6	0	0	6
scaffold0287	0.02	32.79	5	0	0	5
scaffold0288	0.02	33.87	3	0	0	3
scaffold0289	0.02	28.13	3	0	0	3
scaffold0290	0.02	34.15	3	0	0	3
scaffold0291	0.02	32.51	5	0	0	5
scaffold0292	0.02	21.18	2	0	0	2
scaffold0293	0.02	25.46	1	0	0	1
scaffold0294	0.02	32.31	2	0	0	2
scaffold0295	0.02	33.43	2	0	0	2
scaffold0296	0.02	40.11	2	0	0	2
scaffold0297	0.02	25.72	2	0	0	2
scaffold0298	0.02	26.41	_	_	_	_
scaffold0299	0.02	26.49	2	0	0	2
scaffold0300	0.02	33.72	_	_	_	_
scaffold0301	0.02	27.13	_	_	_	_
scaffold0302	0.02	28.34	2	0	0	2
scaffold0303	0.02	21.29	1	0	0	1
scaffold0304	0.02	23.79	_	_	_	_
scaffold0305	0.02	34.81	1	0	0	1
scaffold0306	0.02	33.49	4	0	4	8
scaffold0307	0.02	59.28	_	_	_	_
scaffold0308	0.02	26.08	4	0	0	4
scaffold0309	0.02	27.42	1	0	0	1
scaffold0310	0.02	23.24	_	_	_	_
scaffold0311	0.02	31.23	2	0	0	2
scaffold0312	0.02	34	4	0	0	4
scaffold0313	0.02	36.48	2	0	0	2
scaffold0314	0.02	31.58	2	0	0	2
scaffold0315	0.02	29.44	1	0	1	2
scaffold0316	0.02	30.31	1	0	0	1
scaffold0317	0.02	26.89	3	0	0	3
scaffold0318	0.02	31.78	2	0	0	2
scaffold0319	0.02	25.78	2	0	0	2
scaffold0320	0.02	33.07	2	0	0	2
scaffold0321	0.02	32.79	4	0	0	4
scaffold0322	0.02	39.97	1	0	0	1
scaffold0323	0.02	30.73	_	_	_	_
scaffold0324	0.02	25.14	1	0	0	1
scaffold0325	0.02	33	1	0	0	1
scaffold0326	0.02	23.73	_	_	_	_
scaffold0327	0.02	24.98	1	0	0	1
scaffold0328	0.02	33.21	4	0	0	4
scaffold0329	0.02	30.67	1	0	0	1
scaffold0330	0.02	29.29	4	0	0	4
scaffold0331	0.02	26.69	1	0	0	1
scaffold0332	0.02	32.24	3	0	0	3
scaffold0333	0.02	21.98	1	0	0	1
scaffold0334	0.02	33.88	2	0	0	2
scaffold0335	0.02	29.54	_	_	_	_
scaffold0336	0.02	40.78	2	0	0	2
scaffold0337	0.02	32.22	6	0	0	6
scaffold0338	0.02	28.93	2	0	0	2
scaffold0339	0.02	31.8	3	0	0	3
scaffold0340	0.02	31.79	3	0	0	3
scaffold0341	0.02	32.74	3	0	0	3
scaffold0342	0.02	27.93	_	_	_	_
scaffold0343	0.02	31.36	1	0	0	1
scaffold0344	0.02	61.57	_	_	_	_
scaffold0345	0.02	32.01	2	0	0	2
scaffold0346	0.02	31.52	1	0	0	1
scaffold0347	0.02	29.53	1	0	0	1
scaffold0348	0.02	34.12	_	_	_	_
scaffold0349	0.02	31.83	3	0	0	3
scaffold0350	0.02	37.2	3	0	0	3
scaffold0351	0.02	28.8	1	0	0	1
scaffold0352	0.02	32.77	2	0	0	2
scaffold0353	0.02	59.26	3	0	0	3
scaffold0354	0.02	25.92	2	0	0	2
scaffold0355	0.02	22.97	_	_	_	_
scaffold0356	0.02	35.72	2	0	0	2
scaffold0357	0.02	36.29	1	0	1	2
scaffold0358	0.02	25.6	1	0	0	1
scaffold0359	0.02	36.31	_	_	_	_
scaffold0360	0.02	28.87	2	0	0	2
scaffold0361	0.02	30.91	2	0	0	2
scaffold0362	0.02	36.28	3	0	0	3
scaffold0363	0.02	34.78	2	0	0	2
scaffold0364	0.02	28.21	_	_	_	_
scaffold0365	0.02	33.58	3	0	0	3
scaffold0366	0.02	31.96	2	0	0	2
scaffold0367	0.02	24.77	_	_	_	_
scaffold0368	0.02	33.81	3	0	0	3
scaffold0369	0.02	26.53	_	_	_	_
scaffold0370	0.02	19.95	1	0	0	1
scaffold0371	0.02	33.29	1	0	0	1
scaffold0372	0.02	31.33	2	0	0	2
scaffold0373	0.02	33.25	4	0	0	4
scaffold0374	0.02	28.4	3	0	0	3
scaffold0375	0.02	25.57	_	_	_	_
scaffold0376	0.02	31.01	3	0	0	3
scaffold0377	0.02	32.48	1	0	0	1
scaffold0378	0.02	22.34	2	0	0	2
scaffold0379	0.02	35.28	1	0	0	1
scaffold0380	0.02	28.44	2	0	0	2
scaffold0382	0.02	31.72	_	_	_	_
scaffold0383	0.02	32.63	1	0	0	1
scaffold0381	0.02	34.32	2	0	0	2
scaffold0384	0.02	22.43	1	0	0	1
scaffold0385	0.02	25.11	_	_	_	_
scaffold0386	0.02	31.73	3	0	0	3
scaffold0387	0.02	37.31	1	0	0	1
scaffold0388	0.02	26.18	1	0	0	1
scaffold0389	0.02	28.04	4	0	0	4
scaffold0390	0.02	31.51	3	0	0	3
scaffold0391	0.02	33.07	1	0	0	1
scaffold0392	0.02	33.25	2	0	0	2
scaffold0393	0.02	34.66	4	0	0	4
scaffold0394	0.02	33.78	2	0	0	2
scaffold0395	0.02	32.12	_	_	_	_
scaffold0396	0.02	26.47	_	_	_	_
scaffold0397	0.02	57.18	2	0	0	2
scaffold0398	0.02	25.13	1	0	0	1
scaffold0399	0.02	32.46	_	_	_	_
scaffold0400	0.02	33.54	4	0	0	4
scaffold0401	0.02	29.59	2	0	0	2
scaffold0402	0.02	33.77	2	0	0	2
scaffold0403	0.02	20.15	_	_	_	_
scaffold0404	0.02	38.69	2	0	0	2
scaffold0405	0.02	27.01	1	0	0	1
scaffold0406	0.02	33.58	3	0	0	3
scaffold0407	0.02	30.17	_	_	_	_
scaffold0408	0.02	35.76	2	0	0	2
scaffold0409	0.02	18.25	_	_	_	_
scaffold0410	0.02	26.28	_	_	_	_
scaffold0411	0.02	34.32	1	0	0	1
scaffold0412	0.02	19.37	1	0	0	1
scaffold0413	0.02	35.63	1	0	0	1
scaffold0414	0.02	27.11	1	0	0	1
scaffold0415	0.02	36.94	4	0	0	4
scaffold0416	0.02	30.59	1	0	0	1
scaffold0417	0.02	32.94	1	0	0	1
scaffold0418	0.02	38.16	2	0	0	2
scaffold0419	0.02	32.49	5	0	0	5
scaffold0420	0.02	28.29	1	0	0	1
scaffold0421	0.02	31.9	3	0	0	3
scaffold0422	0.02	30.42	2	0	0	2
scaffold0423	0.02	27.24	1	0	0	1
scaffold0424	0.02	55.73	_	_	_	_
scaffold0425	0.02	33.64	3	0	1	4
scaffold0426	0.02	25.1	1	0	0	1
scaffold0427	0.02	33.76	1	0	0	1
scaffold0428	0.02	34.56	4	0	0	4
scaffold0429	0.02	34.31	1	0	0	1
scaffold0430	0.02	32.26	2	0	0	2
scaffold0431	0.02	36.1	_	_	_	_
scaffold0432	0.02	32.14	3	0	1	4
scaffold0433	0.02	33.33	4	0	0	4
scaffold0434	0.02	34.98	_	_	_	_
scaffold0435	0.01	23.21	_	_	_	_
scaffold0436	0.01	34.1	_	_	_	_
scaffold0437	0.01	32.05	1	0	0	1
scaffold0438	0.01	32.7	2	0	0	2
scaffold0439	0.01	34.68	3	0	0	3
scaffold0440	0.01	27.04	1	0	0	1
scaffold0441	0.01	20.03	1	0	0	1
scaffold0442	0.01	23.08	1	0	0	1
scaffold0443	0.01	35.99	3	0	0	3
scaffold0444	0.01	31.65	2	0	0	2
scaffold0445	0.01	30.58	2	0	0	2
scaffold0446	0.01	36.19	3	0	0	3
scaffold0447	0.01	33.78	_	_	_	_
scaffold0448	0.01	56.59	2	0	0	2
scaffold0449	0.01	30.96	2	0	0	2
scaffold0450	0.01	32.32	2	0	0	2
scaffold0451	0.01	24.43	1	0	0	1
scaffold0452	0.01	16.35	_	_	_	_
scaffold0453	0.01	34.41	_	_	_	_
scaffold0454	0.01	35.22	1	0	0	1
scaffold0455	0.01	33.01	_	_	_	_
scaffold0456	0.01	22.97	_	_	_	_
scaffold0457	0.01	31.48	1	0	0	1
scaffold0458	0.01	33.88	2	0	0	2
scaffold0459	0.01	33.73	1	0	0	1
scaffold0460	0.01	24.14	1	0	0	1
scaffold0461	0.01	18.18	_	_	_	_
scaffold0462	0.01	33.38	1	0	0	1
scaffold0463	0.01	60.23	_	_	_	_
scaffold0464	0.01	33.21	3	0	0	3
scaffold0465	0.01	27.59	1	0	0	1
scaffold0466	0.01	30.7	2	0	0	2
scaffold0467	0.01	20.48	1	0	0	1
scaffold0468	0.01	34.15	1	0	0	1
scaffold0469	0.01	54.85	_	_	_	_
scaffold0470	0.01	30.9	2	0	0	2
scaffold0471	0.01	31.56	0	0	2	2
scaffold0472	0.01	33.38	1	0	0	1
scaffold0473	0.01	21.73	2	0	0	2
scaffold0474	0.01	22.02	1	0	0	1
scaffold0475	0.01	34.19	3	0	0	3
scaffold0476	0.01	38.09	_	_	_	_
scaffold0477	0.01	34.38	2	0	2	4
scaffold0478	0.01	21.31	1	0	0	1
scaffold0479	0.01	28.47	1	0	0	1
scaffold0480	0.01	36.72	1	0	0	1
scaffold0481	0.01	29.65	1	0	2	3
scaffold0482	0.01	32.18	1	0	0	1
scaffold0483	0.01	36.07	_	_	_	_
scaffold0484	0.01	18.97	1	0	0	1
scaffold0485	0.01	28.34	2	0	0	2
scaffold0486	0.01	14.95	_	_	_	_
scaffold0487	0.01	33.41	_	_	_	_
scaffold0488	0.01	31.35	1	0	0	1
scaffold0489	0.01	32.86	1	0	0	1
scaffold0490	0.01	34.81	1	0	0	1
scaffold0491	0.01	34.92	4	0	0	4
scaffold0492	0.01	32.69	3	0	2	5
scaffold0493	0.01	33.61	3	0	0	3
scaffold0494	0.01	21.81	_	_	_	_
scaffold0495	0.01	31.72	2	0	0	2
scaffold0496	0.01	32.01	3	0	0	3
scaffold0497	0.01	33.47	1	0	0	1
scaffold0498	0.01	28.52	_	_	_	_
scaffold0499	0.01	33.35	2	0	0	2
scaffold0500	0.01	34.07	_	_	_	_
scaffold0501	0.01	20.41	_	_	_	_
scaffold0502	0.01	26.93	1	0	0	1
scaffold0503	0.01	36.19	1	0	0	1
scaffold0504	0.01	33.42	2	0	0	2
scaffold0505	0.01	36.26	1	0	0	1
scaffold0506	0.01	36.56	2	0	0	2
scaffold0507	0.01	34.77	_	_	_	_
scaffold0508	0.01	32.6	1	0	0	1
scaffold0509	0.01	19.26	_	_	_	_
scaffold0510	0.01	37.7	1	0	0	1
scaffold0511	0.01	33.45	2	0	0	2
scaffold0512	0.01	32	2	0	0	2
scaffold0513	0.01	18.69	1	0	0	1
scaffold0514	0.01	21.55	1	0	0	1
scaffold0515	0.01	36.78	2	0	4	6
scaffold0516	0.01	25.86	1	0	0	1
scaffold0517	0.01	33.18	_	_	_	_
scaffold0518	0.01	20.45	_	_	_	_
scaffold0519	0.01	30.25	1	0	0	1
scaffold0520	0.01	20.96	1	0	0	1
scaffold0521	0.01	28.57	1	0	0	1
scaffold0522	0.01	20.81	1	0	0	1
scaffold0523	0.01	19.93	_	_	_	_
scaffold0524	0.01	34.51	1	0	0	1
scaffold0525	0.01	35.02	1	0	0	1
scaffold0526	0.01	32.6	1	0	0	1
scaffold0527	0.01	22.22	_	_	_	_
scaffold0528	0.01	32.28	1	0	0	1
scaffold0529	0.01	26.12	_	_	_	_
scaffold0530	0.01	34.86	1	0	0	1
scaffold0531	0.01	30.91	2	0	0	2
scaffold0532	0.01	26.55	_	_	_	_
scaffold0533	0.01	30.36	_	_	_	_
scaffold0534	0.01	33.67	2	0	0	2
scaffold0536	0.01	35.49	3	0	0	3
scaffold0535	0.01	34.4	1	0	0	1
scaffold0537	0.01	19.05	_	_	_	_
scaffold0538	0.01	23.75	2	0	0	2
scaffold0539	0.01	54.3	_	_	_	_
scaffold0540	0.01	24.26	_	_	_	_
scaffold0541	0.01	30.14	_	_	_	_
scaffold0542	0.01	30.01	2	0	0	2
scaffold0543	0.01	33	2	0	0	2
scaffold0544	0.01	34.77	1	0	0	1
scaffold0545	0.01	19.95	_	_	_	_
scaffold0546	0.01	35.37	_	_	_	_
scaffold0547	0.01	39.01	1	0	0	1
scaffold0548	0.01	33.35	_	_	_	_
scaffold0549	0.01	30.93	3	0	1	4
scaffold0550	0.01	20.6	1	0	0	1
scaffold0551	0.01	32.08	1	0	0	1
scaffold0552	0.01	34.31	5	0	0	5
scaffold0553	0.01	35.51	1	0	0	1
scaffold0554	0.01	33.57	1	0	0	1
scaffold0555	0.01	34.1	1	0	0	1
scaffold0556	0.01	27.6	1	0	0	1
scaffold0557	0.01	30.06	1	0	0	1
scaffold0558	0.01	24.91	3	0	0	3
scaffold0559	0.01	30.4	2	0	0	2
scaffold0560	0.01	28.94	1	0	0	1
scaffold0561	0.01	36.62	_	_	_	_
scaffold0562	0.01	30.05	3	0	0	3
scaffold0563	0.01	32.62	2	0	6	8
scaffold0564	0.01	32.06	_	_	_	_
scaffold0565	0.01	31.82	1	0	0	1
scaffold0566	0.01	34.54	3	0	0	3
scaffold0567	0.01	17.95	_	_	_	_
scaffold0568	0.01	18.82	2	0	0	2
scaffold0569	0.01	59.06	_	_	_	_
scaffold0570	0.01	35.17	1	0	0	1
scaffold0571	0.01	16.65	3	0	0	3
scaffold0572	0.01	32.2	2	0	0	2
scaffold0573	0.01	33.64	2	0	0	2
scaffold0574	0.01	24.5	_	_	_	_
scaffold0575	0.01	30.75	_	_	_	_
scaffold0576	0.01	32.06	1	0	0	1
scaffold0577	0.01	34.5	_	_	_	_
scaffold0580	0.01	17.89	_	_	_	_
scaffold0581	0.01	33.98	_	_	_	_
scaffold0582	0.01	27.52	1	0	0	1
scaffold0583	0.01	29.02	1	0	0	1
scaffold0585	0.01	30.99	_	_	_	_
scaffold0586	0.01	33.31	1	0	0	1
scaffold0587	0.01	56.28	_	_	_	_
scaffold0578	0.01	30.85	2	0	0	2
scaffold0588	0.01	56.18	_	_	_	_
scaffold0589	0.01	35.36	_	_	_	_
scaffold0590	0.01	34.45	2	0	0	2
scaffold0591	0.01	30.27	1	0	0	1
scaffold0592	0.01	18.24	_	_	_	_
scaffold0593	0.01	62.62	_	_	_	_
scaffold0594	0.01	34.49	_	_	_	_
scaffold0595	0.01	32.74	3	0	0	3
scaffold0596	0.01	35.56	_	_	_	_
scaffold0597	0.01	34.57	1	0	0	1
scaffold0598	0.01	34.92	1	0	0	1
scaffold0599	0.01	28.14	2	0	0	2
scaffold0600	0.01	23.5	1	0	0	1
scaffold0601	0.01	33	_	_	_	_
scaffold0602	0.01	33.14	2	0	0	2
scaffold0603	0.01	35.56	1	0	0	1
scaffold0604	0.01	33.63	1	0	0	1
scaffold0605	0.01	33.85	_	_	_	_
scaffold0606	0.01	30.25	1	0	0	1
scaffold0607	0.01	35.66	1	0	0	1
scaffold0608	0.01	29.47	3	0	0	3
scaffold0609	0.01	29.16	_	_	_	_
scaffold0610	0.01	38.66	_	_	_	_
scaffold0611	0.01	35.55	1	0	0	1
scaffold0612	0.01	57.19	_	_	_	_
scaffold0613	0.01	24.64	_	_	_	_
scaffold0614	0.01	61.61	_	_	_	_
scaffold0615	0.01	36.36	_	_	_	_
scaffold0616	0.01	47.7	4	0	0	4
scaffold0617	0.01	35.25	_	_	_	_
scaffold0618	0.01	29.61	1	0	0	1
scaffold0619	0.01	58.49	1	0	0	1
scaffold0620	0.01	34.86	1	0	0	1
scaffold0621	0.01	38.68	_	_	_	_
scaffold0622	0.01	29.93	_	_	_	_
scaffold0623	0.01	19.84	2	0	0	2
scaffold0624	0.01	22.13	1	0	0	1
scaffold0625	0.01	20.4	1	0	2	3
scaffold0626	0.01	33.65	_	_	_	_
scaffold0627	0.01	31.67	1	0	0	1
scaffold0628	0.01	32.23	_	_	_	_
scaffold0629	0.01	57.39	1	0	0	1
scaffold0630	0.01	35.87	_	_	_	_
scaffold0631	0.01	23.22	1	0	0	1
scaffold0632	0.01	24.59	3	0	0	3
scaffold0633	0.01	29.1	1	0	0	1
scaffold0634	0.01	36.14	_	_	_	_
scaffold0635	0.01	32.25	1	0	0	1
scaffold0636	0.01	28.76	_	_	_	_
scaffold0637	0.01	34.77	1	0	0	1
scaffold0638	0.01	36.54	2	0	0	2
scaffold0639	0.01	24.16	_	_	_	_
scaffold0640	0.01	33.64	1	0	0	1
scaffold0641	0.01	62.42	_	_	_	_
scaffold0642	0.01	32.54	_	_	_	_
scaffold0643	0.01	23.45	1	0	0	1
scaffold0644	0.01	61.71	2	0	0	2
scaffold0645	0.01	16.73	2	0	0	2
scaffold0646	0.01	35.89	_	_	_	_
scaffold0647	0.01	31.93	_	_	_	_
scaffold0648	0.01	32.27	2	0	2	4
scaffold0649	0.01	34.14	1	0	0	1
scaffold0650	0.01	31.69	1	0	0	1
scaffold0651	0.01	32.16	1	0	0	1
scaffold0652	0.01	30.25	2	0	0	2
scaffold0653	0.01	31.35	4	0	0	4
scaffold0654	0.01	32.32	1	0	0	1
scaffold0655	0.01	33.27	2	0	0	2
scaffold0656	0.01	30.36	1	0	0	1
scaffold0657	0.01	22.71	_	_	_	_
scaffold0658	0.01	21.88	2	0	0	2
scaffold0659	0.01	55.05	_	_	_	_
scaffold0660	0.01	45.62	0	0	1	1
scaffold0661	0.01	30.16	_	_	_	_
scaffold0662	0.01	31.67	3	0	0	3
scaffold0663	0.01	59.79	4	0	0	4
scaffold0664	0.01	36.19	_	_	_	_
scaffold0665	0.01	36.48	1	0	0	1
scaffold0666	0.01	59.57	1	0	0	1
scaffold0667	0.01	34.84	2	0	0	2
scaffold0668	0.01	59.57	_	_	_	_
scaffold0669	0.01	32.59	1	0	0	1
scaffold0670	0.01	29.39	_	_	_	_
scaffold0671	0.01	34.2	_	_	_	_
scaffold0672	0.01	25.49	1	0	0	1
scaffold0673	0.01	36.6	_	_	_	_
scaffold0674	0.01	32.6	1	0	0	1
scaffold0675	0.01	59.41	1	0	0	1
scaffold0676	0.01	35.5	_	_	_	_
scaffold0677	0.01	56.33	1	0	0	1
scaffold0678	0.01	63.16	_	_	_	_
scaffold0679	0.01	35.2	_	_	_	_
scaffold0680	0.01	61.11	_	_	_	_
scaffold0681	0.01	58.67	2	0	0	2
scaffold0682	0.01	22.13	_	_	_	_
scaffold0683	0.01	30.22	1	0	0	1
scaffold0684	0.01	31.95	2	0	0	2
scaffold0685	0.01	32.26	2	0	0	2
scaffold0686	0.01	35.38	1	0	0	1
scaffold0687	0.01	29.6	1	0	0	1
scaffold0688	0.01	29.41	_	_	_	_
scaffold0689	0.01	27.59	2	0	0	2
scaffold0690	0.01	33.29	2	0	0	2
scaffold0691	0.01	35.89	1	0	0	1
scaffold0692	0.01	37.24	_	_	_	_
scaffold0693	0.01	31.95	2	0	0	2
scaffold0694	0.01	59.54	_	_	_	_
scaffold0695	0.01	31.4	2	0	0	2
scaffold0696	0.01	27.61	_	_	_	_
scaffold0697	0.01	33.2	1	0	0	1
scaffold0698	0.01	57.25	_	_	_	_
scaffold0699	0.01	32.55	2	0	0	2
scaffold0700	0.01	37.52	1	0	0	1
scaffold0701	0.01	61.55	1	0	0	1
scaffold0702	0.01	31.77	3	0	0	3
scaffold0703	0.01	20.18	1	0	0	1
scaffold0704	0.01	61.15	_	_	_	_
scaffold0705	0.01	19.34	_	_	_	_
scaffold0706	0.01	35.65	_	_	_	_
scaffold0707	0.01	30.49	1	0	0	1
scaffold0708	0.01	26.29	_	_	_	_
scaffold0709	0.01	29.85	2	0	0	2
scaffold0711	0.01	33.53	1	0	0	1
scaffold0712	0.01	29.83	1	0	0	1
scaffold0713	0.01	27.24	_	_	_	_
scaffold0714	0.01	62.45	1	0	0	1
scaffold0715	0.01	58.87	2	0	0	2
scaffold0716	0.01	33.21	3	0	0	3
scaffold0717	0.01	31.57	1	0	0	1
scaffold0718	0.01	35.33	2	0	0	2
scaffold0719	0.01	20.79	_	_	_	_
scaffold0720	0.01	23.14	_	_	_	_
scaffold0721	0.01	35.5	1	0	0	1
scaffold0722	0.01	33.18	3	0	0	3
scaffold0723	0.01	62.84	1	0	0	1
scaffold0724	0.01	59.66	1	0	0	1
scaffold0725	0.01	25.87	_	_	_	_
scaffold0726	0.01	30.61	_	_	_	_
scaffold0727	0.01	28.59	1	0	0	1
scaffold0710	0.01	31.66	2	0	0	2
scaffold0728	0.01	37.77	1	0	0	1
scaffold0729	0.01	33.95	1	0	0	1
scaffold0730	0.01	20.37	_	_	_	_
scaffold0731	0.01	57.08	_	_	_	_
scaffold0732	0.01	44.78	3	0	0	3
scaffold0733	0.01	60.14	1	0	0	1
scaffold0734	0.01	30.01	2	0	0	2
scaffold0736	0.01	18.33	_	_	_	_
scaffold0737	0.01	33.1	1	0	0	1
scaffold0738	0.01	31.52	_	_	_	_
scaffold0739	0.01	35.55	_	_	_	_
scaffold0740	0.01	36.91	0	0	1	1
scaffold0742	0.01	27.39	_	_	_	_
scaffold0741	0.01	37.45	_	_	_	_
scaffold0743	0.01	29.88	1	0	0	1
scaffold0744	0.01	33.86	_	_	_	_
scaffold0735	0.01	33.91	1	0	0	1
scaffold0745	0.01	42.01	1	0	0	1
scaffold0746	0.01	22.91	_	_	_	_
scaffold0747	0.01	36.58	_	_	_	_
scaffold0748	0.01	21.24	_	_	_	_
scaffold0749	0.01	50.21	_	_	_	_
scaffold0750	0.01	35.59	1	0	0	1
scaffold0751	0.01	38.28	_	_	_	_
scaffold0752	0.01	36.72	1	0	0	1
scaffold0753	0.01	29.15	3	0	0	3
scaffold0754	0.01	36.41	1	0	1	2
scaffold0755	0.01	34.19	_	_	_	_
scaffold0756	0.01	36.81	1	0	0	1
scaffold0757	0.01	34.57	1	0	0	1
scaffold0758	0.01	32.02	1	0	0	1
scaffold0759	0.01	20.98	_	_	_	_
scaffold0760	0.01	30.26	1	0	0	1
scaffold0761	0.01	30.28	_	_	_	_
scaffold0762	0.01	59.48	_	_	_	_
scaffold0763	0.01	30.18	_	_	_	_
scaffold0764	0.01	36.95	_	_	_	_
scaffold0765	0.01	19.62	_	_	_	_
scaffold0766	0.01	36.61	1	0	0	1
scaffold0767	0.01	28.04	_	_	_	_
scaffold0768	0.01	33.53	1	0	0	1
scaffold0769	0.01	35.06	1	0	0	1
scaffold0770	0.01	35.32	_	_	_	_
scaffold0771	0.01	35.19	1	0	1	2
scaffold0772	0.01	27.05	_	_	_	_
scaffold0773	0.01	18.89	_	_	_	_
scaffold0774	0.01	34.59	_	_	_	_
scaffold0775	0.01	34.21	2	0	0	2
scaffold0776	0.01	60.53	1	0	0	1
scaffold0777	0.01	33.34	2	0	0	2
scaffold0778	0.01	27.75	_	_	_	_
scaffold0779	0.01	29.37	1	0	0	1
scaffold0780	0.01	31.36	_	_	_	_
scaffold0781	0.01	33.36	1	0	0	1
scaffold0782	0.01	20.99	1	0	0	1
scaffold0783	0.01	33.1	1	0	0	1
scaffold0784	0.01	60.28	_	_	_	_
scaffold0785	0.01	30.86	1	0	0	1
scaffold0787	0.01	60.55	1	0	0	1
scaffold0786	0.01	32.56	2	0	0	2
scaffold0788	0.01	53.55	_	_	_	_
scaffold0789	0.01	23.94	_	_	_	_
scaffold0790	0.01	34.04	_	_	_	_
scaffold0791	0.01	61.6	1	0	0	1
scaffold0792	0.01	36.51	1	0	0	1
scaffold0793	0.01	31.89	1	0	0	1
scaffold0794	0.01	21.47	2	0	0	2
scaffold0795	0.01	30.05	2	0	0	2
scaffold0796	0.01	13.36	_	_	_	_
scaffold0797	0.01	57.59	1	0	0	1
scaffold0798	0.01	45.23	_	_	_	_
scaffold0799	0.01	24.45	_	_	_	_
scaffold0800	0.01	64.23	_	_	_	_
scaffold0801	0.01	64.13	_	_	_	_
scaffold0802	0.01	24.08	_	_	_	_
scaffold0803	0.01	54.34	2	0	0	2
scaffold0804	0.01	32.39	1	0	0	1
scaffold0805	0.01	60.03	1	0	0	1
scaffold0806	0.01	61.76	1	0	0	1
scaffold0807	0.01	31.84	2	0	0	2
scaffold0808	0.01	34.3	_	_	_	_
scaffold0809	0.01	31.04	1	0	0	1
scaffold0810	0.01	34.67	_	_	_	_
scaffold0811	0.01	33.24	_	_	_	_
scaffold0812	0.01	58.29	1	0	0	1
scaffold0813	0.01	34.37	2	0	0	2
scaffold0814	0.01	60.99	_	_	_	_
scaffold0815	0.01	25.45	_	_	_	_
scaffold0816	0.01	24.13	_	_	_	_
scaffold0817	0.01	14.28	_	_	_	_
scaffold0818	0.01	45.52	3	0	0	3
scaffold0819	0.01	22.95	_	_	_	_
scaffold0820	0.01	16.48	_	_	_	_
scaffold0821	0.01	41.8	_	_	_	_
scaffold0822	0.01	46.17	_	_	_	_
scaffold0823	0.01	58.6	_	_	_	_
scaffold0824	0.01	57.52	_	_	_	_
scaffold0825	0.01	29.29	_	_	_	_
scaffold0826	0.01	57.6	_	_	_	_
scaffold0827	0.01	35.63	1	0	0	1
scaffold0828	0.01	63.09	_	_	_	_
scaffold0829	0.01	62.86	1	0	0	1
scaffold0830	0.01	32.13	1	0	0	1
scaffold0831	0.01	31.22	1	0	0	1
scaffold0832	0.01	31.15	_	_	_	_
scaffold0833	0.01	29.02	_	_	_	_
scaffold0834	0.01	57.55	_	_	_	_
scaffold0835	0.01	58.68	1	0	0	1
scaffold0836	0.01	33.39	1	0	0	1
scaffold0837	0.01	58.55	2	0	0	2
scaffold0838	0.01	31.09	_	_	_	_
scaffold0839	0.01	27.59	_	_	_	_
scaffold0840	0.01	61.37	2	0	0	2
scaffold0841	0.01	32.97	_	_	_	_
scaffold0842	0.01	32.55	_	_	_	_
scaffold0843	0.01	61.37	1	0	0	1
scaffold0844	0.01	59.17	_	_	_	_
scaffold0846	0.01	61.97	_	_	_	_
scaffold0845	0.01	57.21	_	_	_	_
scaffold0847	0.01	31.73	_	_	_	_
scaffold0848	0.01	35.89	1	0	0	1
scaffold0849	0.01	36.6	_	_	_	_
scaffold0850	0.01	21.41	_	_	_	_
scaffold0851	0.01	56.7	_	_	_	_
scaffold0852	0.01	59.48	_	_	_	_
scaffold0853	0.01	31.91	1	0	0	1
scaffold0854	0.01	33	1	0	0	1
scaffold0855	0.01	31.83	_	_	_	_
scaffold0856	0.01	34.63	1	0	2	3
scaffold0858	0.01	58.8	_	_	_	_
scaffold0857	0.01	32.55	1	0	0	1
scaffold0859	0.01	34.52	_	_	_	_
scaffold0860	0.01	29.17	1	0	0	1
scaffold0861	0.01	33.18	1	0	0	1
scaffold0862	0.01	29.82	_	_	_	_
scaffold0863	0.01	34.56	_	_	_	_
scaffold0864	0.01	32.18	2	0	0	2
scaffold0865	0.01	39.86	_	_	_	_
scaffold0866	0.01	24.37	1	0	0	1
scaffold0868	0	59.03	_	_	_	_
scaffold0867	0	33.89	1	0	0	1
scaffold0869	0	60.38	_	_	_	_
scaffold0870	0	35.43	_	_	_	_
scaffold0871	0	20.21	_	_	_	_
scaffold0872	0	61.01	_	_	_	_
scaffold0873	0	39	_	_	_	_
scaffold0874	0	35.05	2	0	0	2
scaffold0875	0	55.16	2	0	0	2
scaffold0876	0	38.26	_	_	_	_
scaffold0877	0	30.88	_	_	_	_
scaffold0878	0	32.96	1	0	0	1
scaffold0879	0	32.22	1	0	0	1
scaffold0880	0	57.57	_	_	_	_
scaffold0881	0	32.83	1	0	0	1
scaffold0882	0	32.31	_	_	_	_
scaffold0883	0	40.24	1	0	0	1
scaffold0884	0	36.35	_	_	_	_
scaffold0885	0	44.9	1	0	0	1
scaffold0886	0	29.47	1	0	0	1
scaffold0887	0	59.36	_	_	_	_
scaffold0888	0	30.97	1	0	0	1
scaffold0889	0	35.53	_	_	_	_
scaffold0890	0	59.59	_	_	_	_
scaffold0891	0	32.75	1	0	0	1
scaffold0892	0	35.29	_	_	_	_
scaffold0893	0	59.49	1	0	0	1
scaffold0894	0	35.64	_	_	_	_
scaffold0895	0	61.74	1	0	0	1
scaffold0896	0	31.31	1	0	0	1
scaffold0897	0	38.88	_	_	_	_
scaffold0898	0	33.42	_	_	_	_
scaffold0899	0	32.88	1	0	1	2
scaffold0901	0	33.12	1	0	0	1
scaffold0900	0	33.12	1	0	0	1
scaffold0902	0	32.81	1	0	0	1
scaffold0903	0	34.56	1	0	0	1
scaffold0904	0	64.15	_	_	_	_
scaffold0905	0	63.23	_	_	_	_
scaffold0906	0	38.79	_	_	_	_
scaffold0907	0	31.63	1	0	1	2
scaffold0908	0	24.9	_	_	_	_
scaffold0909	0	40.82	1	0	0	1
scaffold0910	0	53.89	_	_	_	_
scaffold0911	0	33.69	2	0	0	2
scaffold0912	0	33.87	2	0	0	2
scaffold0913	0	34.03	1	0	0	1
scaffold0914	0	34.79	_	_	_	_
scaffold0915	0	33.39	1	0	0	1
scaffold0916	0	34.34	_	_	_	_
scaffold0917	0	45.21	1	0	0	1
scaffold0918	0	65.43	_	_	_	_
scaffold0919	0	44.84	1	0	0	1
scaffold0920	0	24.06	1	0	0	1
scaffold0921	0	55.06	1	0	0	1
scaffold0922	0	33.57	1	0	0	1
scaffold0923	0	23.4	_	_	_	_
scaffold0924	0	35.02	_	_	_	_
scaffold0925	0	18.49	_	_	_	_
scaffold0926	0	59.01	_	_	_	_
scaffold0927	0	30.61	1	0	0	1
scaffold0928	0	28.45	_	_	_	_
scaffold0929	0	29.49	2	0	0	2
scaffold0930	0	62.13	_	_	_	_
scaffold0931	0	52.12	1	0	0	1
scaffold0932	0	38.72	_	_	_	_
scaffold0933	0	25.98	1	0	0	1
scaffold0934	0	42.7	2	0	0	2
scaffold0935	0	58.44	_	_	_	_
scaffold0936	0	28.6	_	_	_	_
scaffold0937	0	60.98	1	0	0	1
scaffold0938	0	35.52	1	0	0	1
scaffold0939	0	34.07	1	0	0	1
scaffold0940	0	31.91	_	_	_	_
scaffold0941	0	37.19	_	_	_	_
scaffold0942	0	53.18	_	_	_	_
scaffold0943	0	57.89	1	0	0	1
scaffold0944	0	57.49	_	_	_	_
scaffold0945	0	32.61	2	0	0	2
scaffold0946	0	55.56	_	_	_	_
scaffold0947	0	28.62	_	_	_	_
scaffold0948	0	61.58	_	_	_	_
scaffold0949	0	19.71	_	_	_	_
scaffold0950	0	58.8	_	_	_	_
scaffold0951	0	32.19	_	_	_	_
scaffold0952	0	30.41	_	_	_	_
scaffold0953	0	56.39	1	0	0	1
scaffold0954	0	34.14	_	_	_	_
scaffold0955	0	35.25	1	0	0	1
scaffold0956	0	31.45	_	_	_	_
scaffold0957	0	31.56	_	_	_	_
scaffold0958	0	34.23	1	0	0	1
scaffold0959	0	29.59	1	0	0	1
scaffold0960	0	63.03	2	0	0	2
scaffold0961	0	25.28	2	0	0	2
scaffold0962	0	35.96	_	_	_	_
scaffold0963	0	59.09	2	0	0	2
scaffold0964	0	36.59	_	_	_	_
scaffold0965	0	58.8	_	_	_	_
scaffold0966	0	63.29	_	_	_	_
scaffold0967	0	56.15	_	_	_	_
scaffold0968	0	52.96	2	0	0	2
scaffold0969	0	60.23	3	0	0	3
scaffold0970	0	31.68	_	_	_	_
scaffold0971	0	31.86	0	0	1	1
scaffold0972	0	64.07	_	_	_	_
scaffold0973	0	57.67	_	_	_	_
scaffold0974	0	34.29	_	_	_	_
scaffold0975	0	28.44	_	_	_	_
scaffold0976	0	62.56	1	0	0	1
scaffold0977	0	47.14	_	_	_	_
scaffold0978	0	30.15	_	_	_	_
scaffold0979	0	59.99	_	_	_	_
scaffold0980	0	61.72	1	0	0	1
scaffold0981	0	56.32	1	0	0	1
scaffold0982	0	65.52	_	_	_	_
scaffold0983	0	27.97	_	_	_	_
scaffold0984	0	58.63	_	_	_	_
scaffold0985	0	40.02	_	_	_	_
scaffold0986	0	54.25	1	0	0	1
scaffold0987	0	56.2	_	_	_	_
scaffold0988	0	62.25	1	0	0	1
scaffold0989	0	35.64	1	0	0	1
scaffold0990	0	33.04	1	0	0	1
scaffold0991	0	32.1	1	0	0	1
scaffold0992	0	64.74	1	0	0	1
scaffold0993	0	40.05	_	_	_	_
scaffold0995	0	63.8	_	_	_	_
scaffold0994	0	62.09	1	0	0	1
scaffold0996	0	37.31	_	_	_	_
scaffold0997	0	58.93	1	0	0	1
scaffold0998	0	57.5	1	0	0	1
scaffold0999	0	30.9	1	0	0	1
scaffold1000	0	59.76	_	_	_	_
scaffold1001	0	33.76	_	_	_	_
scaffold1003	0	60.02	_	_	_	_
scaffold1002	0	40.18	_	_	_	_
scaffold1004	0	32.53	1	0	0	1
scaffold1005	0	31.14	1	0	0	1
scaffold1006	0	59.56	1	0	0	1
scaffold1007	0	58.28	_	_	_	_
scaffold1008	0	33.46	1	0	0	1
scaffold1009	0	63.21	1	0	0	1
scaffold1010	0	58.66	_	_	_	_
scaffold1011	0	62.58	_	_	_	_
scaffold1012	0	55.15	1	0	0	1
scaffold1013	0	60.18	_	_	_	_
scaffold1014	0	33.39	1	0	0	1
scaffold1015	0	66.29	_	_	_	_
scaffold1017	0	32.86	_	_	_	_
scaffold1016	0	52.6	1	0	0	1
scaffold1018	0	43.71	_	_	_	_
scaffold1019	0	36.75	_	_	_	_
scaffold1020	0	58.1	_	_	_	_
scaffold1021	0	66.12	_	_	_	_
scaffold1023	0	64.9	_	_	_	_
scaffold1022	0	62.77	_	_	_	_
scaffold1024	0	39.59	1	0	0	1
scaffold1025	0	52.54	_	_	_	_
scaffold1026	0	31.28	_	_	_	_
scaffold1027	0	33.4	_	_	_	_
scaffold1028	0	30.92	_	_	_	_
scaffold1029	0	32	1	0	0	1
scaffold1030	0	32.85	1	0	0	1
scaffold1031	0	27.61	_	_	_	_
scaffold1032	0	31.52	_	_	_	_
scaffold1033	0	32.05	1	0	0	1
scaffold1034	0	33.15	1	0	0	1
scaffold1035	0	62.9	1	0	0	1
scaffold1036	0	36.96	_	_	_	_
scaffold1037	0	27.46	_	_	_	_
scaffold1039	0	64.7	_	_	_	_
scaffold1038	0	60.14	_	_	_	_
scaffold1040	0	62.24	1	0	0	1
scaffold1041	0	31.21	_	_	_	_
scaffold1042	0	29.31	_	_	_	_
scaffold1043	0	33.84	_	_	_	_
scaffold1044	0	63.94	_	_	_	_
scaffold1045	0	52.72	2	0	0	2
scaffold1046	0	58.4	1	0	0	1
scaffold1047	0	34.94	_	_	_	_
scaffold1048	0	33.58	_	_	_	_
scaffold1049	0	36.37	_	_	_	_
scaffold1050	0	33.76	_	_	_	_
scaffold1051	0	34.6	1	0	0	1
scaffold1052	0	33.46	_	_	_	_
scaffold1053	0	52.95	_	_	_	_
scaffold1054	0	59.94	2	0	0	2
scaffold1055	0	61.07	1	0	0	1
scaffold1056	0	40.83	1	0	0	1
scaffold1057	0	60.08	_	_	_	_
scaffold1058	0	36.6	1	0	0	1
scaffold1059	0	60.15	_	_	_	_
scaffold1060	0	57.89	_	_	_	_
scaffold1061	0	37.98	1	0	0	1
scaffold1062	0	54.54	1	0	0	1
scaffold1063	0	32.32	_	_	_	_
scaffold1064	0	30.67	1	0	0	1
scaffold1065	0	55.7	1	0	0	1
scaffold1067	0	35.5	_	_	_	_
scaffold1066	0	60.57	_	_	_	_
scaffold1068	0	33.82	1	0	0	1
scaffold1069	0	64.59	_	_	_	_
scaffold1070	0	65.31	_	_	_	_
scaffold1071	0	53.29	_	_	_	_
scaffold1072	0	47.59	2	0	0	2
scaffold1073	0	61.25	_	_	_	_
scaffold1074	0	26.81	_	_	_	_
scaffold1076	0	51.97	_	_	_	_
scaffold1075	0	35.64	_	_	_	_
scaffold1077	0	56.81	2	0	0	2
scaffold1078	0	40.06	_	_	_	_
scaffold1079	0	38.51	1	0	1	2
scaffold1080	0	59.1	_	_	_	_
scaffold1081	0	55.5	_	_	_	_
scaffold1082	0	62.73	1	0	0	1
scaffold1083	0	58.61	_	_	_	_
scaffold1084	0	35.62	_	_	_	_
scaffold1085	0	49.09	_	_	_	_
scaffold1086	0	30.27	_	_	_	_
scaffold1087	0	56.79	_	_	_	_
scaffold1088	0	31.45	1	0	0	1
scaffold1089	0	33.42	1	0	0	1
scaffold1090	0	62.92	_	_	_	_
scaffold1091	0	32.4	1	0	0	1
scaffold1092	0	35.28	_	_	_	_
scaffold1093	0	65.53	_	_	_	_
scaffold1094	0	55.81	1	0	0	1
scaffold1095	0	33.8	_	_	_	_
scaffold1096	0	37.06	1	0	0	1
scaffold1097	0	60.21	_	_	_	_
scaffold1098	0	32.84	_	_	_	_
scaffold1099	0	33.92	1	0	0	1
scaffold1100	0	44.8	_	_	_	_
scaffold1101	0	58.04	1	0	0	1
scaffold1102	0	35.88	_	_	_	_
scaffold1103	0	56.61	_	_	_	_
scaffold1104	0	31.11	_	_	_	_
scaffold1105	0	58.95	_	_	_	_
scaffold1106	0	64.62	_	_	_	_
scaffold1107	0	33.6	_	_	_	_
scaffold1109	0	62.12	_	_	_	_
scaffold1108	0	29.52	1	0	0	1
scaffold1110	0	65.78	_	_	_	_
scaffold1111	0	58.29	_	_	_	_
scaffold1113	0	34.75	2	0	0	2
scaffold1112	0	28.02	_	_	_	_
scaffold1114	0	31.08	_	_	_	_
scaffold1115	0	63.98	_	_	_	_
scaffold1116	0	61.54	1	0	0	1
scaffold1117	0	63.96	_	_	_	_
scaffold1118	0	30.95	_	_	_	_
scaffold1119	0	51.33	_	_	_	_
scaffold1120	0	30.49	_	_	_	_
scaffold1121	0	34.35	_	_	_	_
scaffold1122	0	30.77	_	_	_	_
scaffold1123	0	62.88	1	0	0	1
scaffold1124	0	38.44	_	_	_	_
scaffold1125	0	61.08	_	_	_	_
scaffold1126	0	33.8	1	0	0	1
scaffold1127	0	37.38	_	_	_	_
scaffold1128	0	29.01	_	_	_	_
scaffold1129	0	59.04	_	_	_	_
scaffold1130	0	24.19	_	_	_	_
scaffold1131	0	59.34	_	_	_	_
scaffold1132	0	45.54	_	_	_	_
scaffold1133	0	67.05	_	_	_	_
scaffold1134	0	55.98	1	0	0	1
scaffold1135	0	29.93	_	_	_	_
scaffold1136	0	62.82	_	_	_	_
scaffold1137	0	32.04	_	_	_	_
scaffold1138	0	33.45	_	_	_	_
scaffold1139	0	35.1	_	_	_	_
scaffold1140	0	38.28	_	_	_	_
scaffold1141	0	61.61	_	_	_	_
scaffold1142	0	33.23	1	0	0	1
scaffold1143	0	55.22	_	_	_	_
scaffold1144	0	58.19	1	0	0	1
scaffold1145	0	63.67	_	_	_	_
scaffold1146	0	61.38	_	_	_	_
scaffold1147	0	27.98	1	0	0	1
scaffold1148	0	39.9	1	0	0	1
scaffold1149	0	30.84	1	0	0	1
scaffold1150	0	55.37	_	_	_	_
scaffold1151	0	65.84	_	_	_	_
scaffold1152	0	32.14	_	_	_	_
scaffold1153	0	60.62	_	_	_	_
scaffold1154	0	60.88	_	_	_	_
scaffold1155	0	31.14	1	0	0	1
scaffold1157	0	27.21	1	0	0	1
scaffold1156	0	36.38	_	_	_	_
scaffold1158	0	32.99	1	0	0	1
scaffold1159	0	54.25	_	_	_	_
scaffold1160	0	28.72	1	0	0	1
scaffold1161	0	65.27	_	_	_	_
scaffold1162	0	57.59	_	_	_	_
scaffold1163	0	34.8	_	_	_	_
scaffold1164	0	32.04	_	_	_	_
scaffold1165	0	61.38	_	_	_	_
scaffold1166	0	57.24	_	_	_	_
scaffold1167	0	60.08	_	_	_	_
scaffold1168	0	59.24	1	0	0	1
scaffold1169	0	57.82	1	0	0	1
scaffold1170	0	55.31	_	_	_	_
scaffold1171	0	37.36	_	_	_	_
scaffold1172	0	39.8	1	0	0	1
scaffold1173	0	28.41	1	0	0	1
scaffold1174	0	41.17	_	_	_	_
scaffold1175	0	34.04	_	_	_	_
scaffold1176	0	37.19	1	0	0	1
scaffold1177	0	64.97	_	_	_	_
scaffold1178	0	33.08	1	0	0	1
scaffold1179	0	35.62	_	_	_	_
scaffold1180	0	64.16	_	_	_	_
scaffold1181	0	59.55	_	_	_	_
scaffold1182	0	62.14	_	_	_	_
scaffold1183	0	34.3	1	0	0	1
scaffold1184	0	39.35	_	_	_	_
scaffold1185	0	32.83	_	_	_	_
scaffold1186	0	28.99	1	0	0	1
scaffold1187	0	63.86	_	_	_	_
scaffold1188	0	66.31	_	_	_	_
scaffold1189	0	59.01	1	0	0	1
scaffold1190	0	29.92	_	_	_	_
scaffold1191	0	30.13	1	0	0	1
scaffold1192	0	26.06	_	_	_	_
scaffold1193	0	44.83	_	_	_	_
scaffold1194	0	30.6	1	0	0	1
scaffold1195	0	33.2	_	_	_	_
scaffold1196	0	61.86	1	0	0	1
scaffold1197	0	23.03	_	_	_	_
scaffold1198	0	61.74	1	0	0	1
scaffold1199	0	29.82	1	0	0	1
scaffold1200	0	29.88	_	_	_	_
scaffold1201	0	47.87	_	_	_	_
scaffold1202	0	32.4	_	_	_	_
scaffold1203	0	64.57	_	_	_	_
scaffold1204	0	31.97	_	_	_	_
scaffold1205	0	62.81	1	0	0	1
scaffold1206	0	29.38	_	_	_	_
scaffold1207	0	36.08	1	0	0	1
scaffold1208	0	35.89	_	_	_	_
scaffold1209	0	66.39	1	0	0	1
scaffold1210	0	64.05	1	0	0	1
scaffold1211	0	34.07	1	0	0	1
scaffold1212	0	37.12	_	_	_	_
scaffold1213	0	24.62	_	_	_	_
scaffold1214	0	62.03	_	_	_	_
scaffold1215	0	32.98	1	0	0	1
scaffold1216	0	40.46	_	_	_	_
scaffold1217	0	59.1	_	_	_	_
scaffold1218	0	65.01	1	0	0	1
scaffold1219	0	63.83	_	_	_	_
scaffold1220	0	40.79	_	_	_	_
scaffold1221	0	31.75	_	_	_	_
scaffold1222	0	65.5	1	0	0	1
scaffold1223	0	35.84	_	_	_	_
scaffold1224	0	63.77	1	0	0	1
scaffold1225	0	34.97	_	_	_	_
scaffold1227	0	63.75	_	_	_	_
scaffold1228	0	59.91	_	_	_	_
scaffold1229	0	59.55	1	0	0	1
scaffold1230	0	32.67	_	_	_	_
scaffold1231	0	53.5	1	0	0	1
scaffold1232	0	66.18	1	0	0	1
scaffold1233	0	44.09	_	_	_	_
scaffold1234	0	32.04	_	_	_	_
scaffold1236	0	26.54	1	0	0	1
scaffold1235	0	39.6	_	_	_	_
scaffold1238	0	57.27	_	_	_	_
scaffold1237	0	53.96	1	0	0	1
scaffold1240	0	39.36	1	0	0	1
scaffold1239	0	52.36	1	0	0	1
scaffold1242	0	37.03	1	0	0	1
scaffold1241	0	62.06	_	_	_	_
scaffold1243	0	37.04	_	_	_	_
scaffold1244	0	65.92	_	_	_	_
scaffold1245	0	54.58	1	0	0	1
scaffold1247	0	60.38	_	_	_	_
scaffold1246	0	28.63	1	0	0	1
scaffold1248	0	29.2	_	_	_	_
scaffold1249	0	42.48	_	_	_	_
scaffold1250	0	35.2	_	_	_	_
scaffold1251	0	33.45	_	_	_	_
scaffold1252	0	28.75	1	0	0	1
scaffold1253	0	57.59	1	0	0	1
scaffold1254	0	30.37	1	0	0	1
scaffold1255	0	61.3	_	_	_	_
scaffold1256	0	28.68	_	_	_	_
scaffold1258	0	58.26	_	_	_	_
scaffold1257	0	39.55	_	_	_	_
scaffold1259	0	28.82	_	_	_	_
scaffold1260	0	37.37	_	_	_	_
scaffold1261	0	64.03	_	_	_	_
scaffold1263	0	34.5	_	_	_	_
scaffold1262	0	36.15	1	0	0	1
scaffold1264	0	66.67	_	_	_	_
scaffold1265	0	61.66	_	_	_	_
scaffold1266	0	30.01	_	_	_	_
scaffold1267	0	29.11	_	_	_	_
scaffold1268	0	28.97	_	_	_	_
scaffold1269	0	33	_	_	_	_
scaffold1270	0	38.94	_	_	_	_
scaffold1271	0	37.89	1	0	0	1
scaffold1272	0	37.62	_	_	_	_
scaffold1273	0	46.33	1	0	0	1
scaffold1274	0	37.21	_	_	_	_
scaffold1275	0	56.95	1	0	0	1
scaffold1276	0	35.16	_	_	_	_
scaffold1277	0	54	1	0	0	1
scaffold1279	0	67	1	0	0	1
scaffold1278	0	30.16	_	_	_	_
scaffold1280	0	49.84	1	0	0	1
scaffold1281	0	35.51	1	0	0	1
scaffold1282	0	60.62	_	_	_	_
scaffold1283	0	31.1	_	_	_	_
scaffold1284	0	39.81	_	_	_	_
scaffold1285	0	62.77	_	_	_	_
scaffold1286	0	51.4	1	0	0	1
scaffold1287	0	54.55	_	_	_	_
scaffold1288	0	39.56	_	_	_	_
scaffold1289	0	26.01	_	_	_	_
scaffold1290	0	35.9	_	_	_	_
scaffold1291	0	27.83	1	0	0	1
scaffold1292	0	62.12	_	_	_	_
scaffold1293	0	32.51	_	_	_	_
scaffold1294	0	35.67	1	0	0	1
scaffold1296	0	34.82	_	_	_	_
scaffold1295	0	31.07	_	_	_	_
scaffold1297	0	34.04	_	_	_	_
scaffold1298	0	33.54	_	_	_	_
scaffold1299	0	42.15	_	_	_	_
scaffold1300	0	31.21	_	_	_	_
scaffold1301	0	33.69	1	0	0	1
scaffold1302	0	37.49	_	_	_	_
scaffold1304	0	58.53	1	0	0	1
scaffold1303	0	38.06	_	_	_	_
scaffold1305	0	54.72	2	0	0	2
scaffold1306	0	66.59	_	_	_	_
scaffold1307	0	60.7	1	0	0	1
scaffold1308	0	28.93	1	0	0	1
scaffold1310	0	63.33	_	_	_	_
scaffold1309	0	67.98	1	0	0	1
scaffold1311	0	33.49	_	_	_	_
scaffold1313	0	67.07	2	0	0	2
scaffold1312	0	28.98	_	_	_	_
scaffold1314	0	56.34	1	0	0	1
scaffold1315	0	32.88	_	_	_	_
scaffold1316	0	63.32	_	_	_	_
scaffold1317	0	24.81	_	_	_	_
scaffold1318	0	32.51	_	_	_	_
scaffold1319	0	33.82	1	0	0	1
scaffold1320	0	31.7	_	_	_	_
scaffold1321	0	34.53	_	_	_	_
scaffold1322	0	30.9	_	_	_	_
scaffold1323	0	30.98	_	_	_	_
scaffold1324	0	62.46	1	0	0	1
scaffold1325	0	34.75	2	0	0	2
scaffold1326	0	34.03	_	_	_	_
scaffold1327	0	23.6	_	_	_	_
scaffold1328	0	47.21	1	0	0	1
scaffold1329	0	64.72	1	0	0	1
scaffold1330	0	34.46	1	0	0	1
scaffold0584	0	32.81	_	_	_	_
scaffold1331	0	38.48	_	_	_	_
scaffold1332	0	62.59	_	_	_	_
scaffold1333	0	33.69	_	_	_	_
scaffold1334	0	56.02	_	_	_	_
scaffold1335	0	29.7	_	_	_	_
scaffold1336	0	38.47	1	0	0	1
scaffold1337	0	38.24	_	_	_	_
scaffold1338	0	31.84	1	0	0	1
scaffold1339	0	36.78	_	_	_	_
scaffold1340	0	42.55	_	_	_	_
scaffold1341	0	35.76	_	_	_	_
scaffold1342	0	35.3	1	0	0	1
scaffold1343	0	29.09	_	_	_	_
scaffold1346	0	55.08	1	0	0	1
scaffold1344	0	32.62	1	0	0	1
scaffold1345	0	30.12	_	_	_	_
scaffold1347	0	54.79	1	0	0	1
scaffold1348	0	29.79	_	_	_	_
scaffold1349	0	48.97	_	_	_	_
scaffold1350	0	40.96	1	0	0	1
scaffold1351	0	36.88	_	_	_	_
scaffold1352	0	31.12	1	0	0	1
scaffold1354	0	36.66	_	_	_	_
scaffold1353	0	31.17	_	_	_	_
scaffold1356	0	65.64	_	_	_	_
scaffold1357	0	63.31	_	_	_	_
scaffold1355	0	37.44	_	_	_	_
scaffold1358	0	65.57	_	_	_	_
scaffold1359	0	35.55	_	_	_	_
scaffold1360	0	28.57	1	0	0	1
scaffold1361	0	36.53	1	0	0	1
scaffold1363	0	65.32	_	_	_	_
scaffold1362	0	42.2	_	_	_	_
scaffold1364	0	32.5	_	_	_	_
scaffold1365	0	35.82	_	_	_	_
scaffold1366	0	44.85	_	_	_	_
scaffold1367	0	28.65	_	_	_	_
scaffold1368	0	57.28	_	_	_	_
scaffold1369	0	64.99	_	_	_	_
scaffold1370	0	29.75	_	_	_	_
scaffold1371	0	29.04	1	0	0	1
scaffold1372	0	33.26	1	0	0	1
scaffold1373	0	39.92	_	_	_	_
scaffold1374	0	33.16	_	_	_	_
scaffold1375	0	44.04	_	_	_	_
scaffold1376	0	34.63	_	_	_	_
scaffold1378	0	62.23	_	_	_	_
scaffold1377	0	34.39	1	0	0	1
scaffold1379	0	30.52	_	_	_	_
scaffold1380	0	36.15	_	_	_	_
scaffold1381	0	54.54	_	_	_	_
scaffold1382	0	65.69	_	_	_	_
scaffold1383	0	29.06	_	_	_	_
scaffold1384	0	34.66	1	0	0	1
scaffold1385	0	64.38	_	_	_	_
scaffold1386	0	62.29	1	0	0	1
scaffold1387	0	62.03	_	_	_	_
scaffold1389	0	61.78	_	_	_	_
scaffold1388	0	41.27	1	0	0	1
scaffold1390	0	32	_	_	_	_
scaffold1393	0	38.59	_	_	_	_
scaffold1392	0	64.89	_	_	_	_
scaffold1391	0	26.3	_	_	_	_
scaffold1394	0	64.73	1	0	0	1
scaffold1395	0	37.66	1	0	0	1
scaffold1396	0	34.22	1	0	0	1
scaffold1397	0	63.12	_	_	_	_
scaffold1398	0	62.51	_	_	_	_
scaffold1399	0	63.67	2	0	0	2
scaffold1400	0	41.81	_	_	_	_
scaffold1401	0	39.06	_	_	_	_
scaffold1402	0	59.18	1	0	0	1
scaffold1404	0	35.05	_	_	_	_
scaffold1403	0	37.24	_	_	_	_
scaffold1405	0	36.29	_	_	_	_
scaffold1406	0	66	_	_	_	_
scaffold1407	0	36.77	_	_	_	_
scaffold1408	0	35.34	1	0	0	1
scaffold1410	0	63.52	_	_	_	_
scaffold1409	0	43.53	_	_	_	_
scaffold1411	0	36.27	_	_	_	_
scaffold1414	0	35.76	_	_	_	_
scaffold1413	0	61.37	1	0	0	1
scaffold1412	0	36.41	1	0	0	1
scaffold1415	0	31.1	1	0	0	1
scaffold1417	0	64.14	_	_	_	_
scaffold1416	0	34.94	_	_	_	_
scaffold1419	0	32.95	_	_	_	_
scaffold1418	0	40	_	_	_	_
scaffold1420	0	47.23	_	_	_	_
scaffold1421	0	65.13	_	_	_	_
scaffold1422	0	61.04	_	_	_	_
scaffold1423	0	39.62	_	_	_	_
scaffold1424	0	31.81	_	_	_	_
scaffold1426	0	41.43	_	_	_	_
scaffold1425	0	32.21	_	_	_	_
scaffold1427	0	33.26	_	_	_	_
scaffold1428	0	21.28	_	_	_	_
scaffold1429	0	33.37	_	_	_	_
scaffold1431	0	29.71	_	_	_	_
scaffold1430	0	26.81	_	_	_	_
scaffold1433	0	40.77	_	_	_	_
scaffold1432	0	32.14	_	_	_	_
scaffold1434	0	34.16	1	0	0	1
scaffold1435	0	64.28	_	_	_	_
scaffold1436	0	26.17	_	_	_	_
scaffold1437	0	30.58	1	0	0	1
scaffold1438	0	61.18	_	_	_	_
scaffold1440	0	65.93	_	_	_	_
scaffold1439	0	30.75	1	0	0	1
scaffold1441	0	58	1	0	0	1
scaffold1442	0	62.97	_	_	_	_
scaffold1443	0	63.34	_	_	_	_
scaffold1444	0	30.13	_	_	_	_
scaffold1445	0	31.91	1	0	0	1
scaffold1446	0	64.5	_	_	_	_
scaffold1447	0	46.94	_	_	_	_
scaffold1449	0	30.19	_	_	_	_
scaffold1450	0	30.38	_	_	_	_
scaffold1451	0	35.1	_	_	_	_
scaffold1452	0	32.72	1	0	0	1
scaffold1453	0	36.47	_	_	_	_
scaffold1454	0	33.02	1	0	0	1
scaffold1455	0	32.01	_	_	_	_
scaffold1456	0	66.29	_	_	_	_
scaffold1457	0	32.96	1	0	0	1
scaffold1458	0	32.58	_	_	_	_
scaffold1459	0	42.61	_	_	_	_
scaffold1460	0	41.18	_	_	_	_
scaffold1461	0	34.03	_	_	_	_
scaffold1462	0	31.77	1	0	0	1
scaffold1464	0	67.95	_	_	_	_
scaffold1463	0	33.01	1	0	0	1
scaffold1465	0	42.03	1	0	0	1
scaffold1466	0	57.89	_	_	_	_
scaffold1468	0	34.73	_	_	_	_
scaffold1467	0	26.24	_	_	_	_
scaffold1469	0	35.9	_	_	_	_
scaffold1470	0	65.06	_	_	_	_
scaffold1471	0	59.94	1	0	0	1
scaffold1473	0	30.02	_	_	_	_
scaffold1472	0	33.48	_	_	_	_
scaffold1474	0	39.43	_	_	_	_
scaffold1475	0	40.67	_	_	_	_
scaffold1476	0	30.34	_	_	_	_
scaffold1477	0	38.4	_	_	_	_
scaffold1478	0	37.17	1	0	0	1
scaffold1479	0	68.4	_	_	_	_
scaffold1480	0	32.42	1	0	0	1
scaffold1481	0	34.61	_	_	_	_
scaffold1483	0	69.77	1	0	0	1
scaffold1482	0	40.74	_	_	_	_
scaffold1484	0	35.05	_	_	_	_
scaffold1485	0	29.16	_	_	_	_
scaffold1486	0	36.1	_	_	_	_
scaffold1487	0	40.05	_	_	_	_
scaffold1488	0	39.89	_	_	_	_
scaffold1489	0	63.22	1	0	0	1
scaffold1490	0	56.91	1	0	0	1
scaffold1491	0	63.89	_	_	_	_
scaffold1492	0	53.93	_	_	_	_
scaffold1493	0	34.68	1	0	0	1
scaffold1495	0	62.26	_	_	_	_
scaffold1494	0	41.43	_	_	_	_
scaffold1496	0	34.72	_	_	_	_
scaffold1497	0	27.59	_	_	_	_
scaffold1498	0	58.5	1	0	0	1
scaffold1499	0	43.16	_	_	_	_
scaffold1500	0	28.12	_	_	_	_
scaffold1501	0	65.28	1	0	0	1
scaffold1502	0	65.2	_	_	_	_
scaffold1503	0	58.68	1	0	0	1
scaffold1504	0	32.33	_	_	_	_
scaffold1505	0	27.19	_	_	_	_
scaffold1506	0	38.93	_	_	_	_
scaffold1507	0	37.79	_	_	_	_
scaffold1508	0	33.22	_	_	_	_
scaffold1509	0	66.49	1	0	0	1
scaffold1510	0	55.21	1	0	0	1
scaffold1511	0	39.14	_	_	_	_
scaffold1512	0	64.63	_	_	_	_
scaffold1513	0	68.59	_	_	_	_
scaffold1514	0	35.89	1	0	0	1
scaffold1515	0	27.35	_	_	_	_
scaffold1516	0	65.16	1	0	0	1
scaffold1518	0	30.76	_	_	_	_
scaffold1517	0	40.25	_	_	_	_
scaffold1519	0	41.5	_	_	_	_
scaffold1520	0	54.04	1	0	0	1
scaffold1521	0	27.69	_	_	_	_
scaffold1522	0	47.33	1	0	0	1
scaffold1523	0	59.06	1	0	0	1
scaffold1524	0	34.77	_	_	_	_
scaffold1525	0	63.5	_	_	_	_
scaffold1526	0	32.21	1	0	0	1
scaffold1527	0	41.12	1	0	0	1
scaffold1529	0	68.32	1	0	0	1
scaffold1528	0	34.28	_	_	_	_
scaffold1530	0	43.03	_	_	_	_
scaffold1533	0	62.14	1	0	0	1
scaffold1531	0	38.58	_	_	_	_
scaffold1532	0	30.5	_	_	_	_
scaffold1534	0	64.25	1	0	0	1
scaffold1535	0	50.68	2	0	0	2
scaffold1536	0	38.06	_	_	_	_
scaffold1537	0	62.93	_	_	_	_
scaffold1226	0	53.85	_	_	_	_
scaffold1538	0	61.78	_	_	_	_
scaffold1539	0	33.71	1	0	0	1
scaffold1540	0	43.34	1	0	0	1
scaffold1541	0	56.85	_	_	_	_
scaffold1542	0	36.35	_	_	_	_
scaffold1543	0	39.44	1	0	0	1
scaffold1544	0	32.97	_	_	_	_
scaffold1545	0	61	2	0	0	2
scaffold1546	0	68.91	_	_	_	_
scaffold1547	0	34.36	_	_	_	_
scaffold1548	0	64.68	1	0	0	1
scaffold1549	0	29.2	_	_	_	_
scaffold1550	0	30	_	_	_	_
scaffold1551	0	37.19	_	_	_	_
scaffold1552	0	34.08	_	_	_	_
scaffold1553	0	63.96	1	0	0	1
scaffold1554	0	29.98	_	_	_	_
scaffold1555	0	35.86	_	_	_	_
scaffold1556	0	33.8	_	_	_	_
scaffold1557	0	28.7	1	0	0	1
scaffold1558	0	57.65	_	_	_	_
scaffold1559	0	34.59	_	_	_	_
scaffold1561	0	58.79	_	_	_	_
scaffold1560	0	34.51	_	_	_	_
scaffold1562	0	33.05	_	_	_	_
scaffold1563	0	66.52	1	0	0	1
scaffold1564	0	55.28	1	0	0	1
scaffold1566	0	67.34	_	_	_	_
scaffold1565	0	66.12	_	_	_	_
scaffold1567	0	59.56	1	0	0	1
scaffold1568	0	60.98	1	0	0	1
scaffold1569	0	67.34	1	0	0	1
scaffold1570	0	67.65	_	_	_	_
scaffold1571	0	25.17	_	_	_	_
scaffold1573	0	63.17	_	_	_	_
scaffold1574	0	62.75	_	_	_	_
scaffold1572	0	32.17	_	_	_	_
scaffold1575	0	38.49	_	_	_	_
scaffold1576	0	58.35	1	0	0	1
scaffold1577	0	31.28	_	_	_	_
scaffold1578	0	29.27	_	_	_	_
scaffold1579	0	62.25	1	0	0	1
scaffold1580	0	37.13	_	_	_	_
scaffold1581	0	55.14	1	0	0	1
scaffold1582	0	68.46	_	_	_	_
scaffold1583	0	37.24	_	_	_	_
scaffold1584	0	36.06	_	_	_	_
scaffold1586	0	60.87	1	0	0	1
scaffold1585	0	32.27	_	_	_	_
scaffold1587	0	33.96	_	_	_	_
scaffold1589	0	40.05	1	0	0	1
scaffold1588	0	35.37	1	0	0	1
scaffold1590	0	36.83	_	_	_	_
scaffold1591	0	65.15	1	0	0	1
scaffold1592	0	65.31	1	0	0	1
scaffold1593	0	64.22	_	_	_	_
scaffold1594	0	28.97	_	_	_	_
scaffold1595	0	48.84	_	_	_	_
scaffold1596	0	68.84	_	_	_	_
scaffold1597	0	43.53	1	0	0	1
scaffold1598	0	31.99	_	_	_	_
scaffold1599	0	62.89	1	0	0	1
scaffold1601	0	64.94	_	_	_	_
scaffold1600	0	38.08	_	_	_	_
scaffold1603	0	33.75	_	_	_	_
scaffold1602	0	38.37	_	_	_	_
scaffold1604	0	65.99	_	_	_	_
scaffold1605	0	40.24	_	_	_	_
scaffold1608	0	65.5	_	_	_	_
scaffold1607	0	66.33	_	_	_	_
scaffold1606	0	35.51	_	_	_	_
scaffold1609	0	25.13	_	_	_	_
scaffold1610	0	40.32	_	_	_	_
scaffold1611	0	41.32	1	0	0	1
scaffold1612	0	54.04	_	_	_	_
scaffold1613	0	35.88	_	_	_	_
scaffold1614	0	64.29	1	0	0	1
scaffold1615	0	35.65	_	_	_	_
scaffold1616	0	67.95	_	_	_	_
scaffold1617	0	68.18	_	_	_	_
scaffold1618	0	33.89	_	_	_	_
scaffold1621	0	60.01	1	0	0	1
scaffold1619	0	29.4	_	_	_	_
scaffold1620	0	42.11	_	_	_	_
scaffold1622	0	56.01	_	_	_	_
scaffold1623	0	37.03	_	_	_	_
scaffold1624	0	68.43	_	_	_	_
scaffold1625	0	32.52	_	_	_	_
scaffold1627	0	61.69	_	_	_	_
scaffold1626	0	35.14	1	0	0	1
scaffold1628	0	66.04	_	_	_	_
scaffold1631	0	67.64	_	_	_	_
scaffold1629	0	36.96	_	_	_	_
scaffold1630	0	34.95	_	_	_	_
scaffold1632	0	30.01	_	_	_	_
scaffold1633	0	32.94	_	_	_	_
scaffold1634	0	32.19	_	_	_	_
scaffold1635	0	40.45	_	_	_	_
scaffold1636	0	35.57	_	_	_	_
scaffold1637	0	41.99	_	_	_	_
scaffold1639	0	60.43	1	0	0	1
scaffold1638	0	40.35	1	0	0	1
scaffold1640	0	32.96	_	_	_	_
scaffold1641	0	66.64	1	0	0	1
scaffold1642	0	66.62	_	_	_	_
scaffold1643	0	38.4	1	0	0	1
scaffold1644	0	29.82	_	_	_	_
scaffold1645	0	40.29	1	0	0	1
scaffold1646	0	39.51	_	_	_	_
scaffold1647	0	68.77	_	_	_	_
scaffold1648	0	37.81	_	_	_	_
scaffold1650	0	47.76	_	_	_	_
scaffold1649	0	42.82	_	_	_	_
scaffold1651	0	56.3	_	_	_	_
scaffold1653	0	33.64	_	_	_	_
scaffold1652	0	39.38	_	_	_	_
scaffold1654	0	66.16	_	_	_	_
scaffold1655	0	29.72	_	_	_	_
scaffold1656	0	65.96	_	_	_	_
scaffold1659	0	63.24	_	_	_	_
scaffold1658	0	36.23	_	_	_	_
scaffold1657	0	33.24	_	_	_	_
scaffold1662	0	31.41	1	0	0	1
scaffold1661	0	39.04	_	_	_	_
scaffold1660	0	33.13	_	_	_	_
scaffold1664	0	54.82	_	_	_	_
scaffold1663	0	37.01	1	0	0	1
scaffold1665	0	36.44	_	_	_	_
scaffold1667	0	31.07	_	_	_	_
scaffold1666	0	33.13	_	_	_	_
scaffold1668	0	32.56	_	_	_	_
scaffold1670	0	59.85	_	_	_	_
scaffold1669	0	35.74	_	_	_	_
scaffold1671	0	45.22	1	0	0	1
scaffold1672	0	48.89	0	0	1	1
scaffold1673	0	68.68	_	_	_	_
scaffold1674	0	42.91	_	_	_	_
scaffold1675	0	62.1	1	0	0	1
scaffold1676	0	65.43	1	0	0	1
scaffold1677	0	61.04	_	_	_	_
scaffold1679	0	25.62	_	_	_	_
scaffold1678	0	31.29	1	0	0	1
scaffold1680	0	60.38	1	0	0	1
scaffold1681	0	29.91	_	_	_	_
scaffold1682	0	60.53	_	_	_	_
scaffold1683	0	31.28	_	_	_	_
scaffold1684	0	34.62	1	0	0	1
scaffold1685	0	63.99	1	0	0	1
scaffold1686	0	33.24	1	0	0	1
scaffold1688	0	64.99	_	_	_	_
scaffold1687	0	53.47	_	_	_	_
scaffold1690	0	66.73	1	0	0	1
scaffold1689	0	37.56	_	_	_	_
scaffold1692	0	60	_	_	_	_
scaffold1691	0	38.43	_	_	_	_
scaffold1693	0	65.92	1	0	0	1
scaffold1694	0	27.82	_	_	_	_
scaffold1696	0	33.81	_	_	_	_
scaffold1695	0	35.04	_	_	_	_
scaffold1699	0	28.05	_	_	_	_
scaffold1698	0	69.89	_	_	_	_
scaffold1697	0	42.59	_	_	_	_
scaffold1702	0	28.89	_	_	_	_
scaffold1701	0	41.39	_	_	_	_
scaffold1703	0	62.8	_	_	_	_
scaffold1700	0	31.71	_	_	_	_
scaffold1704	0	34.75	_	_	_	_
scaffold1705	0	36.98	_	_	_	_
scaffold1706	0	64.67	1	0	0	1
scaffold1707	0	22.51	_	_	_	_
scaffold1709	0	27.84	_	_	_	_
scaffold1708	0	64.92	_	_	_	_
scaffold1712	0	30.21	_	_	_	_
scaffold1711	0	34.34	_	_	_	_
scaffold1710	0	43.24	_	_	_	_
scaffold1713	0	66.87	_	_	_	_
scaffold1715	0	39.71	_	_	_	_
scaffold1714	0	40.4	_	_	_	_
scaffold1716	0	30.68	_	_	_	_
scaffold1717	0	42.04	1	0	0	1
scaffold1718	0	63.85	1	0	0	1
scaffold1719	0	34.26	_	_	_	_
scaffold1720	0	37.75	_	_	_	_
scaffold1723	0	35.72	1	0	0	1
scaffold1722	0	66.99	_	_	_	_
scaffold1721	0	37.11	1	0	0	1
scaffold1724	0	36.53	_	_	_	_
scaffold1725	0	63.76	_	_	_	_
scaffold1727	0	68.18	1	0	0	1
scaffold1726	0	35.59	_	_	_	_
scaffold1728	0	65.29	1	0	0	1
scaffold1730	0	68.93	_	_	_	_
scaffold1729	0	33.31	_	_	_	_
scaffold1731	0	29.02	_	_	_	_
scaffold1732	0	35.07	_	_	_	_
scaffold1733	0	33.54	_	_	_	_
scaffold1734	0	37.06	_	_	_	_
scaffold1735	0	64.42	1	0	0	1
scaffold1736	0	45.07	_	_	_	_
scaffold1737	0	29.92	_	_	_	_
scaffold1738	0	34.68	_	_	_	_
scaffold1739	0	57.49	_	_	_	_
scaffold1740	0	58.37	1	0	0	1
scaffold1741	0	54.56	1	0	0	1
scaffold1742	0	64.9	1	0	0	1
scaffold1744	0	33.33	_	_	_	_
scaffold1745	0	34.96	_	_	_	_
scaffold1747	0	35.11	_	_	_	_
scaffold1743	0	28.94	_	_	_	_
scaffold1746	0	55.39	_	_	_	_
scaffold1748	0	58.62	1	0	0	1
scaffold1751	0	54.26	1	0	0	1
scaffold1752	0	33.03	_	_	_	_
scaffold1750	0	33.88	1	0	0	1
scaffold1749	0	35.01	1	0	0	1
scaffold1753	0	34.19	_	_	_	_
scaffold1754	0	40.47	_	_	_	_
scaffold1755	0	32.03	_	_	_	_
scaffold1756	0	39.27	_	_	_	_
scaffold1757	0	66.6	1	0	0	1
scaffold1758	0	63.81	1	0	0	1
scaffold1759	0	58.88	1	0	0	1
scaffold1760	0	37.66	_	_	_	_
scaffold1761	0	40.6	1	0	0	1
scaffold1762	0	25.04	_	_	_	_
scaffold1763	0	29.81	_	_	_	_
scaffold1765	0	35.08	_	_	_	_
scaffold1764	0	39.4	_	_	_	_
scaffold1766	0	34.24	_	_	_	_
scaffold1767	0	37.72	_	_	_	_
scaffold1768	0	35.69	_	_	_	_
scaffold1769	0	32.78	1	0	0	1
scaffold1770	0	26.96	_	_	_	_
scaffold1772	0	62.36	_	_	_	_
scaffold1771	0	36.77	_	_	_	_
scaffold1773	0	38.2	_	_	_	_
scaffold1774	0	31.42	_	_	_	_
scaffold1775	0	64.8	_	_	_	_
scaffold1776	0	60.16	_	_	_	_
scaffold1777	0	30.22	_	_	_	_
scaffold1778	0	34.16	1	0	0	1
scaffold1779	0	36.82	2	0	1	3
scaffold1780	0	57.79	_	_	_	_
scaffold1781	0	57.54	2	0	0	2
scaffold1782	0	29.08	_	_	_	_
scaffold1783	0	35.22	_	_	_	_
scaffold1784	0	54.66	1	0	0	1
scaffold1785	0	33.19	_	_	_	_
scaffold1786	0	24.54	_	_	_	_
scaffold1788	0	25.61	1	0	0	1
scaffold1787	0	31.71	_	_	_	_
scaffold1790	0	25.55	_	_	_	_
scaffold1791	0	63.92	_	_	_	_
scaffold1792	0	33.43	_	_	_	_
scaffold1789	0	34.02	1	0	0	1
scaffold1793	0	23.8	_	_	_	_
scaffold1794	0	65.86	_	_	_	_
scaffold1795	0	39.76	_	_	_	_
scaffold1796	0	32.52	_	_	_	_
scaffold1797	0	29.16	_	_	_	_
scaffold1798	0	66.44	_	_	_	_
scaffold1799	0	40.55	_	_	_	_
scaffold1800	0	31.75	1	0	0	1
scaffold1801	0	34.47	_	_	_	_
scaffold1802	0	65.82	_	_	_	_
scaffold1804	0	31.6	_	_	_	_
scaffold1803	0	36.95	_	_	_	_
scaffold1805	0	31.77	_	_	_	_
scaffold1806	0	30.23	_	_	_	_
scaffold1807	0	62.49	1	0	0	1
scaffold1808	0	31.69	_	_	_	_
scaffold1809	0	30.6	_	_	_	_
scaffold1810	0	62.58	_	_	_	_
scaffold1811	0	61.91	1	0	0	1
scaffold1812	0	36.8	1	0	0	1
scaffold1813	0	36.45	_	_	_	_
scaffold1814	0	64.67	_	_	_	_
scaffold1815	0	31.16	_	_	_	_
scaffold1816	0	37.71	_	_	_	_
scaffold1817	0	27.76	_	_	_	_
scaffold1818	0	34.43	_	_	_	_
scaffold1819	0	32.58	_	_	_	_
scaffold1820	0	39.07	_	_	_	_
scaffold1821	0	36.09	_	_	_	_
scaffold1823	0	67.49	1	0	0	1
scaffold1822	0	25.96	_	_	_	_
scaffold1824	0	64.83	_	_	_	_
scaffold1826	0	27.73	1	0	0	1
scaffold1825	0	32.4	_	_	_	_
scaffold1827	0	23.45	_	_	_	_
scaffold1828	0	62.96	_	_	_	_
scaffold1829	0	40.92	1	0	0	1
scaffold1830	0	36.61	_	_	_	_
scaffold1831	0	57.95	1	0	0	1
scaffold1832	0	33.51	_	_	_	_
scaffold1833	0	65.02	_	_	_	_
scaffold1834	0	62.79	_	_	_	_
scaffold1836	0	64.06	1	0	0	1
scaffold1835	0	32.07	_	_	_	_
scaffold1837	0	37.79	_	_	_	_
scaffold1838	0	30.92	_	_	_	_
scaffold1839	0	68.09	_	_	_	_
scaffold1841	0	64.63	_	_	_	_
scaffold1840	0	35.14	1	0	0	1
scaffold1843	0	26.49	_	_	_	_
scaffold1842	0	37.9	_	_	_	_
scaffold1844	0	25.9	_	_	_	_
scaffold1846	0	66.74	_	_	_	_
scaffold1845	0	41.53	_	_	_	_
scaffold1848	0	40.2	_	_	_	_
scaffold1847	0	26.36	_	_	_	_
scaffold1849	0	34.69	_	_	_	_
scaffold1850	0	63	_	_	_	_
scaffold1851	0	59.97	1	0	0	1
scaffold1852	0	25.23	_	_	_	_
scaffold1854	0	60.34	1	0	0	1
scaffold1853	0	37.73	_	_	_	_
scaffold1855	0	36.86	_	_	_	_
scaffold1856	0	60.9	1	0	0	1
scaffold1857	0	62.57	1	0	0	1
scaffold1858	0	33.59	_	_	_	_
scaffold1859	0	59.06	_	_	_	_
scaffold1860	0	67.91	_	_	_	_
scaffold1862	0	24.05	_	_	_	_
scaffold1861	0	30.95	_	_	_	_
scaffold1863	0	62.53	_	_	_	_
scaffold1864	0	66.95	_	_	_	_
scaffold1866	0	65.21	1	0	0	1
scaffold1865	0	65.21	1	0	0	1
scaffold1868	0	37.77	_	_	_	_
scaffold1867	0	31.23	_	_	_	_
scaffold1869	0	31.41	_	_	_	_
scaffold1871	0	68.17	_	_	_	_
scaffold1870	0	32.68	1	0	0	1
scaffold1872	0	30.13	_	_	_	_
scaffold1873	0	29.69	_	_	_	_
scaffold1874	0	52.7	1	0	0	1
scaffold1875	0	30.49	_	_	_	_
scaffold1876	0	54.43	1	0	0	1
scaffold1877	0	52.71	_	_	_	_
scaffold1878	0	27.97	_	_	_	_
scaffold1879	0	40.72	_	_	_	_
scaffold1880	0	31.47	1	0	0	1
scaffold1881	0	42.76	_	_	_	_
scaffold1882	0	70.79	1	0	0	1
scaffold1884	0	27.64	_	_	_	_
scaffold1883	0	65.59	_	_	_	_
scaffold1887	0	54.81	1	0	0	1
scaffold1885	0	36.28	_	_	_	_
scaffold1886	0	28.79	1	0	0	1
scaffold1888	0	41.71	_	_	_	_
scaffold1889	0	29.01	1	0	0	1
scaffold1890	0	26.82	_	_	_	_
scaffold1891	0	27.73	_	_	_	_
scaffold1892	0	29.02	_	_	_	_
scaffold1893	0	60.35	_	_	_	_
scaffold1894	0	33.52	_	_	_	_
scaffold1895	0	35.29	_	_	_	_
scaffold1898	0	34.84	_	_	_	_
scaffold1896	0	37.15	_	_	_	_
scaffold1897	0	62.13	_	_	_	_
scaffold1899	0	45.22	_	_	_	_
scaffold1901	0	40.72	_	_	_	_
scaffold1900	0	36.65	_	_	_	_
scaffold1902	0	33.17	_	_	_	_
scaffold1903	0	30.57	_	_	_	_
scaffold1905	0	37.51	_	_	_	_
scaffold1906	0	59.86	1	0	0	1
scaffold1904	0	36.95	_	_	_	_
scaffold1907	0	64.62	_	_	_	_
scaffold1908	0	41.57	_	_	_	_
scaffold1909	0	64	1	0	0	1
scaffold1912	0	61.7	_	_	_	_
scaffold1910	0	28.37	_	_	_	_
scaffold1911	0	30.45	_	_	_	_
scaffold1914	0	42.38	1	0	0	1
scaffold1915	0	47.35	_	_	_	_
scaffold1913	0	36.36	_	_	_	_
scaffold1916	0	44.61	_	_	_	_
scaffold1917	0	64.47	_	_	_	_
scaffold1918	0	42.8	1	0	0	1
scaffold1919	0	69.51	_	_	_	_
scaffold1920	0	27.87	_	_	_	_
scaffold1921	0	65.19	_	_	_	_
scaffold1922	0	34.06	_	_	_	_
scaffold1923	0	34.39	_	_	_	_
scaffold1924	0	31.17	_	_	_	_
scaffold1925	0	60.49	_	_	_	_
scaffold1926	0	63.61	_	_	_	_
scaffold1927	0	50.65	_	_	_	_
scaffold1928	0	61.26	1	0	0	1
scaffold1929	0	63.18	_	_	_	_
scaffold1930	0	61.23	_	_	_	_
scaffold1931	0	45.78	_	_	_	_
scaffold1932	0	38.32	_	_	_	_
scaffold1933	0	33.79	_	_	_	_
scaffold1935	0	25.33	_	_	_	_
scaffold1934	0	58.22	1	0	1	2
scaffold1936	0	66.83	_	_	_	_
scaffold1938	0	28.27	_	_	_	_
scaffold1937	0	41.58	_	_	_	_
scaffold1939	0	33.77	_	_	_	_
scaffold1940	0	28.23	_	_	_	_
scaffold1941	0	29.18	_	_	_	_
scaffold1942	0	36.15	_	_	_	_
scaffold1943	0	65.44	1	0	0	1
scaffold1944	0	25.06	_	_	_	_
scaffold1945	0	68.36	_	_	_	_
scaffold1947	0	62.83	_	_	_	_
scaffold1946	0	60.77	1	0	0	1
scaffold1948	0	31.19	_	_	_	_
scaffold1950	0	45.79	_	_	_	_
scaffold1949	0	27.06	1	0	0	1
scaffold1951	0	34.65	_	_	_	_
scaffold1954	0	28.24	_	_	_	_
scaffold1952	0	27.75	_	_	_	_
scaffold1953	0	34.85	_	_	_	_
scaffold1955	0	30.06	_	_	_	_
scaffold1957	0	33.22	_	_	_	_
scaffold1956	0	31.98	_	_	_	_
scaffold1958	0	63.11	_	_	_	_
scaffold1959	0	46.4	_	_	_	_
scaffold1960	0	64.87	_	_	_	_
scaffold1961	0	32.31	_	_	_	_
scaffold1962	0	67.36	_	_	_	_
scaffold1963	0	67.08	_	_	_	_
scaffold1964	0	41.68	1	0	0	1
scaffold1965	0	50.42	_	_	_	_
scaffold1967	0	64.86	_	_	_	_
scaffold1966	0	57.37	1	0	0	1
scaffold1968	0	63.5	_	_	_	_
scaffold1969	0	60.8	_	_	_	_
scaffold1970	0	59.85	1	0	0	1
scaffold1971	0	64.63	_	_	_	_
scaffold1972	0	65.44	_	_	_	_
scaffold1973	0	46.23	_	_	_	_
scaffold1975	0	64.79	_	_	_	_
scaffold1974	0	28.16	_	_	_	_
scaffold1976	0	66.64	1	0	0	1
scaffold1977	0	52.14	_	_	_	_
scaffold1978	0	64.4	1	0	0	1
scaffold1979	0	35.8	_	_	_	_
scaffold1980	0	64.68	_	_	_	_
scaffold1981	0	64.51	_	_	_	_
scaffold1982	0	33.84	1	0	0	1
scaffold1983	0	33.02	_	_	_	_
scaffold1984	0	37.02	_	_	_	_
scaffold1985	0	36.23	_	_	_	_
[truncated: 195 more rows]
