# Supplementary material for: Comparative Transcriptome Analysis of Salt Stress-Induced Leaf Senescence in Medicago truncatula
Source: Front Plant Sci. 2021 Jul 9;12:666660. doi: 10.3389/fpls.2021.666660 (PMC8299074; doi:10.3389/fpls.2021.666660)
Supplement: Supplementary Figure 1 — The sampled leaf tissues and the relationship between leaf senescence and different NaCl concentration treatments. (A) The leaves detached for treatment-induced senescence. (B) The relationship between leaf senescence and different concentrations of NaCl. [file Data_Sheet_1.zip › supplementary files/Supplementary Table 3 Gene Ontology (GO) enrichment analysis of senescence-associated genes (SAGs)..xlsx]

## Sheet: Class A (2 day)
legends	Description
Number	The number of genes/transcripts enriched to the GO term.
GO ID	The number corresponding to the GO Term.
Term Type	The three major classifications of GO (i.e. BP, CC, MF).
Description	Description of the GO function
Ratio_in_study	The proportion of the GO in the target gene set, the numerator is the number of genes/transcripts enriched to the GO in the gene set, and the denominator is the total number of genes/transcripts with GO annotations in the gene set.
Ratio_in_pop	The proportion of this GO in the background genes/transcripts (all genes/transcripts obtained by sequencing), the numerator is the number of all background genes/transcripts enriched with this GO, and the denominator is the total number of all background genes/transcripts with GO annotations.
Pvalue	Uncorrected p-value, the p-value represents whether the enriched result is statistically significant, the smaller the p-value, the more statistically significant it is.
Padjust	Corrected Pvalue value.
Number	GO ID	Term Type	Description	Ratio_in_study	Ratio_in_pop	Pvalue	Padjust
23	GO:0009658	BP	chloroplast organization	23/1412	149/44558	2.85437e-07	0.000229793
21	GO:0016054	BP	organic acid catabolic process	21/1412	150/44558	3.17216e-07	0.000229793
21	GO:0046395	BP	carboxylic acid catabolic process	21/1412	150/44558	3.17216e-07	0.000229793
14	GO:0042793	BP	plastid transcription	14/1412	40/44558	3.52359e-07	0.000229793
13	GO:0000023	BP	maltose metabolic process	13/1412	50/44558	3.73532e-07	0.000229793
23	GO:0044272	BP	sulfur compound biosynthetic process	23/1412	182/44558	3.81082e-07	0.000229793
34	GO:0009668	BP	plastid membrane organization	34/1412	110/44558	4.03439e-07	0.000229793
34	GO:0061024	BP	membrane organization	34/1412	248/44558	4.22901e-07	0.000229793
30	GO:0034637	BP	cellular carbohydrate biosynthetic process	30/1412	322/44558	5.68159e-07	0.000229793
19	GO:0019252	BP	starch biosynthetic process	19/1412	75/44558	6.27471e-07	0.000229793
21	GO:0009311	BP	oligosaccharide metabolic process	21/1412	188/44558	6.54654e-07	0.000229793
36	GO:0006790	BP	sulfur compound metabolic process	36/1412	380/44558	6.75576e-07	0.000229793
20	GO:0005984	BP	disaccharide metabolic process	20/1412	159/44558	7.86906e-07	0.000229793
13	GO:0010103	BP	stomatal complex morphogenesis	13/1412	65/44558	8.3494e-07	0.000229793
12	GO:1901659	BP	glycosyl compound biosynthetic process	12/1412	65/44558	8.3494e-07	0.000229793
14	GO:0016556	BP	mRNA modification	14/1412	77/44558	8.5885e-07	0.000229793
29	GO:0044282	BP	small molecule catabolic process	29/1412	224/44558	8.76819e-07	0.000229793
30	GO:0009657	BP	plastid organization	30/1412	176/44558	9.13159e-07	0.000229793
20	GO:0005982	BP	starch metabolic process	20/1412	90/44558	9.22704e-07	0.000229793
32	GO:0006073	BP	cellular glucan metabolic process	32/1412	349/44558	9.73952e-07	0.000229793
13	GO:0090626	BP	plant epidermis morphogenesis	13/1412	66/44558	9.91154e-07	0.000229793
13	GO:0000097	BP	sulfur amino acid biosynthetic process	13/1412	78/44558	1.00086e-06	0.000229793
34	GO:0010027	BP	thylakoid membrane organization	34/1412	104/44558	1.03038e-06	0.000229793
9	GO:0010114	BP	response to red light	9/1412	35/44558	1.05387e-06	0.000229793
8	GO:0031978	CC	plastid thylakoid lumen	8/1412	21/44558	1.40405e-07	0.000229793
8	GO:0009543	CC	chloroplast thylakoid lumen	8/1412	21/44558	1.40405e-07	0.000229793
20	GO:0009521	CC	photosystem	20/1412	169/44558	4.76375e-07	0.000229793
22	GO:0031969	CC	chloroplast membrane	22/1412	155/44558	5.30218e-07	0.000229793
34	GO:0009579	CC	thylakoid	34/1412	186/44558	5.4811e-07	0.000229793
15	GO:0031976	CC	plastid thylakoid	15/1412	75/44558	6.27471e-07	0.000229793
15	GO:0009534	CC	chloroplast thylakoid	15/1412	75/44558	6.27471e-07	0.000229793
9	GO:0009654	CC	photosystem II oxygen evolving complex	9/1412	25/44558	6.66488e-07	0.000229793
69	GO:0009570	CC	chloroplast stroma	69/1412	399/44558	6.81773e-07	0.000229793
69	GO:0009532	CC	plastid stroma	69/1412	400/44558	7.2088e-07	0.000229793
15	GO:0031977	CC	thylakoid lumen	15/1412	43/44558	7.31019e-07	0.000229793
8	GO:0010598	CC	NAD(P)H dehydrogenase complex (plastoquinone)	8/1412	12/44558	7.85773e-07	0.000229793
62	GO:0009535	CC	chloroplast thylakoid membrane	62/1412	421/44558	8.00433e-07	0.000229793
62	GO:0055035	CC	plastid thylakoid membrane	62/1412	421/44558	8.00433e-07	0.000229793
46	GO:0031975	CC	envelope	46/1412	331/44558	9.98329e-07	0.000229793
46	GO:0031967	CC	organelle envelope	46/1412	331/44558	9.98329e-07	0.000229793
16	GO:0009523	CC	photosystem II	16/1412	104/44558	1.03038e-06	0.000229793
7	GO:0016730	MF	oxidoreductase activity, acting on iron-sulfur proteins as donors	7/1412	13/44558	4.58965e-08	0.000229793
27	GO:0033692	BP	cellular polysaccharide biosynthetic process	27/1412	262/44558	1.17303e-06	0.000239389
14	GO:0000096	BP	sulfur amino acid metabolic process	14/1412	92/44558	1.21269e-06	0.000239389
30	GO:0000271	BP	polysaccharide biosynthetic process	30/1412	298/44558	1.22525e-06	0.000239389
26	GO:0015979	BP	photosynthesis	26/1412	196/44558	1.29816e-06	0.000239389
32	GO:0044042	BP	glucan metabolic process	32/1412	354/44558	1.307e-06	0.000239389
44	GO:0009941	CC	chloroplast envelope	44/1412	297/44558	1.14837e-06	0.000239389
22	GO:0042170	CC	plastid membrane	22/1412	164/44558	1.26484e-06	0.000239389
45	GO:0009526	CC	plastid envelope	45/1412	299/44558	1.30684e-06	0.000239389
62	GO:0042651	CC	thylakoid membrane	62/1412	435/44558	1.37431e-06	0.000242037
62	GO:0034357	CC	photosynthetic membrane	62/1412	435/44558	1.37431e-06	0.000242037
48	GO:0006520	BP	cellular amino acid metabolic process	48/1412	569/44558	1.41973e-06	0.000245319
23	GO:0009250	BP	glucan biosynthetic process	23/1412	214/44558	1.47309e-06	0.000249825
16	GO:0070838	BP	divalent metal ion transport	16/1412	122/44558	1.6675e-06	0.000259933
26	GO:0051188	BP	cofactor biosynthetic process	26/1412	285/44558	1.68559e-06	0.000259933
53	GO:0044262	BP	cellular carbohydrate metabolic process	53/1412	665/44558	1.74988e-06	0.000259933
8	GO:0010218	BP	response to far red light	8/1412	28/44558	1.75975e-06	0.000259933
74	GO:0044436	CC	thylakoid part	74/1412	635/44558	1.71344e-06	0.000259933
144	GO:0009507	CC	chloroplast	144/1412	1139/44558	1.81713e-06	0.000264148
16	GO:0072511	BP	divalent inorganic cation transport	16/1412	123/44558	1.86093e-06	0.000266287
38	GO:0044264	BP	cellular polysaccharide metabolic process	38/1412	475/44558	1.91624e-06	0.000269984
35	GO:0016051	BP	carbohydrate biosynthetic process	35/1412	431/44558	2.23269e-06	0.000300691
165	GO:0044434	CC	chloroplast part	165/1412	1114/44558	2.22062e-06	0.000300691
31	GO:1901605	BP	alpha-amino acid metabolic process	31/1412	364/44558	2.30875e-06	0.00030432
83	GO:0019752	BP	carboxylic acid metabolic process	83/1412	1160/44558	2.35516e-06	0.00030432
53	GO:0044283	BP	small molecule biosynthetic process	53/1412	781/44558	2.39255e-06	0.00030432
90	GO:0043436	BP	oxoacid metabolic process	90/1412	1248/44558	2.45018e-06	0.000307381
91	GO:0006082	BP	organic acid metabolic process	91/1412	1251/44558	2.56299e-06	0.000314075
123	GO:0006468	BP	protein phosphorylation	123/1412	1869/44558	2.74199e-06	0.000314075
169	GO:0044435	CC	plastid part	169/1412	1130/44558	2.59388e-06	0.000314075
148	GO:0009536	CC	plastid	148/1412	1301/44558	2.632e-06	0.000314075
132	GO:0044281	BP	small molecule metabolic process	132/1412	2000/44558	3.02799e-06	0.000323046
13	GO:0035304	BP	regulation of protein dephosphorylation	13/1412	86/44558	3.12567e-06	0.000325283
155	GO:0055114	BP	oxidation-reduction process	155/1412	2739/44558	3.50023e-06	0.000348426
9	GO:0034440	BP	lipid oxidation	9/1412	40/44558	3.53898e-06	0.000348494
164	GO:0016310	BP	phosphorylation	164/1412	2747/44558	3.60374e-06	0.000349611
96	GO:0005975	BP	carbohydrate metabolic process	96/1412	1757/44558	3.8334e-06	0.000361921
188	GO:0044249	BP	cellular biosynthetic process	188/1412	3973/44558	3.88689e-06	0.000363226
207	GO:0009058	BP	biosynthetic process	207/1412	4351/44558	3.92777e-06	0.000363339
195	GO:0006464	BP	cellular protein modification process	195/1412	3477/44558	4.18685e-06	0.000371301
195	GO:0036211	BP	protein modification process	195/1412	3477/44558	4.18685e-06	0.000371301
11	GO:0019344	BP	cysteine biosynthetic process	11/1412	63/44558	4.225e-06	0.000371301
202	GO:0006796	BP	phosphate-containing compound metabolic process	202/1412	3656/44558	4.25942e-06	0.000371301
14	GO:0090698	BP	post-embryonic plant morphogenesis	14/1412	102/44558	4.26539e-06	0.000371301
193	GO:1901576	BP	organic substance biosynthetic process	193/1412	4104/44558	4.26879e-06	0.000371301
67	GO:0006811	BP	ion transport	67/1412	1136/44558	4.29766e-06	0.000371301
203	GO:0006793	BP	phosphorus metabolic process	203/1412	3681/44558	4.53689e-06	0.000385278
214	GO:0043412	BP	macromolecule modification	214/1412	3957/44558	4.68564e-06	0.000386587
253	GO:0044446	CC	intracellular organelle part	253/1412	5256/44558	4.64082e-06	0.000386587
253	GO:0044422	CC	organelle part	253/1412	5262/44558	4.6649e-06	0.000386587
227	GO:0044267	BP	cellular protein metabolic process	227/1412	4243/44558	4.77987e-06	0.000388485
14	GO:0009069	BP	serine family amino acid metabolic process	14/1412	103/44558	4.79349e-06	0.000388485
410	GO:0044444	CC	cytoplasmic part	410/1412	6249/44558	4.9549e-06	0.000398044
268	GO:0019538	BP	protein metabolic process	268/1412	5429/44558	5.18533e-06	0.000410947
13	GO:1905392	BP	plant organ morphogenesis	13/1412	90/44558	5.25014e-06	0.000410947
13	GO:0035303	BP	regulation of dephosphorylation	13/1412	90/44558	5.25014e-06	0.000410947
355	GO:1901564	BP	organonitrogen compound metabolic process	355/1412	6830/44558	5.37343e-06	0.000414056
376	GO:0043229	CC	intracellular organelle	376/1412	8726/44558	5.64213e-06	0.000430589
11	GO:0009965	BP	leaf morphogenesis	11/1412	65/44558	5.79597e-06	0.000438674
354	GO:0043227	CC	membrane-bounded organelle	354/1412	7800/44558	5.96522e-06	0.000447783
351	GO:0043231	CC	intracellular membrane-bounded organelle	351/1412	7650/44558	6.01714e-06	0.000448008
131	GO:0004672	MF	protein kinase activity	131/1412	2755/44558	6.42397e-06	0.000466911
11	GO:0006534	BP	cysteine metabolic process	11/1412	66/44558	6.75693e-06	0.000477714
39	GO:1901565	BP	organonitrogen compound catabolic process	39/1412	553/44558	6.76251e-06	0.000477714
8	GO:0006635	BP	fatty acid beta-oxidation	8/1412	33/44558	6.82763e-06	0.000477714
377	GO:0043226	CC	organelle	377/1412	8733/44558	6.66808e-06	0.000477714
481	GO:0016020	CC	membrane	481/1412	11171/44558	6.83343e-06	0.000477714
535	GO:0044238	BP	primary metabolic process	535/1412	13334/44558	6.99013e-06	0.000484967
704	GO:0009987	BP	cellular process	704/1412	17485/44558	7.08576e-06	0.000487905
592	GO:0071704	BP	organic substance metabolic process	592/1412	14220/44558	7.72298e-06	0.000516348
10	GO:0009637	BP	response to blue light	10/1412	55/44558	7.89783e-06	0.000516348
579	GO:0044237	BP	cellular metabolic process	579/1412	13950/44558	7.94302e-06	0.000516348
736	GO:0008152	BP	metabolic process	736/1412	17441/44558	8.00627e-06	0.000516348
565	GO:0044424	CC	intracellular part	565/1412	13227/44558	7.66084e-06	0.000516348
647	GO:0044464	CC	cell part	647/1412	15043/44558	7.97065e-06	0.000516348
139	GO:0016773	MF	phosphotransferase activity, alcohol group as acceptor	139/1412	2962/44558	7.90548e-06	0.000516348
824	GO:0003824	MF	catalytic activity	824/1412	22257/44558	7.95517e-06	0.000516348
1006	GO:0008150	BP	biological_process	1006/1412	26279/44558	8.27114e-06	0.0005297
150	GO:0051234	BP	establishment of localization	150/1412	3303/44558	1.06406e-05	0.000667439
8	GO:0019395	BP	fatty acid oxidation	8/1412	35/44558	1.09404e-05	0.000678715
20	GO:0019220	BP	regulation of phosphate metabolic process	20/1412	207/44558	1.10426e-05	0.000678715
20	GO:0051174	BP	regulation of phosphorus metabolic process	20/1412	207/44558	1.10426e-05	0.000678715
12	GO:0104004	BP	cellular response to environmental stimulus	12/1412	83/44558	1.18885e-05	0.000721028
12	GO:0071214	BP	cellular response to abiotic stimulus	12/1412	83/44558	1.18885e-05	0.000721028
437	GO:0006807	BP	nitrogen compound metabolic process	437/1412	11449/44558	1.24668e-05	0.000751127
10	GO:0019898	CC	extrinsic component of membrane	10/1412	58/44558	1.29277e-05	0.000768781
30	GO:0009416	BP	response to light stimulus	30/1412	395/44558	1.44229e-05	0.000846699
86	GO:1901575	BP	organic substance catabolic process	86/1412	1674/44558	1.74222e-05	0.00101626
43	GO:0051186	BP	cofactor metabolic process	43/1412	672/44558	1.77639e-05	0.00102963
31	GO:0009314	BP	response to radiation	31/1412	423/44558	1.7971e-05	0.00103509
55	GO:0009628	BP	response to abiotic stimulus	55/1412	949/44558	2.07424e-05	0.00118724
8	GO:0007623	BP	circadian rhythm	8/1412	38/44558	2.08932e-05	0.00118845
78	GO:1901566	BP	organonitrogen compound biosynthetic process	78/1412	1488/44558	2.16329e-05	0.00122293
152	GO:0051179	BP	localization	152/1412	3405/44558	2.24366e-05	0.00126058
9	GO:0006779	BP	porphyrin-containing compound biosynthetic process	9/1412	50/44558	2.43987e-05	0.00135869
12	GO:0009063	BP	cellular amino acid catabolic process	12/1412	89/44558	2.44796e-05	0.00135869
36	GO:0032787	BP	monocarboxylic acid metabolic process	36/1412	529/44558	2.46436e-05	0.00135955
4	GO:0042362	BP	fat-soluble vitamin biosynthetic process	4/1412	7/44558	3.25528e-05	0.00176402
4	GO:0006775	BP	fat-soluble vitamin metabolic process	4/1412	7/44558	3.25528e-05	0.00176402
12	GO:0009070	BP	serine family amino acid biosynthetic process	12/1412	93/44558	3.82542e-05	0.00206078
16	GO:0008514	MF	organic anion transmembrane transporter activity	16/1412	156/44558	3.9348e-05	0.0021073
15	GO:0030258	BP	lipid modification	15/1412	140/44558	4.09046e-05	0.00217201
52	GO:0016758	MF	transferase activity, transferring hexosyl groups	52/1412	894/44558	4.10305e-05	0.00217201
94	GO:0009056	BP	catabolic process	94/1412	1939/44558	4.89989e-05	0.00257892
145	GO:0006810	BP	transport	145/1412	3273/44558	4.9808e-05	0.00260652
24	GO:0031984	CC	organelle subcompartment	24/1412	306/44558	5.04893e-05	0.00262716
8	GO:0048511	BP	rhythmic process	8/1412	43/44558	5.38389e-05	0.00278563
30	GO:0030001	BP	metal ion transport	30/1412	420/44558	5.54832e-05	0.00285458
11	GO:0044242	BP	cellular lipid catabolic process	11/1412	83/44558	6.21817e-05	0.00318134
8	GO:0009062	BP	fatty acid catabolic process	8/1412	44/44558	6.39837e-05	0.00325535
14	GO:0006778	BP	porphyrin-containing compound metabolic process	14/1412	130/44558	6.90475e-05	0.00349357
11	GO:1901606	BP	alpha-amino acid catabolic process	11/1412	84/44558	6.95214e-05	0.00349823
5	GO:0070574	BP	cadmium ion transmembrane transport	5/1412	15/44558	7.30632e-05	0.00365635
17	GO:1901657	BP	glycosyl compound metabolic process	17/1412	182/44558	7.49634e-05	0.00373106
17	GO:0006605	BP	protein targeting	17/1412	183/44558	8.02371e-05	0.00389055
7	GO:0019758	BP	glycosinolate biosynthetic process	7/1412	34/44558	8.02919e-05	0.00389055
7	GO:0016144	BP	S-glycoside biosynthetic process	7/1412	34/44558	8.02919e-05	0.00389055
7	GO:0019761	BP	glucosinolate biosynthetic process	7/1412	34/44558	8.02919e-05	0.00389055
48	GO:0010033	BP	response to organic substance	48/1412	832/44558	8.18178e-05	0.00394362
80	GO:0055085	BP	transmembrane transport	80/1412	1608/44558	8.2557e-05	0.00395841
5	GO:0006783	BP	heme biosynthetic process	5/1412	16/44558	0.000103499	0.00486072
5	GO:0010207	BP	photosystem II assembly	5/1412	16/44558	0.000103499	0.00486072
5	GO:0015691	BP	cadmium ion transport	5/1412	16/44558	0.000103499	0.00486072
9	GO:0033014	BP	tetrapyrrole biosynthetic process	9/1412	60/44558	0.000108427	0.00506619
4	GO:0004325	MF	ferrochelatase activity	4/1412	9/44558	0.000111361	0.00517688
44	GO:0005739	CC	mitochondrion	44/1412	747/44558	0.000121057	0.00557321
291	GO:0036094	MF	small molecule binding	291/1412	7462/44558	0.000121104	0.00557321
3	GO:0010275	BP	NAD(P)H dehydrogenase complex assembly	3/1412	4/44558	0.000124013	0.00565032
3	GO:0009533	CC	chloroplast stromal thylakoid	3/1412	4/44558	0.000124013	0.00565032
166	GO:0016301	MF	kinase activity	166/1412	3924/44558	0.000130846	0.0059321
18	GO:1901617	BP	organic hydroxy compound biosynthetic process	18/1412	209/44558	0.00013266	0.00598474
39	GO:0042578	MF	phosphoric ester hydrolase activity	39/1412	641/44558	0.000140775	0.00631969
14	GO:0033013	BP	tetrapyrrole metabolic process	14/1412	139/44558	0.000142274	0.00635583
19	GO:1901607	BP	alpha-amino acid biosynthetic process	19/1412	230/44558	0.000151212	0.00672231
61	GO:0042221	BP	response to chemical	61/1412	1165/44558	0.000170409	0.00753916
36	GO:1901700	BP	response to oxygen-containing compound	36/1412	583/44558	0.00017792	0.00783363
4	GO:0030388	BP	fructose 1,6-bisphosphate metabolic process	4/1412	10/44558	0.000180935	0.00792824
18	GO:0051540	MF	metal cluster binding	18/1412	215/44558	0.000188977	0.00820213
18	GO:0051536	MF	iron-sulfur cluster binding	18/1412	215/44558	0.000188977	0.00820213
5	GO:0042168	BP	heme metabolic process	5/1412	18/44558	0.000192564	0.00831598
285	GO:0043168	MF	anion binding	285/1412	7331/44558	0.000195112	0.00834969
13	GO:0042579	CC	microbody	13/1412	128/44558	0.000223603	0.00952446
20	GO:0008652	BP	cellular amino acid biosynthetic process	20/1412	259/44558	0.000252935	0.0106903
63	GO:0006629	BP	lipid metabolic process	63/1412	1230/44558	0.000253399	0.0106903
12	GO:0005777	CC	peroxisome	12/1412	113/44558	0.000254476	0.0106903
22	GO:1901615	BP	organic hydroxy compound metabolic process	22/1412	294/44558	0.000274351	0.0114629
7	GO:0045036	BP	protein targeting to chloroplast	7/1412	41/44558	0.000276623	0.0114629
7	GO:0072596	BP	establishment of protein localization to chloroplast	7/1412	41/44558	0.000276623	0.0114629
41	GO:0006091	BP	generation of precursor metabolites and energy	41/1412	706/44558	0.000294143	0.0121341
43	GO:0005976	BP	polysaccharide metabolic process	43/1412	753/44558	0.000306208	0.0125751
5	GO:0018230	BP	peptidyl-L-cysteine S-palmitoylation	5/1412	20/44558	0.000330539	0.0133941
5	GO:0018231	BP	peptidyl-S-diacylglycerol-L-cysteine biosynthetic process from peptidyl-cysteine	5/1412	20/44558	0.000330539	0.0133941
5	GO:0016441	BP	posttranscriptional gene silencing	5/1412	20/44558	0.000330539	0.0133941
17	GO:0015711	BP	organic anion transport	17/1412	206/44558	0.000332963	0.0134329
11	GO:0080030	MF	methyl indole-3-acetate esterase activity	11/1412	100/44558	0.000334824	0.0134488
10	GO:0000041	BP	transition metal ion transport	10/1412	85/44558	0.000358541	0.0143385
7	GO:0072598	BP	protein localization to chloroplast	7/1412	43/44558	0.000375257	0.0148771
7	GO:0051537	MF	2 iron, 2 sulfur cluster binding	7/1412	43/44558	0.000375257	0.0148771
4	GO:0010206	BP	photosystem II repair	4/1412	12/44558	0.000405345	0.0158639
4	GO:0008215	BP	spermine metabolic process	4/1412	12/44558	0.000405345	0.0158639
4	GO:0015217	MF	ADP transmembrane transporter activity	4/1412	12/44558	0.000405345	0.0158639
73	GO:0005886	CC	plasma membrane	73/1412	1515/44558	0.000430391	0.0167724
19	GO:0019748	BP	secondary metabolic process	19/1412	250/44558	0.000434446	0.0168506
12	GO:0044550	BP	secondary metabolite biosynthetic process	12/1412	120/44558	0.000443707	0.017002
149	GO:0016491	MF	oxidoreductase activity	149/1412	3547/44558	0.000456314	0.0173591
275	GO:1901265	MF	nucleoside phosphate binding	275/1412	7145/44558	0.000458713	0.0173591
275	GO:0000166	MF	nucleotide binding	275/1412	7145/44558	0.000458713	0.0173591
8	GO:0072329	BP	monocarboxylic acid catabolic process	8/1412	58/44558	0.000467907	0.0175619
8	GO:0016854	MF	racemase and epimerase activity	8/1412	58/44558	0.000467907	0.0175619
9	GO:0003333	BP	amino acid transmembrane transport	9/1412	73/44558	0.000493314	0.0184399
243	GO:0030554	MF	adenyl nucleotide binding	243/1412	6229/44558	0.000513654	0.0191221
104	GO:0009059	BP	macromolecule biosynthetic process	104/1412	2333/44558	0.000517246	0.0191779
5	GO:0018345	BP	protein palmitoylation	5/1412	22/44558	0.000532618	0.0195109
5	GO:0018198	BP	peptidyl-cysteine modification	5/1412	22/44558	0.000532618	0.0195109
14	GO:0016042	BP	lipid catabolic process	14/1412	159/44558	0.000569732	0.0205811
4	GO:0005365	MF	myo-inositol transmembrane transporter activity	4/1412	13/44558	0.000570824	0.0205811
4	GO:0005366	MF	myo-inositol:proton symporter activity	4/1412	13/44558	0.000570824	0.0205811
3	GO:0042360	BP	vitamin E metabolic process	3/1412	6/44558	0.000591071	0.0208193
3	GO:0010196	BP	nonphotochemical quenching	3/1412	6/44558	0.000591071	0.0208193
3	GO:1990066	BP	energy quenching	3/1412	6/44558	0.000591071	0.0208193
3	GO:0010189	BP	vitamin E biosynthetic process	3/1412	6/44558	0.000591071	0.0208193
32	GO:0008194	MF	UDP-glycosyltransferase activity	32/1412	525/44558	0.000580264	0.0208193
3	GO:0016149	MF	translation release factor activity, codon specific	3/1412	6/44558	0.000591071	0.0208193
11	GO:0080044	MF	quercetin 7-O-glucosyltransferase activity	11/1412	107/44558	0.000599503	0.0209551
11	GO:0080043	MF	quercetin 3-O-glucosyltransferase activity	11/1412	107/44558	0.000599503	0.0209551
16	GO:0045454	BP	cell redox homeostasis	16/1412	199/44558	0.000653038	0.0226535
5	GO:0015434	MF	ATPase-coupled cadmium transmembrane transporter activity	5/1412	23/44558	0.000662897	0.0229087
39	GO:0034220	BP	ion transmembrane transport	39/1412	698/44558	0.000674019	0.0231414
10	GO:0046148	BP	pigment biosynthetic process	10/1412	92/44558	0.00067721	0.0231414
10	GO:1990204	CC	oxidoreductase complex	10/1412	92/44558	0.00067721	0.0231414
80	GO:0004674	MF	protein serine/threonine kinase activity	80/1412	1713/44558	0.0006941	0.0235607
227	GO:0140096	MF	catalytic activity, acting on a protein	227/1412	5791/44558	0.000717738	0.0242548
9	GO:0010941	BP	regulation of cell death	9/1412	77/44558	0.00073248	0.0246619
10	GO:0042802	MF	identical protein binding	10/1412	93/44558	0.000737576	0.0247426
48	GO:0044255	BP	cellular lipid metabolic process	48/1412	914/44558	0.000763844	0.0254374
240	GO:0032559	MF	adenyl ribonucleotide binding	240/1412	6184/44558	0.000761343	0.0254374
96	GO:0034645	BP	cellular macromolecule biosynthetic process	96/1412	2145/44558	0.000779738	0.0258543
27	GO:0016614	MF	oxidoreductase activity, acting on CH-OH group of donors	27/1412	430/44558	0.000782009	0.0258543
31	GO:0016853	MF	isomerase activity	31/1412	512/44558	0.000797175	0.0261668
5	GO:0043572	BP	plastid fission	5/1412	24/44558	0.00081562	0.0265817
5	GO:0010020	BP	chloroplast fission	5/1412	24/44558	0.00081562	0.0265817
16	GO:0009790	BP	embryo development	16/1412	204/44558	0.000852381	0.0274863
16	GO:0009793	BP	embryo development ending in seed dormancy	16/1412	204/44558	0.000852381	0.0274863
6	GO:1901663	BP	quinone biosynthetic process	6/1412	36/44558	0.00086363	0.0276543
6	GO:1901661	BP	quinone metabolic process	6/1412	36/44558	0.00086363	0.0276543
11	GO:0046915	MF	transition metal ion transmembrane transporter activity	11/1412	113/44558	0.000947664	0.0300301
19	GO:0006631	BP	fatty acid metabolic process	19/1412	262/44558	0.000979177	0.0306265
2	GO:0010270	BP	photosystem II oxygen evolving complex assembly	2/1412	2/44558	0.00100351	0.0306265
2	GO:0000312	CC	plastid small ribosomal subunit	2/1412	2/44558	0.00100351	0.0306265
199	GO:0008144	MF	drug binding	199/1412	5027/44558	0.000982597	0.0306265
2	GO:0003939	MF	L-iditol 2-dehydrogenase activity	2/1412	2/44558	0.00100351	0.0306265
2	GO:0016731	MF	oxidoreductase activity, acting on iron-sulfur proteins as donors, NAD or NADP as acceptor	2/1412	2/44558	0.00100351	0.0306265
2	GO:0033728	MF	divinyl chlorophyllide a 8-vinyl-reductase activity	2/1412	2/44558	0.00100351	0.0306265
2	GO:0004771	MF	sterol esterase activity	2/1412	2/44558	0.00100351	0.0306265
2	GO:0004324	MF	ferredoxin-NADP+ reductase activity	2/1412	2/44558	0.00100351	0.0306265
2	GO:0034256	MF	chlorophyll(ide) b reductase activity	2/1412	2/44558	0.00100351	0.0306265
3	GO:0004645	MF	phosphorylase activity	3/1412	7/44558	0.00100996	0.0306265
3	GO:0016987	MF	sigma factor activity	3/1412	7/44558	0.00100996	0.0306265
13	GO:0019318	BP	hexose metabolic process	13/1412	150/44558	0.00102277	0.0308795
10	GO:0044275	BP	cellular carbohydrate catabolic process	10/1412	97/44558	0.00102505	0.0308795
4	GO:0005758	CC	mitochondrial intermembrane space	4/1412	15/44558	0.0010359	0.0309017
4	GO:2001070	MF	starch binding	4/1412	15/44558	0.0010359	0.0309017
4	GO:0050308	MF	sugar-phosphatase activity	4/1412	15/44558	0.0010359	0.0309017
25	GO:0016616	MF	oxidoreductase activity, acting on the CH-OH group of donors, NAD or NADP as acceptor	25/1412	387/44558	0.00105087	0.0311451
15	GO:0005996	BP	monosaccharide metabolic process	15/1412	189/44558	0.00108249	0.0319789
13	GO:0098656	BP	anion transmembrane transport	13/1412	151/44558	0.00108728	0.0320171
10	GO:0006612	BP	protein targeting to membrane	10/1412	98/44558	0.00110965	0.0325712
6	GO:0042278	BP	purine nucleoside metabolic process	6/1412	38/44558	0.00115992	0.0338298
5	GO:0009809	BP	lignin biosynthetic process	5/1412	26/44558	0.00119771	0.0344924
5	GO:0060548	BP	negative regulation of cell death	5/1412	26/44558	0.00119771	0.0344924
5	GO:0009407	BP	toxin catabolic process	5/1412	26/44558	0.00119771	0.0344924
11	GO:0032101	BP	regulation of response to external stimulus	11/1412	117/44558	0.00126177	0.0361103
255	GO:0017076	MF	purine nucleotide binding	255/1412	6671/44558	0.00126078	0.0361103
34	GO:0052689	MF	carboxylic ester hydrolase activity	34/1412	597/44558	0.00129483	0.0368264
30	GO:0018193	BP	peptidyl-amino acid modification	30/1412	511/44558	0.00131981	0.0374206
6	GO:0009707	CC	chloroplast outer membrane	6/1412	39/44558	0.00133446	0.0377191
4	GO:0035194	BP	posttranscriptional gene silencing by RNA	4/1412	16/44558	0.00134671	0.0378317
4	GO:0005347	MF	ATP transmembrane transporter activity	4/1412	16/44558	0.00134671	0.0378317
22	GO:0019725	BP	cellular homeostasis	22/1412	335/44558	0.00139206	0.0389863
5	GO:0009765	BP	photosynthesis, light harvesting	5/1412	27/44558	0.00143188	0.0396167
5	GO:0006112	BP	energy reserve metabolic process	5/1412	27/44558	0.00143188	0.0396167
5	GO:0005977	BP	glycogen metabolic process	5/1412	27/44558	0.00143188	0.0396167
5	GO:1901618	MF	organic hydroxy compound transmembrane transporter activity	5/1412	27/44558	0.00143188	0.0396167
3	GO:0005986	BP	sucrose biosynthetic process	3/1412	8/44558	0.00157786	0.0428505
3	GO:0006557	BP	S-adenosylmethioninamine biosynthetic process	3/1412	8/44558	0.00157786	0.0428505
3	GO:0046499	BP	S-adenosylmethioninamine metabolic process	3/1412	8/44558	0.00157786	0.0428505
3	GO:0015866	BP	ADP transport	3/1412	8/44558	0.00157786	0.0428505
3	GO:0015867	BP	ATP transport	3/1412	8/44558	0.00157786	0.0428505
3	GO:0016661	MF	oxidoreductase activity, acting on other nitrogenous compounds as donors	3/1412	8/44558	0.00157786	0.0428505
8	GO:0043067	BP	regulation of programmed cell death	8/1412	70/44558	0.00165101	0.0446017
5	GO:0006833	BP	water transport	5/1412	28/44558	0.00169808	0.0455693
5	GO:0042044	BP	fluid transport	5/1412	28/44558	0.00169808	0.0455693
256	GO:0097367	MF	carbohydrate derivative binding	256/1412	6729/44558	0.00170176	0.0455693
4	GO:0031970	CC	organelle envelope lumen	4/1412	17/44558	0.00171714	0.0457139
4	GO:0015166	MF	polyol transmembrane transporter activity	4/1412	17/44558	0.00171714	0.0457139
39	GO:0098796	CC	membrane protein complex	39/1412	724/44558	0.00172682	0.0458384
316	GO:0044260	BP	cellular macromolecule metabolic process	316/1412	8509/44558	0.0017322	0.0458483
6	GO:0009527	CC	plastid outer membrane	6/1412	41/44558	0.00174292	0.045999
11	GO:0043900	BP	regulation of multi-organism process	11/1412	122/44558	0.00176982	0.0465749
7	GO:0031348	BP	negative regulation of defense response	7/1412	56/44558	0.00189114	0.0495643
9	GO:1903825	BP	organic acid transmembrane transport	9/1412	88/44558	0.00190533	0.0495643
9	GO:1905039	BP	carboxylic acid transmembrane transport	9/1412	88/44558	0.00190533	0.0495643
18	GO:0031399	BP	regulation of protein modification process	18/1412	259/44558	0.00191048	0.0495643
9	GO:0009522	CC	photosystem I	9/1412	88/44558	0.00190533	0.0495643

## Sheet: Class B (4 day)
legends	Description
Number	The number of genes/transcripts enriched to the GO term.
GO ID	The number corresponding to the GO Term.
Term Type	The three major classifications of GO (i.e. BP, CC, MF).
Description	Description of the GO function
Ratio_in_study	The proportion of the GO in the target gene set, the numerator is the number of genes/transcripts enriched to the GO in the gene set, and the denominator is the total number of genes/transcripts with GO annotations in the gene set.
Ratio_in_pop	The proportion of this GO in the background genes/transcripts (all genes/transcripts obtained by sequencing), the numerator is the number of all background genes/transcripts enriched with this GO, and the denominator is the total number of all background genes/transcripts with GO annotations.
Pvalue	Uncorrected p-value, the p-value represents whether the enriched result is statistically significant, the smaller the p-value, the more statistically significant it is.
Padjust	Corrected Pvalue value.
Number	GO ID	Term Type	Description	Ratio_in_study	Ratio_in_pop	Pvalue	Padjust
28	GO:0019252	BP	starch biosynthetic process	28/3400	75/44558	2.01618e-11	4.61604e-08
11	GO:0010598	CC	NAD(P)H dehydrogenase complex (plastoquinone)	11/3400	12/44558	5.61534e-12	4.61604e-08
28	GO:0031976	CC	plastid thylakoid	28/3400	75/44558	2.01618e-11	4.61604e-08
28	GO:0009534	CC	chloroplast thylakoid	28/3400	75/44558	2.01618e-11	4.61604e-08
16	GO:0009654	CC	photosystem II oxygen evolving complex	16/3400	25/44558	2.62856e-11	4.81447e-08
29	GO:0005982	BP	starch metabolic process	29/3400	90/44558	6.57171e-11	5.15072e-08
55	GO:0015979	BP	photosynthesis	55/3400	196/44558	6.90207e-11	5.15072e-08
45	GO:0009657	BP	plastid organization	45/3400	176/44558	8.99154e-11	5.15072e-08
40	GO:0009668	BP	plastid membrane organization	40/3400	110/44558	1.08053e-10	5.15072e-08
62	GO:0034637	BP	cellular carbohydrate biosynthetic process	62/3400	322/44558	1.12991e-10	5.15072e-08
40	GO:0010027	BP	thylakoid membrane organization	40/3400	104/44558	1.1398e-10	5.15072e-08
73	GO:0009314	BP	response to radiation	73/3400	423/44558	1.36474e-10	5.15072e-08
69	GO:0006790	BP	sulfur compound metabolic process	69/3400	380/44558	1.47054e-10	5.15072e-08
86	GO:0044264	BP	cellular polysaccharide metabolic process	86/3400	475/44558	1.52085e-10	5.15072e-08
58	GO:0000271	BP	polysaccharide biosynthetic process	58/3400	298/44558	1.56598e-10	5.15072e-08
47	GO:0044282	BP	small molecule catabolic process	47/3400	224/44558	1.83611e-10	5.15072e-08
134	GO:0009628	BP	response to abiotic stimulus	134/3400	949/44558	1.84153e-10	5.15072e-08
80	GO:0016051	BP	carbohydrate biosynthetic process	80/3400	431/44558	2.01916e-10	5.15072e-08
119	GO:0044262	BP	cellular carbohydrate metabolic process	119/3400	665/44558	2.05244e-10	5.15072e-08
21	GO:0009637	BP	response to blue light	21/3400	55/44558	2.12217e-10	5.15072e-08
115	GO:0044283	BP	small molecule biosynthetic process	115/3400	781/44558	2.35387e-10	5.15072e-08
165	GO:0019752	BP	carboxylic acid metabolic process	165/3400	1160/44558	2.41977e-10	5.15072e-08
182	GO:0043436	BP	oxoacid metabolic process	182/3400	1248/44558	2.58424e-10	5.15072e-08
183	GO:0006082	BP	organic acid metabolic process	183/3400	1251/44558	2.66293e-10	5.15072e-08
273	GO:0044281	BP	small molecule metabolic process	273/3400	2000/44558	3.43968e-10	5.15072e-08
258	GO:0005975	BP	carbohydrate metabolic process	258/3400	1757/44558	3.65969e-10	5.15072e-08
68	GO:0009416	BP	response to light stimulus	68/3400	395/44558	3.69072e-10	5.15072e-08
272	GO:0006468	BP	protein phosphorylation	272/3400	1869/44558	3.74542e-10	5.15072e-08
362	GO:0055114	BP	oxidation-reduction process	362/3400	2739/44558	3.75678e-10	5.15072e-08
152	GO:0042221	BP	response to chemical	152/3400	1165/44558	3.86693e-10	5.15072e-08
369	GO:0016310	BP	phosphorylation	369/3400	2747/44558	4.04186e-10	5.15072e-08
36	GO:0009658	BP	chloroplast organization	36/3400	149/44558	4.18658e-10	5.15072e-08
65	GO:0009579	CC	thylakoid	65/3400	186/44558	4.12564e-11	5.15072e-08
23	GO:0031977	CC	thylakoid lumen	23/3400	43/44558	7.46806e-11	5.15072e-08
45	GO:0009521	CC	photosystem	45/3400	169/44558	9.04431e-11	5.15072e-08
33	GO:0009523	CC	photosystem II	33/3400	104/44558	1.1398e-10	5.15072e-08
108	GO:0009535	CC	chloroplast thylakoid membrane	108/3400	421/44558	1.15732e-10	5.15072e-08
108	GO:0055035	CC	plastid thylakoid membrane	108/3400	421/44558	1.15732e-10	5.15072e-08
109	GO:0042651	CC	thylakoid membrane	109/3400	435/44558	1.35747e-10	5.15072e-08
109	GO:0034357	CC	photosynthetic membrane	109/3400	435/44558	1.35747e-10	5.15072e-08
73	GO:0009941	CC	chloroplast envelope	73/3400	297/44558	1.47044e-10	5.15072e-08
74	GO:0009526	CC	plastid envelope	74/3400	299/44558	1.68355e-10	5.15072e-08
132	GO:0044436	CC	thylakoid part	132/3400	635/44558	2.17382e-10	5.15072e-08
77	GO:0031975	CC	envelope	77/3400	331/44558	2.18633e-10	5.15072e-08
77	GO:0031967	CC	organelle envelope	77/3400	331/44558	2.18633e-10	5.15072e-08
231	GO:0009507	CC	chloroplast	231/3400	1139/44558	2.4104e-10	5.15072e-08
100	GO:0009570	CC	chloroplast stroma	100/3400	399/44558	2.42391e-10	5.15072e-08
100	GO:0009532	CC	plastid stroma	100/3400	400/44558	2.52094e-10	5.15072e-08
243	GO:0009536	CC	plastid	243/3400	1301/44558	2.98037e-10	5.15072e-08
269	GO:0044435	CC	plastid part	269/3400	1130/44558	3.05386e-10	5.15072e-08
265	GO:0044434	CC	chloroplast part	265/3400	1114/44558	3.24364e-10	5.15072e-08
13	GO:0031978	CC	plastid thylakoid lumen	13/3400	21/44558	3.29968e-10	5.15072e-08
13	GO:0009543	CC	chloroplast thylakoid lumen	13/3400	21/44558	3.29968e-10	5.15072e-08
188	GO:0005886	CC	plasma membrane	188/3400	1515/44558	4.26248e-10	5.15072e-08
327	GO:0016773	MF	phosphotransferase activity, alcohol group as acceptor	327/3400	2962/44558	4.01512e-10	5.15072e-08
380	GO:0016491	MF	oxidoreductase activity	380/3400	3547/44558	4.16178e-10	5.15072e-08
89	GO:1901700	BP	response to oxygen-containing compound	89/3400	583/44558	4.49748e-10	5.2805e-08
468	GO:0006796	BP	phosphate-containing compound metabolic process	468/3400	3656/44558	4.77886e-10	5.53234e-08
455	GO:0043412	BP	macromolecule modification	455/3400	3957/44558	4.83279e-10	5.53234e-08
472	GO:0044267	BP	cellular protein metabolic process	472/3400	4243/44558	5.14935e-10	5.82194e-08
51	GO:0033692	BP	cellular polysaccharide biosynthetic process	51/3400	262/44558	5.29864e-10	5.87664e-08
470	GO:0006793	BP	phosphorus metabolic process	470/3400	3681/44558	5.39337e-10	5.87664e-08
424	GO:0006464	BP	cellular protein modification process	424/3400	3477/44558	5.46852e-10	5.87664e-08
424	GO:0036211	BP	protein modification process	424/3400	3477/44558	5.46852e-10	5.87664e-08
572	GO:0019538	BP	protein metabolic process	572/3400	5429/44558	5.51858e-10	5.87664e-08
763	GO:0043231	CC	intracellular membrane-bounded organelle	763/3400	7650/44558	6.25525e-10	6.15974e-08
753	GO:0044444	CC	cytoplasmic part	753/3400	6249/44558	6.53375e-10	6.36554e-08
741	GO:1901564	BP	organonitrogen compound metabolic process	741/3400	6830/44558	6.61006e-10	6.3721e-08
299	GO:0004672	MF	protein kinase activity	299/3400	2755/44558	6.76345e-10	6.45205e-08
192	GO:0055085	BP	transmembrane transport	192/3400	1608/44558	7.28525e-10	6.67183e-08
1139	GO:0016020	CC	membrane	1139/3400	11171/44558	7.21039e-10	6.67183e-08
776	GO:0043227	CC	membrane-bounded organelle	776/3400	7800/44558	7.28257e-10	6.67183e-08
1303	GO:0071704	BP	organic substance metabolic process	1303/3400	14220/44558	7.77585e-10	6.98149e-08
813	GO:0043229	CC	intracellular organelle	813/3400	8726/44558	7.97822e-10	7.02544e-08
1198	GO:0044238	BP	primary metabolic process	1198/3400	13334/44558	8.13958e-10	7.03229e-08
814	GO:0043226	CC	organelle	814/3400	8733/44558	8.10542e-10	7.03229e-08
2387	GO:0008150	BP	biological_process	2387/3400	26279/44558	8.47681e-10	7.18802e-08
1396	GO:0044464	CC	cell part	1396/3400	15043/44558	8.45105e-10	7.18802e-08
1669	GO:0008152	BP	metabolic process	1669/3400	17441/44558	8.8525e-10	7.37011e-08
1533	GO:0009987	BP	cellular process	1533/3400	17485/44558	9.01845e-10	7.42328e-08
1959	GO:0003824	MF	catalytic activity	1959/3400	22257/44558	9.07848e-10	7.42328e-08
40	GO:0044272	BP	sulfur compound biosynthetic process	40/3400	182/44558	9.62791e-10	7.66717e-08
121	GO:0016758	MF	transferase activity, transferring hexosyl groups	121/3400	894/44558	9.87131e-10	7.72662e-08
106	GO:0005976	BP	polysaccharide metabolic process	106/3400	753/44558	1.06999e-09	8.25026e-08
1173	GO:0044424	CC	intracellular part	1173/3400	13227/44558	1.07205e-09	8.25026e-08
1230	GO:0044237	BP	cellular metabolic process	1230/3400	13950/44558	1.16692e-09	8.90553e-08
36	GO:0031969	CC	chloroplast membrane	36/3400	155/44558	1.33641e-09	1.01147e-07
145	GO:0006811	BP	ion transport	145/3400	1136/44558	1.46795e-09	1.10193e-07
56	GO:0031984	CC	organelle subcompartment	56/3400	306/44558	1.56043e-09	1.16182e-07
19	GO:0000023	BP	maltose metabolic process	19/3400	50/44558	1.68463e-09	1.24418e-07
153	GO:0006629	BP	lipid metabolic process	153/3400	1230/44558	2.25725e-09	1.65375e-07
113	GO:0010033	BP	response to organic substance	113/3400	832/44558	2.99665e-09	2.17804e-07
14	GO:0010218	BP	response to far red light	14/3400	28/44558	3.17603e-09	2.29024e-07
80	GO:0032787	BP	monocarboxylic acid metabolic process	80/3400	529/44558	4.60563e-09	3.24449e-07
341	GO:0051234	BP	establishment of localization	341/3400	3303/44558	6.45939e-09	4.51565e-07
36	GO:0042170	CC	plastid membrane	36/3400	164/44558	6.70181e-09	4.64963e-07
34	GO:0016054	BP	organic acid catabolic process	34/3400	150/44558	7.35567e-09	5.0271e-07
34	GO:0046395	BP	carboxylic acid catabolic process	34/3400	150/44558	7.35567e-09	5.0271e-07
47	GO:0019748	BP	secondary metabolic process	47/3400	250/44558	1.01538e-08	6.82419e-07
38	GO:1901657	BP	glycosyl compound metabolic process	38/3400	182/44558	1.1142e-08	7.39406e-07
83	GO:0006520	BP	cellular amino acid metabolic process	83/3400	569/44558	1.62686e-08	1.0642e-06
429	GO:0009058	BP	biosynthetic process	429/3400	4351/44558	1.79253e-08	1.1524e-06
46	GO:0061024	BP	membrane organization	46/3400	248/44558	2.00728e-08	1.26777e-06
33	GO:0019318	BP	hexose metabolic process	33/3400	150/44558	2.64205e-08	1.65725e-06
38	GO:0009311	BP	oligosaccharide metabolic process	38/3400	188/44558	2.79709e-08	1.74257e-06
10	GO:0010207	BP	photosystem II assembly	10/3400	16/44558	3.44533e-08	2.11276e-06
34	GO:0005984	BP	disaccharide metabolic process	34/3400	159/44558	3.46051e-08	2.11276e-06
345	GO:0051179	BP	localization	345/3400	3405/44558	4.08765e-08	2.47912e-06
20	GO:1901659	BP	glycosyl compound biosynthetic process	20/3400	65/44558	4.175e-08	2.51544e-06
57	GO:0006073	BP	cellular glucan metabolic process	57/3400	349/44558	7.13021e-08	4.26787e-06
23	GO:0009832	BP	plant-type cell wall biogenesis	23/3400	86/44558	7.72737e-08	4.59528e-06
152	GO:0016757	MF	transferase activity, transferring glycosyl groups	152/3400	1285/44558	8.19441e-08	4.84157e-06
57	GO:0044042	BP	glucan metabolic process	57/3400	354/44558	9.12889e-08	5.35912e-06
37	GO:0005996	BP	monosaccharide metabolic process	37/3400	189/44558	1.00418e-07	5.85752e-06
38	GO:0010383	BP	cell wall polysaccharide metabolic process	38/3400	197/44558	1.01781e-07	5.89944e-06
15	GO:0042793	BP	plastid transcription	15/3400	40/44558	1.07379e-07	6.18476e-06
14	GO:0010114	BP	response to red light	14/3400	35/44558	1.10074e-07	6.30035e-06
88	GO:0042578	MF	phosphoric ester hydrolase activity	88/3400	641/44558	1.11336e-07	6.333e-06
65	GO:0016614	MF	oxidoreductase activity, acting on CH-OH group of donors	65/3400	430/44558	1.26417e-07	7.10265e-06
40	GO:0009250	BP	glucan biosynthetic process	40/3400	214/44558	1.5619e-07	8.72186e-06
60	GO:0016616	MF	oxidoreductase activity, acting on the CH-OH group of donors, NAD or NADP as acceptor	60/3400	387/44558	2.02173e-07	1.12212e-05
23	GO:0045491	BP	xylan metabolic process	23/3400	91/44558	2.37285e-07	1.30907e-05
328	GO:0006810	BP	transport	328/3400	3273/44558	2.73291e-07	1.49048e-05
384	GO:0016301	MF	kinase activity	384/3400	3924/44558	2.73424e-07	1.49048e-05
30	GO:0042546	BP	cell wall biogenesis	30/3400	142/44558	2.84128e-07	1.53967e-05
22	GO:0009522	CC	photosystem I	22/3400	88/44558	5.2783e-07	2.81039e-05
397	GO:1901576	BP	organic substance biosynthetic process	397/3400	4104/44558	5.55159e-07	2.93881e-05
32	GO:0071669	BP	plant-type cell wall organization or biogenesis	32/3400	162/44558	5.76396e-07	3.0337e-05
184	GO:1901575	BP	organic substance catabolic process	184/3400	1674/44558	5.94372e-07	3.11044e-05
37	GO:0042446	BP	hormone biosynthetic process	37/3400	202/44558	6.75286e-07	3.51379e-05
17	GO:0016854	MF	racemase and epimerase activity	17/3400	58/44558	9.2106e-07	4.7388e-05
31	GO:0010410	BP	hemicellulose metabolic process	31/3400	158/44558	9.99661e-07	5.11447e-05
10	GO:0051667	BP	establishment of plastid localization	10/3400	21/44558	1.06234e-06	5.34557e-05
10	GO:0009902	BP	chloroplast relocation	10/3400	21/44558	1.06234e-06	5.34557e-05
37	GO:0019220	BP	regulation of phosphate metabolic process	37/3400	207/44558	1.12788e-06	5.61368e-05
37	GO:0051174	BP	regulation of phosphorus metabolic process	37/3400	207/44558	1.12788e-06	5.61368e-05
43	GO:0042445	BP	hormone metabolic process	43/3400	255/44558	1.14846e-06	5.6852e-05
204	GO:0048037	MF	cofactor binding	204/3400	1914/44558	1.20093e-06	5.91297e-05
55	GO:1901605	BP	alpha-amino acid metabolic process	55/3400	364/44558	1.28743e-06	6.27646e-05
72	GO:0008194	MF	UDP-glycosyltransferase activity	72/3400	525/44558	1.28846e-06	6.27646e-05
80	GO:0046394	BP	carboxylic acid biosynthetic process	80/3400	602/44558	1.31325e-06	6.36337e-05
80	GO:0016053	BP	organic acid biosynthetic process	80/3400	603/44558	1.35918e-06	6.51696e-05
203	GO:0022857	MF	transmembrane transporter activity	203/3400	1906/44558	1.42366e-06	6.79058e-05
21	GO:0035304	BP	regulation of protein dephosphorylation	21/3400	86/44558	1.43829e-06	6.82478e-05
46	GO:0051188	BP	cofactor biosynthetic process	46/3400	285/44558	1.50458e-06	7.10255e-05
214	GO:0005215	MF	transporter activity	214/3400	2035/44558	1.59742e-06	7.50212e-05
10	GO:0019750	BP	chloroplast localization	10/3400	22/44558	1.81383e-06	8.43201e-05
10	GO:0051644	BP	plastid localization	10/3400	22/44558	1.81383e-06	8.43201e-05
39	GO:0044036	BP	cell wall macromolecule metabolic process	39/3400	228/44558	1.97689e-06	9.14363e-05
12	GO:0019904	MF	protein domain specific binding	12/3400	32/44558	2.02826e-06	9.33408e-05
50	GO:0010817	BP	regulation of hormone levels	50/3400	324/44558	2.44341e-06	0.000111884
21	GO:0009063	BP	cellular amino acid catabolic process	21/3400	89/44558	2.60839e-06	0.000118844
44	GO:0008374	MF	O-acyltransferase activity	44/3400	274/44558	2.98823e-06	0.000135476
669	GO:0036094	MF	small molecule binding	669/3400	7462/44558	3.11257e-06	0.000140418
21	GO:0035303	BP	regulation of dephosphorylation	21/3400	90/44558	3.1589e-06	0.000140838
20	GO:0104004	BP	cellular response to environmental stimulus	20/3400	83/44558	3.168e-06	0.000140838
20	GO:0071214	BP	cellular response to abiotic stimulus	20/3400	83/44558	3.168e-06	0.000140838
15	GO:0051656	BP	establishment of organelle localization	15/3400	51/44558	3.80585e-06	0.000168377
20	GO:1901606	BP	alpha-amino acid catabolic process	20/3400	84/44558	3.86124e-06	0.000170006
183	GO:0004674	MF	protein serine/threonine kinase activity	183/3400	1713/44558	4.04104e-06	0.000177071
379	GO:0044249	BP	cellular biosynthetic process	379/3400	3973/44558	4.06068e-06	0.000177084
21	GO:0000096	BP	sulfur amino acid metabolic process	21/3400	92/44558	4.58747e-06	0.000199109
16	GO:0019898	CC	extrinsic component of membrane	16/3400	58/44558	4.61597e-06	0.000199401
19	GO:0000097	BP	sulfur amino acid biosynthetic process	19/3400	78/44558	4.66663e-06	0.000200643
14	GO:0010287	CC	plastoglobule	14/3400	46/44558	5.10564e-06	0.000218493
17	GO:0010103	BP	stomatal complex morphogenesis	17/3400	65/44558	5.20454e-06	0.000220663
17	GO:0009965	BP	leaf morphogenesis	17/3400	65/44558	5.20454e-06	0.000220663
656	GO:0043168	MF	anion binding	656/3400	7331/44558	5.31607e-06	0.000224353
60	GO:0016791	MF	phosphatase activity	60/3400	430/44558	6.0157e-06	0.000251561
202	GO:0009056	BP	catabolic process	202/3400	1939/44558	6.28682e-06	0.000261703
17	GO:0090626	BP	plant epidermis morphogenesis	17/3400	66/44558	6.51376e-06	0.000269923
11	GO:0009834	BP	plant-type secondary cell wall biogenesis	11/3400	30/44558	7.00614e-06	0.000289019
45	GO:1901615	BP	organic hydroxy compound metabolic process	45/3400	294/44558	7.52165e-06	0.000308894
45	GO:0008509	MF	anion transmembrane transporter activity	45/3400	295/44558	8.04193e-06	0.000328786
88	GO:0050662	MF	coenzyme binding	88/3400	711/44558	8.65948e-06	0.00035246
20	GO:0019757	BP	glycosinolate metabolic process	20/3400	89/44558	9.8512e-06	0.00039569
20	GO:0016143	BP	S-glycoside metabolic process	20/3400	89/44558	9.8512e-06	0.00039569
20	GO:0019760	BP	glucosinolate metabolic process	20/3400	89/44558	9.8512e-06	0.00039569
35	GO:1901617	BP	organic hydroxy compound biosynthetic process	35/3400	209/44558	1.02713e-05	0.000410764
89	GO:0098796	CC	membrane protein complex	89/3400	724/44558	1.04422e-05	0.000415782
12	GO:0016857	MF	racemase and epimerase activity, acting on carbohydrates and derivatives	12/3400	37/44558	1.16097e-05	0.000458282
12	GO:0019203	MF	carbohydrate phosphatase activity	12/3400	37/44558	1.16097e-05	0.000458282
48	GO:1901361	BP	organic cyclic compound catabolic process	48/3400	326/44558	1.28338e-05	0.000502273
57	GO:0046527	MF	glucosyltransferase activity	57/3400	412/44558	1.41414e-05	0.000551094
16	GO:0019344	BP	cysteine biosynthetic process	16/3400	63/44558	1.46699e-05	0.000569266
13	GO:0010413	BP	glucuronoxylan metabolic process	13/3400	44/44558	1.5838e-05	0.000612002
10	GO:0009765	BP	photosynthesis, light harvesting	10/3400	27/44558	1.65906e-05	0.000634123
20	GO:1990204	CC	oxidoreductase complex	20/3400	92/44558	1.66182e-05	0.000634123
10	GO:1901618	MF	organic hydroxy compound transmembrane transporter activity	10/3400	27/44558	1.65906e-05	0.000634123
71	GO:1901565	BP	organonitrogen compound catabolic process	71/3400	553/44558	1.68071e-05	0.000638668
7	GO:0016730	MF	oxidoreductase activity, acting on iron-sulfur proteins as donors	7/3400	13/44558	1.70111e-05	0.00064375
50	GO:0016311	BP	dephosphorylation	50/3400	350/44558	1.7553e-05	0.000661524
635	GO:1901265	MF	nucleoside phosphate binding	635/3400	7145/44558	1.84795e-05	0.000690756
635	GO:0000166	MF	nucleotide binding	635/3400	7145/44558	1.84795e-05	0.000690756
20	GO:0042802	MF	identical protein binding	20/3400	93/44558	1.96637e-05	0.000732035
47	GO:0006820	BP	anion transport	47/3400	323/44558	1.98971e-05	0.000737723
11	GO:0006635	BP	fatty acid beta-oxidation	11/3400	33/44558	2.00325e-05	0.000739749
86	GO:0006091	BP	generation of precursor metabolites and energy	86/3400	706/44558	2.18199e-05	0.000802518
23	GO:0032101	BP	regulation of response to external stimulus	23/3400	117/44558	2.29253e-05	0.0008398
49	GO:0001101	BP	response to acid chemical	49/3400	344/44558	2.34002e-05	0.000853781
35	GO:0051540	MF	metal cluster binding	35/3400	215/44558	2.37797e-05	0.00086077
35	GO:0051536	MF	iron-sulfur cluster binding	35/3400	215/44558	2.37797e-05	0.00086077
14	GO:0009867	BP	jasmonic acid mediated signaling pathway	14/3400	52/44558	2.43552e-05	0.000874684
14	GO:0042803	MF	protein homodimerization activity	14/3400	52/44558	2.43552e-05	0.000874684
13	GO:0018958	BP	phenol-containing compound metabolic process	13/3400	46/44558	2.68718e-05	0.000961017
16	GO:0006534	BP	cysteine metabolic process	16/3400	66/44558	2.75077e-05	0.000967508
11	GO:0019758	BP	glycosinolate biosynthetic process	11/3400	34/44558	2.75737e-05	0.000967508
11	GO:0016144	BP	S-glycoside biosynthetic process	11/3400	34/44558	2.75737e-05	0.000967508
11	GO:0019761	BP	glucosinolate biosynthetic process	11/3400	34/44558	2.75737e-05	0.000967508
12	GO:0034440	BP	lipid oxidation	12/3400	40/44558	2.82251e-05	0.000982836
105	GO:0044255	BP	cellular lipid metabolic process	105/3400	914/44558	2.98212e-05	0.00103448
40	GO:0006631	BP	fatty acid metabolic process	40/3400	262/44558	3.10388e-05	0.00107265
6	GO:0030388	BP	fructose 1,6-bisphosphate metabolic process	6/3400	10/44558	3.15301e-05	0.00108553
15	GO:0000165	BP	MAPK cascade	15/3400	60/44558	3.29475e-05	0.00113009
11	GO:0019395	BP	fatty acid oxidation	11/3400	35/44558	3.74438e-05	0.00127949
84	GO:0034220	BP	ion transmembrane transport	84/3400	698/44558	3.75826e-05	0.00127949
19	GO:1905392	BP	plant organ morphogenesis	19/3400	90/44558	4.12184e-05	0.00139807
71	GO:0009719	BP	response to endogenous stimulus	71/3400	568/44558	4.37713e-05	0.00147918
18	GO:0044242	BP	cellular lipid catabolic process	18/3400	83/44558	4.46765e-05	0.00150422
15	GO:0015925	MF	galactosidase activity	15/3400	62/44558	4.98344e-05	0.00165958
44	GO:0072330	BP	monocarboxylic acid biosynthetic process	44/3400	306/44558	5.04031e-05	0.00167243
70	GO:0009725	BP	response to hormone	70/3400	558/44558	5.23337e-05	0.00173022
36	GO:0016298	MF	lipase activity	36/3400	233/44558	5.38427e-05	0.00177371
27	GO:0008514	MF	organic anion transmembrane transporter activity	27/3400	156/44558	5.51758e-05	0.00181111
17	GO:0016556	BP	mRNA modification	17/3400	77/44558	5.67107e-05	0.00184825
19	GO:0016628	MF	oxidoreductase activity, acting on the CH-CH group of donors, NAD or NADP as acceptor	19/3400	92/44558	5.66724e-05	0.00184825
102	GO:0016798	MF	hydrolase activity, acting on glycosyl bonds	102/3400	898/44558	5.89937e-05	0.00191583
12	GO:0072598	BP	protein localization to chloroplast	12/3400	43/44558	6.24921e-05	0.00200808
30	GO:0006605	BP	protein targeting	30/3400	183/44558	6.56119e-05	0.00210096
73	GO:0004497	MF	monooxygenase activity	73/3400	597/44558	6.8389e-05	0.00217468
73	GO:0052689	MF	carboxylic ester hydrolase activity	73/3400	597/44558	6.8389e-05	0.00217468
25	GO:0030258	BP	lipid modification	25/3400	140/44558	7.0865e-05	0.00224561
474	GO:0044446	CC	intracellular organelle part	474/3400	5256/44558	7.56835e-05	0.00239003
455	GO:0008144	MF	drug binding	455/3400	5027/44558	7.80545e-05	0.00245644
26	GO:0098656	BP	anion transmembrane transport	26/3400	151/44558	8.2252e-05	0.00257967
40	GO:0016709	MF	oxidoreductase activity, acting on paired donors, with incorporation or reduction of molecular oxygen, NAD(P)H as one donor, and incorporation of one atom of oxygen	40/3400	275/44558	8.45499e-05	0.0026337
474	GO:0044422	CC	organelle part	474/3400	5262/44558	8.55379e-05	0.00265545
95	GO:0004553	MF	hydrolase activity, hydrolyzing O-glycosyl compounds	95/3400	829/44558	9.00271e-05	0.00278536
14	GO:0042537	BP	benzene-containing compound metabolic process	14/3400	58/44558	9.04446e-05	0.00278886
20	GO:0009069	BP	serine family amino acid metabolic process	20/3400	103/44558	9.12294e-05	0.00280362
12	GO:0010363	BP	regulation of plant-type hypersensitive response	12/3400	45/44558	0.000101539	0.00311001
22	GO:0044550	BP	secondary metabolite biosynthetic process	22/3400	120/44558	0.000102267	0.00312016
83	GO:0022804	MF	active transmembrane transporter activity	83/3400	705/44558	0.000102552	0.00312016
96	GO:1901135	BP	carbohydrate derivative metabolic process	96/3400	843/44558	0.000102991	0.00312316
46	GO:0019725	BP	cellular homeostasis	46/3400	335/44558	0.000110438	0.00333793
552	GO:0030554	MF	adenyl nucleotide binding	552/3400	6229/44558	0.000112469	0.00338813
11	GO:0009707	CC	chloroplast outer membrane	11/3400	39/44558	0.000113141	0.0033972
21	GO:0002831	BP	regulation of response to biotic stimulus	21/3400	113/44558	0.000119045	0.00353967
5	GO:0098807	CC	chloroplast thylakoid membrane protein complex	5/3400	8/44558	0.000118704	0.00353967
17	GO:0009767	BP	photosynthetic electron transport chain	17/3400	82/44558	0.000129999	0.00385284
63	GO:0005794	CC	Golgi apparatus	63/3400	507/44558	0.000137841	0.00407209
7	GO:0009904	BP	chloroplast accumulation movement	7/3400	17/44558	0.000146678	0.00430539
7	GO:0015166	MF	polyol transmembrane transporter activity	7/3400	17/44558	0.000146678	0.00430539
35	GO:0044085	BP	cellular component biogenesis	35/3400	233/44558	0.000156666	0.00456684
20	GO:0080044	MF	quercetin 7-O-glucosyltransferase activity	20/3400	107/44558	0.00015758	0.00456684
20	GO:0080043	MF	quercetin 3-O-glucosyltransferase activity	20/3400	107/44558	0.00015758	0.00456684
19	GO:0002682	BP	regulation of immune system process	19/3400	99/44558	0.00015882	0.00458824
11	GO:0045036	BP	protein targeting to chloroplast	11/3400	41/44558	0.000185027	0.00522988
11	GO:0072596	BP	establishment of protein localization to chloroplast	11/3400	41/44558	0.000185027	0.00522988
11	GO:0009527	CC	plastid outer membrane	11/3400	41/44558	0.000185027	0.00522988
33	GO:0042493	BP	response to drug	33/3400	221/44558	0.000191905	0.00539851
54	GO:0030001	BP	metal ion transport	54/3400	420/44558	0.000192172	0.00539851
22	GO:0043900	BP	regulation of multi-organism process	22/3400	122/44558	0.000192994	0.00540502
16	GO:0010941	BP	regulation of cell death	16/3400	77/44558	0.000197235	0.00550694
545	GO:0032559	MF	adenyl ribonucleotide binding	545/3400	6184/44558	0.000201197	0.00560049
18	GO:0009070	BP	serine family amino acid biosynthetic process	18/3400	93/44558	0.00020931	0.00580866
15	GO:0043067	BP	regulation of programmed cell death	15/3400	70/44558	0.000216253	0.00598321
19	GO:0050661	MF	NADP binding	19/3400	102/44558	0.000238185	0.00655044
81	GO:0016747	MF	transferase activity, transferring acyl groups other than amino-acyl groups	81/3400	704/44558	0.000244205	0.0066759
5	GO:0009395	BP	phospholipid catabolic process	5/3400	9/44558	0.000250223	0.00677971
5	GO:0003978	MF	UDP-glucose 4-epimerase activity	5/3400	9/44558	0.000250223	0.00677971
32	GO:0016627	MF	oxidoreductase activity, acting on the CH-CH group of donors	32/3400	215/44558	0.000258352	0.00697931
10	GO:0046189	BP	phenol-containing compound biosynthetic process	10/3400	36/44558	0.00026469	0.00712951
36	GO:0048878	BP	chemical homeostasis	36/3400	251/44558	0.000279815	0.00751479
11	GO:0071478	BP	cellular response to radiation	11/3400	43/44558	0.000292295	0.00780419
11	GO:0048511	BP	rhythmic process	11/3400	43/44558	0.000292295	0.00780419
31	GO:0015711	BP	organic anion transport	31/3400	206/44558	0.000296152	0.00788417
12	GO:0006779	BP	porphyrin-containing compound biosynthetic process	12/3400	50/44558	0.000299859	0.00795975
18	GO:0045088	BP	regulation of innate immune response	18/3400	96/44558	0.000315716	0.00833235
18	GO:0050776	BP	regulation of immune response	18/3400	96/44558	0.000315716	0.00833235
2799	GO:0003674	MF	molecular_function	2799/3400	35635/44558	0.000329827	0.00867976
10	GO:0009696	BP	salicylic acid metabolic process	10/3400	37/44558	0.000338079	0.00884607
13	GO:0072329	BP	monocarboxylic acid catabolic process	13/3400	58/44558	0.00035151	0.00915678
18	GO:0044275	BP	cellular carbohydrate catabolic process	18/3400	97/44558	0.000360352	0.00934874
11	GO:0009062	BP	fatty acid catabolic process	11/3400	44/44558	0.000363064	0.00939249
114	GO:0016746	MF	transferase activity, transferring acyl groups	114/3400	1072/44558	0.000365597	0.00943137
46	GO:0035251	MF	UDP-glucosyltransferase activity	46/3400	352/44558	0.000368217	0.00947229
30	GO:0019199	MF	transmembrane receptor protein kinase activity	30/3400	199/44558	0.000386926	0.00992568
18	GO:0023014	BP	signal transduction by protein phosphorylation	18/3400	98/44558	0.000410356	0.0104681
18	GO:0006612	BP	protein targeting to membrane	18/3400	98/44558	0.000410356	0.0104681
28	GO:0015926	MF	glucosidase activity	28/3400	184/44558	0.000418621	0.0106493
21	GO:0070838	BP	divalent metal ion transport	21/3400	122/44558	0.000419809	0.0106499
10	GO:0007623	BP	circadian rhythm	10/3400	38/44558	0.000427672	0.01076
10	GO:0009119	BP	ribonucleoside metabolic process	10/3400	38/44558	0.000427672	0.01076
10	GO:0042278	BP	purine nucleoside metabolic process	10/3400	38/44558	0.000427672	0.01076
12	GO:0009808	BP	lignin metabolic process	12/3400	52/44558	0.000442028	0.0110522
3	GO:0010258	BP	NADH dehydrogenase complex (plastoquinone) assembly	3/3400	3/44558	0.000443921	0.0110522
3	GO:0010236	BP	plastoquinone biosynthetic process	3/3400	3/44558	0.000443921	0.0110522
4	GO:0010196	BP	nonphotochemical quenching	4/3400	6/44558	0.000447738	0.0110522
4	GO:0010133	BP	proline catabolic process to glutamate	4/3400	6/44558	0.000447738	0.0110522
4	GO:0006562	BP	proline catabolic process	4/3400	6/44558	0.000447738	0.0110522
4	GO:1990066	BP	energy quenching	4/3400	6/44558	0.000447738	0.0110522
430	GO:0005524	MF	ATP binding	430/3400	4817/44558	0.000451469	0.0111144
21	GO:0072511	BP	divalent inorganic cation transport	21/3400	123/44558	0.000458253	0.0112383
5	GO:0052793	MF	pectin acetylesterase activity	5/3400	10/44558	0.000468916	0.0114211
15	GO:0018298	BP	protein-chromophore linkage	15/3400	75/44558	0.000476015	0.0115022
15	GO:0016168	MF	chlorophyll binding	15/3400	75/44558	0.000476015	0.0115022
15	GO:0003993	MF	acid phosphatase activity	15/3400	75/44558	0.000476015	0.0115022
9	GO:0009862	BP	systemic acquired resistance, salicylic acid mediated signaling pathway	9/3400	32/44558	0.000483172	0.0116444
25	GO:0016042	BP	lipid catabolic process	25/3400	159/44558	0.000486757	0.0117
8	GO:0009773	BP	photosynthetic electron transport in photosystem I	8/3400	26/44558	0.000510051	0.0122279
10	GO:0071482	BP	cellular response to light stimulus	10/3400	39/44558	0.000536131	0.0127929
6	GO:2001070	MF	starch binding	6/3400	15/44558	0.00053781	0.0127929
6	GO:0050308	MF	sugar-phosphatase activity	6/3400	15/44558	0.00053781	0.0127929
110	GO:0015075	MF	ion transmembrane transporter activity	110/3400	1039/44558	0.000580566	0.0137741
13	GO:0016634	MF	oxidoreductase activity, acting on the CH-CH group of donors, oxygen as acceptor	13/3400	61/44558	0.000590025	0.0139624
40	GO:0038023	MF	signaling receptor activity	40/3400	298/44558	0.00059247	0.0139841
27	GO:0048046	CC	apoplast	27/3400	179/44558	0.00060527	0.0142495
9	GO:0046128	BP	purine ribonucleoside metabolic process	9/3400	33/44558	0.000619707	0.014552
40	GO:0005773	CC	vacuole	40/3400	300/44558	0.000622156	0.0145721
14	GO:0047172	MF	shikimate O-hydroxycinnamoyltransferase activity	14/3400	69/44558	0.000623837	0.0145742
11	GO:0009863	BP	salicylic acid mediated signaling pathway	11/3400	47/44558	0.000666822	0.0154489
68	GO:0071554	BP	cell wall organization or biogenesis	68/3400	587/44558	0.000713132	0.0163681
109	GO:0031090	CC	organelle membrane	109/3400	1036/44558	0.000712271	0.0163681
6	GO:0009903	BP	chloroplast avoidance movement	6/3400	16/44558	0.000805073	0.0182622
6	GO:0009595	BP	detection of biotic stimulus	6/3400	16/44558	0.000805073	0.0182622
5	GO:0004332	MF	fructose-bisphosphate aldolase activity	5/3400	11/44558	0.000805627	0.0182622
14	GO:0009110	BP	vitamin biosynthetic process	14/3400	71/44558	0.000841344	0.0189779
14	GO:0050737	MF	O-hydroxycinnamoyltransferase activity	14/3400	71/44558	0.000841344	0.0189779
86	GO:0016829	MF	lyase activity	86/3400	785/44558	0.000846016	0.0190364
35	GO:0008652	BP	cellular amino acid biosynthetic process	35/3400	259/44558	0.000918215	0.0205098
35	GO:0031399	BP	regulation of protein modification process	35/3400	259/44558	0.000918215	0.0205098
7	GO:0016832	MF	aldehyde-lyase activity	7/3400	22/44558	0.000915786	0.0205098
19	GO:0009698	BP	phenylpropanoid metabolic process	19/3400	112/44558	0.000938994	0.0208721
19	GO:0006865	BP	amino acid transport	19/3400	112/44558	0.000938994	0.0208721
15	GO:0009116	BP	nucleoside metabolic process	15/3400	80/44558	0.000965879	0.0212466
18	GO:0090698	BP	post-embryonic plant morphogenesis	18/3400	102/44558	0.000976948	0.0212466
4	GO:0042362	BP	fat-soluble vitamin biosynthetic process	4/3400	7/44558	0.000981361	0.0212466
4	GO:0006775	BP	fat-soluble vitamin metabolic process	4/3400	7/44558	0.000981361	0.0212466
4	GO:1901570	BP	fatty acid derivative biosynthetic process	4/3400	7/44558	0.000981361	0.0212466
4	GO:0009638	BP	phototropism	4/3400	7/44558	0.000981361	0.0212466
4	GO:0042549	BP	photosystem II stabilization	4/3400	7/44558	0.000981361	0.0212466
4	GO:0009538	CC	photosystem I reaction center	4/3400	7/44558	0.000981361	0.0212466
576	GO:0017076	MF	purine nucleotide binding	576/3400	6671/44558	0.000959824	0.0212466
23	GO:0004675	MF	transmembrane receptor protein serine/threonine kinase activity	23/3400	148/44558	0.00096411	0.0212466
14	GO:0050734	MF	hydroxycinnamoyltransferase activity	14/3400	72/44558	0.000972097	0.0212466
9	GO:0016884	MF	carbon-nitrogen ligase activity, with glutamine as amido-N-donor	9/3400	35/44558	0.000987354	0.0213259
12	GO:0009694	BP	jasmonic acid metabolic process	12/3400	57/44558	0.00106158	0.0228752
18	GO:0000302	BP	response to reactive oxygen species	18/3400	104/44558	0.00111263	0.0238629
14	GO:0003333	BP	amino acid transmembrane transport	14/3400	73/44558	0.00111951	0.0239545
8	GO:0009697	BP	salicylic acid biosynthetic process	8/3400	29/44558	0.00114026	0.0243414
11	GO:0006006	BP	glucose metabolic process	11/3400	50/44558	0.00115714	0.0246444
6	GO:0043467	BP	regulation of generation of precursor metabolites and energy	6/3400	17/44558	0.0011642	0.0247372
21	GO:0009639	BP	response to red or far red light	21/3400	129/44558	0.00117962	0.0249491
21	GO:0090150	BP	establishment of protein localization to membrane	21/3400	129/44558	0.00117962	0.0249491
10	GO:0006739	BP	NADP metabolic process	10/3400	43/44558	0.00122158	0.0257771
90	GO:0019637	BP	organophosphate metabolic process	90/3400	842/44558	0.00127767	0.0267756
5	GO:0008215	BP	spermine metabolic process	5/3400	12/44558	0.00129442	0.0268196
5	GO:0010206	BP	photosystem II repair	5/3400	12/44558	0.00129442	0.0268196
5	GO:0015217	MF	ADP transmembrane transporter activity	5/3400	12/44558	0.00129442	0.0268196
5	GO:0004345	MF	glucose-6-phosphate dehydrogenase activity	5/3400	12/44558	0.00129442	0.0268196
47	GO:0010035	BP	response to inorganic substance	47/3400	383/44558	0.0013168	0.0271349
47	GO:0005509	MF	calcium ion binding	47/3400	383/44558	0.0013168	0.0271349
29	GO:0008081	MF	phosphoric diester hydrolase activity	29/3400	205/44558	0.00131852	0.0271349
27	GO:0050801	BP	ion homeostasis	27/3400	188/44558	0.00136312	0.0279271
18	GO:0051640	BP	organelle localization	18/3400	107/44558	0.00140437	0.028708
22	GO:0004806	MF	triglyceride lipase activity	22/3400	143/44558	0.00140939	0.0287466
8	GO:0006098	BP	pentose-phosphate shunt	8/3400	30/44558	0.00145187	0.0294165
8	GO:0010310	BP	regulation of hydrogen peroxide metabolic process	8/3400	30/44558	0.00145187	0.0294165
12	GO:0006004	BP	fucose metabolic process	12/3400	59/44558	0.001458	0.0294754
10	GO:0051193	BP	regulation of cofactor metabolic process	10/3400	44/44558	0.00147409	0.0297351
33	GO:0004888	MF	transmembrane signaling receptor activity	33/3400	245/44558	0.00150006	0.0301262
24	GO:0008422	MF	beta-glucosidase activity	24/3400	161/44558	0.00150567	0.0301727
9	GO:0004565	MF	beta-galactosidase activity	9/3400	37/44558	0.00151437	0.0301991
74	GO:0051186	BP	cofactor metabolic process	74/3400	672/44558	0.00157636	0.0312474
23	GO:0031347	BP	regulation of defense response	23/3400	149/44558	0.00158415	0.0313341
39	GO:0019439	BP	aromatic compound catabolic process	39/3400	306/44558	0.00159536	0.0314878
7	GO:0010020	BP	chloroplast fission	7/3400	24/44558	0.00162343	0.0319043
7	GO:0043572	BP	plastid fission	7/3400	24/44558	0.00162343	0.0319043
3	GO:0006426	BP	glycyl-tRNA aminoacylation	3/3400	4/44558	0.00167415	0.032075
3	GO:0033273	BP	response to vitamin	3/3400	4/44558	0.00167415	0.032075
3	GO:0010275	BP	NAD(P)H dehydrogenase complex assembly	3/3400	4/44558	0.00167415	0.032075
3	GO:0033540	BP	fatty acid beta-oxidation using acyl-CoA oxidase	3/3400	4/44558	0.00167415	0.032075
3	GO:0009533	CC	chloroplast stromal thylakoid	3/3400	4/44558	0.00167415	0.032075
3	GO:0016856	MF	racemase and epimerase activity, acting on hydroxy acids and derivatives	3/3400	4/44558	0.00167415	0.032075
3	GO:0003873	MF	6-phosphofructo-2-kinase activity	3/3400	4/44558	0.00167415	0.032075
3	GO:0004331	MF	fructose-2,6-bisphosphate 2-phosphatase activity	3/3400	4/44558	0.00167415	0.032075
3	GO:0004657	MF	proline dehydrogenase activity	3/3400	4/44558	0.00167415	0.032075
3	GO:0004820	MF	glycine-tRNA ligase activity	3/3400	4/44558	0.00167415	0.032075
3	GO:0008692	MF	3-hydroxybutyryl-CoA epimerase activity	3/3400	4/44558	0.00167415	0.032075
12	GO:0033014	BP	tetrapyrrole biosynthetic process	12/3400	60/44558	0.00169782	0.0324606
10	GO:0017000	BP	antibiotic biosynthetic process	10/3400	45/44558	0.00176735	0.0336495
24	GO:0033993	BP	response to lipid	24/3400	164/44558	0.00181137	0.0342739
4	GO:0006557	BP	S-adenosylmethioninamine biosynthetic process	4/3400	8/44558	0.00184402	0.0344643
4	GO:0046499	BP	S-adenosylmethioninamine metabolic process	4/3400	8/44558	0.00184402	0.0344643
59	GO:0016853	MF	isomerase activity	59/3400	512/44558	0.00183434	0.0344643
4	GO:0102293	MF	pheophytinase b activity	4/3400	8/44558	0.00184402	0.0344643
4	GO:0016661	MF	oxidoreductase activity, acting on other nitrogenous compounds as donors	4/3400	8/44558	0.00184402	0.0344643
5	GO:0009083	BP	branched-chain amino acid catabolic process	5/3400	13/44558	0.00197173	0.0364789
5	GO:0005365	MF	myo-inositol transmembrane transporter activity	5/3400	13/44558	0.00197173	0.0364789
5	GO:0005366	MF	myo-inositol:proton symporter activity	5/3400	13/44558	0.00197173	0.0364789
568	GO:0032555	MF	purine ribonucleotide binding	568/3400	6625/44558	0.00203003	0.0374819
77	GO:0030246	MF	carbohydrate binding	77/3400	711/44558	0.0021142	0.0389574
103	GO:0015318	MF	inorganic molecular entity transmembrane transporter activity	103/3400	1004/44558	0.00214243	0.0393984
36	GO:0046700	BP	heterocycle catabolic process	36/3400	281/44558	0.00216958	0.0397381
576	GO:0097367	MF	carbohydrate derivative binding	576/3400	6729/44558	0.0021686	0.0397381
6	GO:0010109	BP	regulation of photosynthesis	6/3400	19/44558	0.00223536	0.0407797
6	GO:0052747	MF	sinapyl alcohol dehydrogenase activity	6/3400	19/44558	0.00223536	0.0407797
8	GO:0006740	BP	NADPH regeneration	8/3400	32/44558	0.00227543	0.0413163
8	GO:0051156	BP	glucose 6-phosphate metabolic process	8/3400	32/44558	0.00227543	0.0413163
571	GO:0032553	MF	ribonucleotide binding	571/3400	6673/44558	0.0022783	0.0413163
153	GO:0044248	BP	cellular catabolic process	153/3400	1575/44558	0.0022921	0.0414843
75	GO:0006812	BP	cation transport	75/3400	690/44558	0.00230628	0.0416586
29	GO:0006970	BP	response to osmotic stress	29/3400	210/44558	0.00237276	0.0427751
14	GO:0009644	BP	response to high light intensity	14/3400	79/44558	0.00245203	0.0439446
14	GO:0019867	CC	outer membrane	14/3400	79/44558	0.00245203	0.0439446
10	GO:0034284	BP	response to monosaccharide	10/3400	47/44558	0.00249498	0.0443671
10	GO:0009746	BP	response to hexose	10/3400	47/44558	0.00249498	0.0443671
12	GO:0009735	BP	response to cytokinin	12/3400	63/44558	0.00261832	0.0464702
19	GO:0006873	BP	cellular ion homeostasis	19/3400	120/44558	0.00265128	0.0468733
7	GO:0006012	BP	galactose metabolic process	7/3400	26/44558	0.00269625	0.0473939
7	GO:0055072	BP	iron ion homeostasis	7/3400	26/44558	0.00269625	0.0473939
7	GO:0009407	BP	toxin catabolic process	7/3400	26/44558	0.00269625	0.0473939
24	GO:0046942	BP	carboxylic acid transport	24/3400	165/44558	0.00277245	0.0484544
24	GO:0015849	BP	organic acid transport	24/3400	165/44558	0.00277245	0.0484544
20	GO:0015035	MF	protein disulfide oxidoreductase activity	20/3400	132/44558	0.00278998	0.0486679
8	GO:0009750	BP	response to fructose	8/3400	33/44558	0.00280526	0.0488414
5	GO:0010319	CC	stromule	5/3400	14/44558	0.0028755	0.0498747
5	GO:0003997	MF	acyl-CoA oxidase activity	5/3400	14/44558	0.0028755	0.0498747

## Sheet: Class C (6 day)
legends	Description
Number	The number of genes/transcripts enriched to the GO term.
GO ID	The number corresponding to the GO Term.
Term Type	The three major classifications of GO (i.e. BP, CC, MF).
Description	Description of the GO function
Ratio_in_study	The proportion of the GO in the target gene set, the numerator is the number of genes/transcripts enriched to the GO in the gene set, and the denominator is the total number of genes/transcripts with GO annotations in the gene set.
Ratio_in_pop	The proportion of this GO in the background genes/transcripts (all genes/transcripts obtained by sequencing), the numerator is the number of all background genes/transcripts enriched with this GO, and the denominator is the total number of all background genes/transcripts with GO annotations.
Pvalue	Uncorrected p-value, the p-value represents whether the enriched result is statistically significant, the smaller the p-value, the more statistically significant it is.
Padjust	Corrected Pvalue value.
Number	GO ID	Term Type	Description	Ratio_in_study	Ratio_in_pop	Pvalue	Padjust
14	GO:0006635	BP	fatty acid beta-oxidation	14/3955	33/44558	2.95592e-07	0.000240471
30	GO:0019252	BP	starch biosynthetic process	30/3955	75/44558	3.3809e-07	0.000240471
11	GO:0051667	BP	establishment of plastid localization	11/3955	21/44558	4.03477e-07	0.000240471
11	GO:0009902	BP	chloroplast relocation	11/3955	21/44558	4.03477e-07	0.000240471
16	GO:0019758	BP	glycosinolate biosynthetic process	16/3955	34/44558	4.61342e-07	0.000240471
16	GO:0016144	BP	S-glycoside biosynthetic process	16/3955	34/44558	4.61342e-07	0.000240471
16	GO:0019761	BP	glucosinolate biosynthetic process	16/3955	34/44558	4.61342e-07	0.000240471
25	GO:1901659	BP	glycosyl compound biosynthetic process	25/3955	65/44558	4.87977e-07	0.000240471
36	GO:0030258	BP	lipid modification	36/3955	140/44558	5.13953e-07	0.000240471
23	GO:0016556	BP	mRNA modification	23/3955	77/44558	5.59434e-07	0.000240471
24	GO:0009063	BP	cellular amino acid catabolic process	24/3955	89/44558	5.64068e-07	0.000240471
27	GO:0019757	BP	glycosinolate metabolic process	27/3955	89/44558	5.64068e-07	0.000240471
27	GO:0019760	BP	glucosinolate metabolic process	27/3955	89/44558	5.64068e-07	0.000240471
27	GO:0016143	BP	S-glycoside metabolic process	27/3955	89/44558	5.64068e-07	0.000240471
13	GO:0009834	BP	plant-type secondary cell wall biogenesis	13/3955	30/44558	5.84447e-07	0.000240471
20	GO:0006534	BP	cysteine metabolic process	20/3955	66/44558	6.41835e-07	0.000240471
33	GO:0005982	BP	starch metabolic process	33/3955	90/44558	7.04707e-07	0.000240471
14	GO:0019395	BP	fatty acid oxidation	14/3955	35/44558	7.05945e-07	0.000240471
21	GO:0000023	BP	maltose metabolic process	21/3955	50/44558	7.17503e-07	0.000240471
23	GO:1901606	BP	alpha-amino acid catabolic process	23/3955	84/44558	7.17975e-07	0.000240471
54	GO:0009657	BP	plastid organization	54/3955	176/44558	7.18596e-07	0.000240471
33	GO:0042546	BP	cell wall biogenesis	33/3955	142/44558	7.19268e-07	0.000240471
11	GO:0019750	BP	chloroplast localization	11/3955	22/44558	7.41876e-07	0.000240471
11	GO:0051644	BP	plastid localization	11/3955	22/44558	7.41876e-07	0.000240471
17	GO:0042793	BP	plastid transcription	17/3955	40/44558	7.61482e-07	0.000240471
15	GO:0034440	BP	lipid oxidation	15/3955	40/44558	7.61482e-07	0.000240471
23	GO:0031976	CC	plastid thylakoid	23/3955	75/44558	3.3809e-07	0.000240471
23	GO:0009534	CC	chloroplast thylakoid	23/3955	75/44558	3.3809e-07	0.000240471
20	GO:0031977	CC	thylakoid lumen	20/3955	43/44558	3.70243e-07	0.000240471
24	GO:0045491	BP	xylan metabolic process	24/3955	91/44558	8.76923e-07	0.000252302
44	GO:0009668	BP	plastid membrane organization	44/3955	110/44558	8.84697e-07	0.000252302
47	GO:0044036	BP	cell wall macromolecule metabolic process	47/3955	228/44558	9.04823e-07	0.000252302
39	GO:0071669	BP	plant-type cell wall organization or biogenesis	39/3955	162/44558	9.28438e-07	0.000252302
44	GO:0010027	BP	thylakoid membrane organization	44/3955	104/44558	9.6015e-07	0.000252302
25	GO:0000096	BP	sulfur amino acid metabolic process	25/3955	92/44558	1.08702e-06	0.000252302
27	GO:0009832	BP	plant-type cell wall biogenesis	27/3955	86/44558	1.12822e-06	0.000252302
46	GO:0009250	BP	glucan biosynthetic process	46/3955	214/44558	1.35197e-06	0.000252302
62	GO:0044282	BP	small molecule catabolic process	62/3955	224/44558	1.3698e-06	0.000252302
37	GO:0005984	BP	disaccharide metabolic process	37/3955	159/44558	1.56285e-06	0.000252302
67	GO:0034637	BP	cellular carbohydrate biosynthetic process	67/3955	322/44558	1.56867e-06	0.000252302
54	GO:0061024	BP	membrane organization	54/3955	248/44558	1.59041e-06	0.000252302
60	GO:0051188	BP	cofactor biosynthetic process	60/3955	285/44558	1.61176e-06	0.000252302
65	GO:0006073	BP	cellular glucan metabolic process	65/3955	349/44558	1.6224e-06	0.000252302
28	GO:0044550	BP	secondary metabolite biosynthetic process	28/3955	120/44558	1.66801e-06	0.000252302
56	GO:0033692	BP	cellular polysaccharide biosynthetic process	56/3955	262/44558	1.67339e-06	0.000252302
46	GO:0009658	BP	chloroplast organization	46/3955	149/44558	1.68277e-06	0.000252302
62	GO:0016311	BP	dephosphorylation	62/3955	350/44558	1.71668e-06	0.000252302
43	GO:0016054	BP	organic acid catabolic process	43/3955	150/44558	1.72709e-06	0.000252302
43	GO:0046395	BP	carboxylic acid catabolic process	43/3955	150/44558	1.72709e-06	0.000252302
40	GO:0019318	BP	hexose metabolic process	40/3955	150/44558	1.72709e-06	0.000252302
64	GO:0000271	BP	polysaccharide biosynthetic process	64/3955	298/44558	1.73372e-06	0.000252302
41	GO:0009311	BP	oligosaccharide metabolic process	41/3955	188/44558	1.75371e-06	0.000252302
84	GO:0006790	BP	sulfur compound metabolic process	84/3955	380/44558	1.75816e-06	0.000252302
40	GO:0010383	BP	cell wall polysaccharide metabolic process	40/3955	197/44558	1.81627e-06	0.000252302
46	GO:0005996	BP	monosaccharide metabolic process	46/3955	189/44558	1.89828e-06	0.000252302
56	GO:0019748	BP	secondary metabolic process	56/3955	250/44558	1.90094e-06	0.000252302
35	GO:0042170	CC	plastid membrane	35/3955	164/44558	1.1115e-06	0.000252302
35	GO:0031969	CC	chloroplast membrane	35/3955	155/44558	1.18075e-06	0.000252302
81	GO:0031975	CC	envelope	81/3955	331/44558	1.35033e-06	0.000252302
81	GO:0031967	CC	organelle envelope	81/3955	331/44558	1.35033e-06	0.000252302
8	GO:0010598	CC	NAD(P)H dehydrogenase complex (plastoquinone)	8/3955	12/44558	1.36555e-06	0.000252302
47	GO:0009579	CC	thylakoid	47/3955	186/44558	1.53983e-06	0.000252302
28	GO:0005777	CC	peroxisome	28/3955	113/44558	1.55516e-06	0.000252302
85	GO:0055035	CC	plastid thylakoid membrane	85/3955	421/44558	1.60895e-06	0.000252302
85	GO:0009535	CC	chloroplast thylakoid membrane	85/3955	421/44558	1.60895e-06	0.000252302
77	GO:0009526	CC	plastid envelope	77/3955	299/44558	1.76784e-06	0.000252302
65	GO:0044042	BP	glucan metabolic process	65/3955	354/44558	2.01477e-06	0.00026192
84	GO:0016051	BP	carbohydrate biosynthetic process	84/3955	431/44558	2.14501e-06	0.00026192
118	GO:0009570	CC	chloroplast stroma	118/3955	399/44558	2.03504e-06	0.00026192
29	GO:0042579	CC	microbody	29/3955	128/44558	2.07954e-06	0.00026192
118	GO:0009532	CC	plastid stroma	118/3955	400/44558	2.11789e-06	0.00026192
72	GO:0016791	MF	phosphatase activity	72/3955	430/44558	2.10133e-06	0.00026192
48	GO:0044272	BP	sulfur compound biosynthetic process	48/3955	182/44558	2.32489e-06	0.000264277
46	GO:1901657	BP	glycosyl compound metabolic process	46/3955	182/44558	2.32489e-06	0.000264277
100	GO:0006520	BP	cellular amino acid metabolic process	100/3955	569/44558	2.40102e-06	0.000264277
39	GO:0006605	BP	protein targeting	39/3955	183/44558	2.4781e-06	0.000264277
134	GO:0044262	BP	cellular carbohydrate metabolic process	134/3955	665/44558	2.5075e-06	0.000264277
87	GO:1901565	BP	organonitrogen compound catabolic process	87/3955	553/44558	2.5106e-06	0.000264277
87	GO:0042651	CC	thylakoid membrane	87/3955	435/44558	2.44484e-06	0.000264277
87	GO:0034357	CC	photosynthetic membrane	87/3955	435/44558	2.44484e-06	0.000264277
70	GO:0030001	BP	metal ion transport	70/3955	420/44558	2.57559e-06	0.000268037
76	GO:0009941	CC	chloroplast envelope	76/3955	297/44558	2.70198e-06	0.00027803
25	GO:0009069	BP	serine family amino acid metabolic process	25/3955	103/44558	2.75424e-06	0.00028026
118	GO:0005976	BP	polysaccharide metabolic process	118/3955	753/44558	2.81516e-06	0.00028269
62	GO:1901605	BP	alpha-amino acid metabolic process	62/3955	364/44558	2.87111e-06	0.00028269
106	GO:0051186	BP	cofactor metabolic process	106/3955	672/44558	2.88989e-06	0.00028269
95	GO:0044264	BP	cellular polysaccharide metabolic process	95/3955	475/44558	3.02475e-06	0.00028269
125	GO:0044283	BP	small molecule biosynthetic process	125/3955	781/44558	3.12328e-06	0.00028269
85	GO:0032787	BP	monocarboxylic acid metabolic process	85/3955	529/44558	3.17076e-06	0.00028269
41	GO:0019220	BP	regulation of phosphate metabolic process	41/3955	207/44558	3.18326e-06	0.00028269
41	GO:0051174	BP	regulation of phosphorus metabolic process	41/3955	207/44558	3.18326e-06	0.00028269
90	GO:1901700	BP	response to oxygen-containing compound	90/3955	583/44558	3.24399e-06	0.00028269
103	GO:0044436	CC	thylakoid part	103/3955	635/44558	3.03887e-06	0.00028269
243	GO:0009507	CC	chloroplast	243/3955	1139/44558	3.09062e-06	0.00028269
136	GO:0016758	MF	transferase activity, transferring hexosyl groups	136/3955	894/44558	3.2261e-06	0.00028269
97	GO:0042578	MF	phosphoric ester hydrolase activity	97/3955	641/44558	3.2677e-06	0.00028269
8	GO:0016730	MF	oxidoreductase activity, acting on iron-sulfur proteins as donors	8/3955	13/44558	3.27202e-06	0.00028269
91	GO:0046394	BP	carboxylic acid biosynthetic process	91/3955	602/44558	3.3738e-06	0.000288108
91	GO:0016053	BP	organic acid biosynthetic process	91/3955	603/44558	3.45454e-06	0.000288108
22	GO:0006766	BP	vitamin metabolic process	22/3955	85/44558	3.46057e-06	0.000288108
132	GO:0009628	BP	response to abiotic stimulus	132/3955	949/44558	3.5069e-06	0.000289335
108	GO:0005739	CC	mitochondrion	108/3955	747/44558	3.56371e-06	0.000291397
11	GO:0009654	CC	photosystem II oxygen evolving complex	11/3955	25/44558	3.64386e-06	0.000295314
271	GO:0044435	CC	plastid part	271/3955	1130/44558	3.70537e-06	0.000297665
190	GO:0019752	BP	carboxylic acid metabolic process	190/3955	1160/44558	3.79539e-06	0.000299639
162	GO:0006811	BP	ion transport	162/3955	1136/44558	3.9127e-06	0.000300451
214	GO:0055085	BP	transmembrane transport	214/3955	1608/44558	3.95395e-06	0.000300451
212	GO:0043436	BP	oxoacid metabolic process	212/3955	1248/44558	4.00015e-06	0.000300451
128	GO:0044255	BP	cellular lipid metabolic process	128/3955	914/44558	4.06014e-06	0.000300451
213	GO:0006082	BP	organic acid metabolic process	213/3955	1251/44558	4.17516e-06	0.000300451
250	GO:0009536	CC	plastid	250/3955	1301/44558	3.87621e-06	0.000300451
267	GO:0044434	CC	chloroplast part	267/3955	1114/44558	4.08814e-06	0.000300451
77	GO:0005794	CC	Golgi apparatus	77/3955	507/44558	4.21349e-06	0.000300451
10	GO:0031978	CC	plastid thylakoid lumen	10/3955	21/44558	4.22383e-06	0.000300451
10	GO:0009543	CC	chloroplast thylakoid lumen	10/3955	21/44558	4.22383e-06	0.000300451
81	GO:0008194	MF	UDP-glycosyltransferase activity	81/3955	525/44558	4.26497e-06	0.000300451
174	GO:0016757	MF	transferase activity, transferring glycosyl groups	174/3955	1285/44558	4.30421e-06	0.0003009
176	GO:0006629	BP	lipid metabolic process	176/3955	1230/44558	4.35548e-06	0.000302178
276	GO:0005975	BP	carbohydrate metabolic process	276/3955	1757/44558	4.41277e-06	0.00030385
264	GO:0009056	BP	catabolic process	264/3955	1939/44558	4.56929e-06	0.000309967
209	GO:0044248	BP	cellular catabolic process	209/3955	1575/44558	4.88709e-06	0.000313467
55	GO:1901361	BP	organic cyclic compound catabolic process	55/3955	326/44558	4.95712e-06	0.000313467
228	GO:1901575	BP	organic substance catabolic process	228/3955	1674/44558	4.96413e-06	0.000313467
16	GO:0051656	BP	establishment of organelle localization	16/3955	51/44558	5.03615e-06	0.000313467
154	GO:0042221	BP	response to chemical	154/3955	1165/44558	5.15822e-06	0.000313467
321	GO:0044281	BP	small molecule metabolic process	321/3955	2000/44558	5.22415e-06	0.000313467
228	GO:0005886	CC	plasma membrane	228/3955	1515/44558	5.03607e-06	0.000313467
217	GO:0004674	MF	protein serine/threonine kinase activity	217/3955	1713/44558	5.1203e-06	0.000313467
424	GO:0016310	BP	phosphorylation	424/3955	2747/44558	5.51125e-06	0.00031545
315	GO:0006468	BP	protein phosphorylation	315/3955	1869/44558	5.62014e-06	0.000317712
18	GO:0019344	BP	cysteine biosynthetic process	18/3955	63/44558	5.84842e-06	0.000326584
376	GO:0016773	MF	phosphotransferase activity, alcohol group as acceptor	376/3955	2962/44558	6.15667e-06	0.000339655
390	GO:0055114	BP	oxidation-reduction process	390/3955	2739/44558	6.33706e-06	0.000347514
52	GO:0031984	CC	organelle subcompartment	52/3955	306/44558	6.43871e-06	0.000350986
405	GO:0006810	BP	transport	405/3955	3273/44558	6.60102e-06	0.000353325
457	GO:0044249	BP	cellular biosynthetic process	457/3955	3973/44558	6.60162e-06	0.000353325
49	GO:0098754	BP	detoxification	49/3955	279/44558	6.6604e-06	0.000353325
344	GO:0004672	MF	protein kinase activity	344/3955	2755/44558	6.69274e-06	0.000353325
540	GO:0006796	BP	phosphate-containing compound metabolic process	540/3955	3656/44558	6.87869e-06	0.000359972
425	GO:0051179	BP	localization	425/3955	3405/44558	7.15656e-06	0.000367261
419	GO:0051234	BP	establishment of localization	419/3955	3303/44558	7.16266e-06	0.000367261
551	GO:0044267	BP	cellular protein metabolic process	551/3955	4243/44558	7.17839e-06	0.000367261
38	GO:0019199	MF	transmembrane receptor protein kinase activity	38/3955	199/44558	7.14579e-06	0.000367261
524	GO:0043412	BP	macromolecule modification	524/3955	3957/44558	7.29499e-06	0.000369102
541	GO:0006793	BP	phosphorus metabolic process	541/3955	3681/44558	7.35617e-06	0.000370153
482	GO:0006464	BP	cellular protein modification process	482/3955	3477/44558	7.55374e-06	0.000375963
482	GO:0036211	BP	protein modification process	482/3955	3477/44558	7.55374e-06	0.000375963
444	GO:0016301	MF	kinase activity	444/3955	3924/44558	7.7468e-06	0.000383488
475	GO:1901576	BP	organic substance biosynthetic process	475/3955	4104/44558	7.84943e-06	0.000386479
506	GO:0009058	BP	biosynthetic process	506/3955	4351/44558	7.96529e-06	0.000390086
184	GO:1901566	BP	organonitrogen compound biosynthetic process	184/3955	1488/44558	8.0768e-06	0.000393443
667	GO:0019538	BP	protein metabolic process	667/3955	5429/44558	8.23198e-06	0.000396781
21	GO:0044242	BP	cellular lipid catabolic process	21/3955	83/44558	8.41325e-06	0.00040335
541	GO:0008144	MF	drug binding	541/3955	5027/44558	8.45634e-06	0.00040335
868	GO:0044444	CC	cytoplasmic part	868/3955	6249/44558	8.9862e-06	0.000422029
18	GO:0010103	BP	stomatal complex morphogenesis	18/3955	65/44558	9.47007e-06	0.000426634
751	GO:1901265	MF	nucleoside phosphate binding	751/3955	7145/44558	9.47293e-06	0.000426634
751	GO:0000166	MF	nucleotide binding	751/3955	7145/44558	9.47293e-06	0.000426634
771	GO:0043168	MF	anion binding	771/3955	7331/44558	9.50353e-06	0.000426634
13	GO:0019203	MF	carbohydrate phosphatase activity	13/3955	37/44558	9.59761e-06	0.000428756
876	GO:1901564	BP	organonitrogen compound metabolic process	876/3955	6830/44558	9.9342e-06	0.000437391
905	GO:0043231	CC	intracellular membrane-bounded organelle	905/3955	7650/44558	9.87107e-06	0.000437391
785	GO:0036094	MF	small molecule binding	785/3955	7462/44558	9.92198e-06	0.000437391
985	GO:0043229	CC	intracellular organelle	985/3955	8726/44558	1.03727e-05	0.000453047
986	GO:0043226	CC	organelle	986/3955	8733/44558	1.04074e-05	0.000453047
924	GO:0043227	CC	membrane-bounded organelle	924/3955	7800/44558	1.04382e-05	0.000453047
393	GO:0016491	MF	oxidoreductase activity	393/3955	3547/44558	1.05686e-05	0.000456544
62	GO:0009416	BP	response to light stimulus	62/3955	395/44558	1.08403e-05	0.000466082
20	GO:0000097	BP	sulfur amino acid biosynthetic process	20/3955	78/44558	1.10333e-05	0.000469966
33	GO:0009108	BP	coenzyme biosynthetic process	33/3955	165/44558	1.14138e-05	0.000483923
134	GO:0031090	CC	organelle membrane	134/3955	1036/44558	1.15869e-05	0.000486746
1302	GO:0016020	CC	membrane	1302/3955	11171/44558	1.1693e-05	0.000486746
50	GO:0008509	MF	anion transmembrane transporter activity	50/3955	295/44558	1.16428e-05	0.000486746
1540	GO:0071704	BP	organic substance metabolic process	1540/3955	14220/44558	1.19123e-05	0.000492076
18	GO:0090626	BP	plant epidermis morphogenesis	18/3955	66/44558	1.19458e-05	0.000492076
1402	GO:0044424	CC	intracellular part	1402/3955	13227/44558	1.20658e-05	0.000492723
516	GO:0005524	MF	ATP binding	516/3955	4817/44558	1.21056e-05	0.000492723
651	GO:0030554	MF	adenyl nucleotide binding	651/3955	6229/44558	1.21703e-05	0.000493165
1914	GO:0008152	BP	metabolic process	1914/3955	17441/44558	1.24225e-05	0.000500316
1819	GO:0009987	BP	cellular process	1819/3955	17485/44558	1.25343e-05	0.000500316
1425	GO:0044238	BP	primary metabolic process	1425/3955	13334/44558	1.26088e-05	0.000500316
1476	GO:0044237	BP	cellular metabolic process	1476/3955	13950/44558	1.26604e-05	0.000500316
1674	GO:0044464	CC	cell part	1674/3955	15043/44558	1.24862e-05	0.000500316
2190	GO:0003824	MF	catalytic activity	2190/3955	22257/44558	1.26745e-05	0.000500316
2744	GO:0008150	BP	biological_process	2744/3955	26279/44558	1.34246e-05	0.000520941
201	GO:0005737	CC	cytoplasm	201/3955	1669/44558	1.33866e-05	0.000520941
11	GO:0010218	BP	response to far red light	11/3955	28/44558	1.36534e-05	0.00052537
22	GO:0046148	BP	pigment biosynthetic process	22/3955	92/44558	1.37537e-05	0.000526977
15	GO:0010075	BP	regulation of meristem growth	15/3955	49/44558	1.38103e-05	0.000526977
12	GO:0006655	BP	phosphatidylglycerol biosynthetic process	12/3955	33/44558	1.40961e-05	0.000531245
12	GO:0046471	BP	phosphatidylglycerol metabolic process	12/3955	33/44558	1.40961e-05	0.000531245
12	GO:0009750	BP	response to fructose	12/3955	33/44558	1.40961e-05	0.000531245
21	GO:0035304	BP	regulation of protein dephosphorylation	21/3955	86/44558	1.51933e-05	0.000565611
555	GO:0044446	CC	intracellular organelle part	555/3955	5256/44558	1.5915e-05	0.000590079
30	GO:0004675	MF	transmembrane receptor protein serine/threonine kinase activity	30/3955	148/44558	1.60168e-05	0.000591458
556	GO:0044422	CC	organelle part	556/3955	5262/44558	1.60975e-05	0.000592053
14	GO:0009062	BP	fatty acid catabolic process	14/3955	44/44558	1.62469e-05	0.000592784
14	GO:0010413	BP	glucuronoxylan metabolic process	14/3955	44/44558	1.62469e-05	0.000592784
689	GO:0017076	MF	purine nucleotide binding	689/3955	6671/44558	1.72296e-05	0.000626146
643	GO:0032559	MF	adenyl ribonucleotide binding	643/3955	6184/44558	1.77653e-05	0.000643063
15	GO:0006779	BP	porphyrin-containing compound biosynthetic process	15/3955	50/44558	1.8115e-05	0.000653138
111	GO:0010033	BP	response to organic substance	111/3955	832/44558	1.97904e-05	0.000710746
57	GO:0034613	BP	cellular protein localization	57/3955	360/44558	2.24573e-05	0.000803373
553	GO:0035639	MF	purine ribonucleoside triphosphate binding	553/3955	5260/44558	2.26809e-05	0.000808215
7	GO:0008215	BP	spermine metabolic process	7/3955	12/44558	2.28766e-05	0.000810719
8	GO:0009903	BP	chloroplast avoidance movement	8/3955	16/44558	2.56254e-05	0.000902605
65	GO:0098805	CC	whole membrane	65/3955	431/44558	2.57977e-05	0.000905194
691	GO:0097367	MF	carbohydrate derivative binding	691/3955	6729/44558	2.79628e-05	0.000970014
31	GO:0010410	BP	hemicellulose metabolic process	31/3955	158/44558	2.81523e-05	0.000972899
37	GO:0042446	BP	hormone biosynthetic process	37/3955	202/44558	2.84141e-05	0.000978256
15	GO:0009808	BP	lignin metabolic process	15/3955	52/44558	3.04111e-05	0.00103221
31	GO:0016042	BP	lipid catabolic process	31/3955	159/44558	3.05446e-05	0.00103221
680	GO:0032555	MF	purine ribonucleotide binding	680/3955	6625/44558	3.05028e-05	0.00103221
16	GO:0072329	BP	monocarboxylic acid catabolic process	16/3955	58/44558	3.08121e-05	0.00103416
58	GO:0070727	BP	cellular macromolecule localization	58/3955	372/44558	3.08283e-05	0.00103416
64	GO:0009314	BP	response to radiation	64/3955	423/44558	3.11718e-05	0.00104186
21	GO:0035303	BP	regulation of dephosphorylation	21/3955	90/44558	3.17476e-05	0.00105725
685	GO:0032553	MF	ribonucleotide binding	685/3955	6673/44558	3.22253e-05	0.00106927
80	GO:0098588	CC	bounding membrane of organelle	80/3955	564/44558	3.66068e-05	0.0012016
31	GO:0008422	MF	beta-glucosidase activity	31/3955	161/44558	3.66004e-05	0.0012016
14	GO:0009615	BP	response to virus	14/3955	47/44558	3.74241e-05	0.00122102
34	GO:0015926	MF	glucosidase activity	34/3955	184/44558	3.91855e-05	0.00126806
44	GO:0006631	BP	fatty acid metabolic process	44/3955	262/44558	4.23183e-05	0.00136462
8	GO:0009904	BP	chloroplast accumulation movement	8/3955	17/44558	4.46252e-05	0.00143396
110	GO:1901135	BP	carbohydrate derivative metabolic process	110/3955	843/44558	5.04432e-05	0.00160961
30	GO:0008514	MF	organic anion transmembrane transporter activity	30/3955	156/44558	5.08205e-05	0.00161602
43	GO:0005774	CC	vacuolar membrane	43/3955	254/44558	5.16008e-05	0.00162952
43	GO:0042445	BP	hormone metabolic process	43/3955	255/44558	5.32413e-05	0.00167554
108	GO:0004553	MF	hydrolase activity, hydrolyzing O-glycosyl compounds	108/3955	829/44558	5.77105e-05	0.0018038
13	GO:0072598	BP	protein localization to chloroplast	13/3955	43/44558	5.93349e-05	0.00184826
27	GO:0009505	CC	plant-type cell wall	27/3955	136/44558	6.02398e-05	0.00187009
48	GO:0005773	CC	vacuole	48/3955	300/44558	6.08767e-05	0.00188347
10	GO:0006112	BP	energy reserve metabolic process	10/3955	27/44558	6.13894e-05	0.00188659
10	GO:0005977	BP	glycogen metabolic process	10/3955	27/44558	6.13894e-05	0.00188659
104	GO:0051649	BP	establishment of localization in cell	104/3955	793/44558	6.66872e-05	0.00203574
35	GO:0015979	BP	photosynthesis	35/3955	196/44558	6.87313e-05	0.00209117
12	GO:0042278	BP	purine nucleoside metabolic process	12/3955	38/44558	7.06545e-05	0.00214256
51	GO:0010817	BP	regulation of hormone levels	51/3955	324/44558	7.19292e-05	0.00217402
6	GO:0030388	BP	fructose 1,6-bisphosphate metabolic process	6/3955	10/44558	7.46695e-05	0.00224204
6	GO:0052793	MF	pectin acetylesterase activity	6/3955	10/44558	7.46695e-05	0.00224204
219	GO:0022857	MF	transmembrane transporter activity	219/3955	1906/44558	7.55072e-05	0.00225979
92	GO:0006812	BP	cation transport	92/3955	690/44558	8.57656e-05	0.00252554
112	GO:0051641	BP	cellular localization	112/3955	873/44558	8.7627e-05	0.00255579
10	GO:0015995	BP	chlorophyll biosynthetic process	10/3955	28/44558	8.79094e-05	0.00255579
10	GO:0006833	BP	water transport	10/3955	28/44558	8.79094e-05	0.00255579
10	GO:0042044	BP	fluid transport	10/3955	28/44558	8.79094e-05	0.00255579
93	GO:0034220	BP	ion transmembrane transport	93/3955	698/44558	9.19604e-05	0.00266249
18	GO:0048509	BP	regulation of meristem development	18/3955	76/44558	9.24518e-05	0.00266249
18	GO:0004620	MF	phospholipase activity	18/3955	76/44558	9.24518e-05	0.00266249
12	GO:0035821	BP	modification of morphology or physiology of other organism	12/3955	39/44558	9.38456e-05	0.00268574
12	GO:0009707	CC	chloroplast outer membrane	12/3955	39/44558	9.38456e-05	0.00268574
42	GO:0006732	BP	coenzyme metabolic process	42/3955	256/44558	9.67552e-05	0.00276039
19	GO:0104004	BP	cellular response to environmental stimulus	19/3955	83/44558	9.76554e-05	0.00276882
19	GO:0071214	BP	cellular response to abiotic stimulus	19/3955	83/44558	9.76554e-05	0.00276882
41	GO:0004888	MF	transmembrane signaling receptor activity	41/3955	245/44558	9.98752e-05	0.00282302
217	GO:1901362	BP	organic cyclic compound biosynthetic process	217/3955	1894/44558	0.000101068	0.00284793
21	GO:0044275	BP	cellular carbohydrate catabolic process	21/3955	97/44558	0.000101795	0.00285963
1119	GO:0006807	BP	nitrogen compound metabolic process	1119/3955	11449/44558	0.0001085	0.00303867
114	GO:0016798	MF	hydrolase activity, acting on glycosyl bonds	114/3955	898/44558	0.000110665	0.00308986
39	GO:0044085	BP	cellular component biogenesis	39/3955	233/44558	0.000112476	0.00312934
16	GO:0009743	BP	response to carbohydrate	16/3955	64/44558	0.000112763	0.00312934
103	GO:0017144	BP	drug metabolic process	103/3955	795/44558	0.00011572	0.0032017
41	GO:1990748	BP	cellular detoxification	41/3955	249/44558	0.000117224	0.00323341
12	GO:0051607	BP	defense response to virus	12/3955	40/44558	0.000123287	0.00338042
17	GO:0009110	BP	vitamin biosynthetic process	17/3955	71/44558	0.000124188	0.00339471
41	GO:0048878	BP	chemical homeostasis	41/3955	251/44558	0.00013058	0.00353802
7	GO:0005758	CC	mitochondrial intermembrane space	7/3955	15/44558	0.000146202	0.003938
7	GO:2001070	MF	starch binding	7/3955	15/44558	0.000146202	0.003938
230	GO:0005215	MF	transporter activity	230/3955	2035/44558	0.00014675	0.00394117
51	GO:0019725	BP	cellular homeostasis	51/3955	335/44558	0.000147611	0.00394184
15	GO:0006004	BP	fucose metabolic process	15/3955	59/44558	0.000149241	0.00396158
81	GO:0052689	MF	carboxylic ester hydrolase activity	81/3955	597/44558	0.000150896	0.00399394
6	GO:0046900	BP	tetrahydrofolylpolyglutamate metabolic process	6/3955	11/44558	0.000151879	0.00400837
42	GO:0008652	BP	cellular amino acid biosynthetic process	42/3955	259/44558	0.000157621	0.00414797
12	GO:0045036	BP	protein targeting to chloroplast	12/3955	41/44558	0.000160298	0.00418237
12	GO:0072596	BP	establishment of protein localization to chloroplast	12/3955	41/44558	0.000160298	0.00418237
12	GO:0009527	CC	plastid outer membrane	12/3955	41/44558	0.000160298	0.00418237
20	GO:0009070	BP	serine family amino acid biosynthetic process	20/3955	93/44558	0.000162189	0.00421423
13	GO:0034284	BP	response to monosaccharide	13/3955	47/44558	0.0001629	0.00421423
13	GO:0009746	BP	response to hexose	13/3955	47/44558	0.0001629	0.00421423
38	GO:0098869	BP	cellular oxidant detoxification	38/3955	230/44558	0.000172748	0.0044439
17	GO:0003333	BP	amino acid transmembrane transport	17/3955	73/44558	0.000178616	0.00457285
15	GO:0033014	BP	tetrapyrrole biosynthetic process	15/3955	60/44558	0.000182791	0.00463712
11	GO:0055088	BP	lipid homeostasis	11/3955	36/44558	0.000195985	0.00495809
46	GO:0038023	MF	signaling receptor activity	46/3955	298/44558	0.000209445	0.00528401
47	GO:0019439	BP	aromatic compound catabolic process	47/3955	306/44558	0.000241124	0.00605811
49	GO:0006820	BP	anion transport	49/3955	323/44558	0.000241451	0.00605811
28	GO:0098656	BP	anion transmembrane transport	28/3955	151/44558	0.000242719	0.00607156
5	GO:0006557	BP	S-adenosylmethioninamine biosynthetic process	5/3955	8/44558	0.000244639	0.00607156
5	GO:0046499	BP	S-adenosylmethioninamine metabolic process	5/3955	8/44558	0.000244639	0.00607156
5	GO:0004016	MF	adenylate cyclase activity	5/3955	8/44558	0.000244639	0.00607156
43	GO:0008374	MF	O-acyltransferase activity	43/3955	274/44558	0.000249311	0.00617078
11	GO:0051817	BP	modification of morphology or physiology of other organism involved in symbiotic interaction	11/3955	37/44558	0.000256658	0.0063355
9	GO:0006012	BP	galactose metabolic process	9/3955	26/44558	0.00026091	0.00642315
51	GO:0001101	BP	response to acid chemical	51/3955	344/44558	0.000274047	0.00672849
4	GO:0010581	BP	regulation of starch biosynthetic process	4/3955	5/44558	0.000287935	0.00703176
4	GO:0070919	BP	production of siRNA involved in chromatin silencing by small RNA	4/3955	5/44558	0.000287935	0.00703176
21	GO:0009072	BP	aromatic amino acid family metabolic process	21/3955	102/44558	0.000290325	0.00707127
91	GO:0022804	MF	active transmembrane transporter activity	91/3955	705/44558	0.000300217	0.00729279
31	GO:0048046	CC	apoplast	31/3955	179/44558	0.000301616	0.0073074
78	GO:0071554	BP	cell wall organization or biogenesis	78/3955	587/44558	0.000328418	0.00793576
11	GO:0009119	BP	ribonucleoside metabolic process	11/3955	38/44558	0.000332437	0.00800546
12	GO:0010014	BP	meristem initiation	12/3955	44/44558	0.000333051	0.00800546
22	GO:0006865	BP	amino acid transport	22/3955	112/44558	0.000340825	0.00814955
17	GO:0010941	BP	regulation of cell death	17/3955	77/44558	0.000352286	0.00837983
9	GO:1901658	BP	glycosyl compound catabolic process	9/3955	27/44558	0.00036067	0.00855704
14	GO:0046834	BP	lipid phosphorylation	14/3955	57/44558	0.000361657	0.00855827
7	GO:0031970	CC	organelle envelope lumen	7/3955	17/44558	0.000376735	0.00889212
10	GO:0046128	BP	purine ribonucleoside metabolic process	10/3955	33/44558	0.000410409	0.00963725
91	GO:0030246	MF	carbohydrate binding	91/3955	711/44558	0.000409495	0.00963725
37	GO:1901607	BP	alpha-amino acid biosynthetic process	37/3955	230/44558	0.000412023	0.00965039
34	GO:0009790	BP	embryo development	34/3955	204/44558	0.000448008	0.0104398
34	GO:0009793	BP	embryo development ending in seed dormancy	34/3955	204/44558	0.000448008	0.0104398
15	GO:0009965	BP	leaf morphogenesis	15/3955	65/44558	0.000466452	0.010842
21	GO:0080043	MF	quercetin 3-O-glucosyltransferase activity	21/3955	107/44558	0.000473619	0.010953
21	GO:0080044	MF	quercetin 7-O-glucosyltransferase activity	21/3955	107/44558	0.000473619	0.010953
34	GO:0015711	BP	organic anion transport	34/3955	206/44558	0.00047799	0.0110039
27	GO:0015036	MF	disulfide oxidoreductase activity	27/3955	152/44558	0.000478221	0.0110039
6	GO:0047372	MF	acylglycerol lipase activity	6/3955	13/44558	0.000482422	0.0110727
5	GO:0102455	MF	anthocyanidin 3-O-glucoside 2''-O-glucosyltransferase activity	5/3955	9/44558	0.000510051	0.0116485
5	GO:0004014	MF	adenosylmethionine decarboxylase activity	5/3955	9/44558	0.000510051	0.0116485
24	GO:0007389	BP	pattern specification process	24/3955	130/44558	0.000523156	0.0118885
23	GO:0040008	BP	regulation of growth	23/3955	121/44558	0.000542715	0.0123024
173	GO:0071702	BP	organic substance transport	173/3955	1511/44558	0.000546216	0.0123512
19	GO:0048638	BP	regulation of developmental growth	19/3955	91/44558	0.000558943	0.0126079
7	GO:0072523	BP	purine-containing compound catabolic process	7/3955	18/44558	0.000569345	0.012811
23	GO:0070838	BP	divalent metal ion transport	23/3955	122/44558	0.000578451	0.0129522
19	GO:0016628	MF	oxidoreductase activity, acting on the CH-CH group of donors, NAD or NADP as acceptor	19/3955	92/44558	0.000594894	0.0132879
23	GO:0072511	BP	divalent inorganic cation transport	23/3955	123/44558	0.000620803	0.0137993
14	GO:0030422	BP	production of siRNA involved in RNA interference	14/3955	60/44558	0.000633152	0.0140058
14	GO:0004714	MF	transmembrane receptor protein tyrosine kinase activity	14/3955	60/44558	0.000633152	0.0140058
20	GO:0090698	BP	post-embryonic plant morphogenesis	20/3955	102/44558	0.000660025	0.0145651
16	GO:0048285	BP	organelle fission	16/3955	74/44558	0.000663123	0.0145983
10	GO:0010114	BP	response to red light	10/3955	35/44558	0.000690517	0.0150925
3	GO:0070681	BP	glutaminyl-tRNAGln biosynthesis via transamidation	3/3955	3/44558	0.000698815	0.0151294
3	GO:0030956	CC	glutamyl-tRNA(Gln) amidotransferase complex	3/3955	3/44558	0.000698815	0.0151294
3	GO:0046592	MF	polyamine oxidase activity	3/3955	3/44558	0.000698815	0.0151294
3	GO:0050567	MF	glutaminyl-tRNA synthase (glutamine-hydrolyzing) activity	3/3955	3/44558	0.000698815	0.0151294
14	GO:0015980	BP	energy derivation by oxidation of organic compounds	14/3955	61/44558	0.000755421	0.0163164
8	GO:0043572	BP	plastid fission	8/3955	24/44558	0.000766532	0.01644
8	GO:0010020	BP	chloroplast fission	8/3955	24/44558	0.000766532	0.01644
43	GO:0044437	CC	vacuolar part	43/3955	287/44558	0.000763164	0.01644
54	GO:0010035	BP	response to inorganic substance	54/3955	383/44558	0.00076995	0.0164748
6	GO:0031425	BP	chloroplast RNA processing	6/3955	14/44558	0.000780893	0.0166312
6	GO:0003997	MF	acyl-CoA oxidase activity	6/3955	14/44558	0.000780893	0.0166312
4	GO:0042981	BP	regulation of apoptotic process	4/3955	6/44558	0.000802719	0.0167911
4	GO:0010133	BP	proline catabolic process to glutamate	4/3955	6/44558	0.000802719	0.0167911
4	GO:2000904	BP	regulation of starch metabolic process	4/3955	6/44558	0.000802719	0.0167911
4	GO:0006562	BP	proline catabolic process	4/3955	6/44558	0.000802719	0.0167911
59	GO:0005618	CC	cell wall	59/3955	428/44558	0.000800237	0.0167911
59	GO:0030312	CC	external encapsulating structure	59/3955	428/44558	0.000800237	0.0167911
95	GO:0005576	CC	extracellular region	95/3955	762/44558	0.000803066	0.0167911
4	GO:0047274	MF	galactinol-sucrose galactosyltransferase activity	4/3955	6/44558	0.000802719	0.0167911
89	GO:0003006	BP	developmental process involved in reproduction	89/3955	708/44558	0.000843222	0.0175905
13	GO:0009637	BP	response to blue light	13/3955	55/44558	0.000858631	0.0178712
57	GO:0046527	MF	glucosyltransferase activity	57/3955	412/44558	0.000872418	0.018117
10	GO:0044003	BP	modification by symbiont of host morphology or physiology	10/3955	36/44558	0.000880722	0.0182481
14	GO:0015925	MF	galactosidase activity	14/3955	62/44558	0.000897042	0.0185025
50	GO:0035251	MF	UDP-glucosyltransferase activity	50/3955	352/44558	0.00092207	0.018976
103	GO:0019637	BP	organophosphate metabolic process	103/3955	842/44558	0.000926014	0.0190144
5	GO:0006597	BP	spermine biosynthetic process	5/3955	10/44558	0.000945432	0.0191132
5	GO:0009164	BP	nucleoside catabolic process	5/3955	10/44558	0.000945432	0.0191132
5	GO:0034656	BP	nucleobase-containing small molecule catabolic process	5/3955	10/44558	0.000945432	0.0191132
5	GO:0009071	BP	serine family amino acid catabolic process	5/3955	10/44558	0.000945432	0.0191132
5	GO:0032544	BP	plastid translation	5/3955	10/44558	0.000945432	0.0191132
5	GO:0044450	CC	microtubule organizing center part	5/3955	10/44558	0.000945432	0.0191132
32	GO:0045454	BP	cell redox homeostasis	32/3955	199/44558	0.00100301	0.0202326
19	GO:0006612	BP	protein targeting to membrane	19/3955	98/44558	0.00102339	0.0205126
40	GO:0031226	CC	intrinsic component of plasma membrane	40/3955	265/44558	0.00102018	0.0205126
8	GO:0042631	BP	cellular response to water deprivation	8/3955	25/44558	0.00104013	0.0207528
8	GO:0071462	BP	cellular response to water stimulus	8/3955	25/44558	0.00104013	0.0207528
11	GO:0006595	BP	polyamine metabolic process	11/3955	43/44558	0.00105026	0.020864
11	GO:0051537	MF	2 iron, 2 sulfur cluster binding	11/3955	43/44558	0.00105026	0.020864
14	GO:0009735	BP	response to cytokinin	14/3955	63/44558	0.00106037	0.0210191
15	GO:0043067	BP	regulation of programmed cell death	15/3955	70/44558	0.00106361	0.0210378
18	GO:1905392	BP	plant organ morphogenesis	18/3955	90/44558	0.00107461	0.0212096
89	GO:0050662	MF	coenzyme binding	89/3955	711/44558	0.00107887	0.0212479
10	GO:0046835	BP	carbohydrate phosphorylation	10/3955	37/44558	0.00111186	0.0218506
12	GO:0006006	BP	glucose metabolic process	12/3955	50/44558	0.00116277	0.0228023
7	GO:0046129	BP	purine ribonucleoside biosynthetic process	7/3955	20/44558	0.00118337	0.0230581
7	GO:0016441	BP	posttranscriptional gene silencing	7/3955	20/44558	0.00118337	0.0230581
7	GO:0042451	BP	purine nucleoside biosynthetic process	7/3955	20/44558	0.00118337	0.0230581
6	GO:0006450	BP	regulation of translational fidelity	6/3955	15/44558	0.00120402	0.0233611
6	GO:0050308	MF	sugar-phosphatase activity	6/3955	15/44558	0.00120402	0.0233611
14	GO:0006767	BP	water-soluble vitamin metabolic process	14/3955	64/44558	0.00124793	0.0241108
43	GO:1901615	BP	organic hydroxy compound metabolic process	43/3955	294/44558	0.00128693	0.0248119
18	GO:0015171	MF	amino acid transmembrane transporter activity	18/3955	92/44558	0.00129432	0.0249021
39	GO:0031399	BP	regulation of protein modification process	39/3955	259/44558	0.0013183	0.0253103
8	GO:0009809	BP	lignin biosynthetic process	8/3955	26/44558	0.00138645	0.0265076
8	GO:0060548	BP	negative regulation of cell death	8/3955	26/44558	0.00138645	0.0265076
12	GO:0046854	BP	phosphatidylinositol phosphorylation	12/3955	51/44558	0.00139931	0.0266421
12	GO:0016131	BP	brassinosteroid metabolic process	12/3955	51/44558	0.00139931	0.0266421
18	GO:0042802	MF	identical protein binding	18/3955	93/44558	0.00143029	0.0270074
18	GO:0008375	MF	acetylglucosaminyltransferase activity	18/3955	93/44558	0.00143029	0.0270074
13	GO:0042537	BP	benzene-containing compound metabolic process	13/3955	58/44558	0.00145293	0.0272105
2760	GO:0005575	CC	cellular_component	2760/3955	30087/44558	0.0014518	0.0272105
13	GO:0019898	CC	extrinsic component of membrane	13/3955	58/44558	0.00145293	0.0272105
13	GO:0016854	MF	racemase and epimerase activity	13/3955	58/44558	0.00145293	0.0272105
14	GO:0031050	BP	dsRNA processing	14/3955	65/44558	0.00146245	0.0272772
14	GO:0070918	BP	production of small RNA involved in gene silencing by RNA	14/3955	65/44558	0.00146245	0.0272772
193	GO:0019438	BP	aromatic compound biosynthetic process	193/3955	1747/44558	0.00148429	0.0276283
41	GO:0046700	BP	heterocycle catabolic process	41/3955	281/44558	0.00150074	0.0278779
133	GO:0071705	BP	nitrogen compound transport	133/3955	1144/44558	0.00154123	0.028572
129	GO:0022414	BP	reproductive process	129/3955	1106/44558	0.00154643	0.0286105
11	GO:0010363	BP	regulation of plant-type hypersensitive response	11/3955	45/44558	0.00157131	0.0290122
5	GO:0006801	BP	superoxide metabolic process	5/3955	11/44558	0.00160673	0.0293701
5	GO:0019430	BP	removal of superoxide radicals	5/3955	11/44558	0.00160673	0.0293701
5	GO:0106074	BP	aminoacyl-tRNA metabolism involved in translational fidelity	5/3955	11/44558	0.00160673	0.0293701
5	GO:0097428	BP	protein maturation by iron-sulfur cluster transfer	5/3955	11/44558	0.00160673	0.0293701
5	GO:0046113	BP	nucleobase catabolic process	5/3955	11/44558	0.00160673	0.0293701
7	GO:0043562	BP	cellular response to nitrogen levels	7/3955	21/44558	0.00163998	0.0299183
23	GO:0009415	BP	response to water	23/3955	131/44558	0.00166841	0.0303764
4	GO:0042362	BP	fat-soluble vitamin biosynthetic process	4/3955	7/44558	0.00174098	0.0313856
4	GO:0046901	BP	tetrahydrofolylpolyglutamate biosynthetic process	4/3955	7/44558	0.00174098	0.0313856
4	GO:0006775	BP	fat-soluble vitamin metabolic process	4/3955	7/44558	0.00174098	0.0313856
4	GO:0016987	MF	sigma factor activity	4/3955	7/44558	0.00174098	0.0313856
4	GO:0010277	MF	chlorophyllide a oxygenase [overall] activity	4/3955	7/44558	0.00174098	0.0313856
91	GO:0008610	BP	lipid biosynthetic process	91/3955	743/44558	0.00175043	0.031494
30	GO:0050801	BP	ion homeostasis	30/3955	188/44558	0.00176272	0.0316091
23	GO:0015035	MF	protein disulfide oxidoreductase activity	23/3955	132/44558	0.00176373	0.0316091
49	GO:0060089	MF	molecular transducer activity	49/3955	352/44558	0.00176909	0.0316433
6	GO:0032543	BP	mitochondrial translation	6/3955	16/44558	0.00178244	0.0316963
6	GO:0010207	BP	photosystem II assembly	6/3955	16/44558	0.00178244	0.0316963
6	GO:0002161	MF	aminoacyl-tRNA editing activity	6/3955	16/44558	0.00178244	0.0316963
8	GO:0046274	BP	lignin catabolic process	8/3955	27/44558	0.00181836	0.03221
8	GO:0046271	BP	phenylpropanoid catabolic process	8/3955	27/44558	0.00181836	0.03221
79	GO:0006886	BP	intracellular protein transport	79/3955	629/44558	0.0018237	0.0322422
26	GO:0008017	MF	microtubule binding	26/3955	158/44558	0.00187962	0.0331669
38	GO:0033365	BP	protein localization to organelle	38/3955	257/44558	0.00188615	0.033218
17	GO:1903825	BP	organic acid transmembrane transport	17/3955	88/44558	0.00200573	0.0348977
17	GO:1905039	BP	carboxylic acid transmembrane transport	17/3955	88/44558	0.00200573	0.0348977
13	GO:0070589	BP	cellular component macromolecule biosynthetic process	13/3955	60/44558	0.00201335	0.0348977
13	GO:0044038	BP	cell wall macromolecule biosynthetic process	13/3955	60/44558	0.00201335	0.0348977
13	GO:0009411	BP	response to UV	13/3955	60/44558	0.00201335	0.0348977
13	GO:0000165	BP	MAPK cascade	13/3955	60/44558	0.00201335	0.0348977
52	GO:0009506	CC	plasmodesma	52/3955	382/44558	0.00201582	0.0348977
52	GO:0030054	CC	cell junction	52/3955	382/44558	0.00201582	0.0348977
52	GO:0005911	CC	cell-cell junction	52/3955	382/44558	0.00201582	0.0348977
16	GO:0019867	CC	outer membrane	16/3955	79/44558	0.00203479	0.0351596
30	GO:0015631	MF	tubulin binding	30/3955	192/44558	0.0021142	0.0363945
20	GO:0043038	BP	amino acid activation	20/3955	111/44558	0.00212933	0.0365176
20	GO:0043039	BP	tRNA aminoacylation	20/3955	111/44558	0.00212933	0.0365176
32	GO:1901617	BP	organic hydroxy compound biosynthetic process	32/3955	209/44558	0.00216027	0.0369781
27	GO:0046942	BP	carboxylic acid transport	27/3955	165/44558	0.00216829	0.0369781
27	GO:0015849	BP	organic acid transport	27/3955	165/44558	0.00216829	0.0369781
16	GO:0009116	BP	nucleoside metabolic process	16/3955	80/44558	0.00218455	0.037186
7	GO:0009163	BP	nucleoside biosynthetic process	7/3955	22/44558	0.00222258	0.0374242
7	GO:0033559	BP	unsaturated fatty acid metabolic process	7/3955	22/44558	0.00222258	0.0374242
7	GO:0042455	BP	ribonucleoside biosynthetic process	7/3955	22/44558	0.00222258	0.0374242
7	GO:0006636	BP	unsaturated fatty acid biosynthetic process	7/3955	22/44558	0.00222258	0.0374242
22	GO:0009414	BP	response to water deprivation	22/3955	125/44558	0.00222306	0.0374242
7	GO:0005504	MF	fatty acid binding	7/3955	22/44558	0.00222258	0.0374242
20	GO:0009698	BP	phenylpropanoid metabolic process	20/3955	112/44558	0.00230295	0.0386272
95	GO:0016829	MF	lyase activity	95/3955	785/44558	0.00229988	0.0386272
8	GO:0015020	MF	glucuronosyltransferase activity	8/3955	28/44558	0.00234976	0.0393266
33	GO:0051540	MF	metal cluster binding	33/3955	215/44558	0.00235753	0.0393266
33	GO:0051536	MF	iron-sulfur cluster binding	33/3955	215/44558	0.00235753	0.0393266
35	GO:0016298	MF	lipase activity	35/3955	233/44558	0.00239897	0.039945
5	GO:0010206	BP	photosystem II repair	5/3955	12/44558	0.00255376	0.0423684
5	GO:0046174	BP	polyol catabolic process	5/3955	12/44558	0.00255376	0.0423684
3	GO:0006426	BP	glycyl-tRNA aminoacylation	3/3955	4/44558	0.00260931	0.0425196
3	GO:0043066	BP	negative regulation of apoptotic process	3/3955	4/44558	0.00260931	0.0425196
3	GO:0010275	BP	NAD(P)H dehydrogenase complex assembly	3/3955	4/44558	0.00260931	0.0425196
3	GO:0033540	BP	fatty acid beta-oxidation using acyl-CoA oxidase	3/3955	4/44558	0.00260931	0.0425196
3	GO:0031380	CC	nuclear RNA-directed RNA polymerase complex	3/3955	4/44558	0.00260931	0.0425196
3	GO:0009533	CC	chloroplast stromal thylakoid	3/3955	4/44558	0.00260931	0.0425196
3	GO:0031379	CC	RNA-directed RNA polymerase complex	3/3955	4/44558	0.00260931	0.0425196
3	GO:0004657	MF	proline dehydrogenase activity	3/3955	4/44558	0.00260931	0.0425196
3	GO:0004820	MF	glycine-tRNA ligase activity	3/3955	4/44558	0.00260931	0.0425196
3	GO:0005534	MF	galactose binding	3/3955	4/44558	0.00260931	0.0425196
13	GO:0002252	BP	immune effector process	13/3955	62/44558	0.00274058	0.0445004
22	GO:0090150	BP	establishment of protein localization to membrane	22/3955	129/44558	0.00276007	0.0446673
90	GO:0009605	BP	response to external stimulus	90/3955	745/44558	0.00276062	0.0446673
42	GO:0030163	BP	protein catabolic process	42/3955	297/44558	0.00277762	0.0448633
16	GO:0004364	MF	glutathione transferase activity	16/3955	83/44558	0.00282316	0.0455184
29	GO:0016667	MF	oxidoreductase activity, acting on a sulfur group of donors	29/3955	187/44558	0.00283544	0.0455749
9	GO:0016884	MF	carbon-nitrogen ligase activity, with glutamine as amido-N-donor	9/3955	35/44558	0.00283661	0.0455749
120	GO:0015075	MF	ion transmembrane transporter activity	120/3955	1039/44558	0.00285818	0.0458409
52	GO:0016616	MF	oxidoreductase activity, acting on the CH-OH group of donors, NAD or NADP as acceptor	52/3955	387/44558	0.00288453	0.0461827
575	GO:0140096	MF	catalytic activity, acting on a protein	575/3955	5791/44558	0.0029457	0.0470798
24	GO:0004713	MF	protein tyrosine kinase activity	24/3955	145/44558	0.002951	0.0470824
8	GO:0009833	BP	plant-type primary cell wall biogenesis	8/3955	29/44558	0.00299549	0.047709
114	GO:0005829	CC	cytosol	114/3955	980/44558	0.00308642	0.0490719
16	GO:0006576	BP	cellular biogenic amine metabolic process	16/3955	84/44558	0.00310596	0.0492118
16	GO:0044106	BP	cellular amine metabolic process	16/3955	84/44558	0.00310596	0.0492118
10	GO:0051701	BP	interaction with host	10/3955	42/44558	0.00312055	0.0493576
15	GO:0003993	MF	acid phosphatase activity	15/3955	75/44558	0.00313866	0.049473
13	GO:0031146	BP	SCF-dependent proteasomal ubiquitin-dependent protein catabolic process	13/3955	63/44558	0.00317744	0.0499546
19	GO:0051640	BP	organelle localization	19/3955	107/44558	0.00320309	0.0499546
4	GO:0006152	BP	purine nucleoside catabolic process	4/3955	8/44558	0.00323732	0.0499546
45	GO:0046486	BP	glycerolipid metabolic process	45/3955	327/44558	0.00324012	0.0499546
4	GO:0000930	CC	gamma-tubulin complex	4/3955	8/44558	0.00323732	0.0499546
4	GO:0102293	MF	pheophytinase b activity	4/3955	8/44558	0.00323732	0.0499546
4	GO:0004784	MF	superoxide dismutase activity	4/3955	8/44558	0.00323732	0.0499546
4	GO:0016823	MF	hydrolase activity, acting on acid carbon-carbon bonds, in ketonic substances	4/3955	8/44558	0.00323732	0.0499546
4	GO:0016822	MF	hydrolase activity, acting on acid carbon-carbon bonds	4/3955	8/44558	0.00323732	0.0499546
4	GO:0016721	MF	oxidoreductase activity, acting on superoxide radicals as acceptor	4/3955	8/44558	0.00323732	0.0499546

## Sheet: Class D (share)
legends	Description
Number	The number of genes/transcripts enriched to the GO term.
GO ID	The number corresponding to the GO Term.
Term Type	The three major classifications of GO (i.e. BP, CC, MF).
Description	Description of the GO function
Ratio_in_study	The proportion of the GO in the target gene set, the numerator is the number of genes/transcripts enriched to the GO in the gene set, and the denominator is the total number of genes/transcripts with GO annotations in the gene set.
Ratio_in_pop	The proportion of this GO in the background genes/transcripts (all genes/transcripts obtained by sequencing), the numerator is the number of all background genes/transcripts enriched with this GO, and the denominator is the total number of all background genes/transcripts with GO annotations.
Pvalue	Uncorrected p-value, the p-value represents whether the enriched result is statistically significant, the smaller the p-value, the more statistically significant it is.
Padjust	Corrected Pvalue value.
Number	GO ID	Term Type	Description	Ratio_in_study	Ratio_in_pop	Pvalue	Padjust
23	GO:0009658	BP	chloroplast organization	23/1412	149/44558	2.85437e-07	0.000229793
21	GO:0016054	BP	organic acid catabolic process	21/1412	150/44558	3.17216e-07	0.000229793
21	GO:0046395	BP	carboxylic acid catabolic process	21/1412	150/44558	3.17216e-07	0.000229793
14	GO:0042793	BP	plastid transcription	14/1412	40/44558	3.52359e-07	0.000229793
13	GO:0000023	BP	maltose metabolic process	13/1412	50/44558	3.73532e-07	0.000229793
23	GO:0044272	BP	sulfur compound biosynthetic process	23/1412	182/44558	3.81082e-07	0.000229793
34	GO:0009668	BP	plastid membrane organization	34/1412	110/44558	4.03439e-07	0.000229793
34	GO:0061024	BP	membrane organization	34/1412	248/44558	4.22901e-07	0.000229793
30	GO:0034637	BP	cellular carbohydrate biosynthetic process	30/1412	322/44558	5.68159e-07	0.000229793
19	GO:0019252	BP	starch biosynthetic process	19/1412	75/44558	6.27471e-07	0.000229793
21	GO:0009311	BP	oligosaccharide metabolic process	21/1412	188/44558	6.54654e-07	0.000229793
36	GO:0006790	BP	sulfur compound metabolic process	36/1412	380/44558	6.75576e-07	0.000229793
20	GO:0005984	BP	disaccharide metabolic process	20/1412	159/44558	7.86906e-07	0.000229793
13	GO:0010103	BP	stomatal complex morphogenesis	13/1412	65/44558	8.3494e-07	0.000229793
12	GO:1901659	BP	glycosyl compound biosynthetic process	12/1412	65/44558	8.3494e-07	0.000229793
14	GO:0016556	BP	mRNA modification	14/1412	77/44558	8.5885e-07	0.000229793
29	GO:0044282	BP	small molecule catabolic process	29/1412	224/44558	8.76819e-07	0.000229793
30	GO:0009657	BP	plastid organization	30/1412	176/44558	9.13159e-07	0.000229793
20	GO:0005982	BP	starch metabolic process	20/1412	90/44558	9.22704e-07	0.000229793
32	GO:0006073	BP	cellular glucan metabolic process	32/1412	349/44558	9.73952e-07	0.000229793
13	GO:0090626	BP	plant epidermis morphogenesis	13/1412	66/44558	9.91154e-07	0.000229793
13	GO:0000097	BP	sulfur amino acid biosynthetic process	13/1412	78/44558	1.00086e-06	0.000229793
34	GO:0010027	BP	thylakoid membrane organization	34/1412	104/44558	1.03038e-06	0.000229793
9	GO:0010114	BP	response to red light	9/1412	35/44558	1.05387e-06	0.000229793
8	GO:0031978	CC	plastid thylakoid lumen	8/1412	21/44558	1.40405e-07	0.000229793
8	GO:0009543	CC	chloroplast thylakoid lumen	8/1412	21/44558	1.40405e-07	0.000229793
20	GO:0009521	CC	photosystem	20/1412	169/44558	4.76375e-07	0.000229793
22	GO:0031969	CC	chloroplast membrane	22/1412	155/44558	5.30218e-07	0.000229793
34	GO:0009579	CC	thylakoid	34/1412	186/44558	5.4811e-07	0.000229793
15	GO:0031976	CC	plastid thylakoid	15/1412	75/44558	6.27471e-07	0.000229793
15	GO:0009534	CC	chloroplast thylakoid	15/1412	75/44558	6.27471e-07	0.000229793
9	GO:0009654	CC	photosystem II oxygen evolving complex	9/1412	25/44558	6.66488e-07	0.000229793
69	GO:0009570	CC	chloroplast stroma	69/1412	399/44558	6.81773e-07	0.000229793
69	GO:0009532	CC	plastid stroma	69/1412	400/44558	7.2088e-07	0.000229793
15	GO:0031977	CC	thylakoid lumen	15/1412	43/44558	7.31019e-07	0.000229793
8	GO:0010598	CC	NAD(P)H dehydrogenase complex (plastoquinone)	8/1412	12/44558	7.85773e-07	0.000229793
62	GO:0009535	CC	chloroplast thylakoid membrane	62/1412	421/44558	8.00433e-07	0.000229793
62	GO:0055035	CC	plastid thylakoid membrane	62/1412	421/44558	8.00433e-07	0.000229793
46	GO:0031975	CC	envelope	46/1412	331/44558	9.98329e-07	0.000229793
46	GO:0031967	CC	organelle envelope	46/1412	331/44558	9.98329e-07	0.000229793
16	GO:0009523	CC	photosystem II	16/1412	104/44558	1.03038e-06	0.000229793
7	GO:0016730	MF	oxidoreductase activity, acting on iron-sulfur proteins as donors	7/1412	13/44558	4.58965e-08	0.000229793
27	GO:0033692	BP	cellular polysaccharide biosynthetic process	27/1412	262/44558	1.17303e-06	0.000239389
14	GO:0000096	BP	sulfur amino acid metabolic process	14/1412	92/44558	1.21269e-06	0.000239389
30	GO:0000271	BP	polysaccharide biosynthetic process	30/1412	298/44558	1.22525e-06	0.000239389
26	GO:0015979	BP	photosynthesis	26/1412	196/44558	1.29816e-06	0.000239389
32	GO:0044042	BP	glucan metabolic process	32/1412	354/44558	1.307e-06	0.000239389
44	GO:0009941	CC	chloroplast envelope	44/1412	297/44558	1.14837e-06	0.000239389
22	GO:0042170	CC	plastid membrane	22/1412	164/44558	1.26484e-06	0.000239389
45	GO:0009526	CC	plastid envelope	45/1412	299/44558	1.30684e-06	0.000239389
62	GO:0042651	CC	thylakoid membrane	62/1412	435/44558	1.37431e-06	0.000242037
62	GO:0034357	CC	photosynthetic membrane	62/1412	435/44558	1.37431e-06	0.000242037
48	GO:0006520	BP	cellular amino acid metabolic process	48/1412	569/44558	1.41973e-06	0.000245319
23	GO:0009250	BP	glucan biosynthetic process	23/1412	214/44558	1.47309e-06	0.000249825
16	GO:0070838	BP	divalent metal ion transport	16/1412	122/44558	1.6675e-06	0.000259933
26	GO:0051188	BP	cofactor biosynthetic process	26/1412	285/44558	1.68559e-06	0.000259933
53	GO:0044262	BP	cellular carbohydrate metabolic process	53/1412	665/44558	1.74988e-06	0.000259933
8	GO:0010218	BP	response to far red light	8/1412	28/44558	1.75975e-06	0.000259933
74	GO:0044436	CC	thylakoid part	74/1412	635/44558	1.71344e-06	0.000259933
144	GO:0009507	CC	chloroplast	144/1412	1139/44558	1.81713e-06	0.000264148
16	GO:0072511	BP	divalent inorganic cation transport	16/1412	123/44558	1.86093e-06	0.000266287
38	GO:0044264	BP	cellular polysaccharide metabolic process	38/1412	475/44558	1.91624e-06	0.000269984
35	GO:0016051	BP	carbohydrate biosynthetic process	35/1412	431/44558	2.23269e-06	0.000300691
165	GO:0044434	CC	chloroplast part	165/1412	1114/44558	2.22062e-06	0.000300691
31	GO:1901605	BP	alpha-amino acid metabolic process	31/1412	364/44558	2.30875e-06	0.00030432
83	GO:0019752	BP	carboxylic acid metabolic process	83/1412	1160/44558	2.35516e-06	0.00030432
53	GO:0044283	BP	small molecule biosynthetic process	53/1412	781/44558	2.39255e-06	0.00030432
90	GO:0043436	BP	oxoacid metabolic process	90/1412	1248/44558	2.45018e-06	0.000307381
91	GO:0006082	BP	organic acid metabolic process	91/1412	1251/44558	2.56299e-06	0.000314075
123	GO:0006468	BP	protein phosphorylation	123/1412	1869/44558	2.74199e-06	0.000314075
169	GO:0044435	CC	plastid part	169/1412	1130/44558	2.59388e-06	0.000314075
148	GO:0009536	CC	plastid	148/1412	1301/44558	2.632e-06	0.000314075
132	GO:0044281	BP	small molecule metabolic process	132/1412	2000/44558	3.02799e-06	0.000323046
13	GO:0035304	BP	regulation of protein dephosphorylation	13/1412	86/44558	3.12567e-06	0.000325283
155	GO:0055114	BP	oxidation-reduction process	155/1412	2739/44558	3.50023e-06	0.000348426
9	GO:0034440	BP	lipid oxidation	9/1412	40/44558	3.53898e-06	0.000348494
164	GO:0016310	BP	phosphorylation	164/1412	2747/44558	3.60374e-06	0.000349611
96	GO:0005975	BP	carbohydrate metabolic process	96/1412	1757/44558	3.8334e-06	0.000361921
188	GO:0044249	BP	cellular biosynthetic process	188/1412	3973/44558	3.88689e-06	0.000363226
207	GO:0009058	BP	biosynthetic process	207/1412	4351/44558	3.92777e-06	0.000363339
195	GO:0006464	BP	cellular protein modification process	195/1412	3477/44558	4.18685e-06	0.000371301
195	GO:0036211	BP	protein modification process	195/1412	3477/44558	4.18685e-06	0.000371301
11	GO:0019344	BP	cysteine biosynthetic process	11/1412	63/44558	4.225e-06	0.000371301
202	GO:0006796	BP	phosphate-containing compound metabolic process	202/1412	3656/44558	4.25942e-06	0.000371301
14	GO:0090698	BP	post-embryonic plant morphogenesis	14/1412	102/44558	4.26539e-06	0.000371301
193	GO:1901576	BP	organic substance biosynthetic process	193/1412	4104/44558	4.26879e-06	0.000371301
67	GO:0006811	BP	ion transport	67/1412	1136/44558	4.29766e-06	0.000371301
203	GO:0006793	BP	phosphorus metabolic process	203/1412	3681/44558	4.53689e-06	0.000385278
214	GO:0043412	BP	macromolecule modification	214/1412	3957/44558	4.68564e-06	0.000386587
253	GO:0044446	CC	intracellular organelle part	253/1412	5256/44558	4.64082e-06	0.000386587
253	GO:0044422	CC	organelle part	253/1412	5262/44558	4.6649e-06	0.000386587
227	GO:0044267	BP	cellular protein metabolic process	227/1412	4243/44558	4.77987e-06	0.000388485
14	GO:0009069	BP	serine family amino acid metabolic process	14/1412	103/44558	4.79349e-06	0.000388485
410	GO:0044444	CC	cytoplasmic part	410/1412	6249/44558	4.9549e-06	0.000398044
268	GO:0019538	BP	protein metabolic process	268/1412	5429/44558	5.18533e-06	0.000410947
13	GO:1905392	BP	plant organ morphogenesis	13/1412	90/44558	5.25014e-06	0.000410947
13	GO:0035303	BP	regulation of dephosphorylation	13/1412	90/44558	5.25014e-06	0.000410947
355	GO:1901564	BP	organonitrogen compound metabolic process	355/1412	6830/44558	5.37343e-06	0.000414056
376	GO:0043229	CC	intracellular organelle	376/1412	8726/44558	5.64213e-06	0.000430589
11	GO:0009965	BP	leaf morphogenesis	11/1412	65/44558	5.79597e-06	0.000438674
354	GO:0043227	CC	membrane-bounded organelle	354/1412	7800/44558	5.96522e-06	0.000447783
351	GO:0043231	CC	intracellular membrane-bounded organelle	351/1412	7650/44558	6.01714e-06	0.000448008
131	GO:0004672	MF	protein kinase activity	131/1412	2755/44558	6.42397e-06	0.000466911
11	GO:0006534	BP	cysteine metabolic process	11/1412	66/44558	6.75693e-06	0.000477714
39	GO:1901565	BP	organonitrogen compound catabolic process	39/1412	553/44558	6.76251e-06	0.000477714
8	GO:0006635	BP	fatty acid beta-oxidation	8/1412	33/44558	6.82763e-06	0.000477714
377	GO:0043226	CC	organelle	377/1412	8733/44558	6.66808e-06	0.000477714
481	GO:0016020	CC	membrane	481/1412	11171/44558	6.83343e-06	0.000477714
535	GO:0044238	BP	primary metabolic process	535/1412	13334/44558	6.99013e-06	0.000484967
704	GO:0009987	BP	cellular process	704/1412	17485/44558	7.08576e-06	0.000487905
592	GO:0071704	BP	organic substance metabolic process	592/1412	14220/44558	7.72298e-06	0.000516348
10	GO:0009637	BP	response to blue light	10/1412	55/44558	7.89783e-06	0.000516348
579	GO:0044237	BP	cellular metabolic process	579/1412	13950/44558	7.94302e-06	0.000516348
736	GO:0008152	BP	metabolic process	736/1412	17441/44558	8.00627e-06	0.000516348
565	GO:0044424	CC	intracellular part	565/1412	13227/44558	7.66084e-06	0.000516348
647	GO:0044464	CC	cell part	647/1412	15043/44558	7.97065e-06	0.000516348
139	GO:0016773	MF	phosphotransferase activity, alcohol group as acceptor	139/1412	2962/44558	7.90548e-06	0.000516348
824	GO:0003824	MF	catalytic activity	824/1412	22257/44558	7.95517e-06	0.000516348
1006	GO:0008150	BP	biological_process	1006/1412	26279/44558	8.27114e-06	0.0005297
150	GO:0051234	BP	establishment of localization	150/1412	3303/44558	1.06406e-05	0.000667439
8	GO:0019395	BP	fatty acid oxidation	8/1412	35/44558	1.09404e-05	0.000678715
20	GO:0019220	BP	regulation of phosphate metabolic process	20/1412	207/44558	1.10426e-05	0.000678715
20	GO:0051174	BP	regulation of phosphorus metabolic process	20/1412	207/44558	1.10426e-05	0.000678715
12	GO:0104004	BP	cellular response to environmental stimulus	12/1412	83/44558	1.18885e-05	0.000721028
12	GO:0071214	BP	cellular response to abiotic stimulus	12/1412	83/44558	1.18885e-05	0.000721028
437	GO:0006807	BP	nitrogen compound metabolic process	437/1412	11449/44558	1.24668e-05	0.000751127
10	GO:0019898	CC	extrinsic component of membrane	10/1412	58/44558	1.29277e-05	0.000768781
30	GO:0009416	BP	response to light stimulus	30/1412	395/44558	1.44229e-05	0.000846699
86	GO:1901575	BP	organic substance catabolic process	86/1412	1674/44558	1.74222e-05	0.00101626
43	GO:0051186	BP	cofactor metabolic process	43/1412	672/44558	1.77639e-05	0.00102963
31	GO:0009314	BP	response to radiation	31/1412	423/44558	1.7971e-05	0.00103509
55	GO:0009628	BP	response to abiotic stimulus	55/1412	949/44558	2.07424e-05	0.00118724
8	GO:0007623	BP	circadian rhythm	8/1412	38/44558	2.08932e-05	0.00118845
78	GO:1901566	BP	organonitrogen compound biosynthetic process	78/1412	1488/44558	2.16329e-05	0.00122293
152	GO:0051179	BP	localization	152/1412	3405/44558	2.24366e-05	0.00126058
9	GO:0006779	BP	porphyrin-containing compound biosynthetic process	9/1412	50/44558	2.43987e-05	0.00135869
12	GO:0009063	BP	cellular amino acid catabolic process	12/1412	89/44558	2.44796e-05	0.00135869
36	GO:0032787	BP	monocarboxylic acid metabolic process	36/1412	529/44558	2.46436e-05	0.00135955
4	GO:0042362	BP	fat-soluble vitamin biosynthetic process	4/1412	7/44558	3.25528e-05	0.00176402
4	GO:0006775	BP	fat-soluble vitamin metabolic process	4/1412	7/44558	3.25528e-05	0.00176402
12	GO:0009070	BP	serine family amino acid biosynthetic process	12/1412	93/44558	3.82542e-05	0.00206078
16	GO:0008514	MF	organic anion transmembrane transporter activity	16/1412	156/44558	3.9348e-05	0.0021073
15	GO:0030258	BP	lipid modification	15/1412	140/44558	4.09046e-05	0.00217201
52	GO:0016758	MF	transferase activity, transferring hexosyl groups	52/1412	894/44558	4.10305e-05	0.00217201
94	GO:0009056	BP	catabolic process	94/1412	1939/44558	4.89989e-05	0.00257892
145	GO:0006810	BP	transport	145/1412	3273/44558	4.9808e-05	0.00260652
24	GO:0031984	CC	organelle subcompartment	24/1412	306/44558	5.04893e-05	0.00262716
8	GO:0048511	BP	rhythmic process	8/1412	43/44558	5.38389e-05	0.00278563
30	GO:0030001	BP	metal ion transport	30/1412	420/44558	5.54832e-05	0.00285458
11	GO:0044242	BP	cellular lipid catabolic process	11/1412	83/44558	6.21817e-05	0.00318134
8	GO:0009062	BP	fatty acid catabolic process	8/1412	44/44558	6.39837e-05	0.00325535
14	GO:0006778	BP	porphyrin-containing compound metabolic process	14/1412	130/44558	6.90475e-05	0.00349357
11	GO:1901606	BP	alpha-amino acid catabolic process	11/1412	84/44558	6.95214e-05	0.00349823
5	GO:0070574	BP	cadmium ion transmembrane transport	5/1412	15/44558	7.30632e-05	0.00365635
17	GO:1901657	BP	glycosyl compound metabolic process	17/1412	182/44558	7.49634e-05	0.00373106
17	GO:0006605	BP	protein targeting	17/1412	183/44558	8.02371e-05	0.00389055
7	GO:0019758	BP	glycosinolate biosynthetic process	7/1412	34/44558	8.02919e-05	0.00389055
7	GO:0016144	BP	S-glycoside biosynthetic process	7/1412	34/44558	8.02919e-05	0.00389055
7	GO:0019761	BP	glucosinolate biosynthetic process	7/1412	34/44558	8.02919e-05	0.00389055
48	GO:0010033	BP	response to organic substance	48/1412	832/44558	8.18178e-05	0.00394362
80	GO:0055085	BP	transmembrane transport	80/1412	1608/44558	8.2557e-05	0.00395841
5	GO:0006783	BP	heme biosynthetic process	5/1412	16/44558	0.000103499	0.00486072
5	GO:0010207	BP	photosystem II assembly	5/1412	16/44558	0.000103499	0.00486072
5	GO:0015691	BP	cadmium ion transport	5/1412	16/44558	0.000103499	0.00486072
9	GO:0033014	BP	tetrapyrrole biosynthetic process	9/1412	60/44558	0.000108427	0.00506619
4	GO:0004325	MF	ferrochelatase activity	4/1412	9/44558	0.000111361	0.00517688
44	GO:0005739	CC	mitochondrion	44/1412	747/44558	0.000121057	0.00557321
291	GO:0036094	MF	small molecule binding	291/1412	7462/44558	0.000121104	0.00557321
3	GO:0010275	BP	NAD(P)H dehydrogenase complex assembly	3/1412	4/44558	0.000124013	0.00565032
3	GO:0009533	CC	chloroplast stromal thylakoid	3/1412	4/44558	0.000124013	0.00565032
166	GO:0016301	MF	kinase activity	166/1412	3924/44558	0.000130846	0.0059321
18	GO:1901617	BP	organic hydroxy compound biosynthetic process	18/1412	209/44558	0.00013266	0.00598474
39	GO:0042578	MF	phosphoric ester hydrolase activity	39/1412	641/44558	0.000140775	0.00631969
14	GO:0033013	BP	tetrapyrrole metabolic process	14/1412	139/44558	0.000142274	0.00635583
19	GO:1901607	BP	alpha-amino acid biosynthetic process	19/1412	230/44558	0.000151212	0.00672231
61	GO:0042221	BP	response to chemical	61/1412	1165/44558	0.000170409	0.00753916
36	GO:1901700	BP	response to oxygen-containing compound	36/1412	583/44558	0.00017792	0.00783363
4	GO:0030388	BP	fructose 1,6-bisphosphate metabolic process	4/1412	10/44558	0.000180935	0.00792824
18	GO:0051540	MF	metal cluster binding	18/1412	215/44558	0.000188977	0.00820213
18	GO:0051536	MF	iron-sulfur cluster binding	18/1412	215/44558	0.000188977	0.00820213
5	GO:0042168	BP	heme metabolic process	5/1412	18/44558	0.000192564	0.00831598
285	GO:0043168	MF	anion binding	285/1412	7331/44558	0.000195112	0.00834969
13	GO:0042579	CC	microbody	13/1412	128/44558	0.000223603	0.00952446
20	GO:0008652	BP	cellular amino acid biosynthetic process	20/1412	259/44558	0.000252935	0.0106903
63	GO:0006629	BP	lipid metabolic process	63/1412	1230/44558	0.000253399	0.0106903
12	GO:0005777	CC	peroxisome	12/1412	113/44558	0.000254476	0.0106903
22	GO:1901615	BP	organic hydroxy compound metabolic process	22/1412	294/44558	0.000274351	0.0114629
7	GO:0045036	BP	protein targeting to chloroplast	7/1412	41/44558	0.000276623	0.0114629
7	GO:0072596	BP	establishment of protein localization to chloroplast	7/1412	41/44558	0.000276623	0.0114629
41	GO:0006091	BP	generation of precursor metabolites and energy	41/1412	706/44558	0.000294143	0.0121341
43	GO:0005976	BP	polysaccharide metabolic process	43/1412	753/44558	0.000306208	0.0125751
5	GO:0018230	BP	peptidyl-L-cysteine S-palmitoylation	5/1412	20/44558	0.000330539	0.0133941
5	GO:0018231	BP	peptidyl-S-diacylglycerol-L-cysteine biosynthetic process from peptidyl-cysteine	5/1412	20/44558	0.000330539	0.0133941
5	GO:0016441	BP	posttranscriptional gene silencing	5/1412	20/44558	0.000330539	0.0133941
17	GO:0015711	BP	organic anion transport	17/1412	206/44558	0.000332963	0.0134329
11	GO:0080030	MF	methyl indole-3-acetate esterase activity	11/1412	100/44558	0.000334824	0.0134488
10	GO:0000041	BP	transition metal ion transport	10/1412	85/44558	0.000358541	0.0143385
7	GO:0072598	BP	protein localization to chloroplast	7/1412	43/44558	0.000375257	0.0148771
7	GO:0051537	MF	2 iron, 2 sulfur cluster binding	7/1412	43/44558	0.000375257	0.0148771
4	GO:0010206	BP	photosystem II repair	4/1412	12/44558	0.000405345	0.0158639
4	GO:0008215	BP	spermine metabolic process	4/1412	12/44558	0.000405345	0.0158639
4	GO:0015217	MF	ADP transmembrane transporter activity	4/1412	12/44558	0.000405345	0.0158639
73	GO:0005886	CC	plasma membrane	73/1412	1515/44558	0.000430391	0.0167724
19	GO:0019748	BP	secondary metabolic process	19/1412	250/44558	0.000434446	0.0168506
12	GO:0044550	BP	secondary metabolite biosynthetic process	12/1412	120/44558	0.000443707	0.017002
149	GO:0016491	MF	oxidoreductase activity	149/1412	3547/44558	0.000456314	0.0173591
275	GO:1901265	MF	nucleoside phosphate binding	275/1412	7145/44558	0.000458713	0.0173591
275	GO:0000166	MF	nucleotide binding	275/1412	7145/44558	0.000458713	0.0173591
8	GO:0072329	BP	monocarboxylic acid catabolic process	8/1412	58/44558	0.000467907	0.0175619
8	GO:0016854	MF	racemase and epimerase activity	8/1412	58/44558	0.000467907	0.0175619
9	GO:0003333	BP	amino acid transmembrane transport	9/1412	73/44558	0.000493314	0.0184399
243	GO:0030554	MF	adenyl nucleotide binding	243/1412	6229/44558	0.000513654	0.0191221
104	GO:0009059	BP	macromolecule biosynthetic process	104/1412	2333/44558	0.000517246	0.0191779
5	GO:0018345	BP	protein palmitoylation	5/1412	22/44558	0.000532618	0.0195109
5	GO:0018198	BP	peptidyl-cysteine modification	5/1412	22/44558	0.000532618	0.0195109
14	GO:0016042	BP	lipid catabolic process	14/1412	159/44558	0.000569732	0.0205811
4	GO:0005365	MF	myo-inositol transmembrane transporter activity	4/1412	13/44558	0.000570824	0.0205811
4	GO:0005366	MF	myo-inositol:proton symporter activity	4/1412	13/44558	0.000570824	0.0205811
3	GO:0042360	BP	vitamin E metabolic process	3/1412	6/44558	0.000591071	0.0208193
3	GO:0010196	BP	nonphotochemical quenching	3/1412	6/44558	0.000591071	0.0208193
3	GO:1990066	BP	energy quenching	3/1412	6/44558	0.000591071	0.0208193
3	GO:0010189	BP	vitamin E biosynthetic process	3/1412	6/44558	0.000591071	0.0208193
32	GO:0008194	MF	UDP-glycosyltransferase activity	32/1412	525/44558	0.000580264	0.0208193
3	GO:0016149	MF	translation release factor activity, codon specific	3/1412	6/44558	0.000591071	0.0208193
11	GO:0080044	MF	quercetin 7-O-glucosyltransferase activity	11/1412	107/44558	0.000599503	0.0209551
11	GO:0080043	MF	quercetin 3-O-glucosyltransferase activity	11/1412	107/44558	0.000599503	0.0209551
16	GO:0045454	BP	cell redox homeostasis	16/1412	199/44558	0.000653038	0.0226535
5	GO:0015434	MF	ATPase-coupled cadmium transmembrane transporter activity	5/1412	23/44558	0.000662897	0.0229087
39	GO:0034220	BP	ion transmembrane transport	39/1412	698/44558	0.000674019	0.0231414
10	GO:0046148	BP	pigment biosynthetic process	10/1412	92/44558	0.00067721	0.0231414
10	GO:1990204	CC	oxidoreductase complex	10/1412	92/44558	0.00067721	0.0231414
80	GO:0004674	MF	protein serine/threonine kinase activity	80/1412	1713/44558	0.0006941	0.0235607
227	GO:0140096	MF	catalytic activity, acting on a protein	227/1412	5791/44558	0.000717738	0.0242548
9	GO:0010941	BP	regulation of cell death	9/1412	77/44558	0.00073248	0.0246619
10	GO:0042802	MF	identical protein binding	10/1412	93/44558	0.000737576	0.0247426
48	GO:0044255	BP	cellular lipid metabolic process	48/1412	914/44558	0.000763844	0.0254374
240	GO:0032559	MF	adenyl ribonucleotide binding	240/1412	6184/44558	0.000761343	0.0254374
96	GO:0034645	BP	cellular macromolecule biosynthetic process	96/1412	2145/44558	0.000779738	0.0258543
27	GO:0016614	MF	oxidoreductase activity, acting on CH-OH group of donors	27/1412	430/44558	0.000782009	0.0258543
31	GO:0016853	MF	isomerase activity	31/1412	512/44558	0.000797175	0.0261668
5	GO:0043572	BP	plastid fission	5/1412	24/44558	0.00081562	0.0265817
5	GO:0010020	BP	chloroplast fission	5/1412	24/44558	0.00081562	0.0265817
16	GO:0009790	BP	embryo development	16/1412	204/44558	0.000852381	0.0274863
16	GO:0009793	BP	embryo development ending in seed dormancy	16/1412	204/44558	0.000852381	0.0274863
6	GO:1901663	BP	quinone biosynthetic process	6/1412	36/44558	0.00086363	0.0276543
6	GO:1901661	BP	quinone metabolic process	6/1412	36/44558	0.00086363	0.0276543
11	GO:0046915	MF	transition metal ion transmembrane transporter activity	11/1412	113/44558	0.000947664	0.0300301
19	GO:0006631	BP	fatty acid metabolic process	19/1412	262/44558	0.000979177	0.0306265
2	GO:0010270	BP	photosystem II oxygen evolving complex assembly	2/1412	2/44558	0.00100351	0.0306265
2	GO:0000312	CC	plastid small ribosomal subunit	2/1412	2/44558	0.00100351	0.0306265
199	GO:0008144	MF	drug binding	199/1412	5027/44558	0.000982597	0.0306265
2	GO:0003939	MF	L-iditol 2-dehydrogenase activity	2/1412	2/44558	0.00100351	0.0306265
2	GO:0016731	MF	oxidoreductase activity, acting on iron-sulfur proteins as donors, NAD or NADP as acceptor	2/1412	2/44558	0.00100351	0.0306265
2	GO:0033728	MF	divinyl chlorophyllide a 8-vinyl-reductase activity	2/1412	2/44558	0.00100351	0.0306265
2	GO:0004771	MF	sterol esterase activity	2/1412	2/44558	0.00100351	0.0306265
2	GO:0004324	MF	ferredoxin-NADP+ reductase activity	2/1412	2/44558	0.00100351	0.0306265
2	GO:0034256	MF	chlorophyll(ide) b reductase activity	2/1412	2/44558	0.00100351	0.0306265
3	GO:0004645	MF	phosphorylase activity	3/1412	7/44558	0.00100996	0.0306265
3	GO:0016987	MF	sigma factor activity	3/1412	7/44558	0.00100996	0.0306265
13	GO:0019318	BP	hexose metabolic process	13/1412	150/44558	0.00102277	0.0308795
10	GO:0044275	BP	cellular carbohydrate catabolic process	10/1412	97/44558	0.00102505	0.0308795
4	GO:0005758	CC	mitochondrial intermembrane space	4/1412	15/44558	0.0010359	0.0309017
4	GO:2001070	MF	starch binding	4/1412	15/44558	0.0010359	0.0309017
4	GO:0050308	MF	sugar-phosphatase activity	4/1412	15/44558	0.0010359	0.0309017
25	GO:0016616	MF	oxidoreductase activity, acting on the CH-OH group of donors, NAD or NADP as acceptor	25/1412	387/44558	0.00105087	0.0311451
15	GO:0005996	BP	monosaccharide metabolic process	15/1412	189/44558	0.00108249	0.0319789
13	GO:0098656	BP	anion transmembrane transport	13/1412	151/44558	0.00108728	0.0320171
10	GO:0006612	BP	protein targeting to membrane	10/1412	98/44558	0.00110965	0.0325712
6	GO:0042278	BP	purine nucleoside metabolic process	6/1412	38/44558	0.00115992	0.0338298
5	GO:0009809	BP	lignin biosynthetic process	5/1412	26/44558	0.00119771	0.0344924
5	GO:0060548	BP	negative regulation of cell death	5/1412	26/44558	0.00119771	0.0344924
5	GO:0009407	BP	toxin catabolic process	5/1412	26/44558	0.00119771	0.0344924
11	GO:0032101	BP	regulation of response to external stimulus	11/1412	117/44558	0.00126177	0.0361103
255	GO:0017076	MF	purine nucleotide binding	255/1412	6671/44558	0.00126078	0.0361103
34	GO:0052689	MF	carboxylic ester hydrolase activity	34/1412	597/44558	0.00129483	0.0368264
30	GO:0018193	BP	peptidyl-amino acid modification	30/1412	511/44558	0.00131981	0.0374206
6	GO:0009707	CC	chloroplast outer membrane	6/1412	39/44558	0.00133446	0.0377191
4	GO:0035194	BP	posttranscriptional gene silencing by RNA	4/1412	16/44558	0.00134671	0.0378317
4	GO:0005347	MF	ATP transmembrane transporter activity	4/1412	16/44558	0.00134671	0.0378317
22	GO:0019725	BP	cellular homeostasis	22/1412	335/44558	0.00139206	0.0389863
5	GO:0009765	BP	photosynthesis, light harvesting	5/1412	27/44558	0.00143188	0.0396167
5	GO:0006112	BP	energy reserve metabolic process	5/1412	27/44558	0.00143188	0.0396167
5	GO:0005977	BP	glycogen metabolic process	5/1412	27/44558	0.00143188	0.0396167
5	GO:1901618	MF	organic hydroxy compound transmembrane transporter activity	5/1412	27/44558	0.00143188	0.0396167
3	GO:0005986	BP	sucrose biosynthetic process	3/1412	8/44558	0.00157786	0.0428505
3	GO:0006557	BP	S-adenosylmethioninamine biosynthetic process	3/1412	8/44558	0.00157786	0.0428505
3	GO:0046499	BP	S-adenosylmethioninamine metabolic process	3/1412	8/44558	0.00157786	0.0428505
3	GO:0015866	BP	ADP transport	3/1412	8/44558	0.00157786	0.0428505
3	GO:0015867	BP	ATP transport	3/1412	8/44558	0.00157786	0.0428505
3	GO:0016661	MF	oxidoreductase activity, acting on other nitrogenous compounds as donors	3/1412	8/44558	0.00157786	0.0428505
8	GO:0043067	BP	regulation of programmed cell death	8/1412	70/44558	0.00165101	0.0446017
5	GO:0006833	BP	water transport	5/1412	28/44558	0.00169808	0.0455693
5	GO:0042044	BP	fluid transport	5/1412	28/44558	0.00169808	0.0455693
256	GO:0097367	MF	carbohydrate derivative binding	256/1412	6729/44558	0.00170176	0.0455693
4	GO:0031970	CC	organelle envelope lumen	4/1412	17/44558	0.00171714	0.0457139
4	GO:0015166	MF	polyol transmembrane transporter activity	4/1412	17/44558	0.00171714	0.0457139
39	GO:0098796	CC	membrane protein complex	39/1412	724/44558	0.00172682	0.0458384
316	GO:0044260	BP	cellular macromolecule metabolic process	316/1412	8509/44558	0.0017322	0.0458483
6	GO:0009527	CC	plastid outer membrane	6/1412	41/44558	0.00174292	0.045999
11	GO:0043900	BP	regulation of multi-organism process	11/1412	122/44558	0.00176982	0.0465749
7	GO:0031348	BP	negative regulation of defense response	7/1412	56/44558	0.00189114	0.0495643
9	GO:1903825	BP	organic acid transmembrane transport	9/1412	88/44558	0.00190533	0.0495643
9	GO:1905039	BP	carboxylic acid transmembrane transport	9/1412	88/44558	0.00190533	0.0495643
18	GO:0031399	BP	regulation of protein modification process	18/1412	259/44558	0.00191048	0.0495643
9	GO:0009522	CC	photosystem I	9/1412	88/44558	0.00190533	0.0495643
