# Supplementary material for: Comparative Transcriptome Analysis of Salt Stress-Induced Leaf Senescence in Medicago truncatula
Source: Front Plant Sci. 2021 Jul 9;12:666660. doi: 10.3389/fpls.2021.666660 (PMC8299074; doi:10.3389/fpls.2021.666660)
Supplement: Supplementary Figure 1 — The sampled leaf tissues and the relationship between leaf senescence and different NaCl concentration treatments. (A) The leaves detached for treatment-induced senescence. (B) The relationship between leaf senescence and different concentrations of NaCl. [file Data_Sheet_1.zip › supplementary files/Supplementary Table 4 Kyoto Encyclopedia of Genes and Genomes (KEGG) enrichment analysis of senescence-associated genes (SAGs)..xlsx]

## Sheet: Class A (2day)
legends	Description
Number	The number of genes/transcripts enriched to the pathway.
Pathway id	Pathway id
Description	Pathway name.
Database	Database (Pathway or Disease), the KEGG database contains two sub-libraries, one is KEGG PATHWAY and the other is KEGG DISEASE.
Ratio_in_study	The proportion of this KEGG in the target gene set, the numerator is the number of genes/transcripts enriched to this KEGG in the gene set, and the denominator is the total number of genes/transcripts with KEGG annotations in the gene set.
Ratio_in_pop	The proportion of this KEGG in the background genes/transcripts (all genes/transcripts obtained by sequencing), the numerator is the number of all background genes/transcripts enriched with this KEGG, and the denominator is the total number of all background genes/transcripts with KEGG annotations.
Pvalue	Uncorrected p-value, the p-value represents whether the enriched result is statistically significant, the smaller the p-value, the more statistically significant it is, generally the p-value is less than 0.05 considering the function as a significant enrichment term.
Padjust	P-value after correction using BH method.
Number	Pathway id	Description	Database	Ratio_in_study	Ratio_in_pop	Pvalue	Padjust	First Category	Second Category
16	map00860	Porphyrin and chlorophyll metabolism	KEGG PATHWAY	16/1226	48/16186	2.35517e-07	3.17948e-05	Metabolism	Metabolism of cofactors and vitamins
10	map00196	Photosynthesis - antenna proteins	KEGG PATHWAY	10/1226	27/16186	1.53044e-05	0.00103305	Metabolism	Energy metabolism
21	map00710	Carbon fixation in photosynthetic organisms	KEGG PATHWAY	21/1226	103/16186	2.47451e-05	0.00111353	Metabolism	Energy metabolism
26	map00195	Photosynthesis	KEGG PATHWAY	26/1226	150/16186	5.66544e-05	0.00191209	Metabolism	Energy metabolism
21	map00630	Glyoxylate and dicarboxylate metabolism	KEGG PATHWAY	21/1226	112/16186	9.00993e-05	0.00243268	Metabolism	Carbohydrate metabolism
18	map00051	Fructose and mannose metabolism	KEGG PATHWAY	18/1226	96/16186	0.000279837	0.00629634	Metabolism	Carbohydrate metabolism
36	map00500	Starch and sucrose metabolism	KEGG PATHWAY	36/1226	276/16186	0.000960852	0.0185307	Metabolism	Carbohydrate metabolism
17	map00970	Aminoacyl-tRNA biosynthesis	KEGG PATHWAY	17/1226	102/16186	0.00162423	0.0243635	Genetic Information Processing	Translation
14	map00030	Pentose phosphate pathway	KEGG PATHWAY	14/1226	76/16186	0.00153776	0.0259498	Metabolism	Carbohydrate metabolism
12	map00130	Ubiquinone and other terpenoid-quinone biosynthesis	KEGG PATHWAY	12/1226	62/16186	0.00210935	0.0284762	Metabolism	Metabolism of cofactors and vitamins
12	map00350	Tyrosine metabolism	KEGG PATHWAY	12/1226	65/16186	0.00318943	0.039143	Metabolism	Amino acid metabolism

## Sheet: Class B (4day)
legends	Description
Number	The number of genes/transcripts enriched to the pathway.
Pathway id	Pathway id
Description	Pathway name.
Database	Database (Pathway or Disease), the KEGG database contains two sub-libraries, one is KEGG PATHWAY and the other is KEGG DISEASE.
Ratio_in_study	The proportion of this KEGG in the target gene set, the numerator is the number of genes/transcripts enriched to this KEGG in the gene set, and the denominator is the total number of genes/transcripts with KEGG annotations in the gene set.
Ratio_in_pop	The proportion of this KEGG in the background genes/transcripts (all genes/transcripts obtained by sequencing), the numerator is the number of all background genes/transcripts enriched with this KEGG, and the denominator is the total number of all background genes/transcripts with KEGG annotations.
Pvalue	Uncorrected p-value, the p-value represents whether the enriched result is statistically significant, the smaller the p-value, the more statistically significant it is, generally the p-value is less than 0.05 considering the function as a significant enrichment term.
Padjust	P-value after correction using BH method.
Number	Pathway id	Description	Database	Ratio_in_study	Ratio_in_pop	Pvalue	Padjust	First Category	Second Category
39	map00195	Photosynthesis	KEGG PATHWAY	39/1474	150/16186	1.12014e-09	1.55699e-07	Metabolism	Energy metabolism
15	map00860	Porphyrin and chlorophyll metabolism	KEGG PATHWAY	15/1474	48/16186	1.38544e-05	0.000641921	Metabolism	Metabolism of cofactors and vitamins
47	map00500	Starch and sucrose metabolism	KEGG PATHWAY	47/1474	276/16186	1.96687e-05	0.000683488	Metabolism	Carbohydrate metabolism
20	map00030	Pentose phosphate pathway	KEGG PATHWAY	20/1474	76/16186	1.01722e-05	0.000706967	Metabolism	Carbohydrate metabolism
24	map00630	Glyoxylate and dicarboxylate metabolism	KEGG PATHWAY	24/1474	112/16186	5.79263e-05	0.00161035	Metabolism	Carbohydrate metabolism
10	map00196	Photosynthesis - antenna proteins	KEGG PATHWAY	10/1474	27/16186	7.54519e-05	0.00174797	Metabolism	Energy metabolism
22	map00710	Carbon fixation in photosynthetic organisms	KEGG PATHWAY	22/1474	103/16186	0.00012204	0.00242336	Metabolism	Energy metabolism
20	map00330	Arginine and proline metabolism	KEGG PATHWAY	20/1474	103/16186	0.000893164	0.0155187	Metabolism	Amino acid metabolism
16	map00071	Fatty acid degradation	KEGG PATHWAY	16/1474	76/16186	0.00116168	0.0161474	Metabolism	Lipid metabolism
10	map01040	Biosynthesis of unsaturated fatty acids	KEGG PATHWAY	10/1474	36/16186	0.00106398	0.0164326	Metabolism	Lipid metabolism
18	map00051	Fructose and mannose metabolism	KEGG PATHWAY	18/1474	96/16186	0.0023747	0.0300075	Metabolism	Carbohydrate metabolism
10	map00910	Nitrogen metabolism	KEGG PATHWAY	10/1474	42/16186	0.00372716	0.0431729	Metabolism	Energy metabolism
15	map00592	alpha-Linolenic acid metabolism	KEGG PATHWAY	15/1474	79/16186	0.00467058	0.0499392	Metabolism	Lipid metabolism

## Sheet: Class C (6day)
legends	Description
Number	The number of genes/transcripts enriched to the pathway.
Pathway id	Pathway id
Description	Pathway name.
Database	Database (Pathway or Disease), the KEGG database contains two sub-libraries, one is KEGG PATHWAY and the other is KEGG DISEASE.
Ratio_in_study	The proportion of this KEGG in the target gene set, the numerator is the number of genes/transcripts enriched to this KEGG in the gene set, and the denominator is the total number of genes/transcripts with KEGG annotations in the gene set.
Ratio_in_pop	The proportion of this KEGG in the background genes/transcripts (all genes/transcripts obtained by sequencing), the numerator is the number of all background genes/transcripts enriched with this KEGG, and the denominator is the total number of all background genes/transcripts with KEGG annotations.
Pvalue	Uncorrected p-value, the p-value represents whether the enriched result is statistically significant, the smaller the p-value, the more statistically significant it is, generally the p-value is less than 0.05 considering the function as a significant enrichment term.
Padjust	P-value after correction using BH method.
Number	Pathway id	Description	Database	Ratio_in_study	Ratio_in_pop	Pvalue	Padjust	First Category	Second Category
17	map00860	Porphyrin and chlorophyll metabolism	KEGG PATHWAY	17/1707	48/16186	3.95501e-06	0.000545791	Metabolism	Metabolism of cofactors and vitamins
26	map00710	Carbon fixation in photosynthetic organisms	KEGG PATHWAY	26/1707	103/16186	1.74988e-05	0.00120741	Metabolism	Energy metabolism
51	map00500	Starch and sucrose metabolism	KEGG PATHWAY	51/1707	276/16186	4.70672e-05	0.00216509	Metabolism	Carbohydrate metabolism
23	map00330	Arginine and proline metabolism	KEGG PATHWAY	23/1707	103/16186	0.000376437	0.0129871	Metabolism	Amino acid metabolism
18	map00030	Pentose phosphate pathway	KEGG PATHWAY	18/1707	76/16186	0.0007561	0.0208684	Metabolism	Carbohydrate metabolism
23	map00630	Glyoxylate and dicarboxylate metabolism	KEGG PATHWAY	23/1707	112/16186	0.00128716	0.0296047	Metabolism	Carbohydrate metabolism

## Sheet: Class D (share)
legends	Description
Number	The number of genes/transcripts enriched to the pathway.
Pathway id	Pathway id
Description	Pathway name.
Database	Database (Pathway or Disease), the KEGG database contains two sub-libraries, one is KEGG PATHWAY and the other is KEGG DISEASE.
Ratio_in_study	The proportion of this KEGG in the target gene set, the numerator is the number of genes/transcripts enriched to this KEGG in the gene set, and the denominator is the total number of genes/transcripts with KEGG annotations in the gene set.
Ratio_in_pop	The proportion of this KEGG in the background genes/transcripts (all genes/transcripts obtained by sequencing), the numerator is the number of all background genes/transcripts enriched with this KEGG, and the denominator is the total number of all background genes/transcripts with KEGG annotations.
Pvalue	Uncorrected p-value, the p-value represents whether the enriched result is statistically significant, the smaller the p-value, the more statistically significant it is, generally the p-value is less than 0.05 considering the function as a significant enrichment term.
Padjust	P-value after correction using BH method.
Number	Pathway id	Description	Database	Ratio_in_study	Ratio_in_pop	Pvalue	Padjust	First Category	Second Category
13	map00860	Porphyrin and chlorophyll metabolism	KEGG PATHWAY	13/633	48/16186	2.41796e-08	2.92573e-06	Metabolism	Metabolism of cofactors and vitamins
16	map00630	Glyoxylate and dicarboxylate metabolism	KEGG PATHWAY	16/633	112/16186	7.18889e-06	0.000434928	Metabolism	Carbohydrate metabolism
18	map00195	Photosynthesis	KEGG PATHWAY	18/633	150/16186	2.3227e-05	0.00093682	Metabolism	Energy metabolism
