# Supplementary material for: Comparative Transcriptome Analysis of Salt Stress-Induced Leaf Senescence in Medicago truncatula
Source: Front Plant Sci. 2021 Jul 9;12:666660. doi: 10.3389/fpls.2021.666660 (PMC8299074; doi:10.3389/fpls.2021.666660)
Supplement: Supplementary Figure 1 — The sampled leaf tissues and the relationship between leaf senescence and different NaCl concentration treatments. (A) The leaves detached for treatment-induced senescence. (B) The relationship between leaf senescence and different concentrations of NaCl. [file Data_Sheet_1.zip › supplementary files/Supplementary Table 5 Software Information..xlsx]

## Sheet: Software information
No.	Soft/Database	Version	Analysis	Source
1	fastp	0.19.5	Sequencing data quality control	https://github.com/OpenGene/fastp
2	hisat2	Version 2.1.0	Sequence alignment analysis	http://ccb.jhu.edu/software/hisat2/index.shtml
3	stringtie	Version 1.3.3b	Transcript assembly	https://ccb.jhu.edu/software/stringtie/
4	goatools	Version 0.6.5	Gene set analysis (GO enrichment)	https://files.pythonhosted.org/packages/bb/7b/0c76e3511a79879606672e0741095a891dfb98cd63b1530ed8c51d406cda/goatools-0.8.9.tar.gz
5	KOBAS	Version 2.1.1	Gene set analysis (KEGG enrichment)	http://kobas.cbi.pku.edu.cn/download.php
6	STEM	Version 1.3.11	Short Time-Series Expression Miner analysis	http://www.cs.cmu.edu/~jernst/stem/
7	maSigPro	Version 1.56.0	Temporal sequence differential clustering	http://www.bioconductor.org/packages/release/bioc/html/maSigPro.html
8	KEGG Database	Version 2017.08	Reference Genome Annotation	http://www.genome.jp/kegg/
9	eggNOG Database	Version 5.0	Reference Genome Annotation	http://eggnogdb.embl.de/#/app/home
10	Pfam Database	Version v32.0	Reference Genome Annotation	http://pfam.xfam.org/
11	Swiss-prot Database	Version 2019.7.1	Reference Genome Annotation	ftp://ftp.uniprot.org/pub/databases/uniprot/current_release/knowledgebase/complete/uniprot_sprot.fasta.gz
12	GO Database	Version 2019.7.1	Reference Genome Annotation	http://www.geneontology.org/
13	NR Database	Version 2019.6.26	Reference Genome Annotation	ftp://ftp.ncbi.nlm.nih.gov/blast/db/
14	PlantTFDB	Version 4.0	Transcription Factor Prediction	http://planttfdb_v4.cbi.pku.edu.cn/
