# Supplementary material for: Comparative Transcriptome Analysis of Salt Stress-Induced Leaf Senescence in Medicago truncatula
Source: Front Plant Sci. 2021 Jul 9;12:666660. doi: 10.3389/fpls.2021.666660 (PMC8299074; doi:10.3389/fpls.2021.666660)
Supplement: Supplementary Figure 1 — The sampled leaf tissues and the relationship between leaf senescence and different NaCl concentration treatments. (A) The leaves detached for treatment-induced senescence. (B) The relationship between leaf senescence and different concentrations of NaCl. [file Data_Sheet_1.zip › supplementary files/Supplementary Table 6 Primers used for real-time quantitative PCR and functional verification of genes in this study..xlsx]

## Sheet: Functional verification of gene
Number	Gene	Forward primer sequences(5‘to3’)	Reverse primer sequences(5‘to3’)	5'restriction site	3'restriction site	TM value	Actual TM value
1	SGR-ZCN-MTR_5g011120	acgggggactctagaggatccATGGGTACTCTAACCACCGCTC	cgatcggggaaattcgagctcTTACAGTGATTGTTGAGTTTCAATTCC	BamHⅠ	SacⅠ	60；61.3	60.5
2	SGR-MTR_3g088795	acgggggactctagaggatccATGGCATCATCATTATGTTATAATGTTT	cgatcggggaaattcgagctcCTAGCTGAGGAAAGAATCGGGA	BamHⅠ	SacⅠ	60.4；60.5	60.45
3	WRKY6-MTR_2g023930	acgggggactctagaggatccCTCTCCCTCTCTCTACTCTCGCTC	cgatcggggaaattcgagctcTTAGTTTCCTGAAAAGTTGCTAATTGT	BamHⅠ	SacⅠ	60.2；60.3	60.25
4	WRKY22-MTR_8g098945	acgggggactctagaggatccATGGATGAGCTTGCATTCTTAATG	cgatcggggaaattcgagctcTTATTGATATTGACACTTATTATCAAGTCCA	BamHⅠ	SacⅠ	60.6；61.4	61
5	NAP-MTR_4g081870	acgggggactctagaggatccATGGAGAGTAGTGCAAGCTCTGAA	cgatcggggaaattcgagctcTTATGCTAAATAATTATGCATTTGTTTCA	BamHⅠ	SacⅠ	60.3；61.2	60.75
6	NTL4-MTR_1g090723	acgggggactctagaggatccATGGAAGAAACCGCTTTCTACCA	cgatcggggaaattcgagctcTCATTTACCCGTATACATGAAGCTTC	BamHⅠ	SacⅠ	62.2；61.4	61.8
7	ORE1-MTR_6g012670	acgggggactctagaggatccATGATGGATGCAATGGAGAAAAA	cgatcggggaaattcgagctcTCAATAATTCCATAAGCAACCAGTG	BamHⅠ	SacⅠ	61.2；60.7	60.95
8	ATAF1-MTR_3g088110	acgggggactctagaggatccATGGCATCCGAGCTTCAATTG	cgatcggggaaattcgagctcTCAAAAGGTTTTGGGCAAGTACA	BamHⅠ	SacⅠ	62.4，61.7	62.05
9	VNI2-MTR_7g070140	acgggggactctagaggatccATGTCGTGTGGATTAATTTCAGTGTG	cgatcggggaaattcgagctcTTAAGCATAGAAAACATTTCCAAAAGA	BamHⅠ	SacⅠ	62.4；61	61.7
10	MYB2-MTR_1g086530	acgggggactctagaggatccATGGATACTAATTACAAAACCAATATGCA	cgatcggggaaattcgagctcTCATAAATCATCAGCCAATTGTTGC	BamHⅠ	SacⅠ	61.9；63.3	62.6
11	MYBL-MTR_4g111975	acgggggactctagaggatccATGTCATCAAGTGGAGCCATTTG	cgatcggggaaattcgagctcTCATTGGTGCATTGTTGGAGG	BamHⅠ	SacⅠ	61.5；61.4	61.45
12	HEMA1-MTR_3g111190	acgggggactctagaggatccATGGCCGTTTCAACCACTTTC	cgatcggggaaattcgagctcTCACTTCTGGTTTTGTTCCACCT	BamHⅠ	SacⅠ	61.5；60.4	60.95
13	PORB-MTR_2g079710	acgggggactctagaggatccATGGCTCTTCAAGCTACTTCTTGC	cgatcggggaaattcgagctcTTAGGCCAAACCAACAAGTTTCT	BamHⅠ	SacⅠ	61.6；60.2	60.9
14	Nod19-MTR_4g094555	acgggggactctagaggatccATGTGTTTTGTATCTAGAGATTTTGTATTTTT	cgatcggggaaattcgagctcCTAATTATCTAAAAGCATATTATTTATATCCATAA	BamHⅠ	SacⅠ	61；60	60.5
15	P450-MTR_4g035330	acgggggactctagaggatccATGTCTCCTTTGTTATATTATTCCCTCC	cgatcggggaaattcgagctcCTAGATAATCAATTCTTGGACAACTTTCT	BamHⅠ	SacⅠ	61.8；60.4	61.1
Vector general primer：		PBI121F:CATCATTGCGATAAAGGAAA
		PBI121R:ATAGCCCGAGATAGGGTTGA

## Sheet: qPCR
Number	Gene	Forward primer sequences(5‘to3’)	Reverse primer sequences(5‘to3’)
1	Mt-ACTIN11 (Reference gene )	ACGAGCGTTTCAGATG	ACCTCCGATCCAGACA
2	MTR_5g011120	GGAAGCATTGGTTTGGGTAT	TGACATGGCTCAGGTAGGGT
3	MTR_4g081870	CCATGCCCTGCATCTATCAT	TGCCTTGTCTGTGCCAGTAG
4	MTR_6g012670	CCTTGGGATTTGCCTTGGAG	TGTCTTTACCTGTTGCCTTC
5	MTR_3g088110	GAACGAGTGGGACAAGAATC	TGGGCAAGTACATGAACATA
6	MTR_3g088795	AACCTACATTCTATCCCACT	ATCATCCTTCTCATACCACC
7	MTR_2g023930	TTCAACCCAACAACAACAAC	CAATAATGGAGGAGATAGCG
8	MTR_1g090723	TAGACGGGTCCCTTGCAGAC	AGGTTTCGCCCTCCACATTC
9	MTR_4g111975	ACACTCCCTTCAAATACAAT	TCCAACTGGTGCTCCATACA
10	MTR_2g079710	CACATTTGCTTCCCTTTACC	TTGTTAGGCTTGGATCACTC
11	MTR_2g094040	CAAACGGCAACACTCTTGTA	TCTATTTGAGGTGGGTGAGA
12	MTR_7g407090	TGGAAGGCACCCTGAAGATA	CGAGAACGAGGATTGAGATT
13	MTR_2g022980	ACATCTCGGTAGCAACACTT	CCTCAACACTAAACCCATTC
14	MTR_2g020630	TTGGATGCTTACCTCCTGAC	AGCCTTACCCTTGAACACCT
15	MTR_7g009580	TTTCTCGCAACAGTCTTTCA	ACAATCCTTGGTTACCCTCA
16	MTR_8g027870	ATAGCTGCTTCTTTGAGATC	AATGCTGTTTTATTGAGTGA
17	MTR_5g016150	TTCAGTGGCAGTACAGGAGT	AAGGCACAGTAACAAGGTTC
