# Supplementary material for: Comparative Transcriptome Analysis of Salt Stress-Induced Leaf Senescence in Medicago truncatula
Source: Front Plant Sci. 2021 Jul 9;12:666660. doi: 10.3389/fpls.2021.666660 (PMC8299074; doi:10.3389/fpls.2021.666660)
Supplement: Supplementary Figure 1 — The sampled leaf tissues and the relationship between leaf senescence and different NaCl concentration treatments. (A) The leaves detached for treatment-induced senescence. (B) The relationship between leaf senescence and different concentrations of NaCl. [file Data_Sheet_1.zip › supplementary files/Supplementary Table 7 TF families analysis data..xlsx]

## Sheet: Class A(share)
legends	Description
Transcript id	Transcript id
Gene id	Gene id
Gene name	The name of the gene.
Gene description	Gene description information.
Family	The family of transcription factors to which the gene/transcript belongs.
DNA domain	The DNA binding domain to which the gene is annotated.
Domain description	Description information of the DNA result domain.
Evalue	The Evalue of the transcription factor family to which the gene belongs, as small as possible, using the Hmmscan analysis.
Score	The score of the transcription factor family to which the gene belongs, using Hmmscan, the larger the value the better.
TF id	ID of the transcription factor to which the gene is annotated.
Hit pident	Transcription factor annotation of the gene using blast, pident (percent of identity) refers to identity, i.e. the percentage of identical parts between two sequences.
Hit evalue	The evalue of the transcription factor annotation of the gene using blast, the smaller the value the better.
TF family	Name of transcription factor family.
Gene number	The number of genes belonging to the family.
Transcript number	The number of transcripts belonging to the family.
													Transcription Factor Family Statistics
Transcript id	Gene id	Gene name	Gene description	Family	DNA domain	Domain description	Evalue	Score	TF id	Hit pident	Hit evalue		TF family	Gene number	Transcript number
AES61653	MTR_1g087040		BZIP transcription factor	bZIP	PF00170	bZIP transcription factor	2.6e-12	46.5	Medtr1g087040.1	100	1.2e-77		AP2	1	6
AES63907	MTR_2g014680		NAC transcription factor-like protein	NAC	PF02365	No apical meristem (NAM) protein	1.2e-14	54.8	Medtr2g014680.1	100	4.6e-185		B3	3	13
AES66224	MTR_2g064470		NAC transcription factor-like protein	NAC	PF02365	No apical meristem (NAM) protein	1.4e-27	96.2	Medtr2g064470.1	100	5.4e-186		C3H	1	4
AES68223	MTR_2g104550		helix loop helix DNA-binding domain protein	bHLH	PF00010	Helix-loop-helix DNA-binding domain	5.7e-08	32.5	Medtr2g104550.1	100	5.9e-172		CO-like	3	9
AES68280	MTR_3g005460		B3 DNA-binding domain protein	B3	PF02362	B3 DNA binding domain	1.4e-35	121.1	Medtr3g005460.2	100	0		DBB	2	8
AES69538	MTR_3g031220		WRKY transcription factor	WRKY	PF03106	WRKY DNA -binding domain	5.6e-52	173.8	Medtr3g031220.1	100	2.3e-295		Dof	3	4
AES71773	MTR_3g082630		B-box type zinc finger protein	DBB	PF00643	B-box zinc finger	2.4e-08	33.9	Medtr3g082630.1	100	4.3e-239		ERF	4	4
AES71773	MTR_3g082630		B-box type zinc finger protein	CO-like	PF00643	B-box zinc finger	2.4e-08	33.9	Medtr3g082630.1	100	4.3e-239		FAR1	1	2
AES71773	MTR_3g082630		B-box type zinc finger protein	CO-like	PF06203	CCT motif	4.5e-16	58.5	Medtr3g082630.1	100	4.3e-239		GATA	2	2
AES72715	MTR_3g094690		fission regulator	LBD (AS2/LOB)	PF03195	Protein of unknown function DUF260	7.8e-41	138.3	Medtr3g094690.1	100	1.1e-130		GRAS	1	2
AES74725	MTR_6g012450		DOF-type zinc finger DNA-binding family protein	Dof	PF02701	Dof domain, zinc finger	3.1e-31	107.2	Medtr6g012450.1	100	6.7e-287		GeBP	1	2
AES78823	MTR_7g046260		AP2/ERF domain transcription factor	ERF	PF00847	AP2 domain	4.4e-13	49.1	Medtr7g046260.1	100	1.1e-125		HB-other	1	2
AES79345	MTR_7g061550		myb transcription factor	MYB	PF00249	Myb-like DNA-binding domain	1e-23	83.1	Medtr7g061550.2	100	3.9e-204		HSF	1	5
AES79852	MTR_7g073380		WRKY transcription factor	WRKY	PF03106	WRKY DNA -binding domain	1.2e-23	83.1	Medtr7g073380.1	100	3.8e-173		LBD (AS2/LOB)	3	6
AES80375	MTR_7g079840		zinc finger CCCH domain protein	C3H	PF00642	Zinc finger C-x8-C-x5-C-x3-H type (and similar)	7.7e-47	156.3	Medtr7g079840.1	100	4.5e-260		MIKC	1	1
AES80829	MTR_7g085410		GATA type zinc finger transcription factor family protein	GATA	PF00320	GATA zinc finger	7.6e-15	54.1	Medtr7g085410.1	100	2e-152		MYB	5	11
AES82612	MTR_7g114600		DUF573 family protein	GeBP	PF04504	Protein of unknown function, DUF573	3.2e-35	120.5	Medtr7g114600.1	100	5.3e-243		MYB_related	3	9
AES82836	MTR_7g118330		late elongated hypocotyl-like protein	MYB_related	PF00249	Myb-like DNA-binding domain	3.4e-13	49.4	Medtr7g118330.2	100	0		M_type	1	1
AES86522	MTR_4g009540		helix loop helix DNA-binding domain protein	bHLH	PF00010	Helix-loop-helix DNA-binding domain	5.5e-11	42.1	Medtr4g009540.1	100	6.4e-185		NAC	3	5
AES87486	MTR_4g028130		AP2/B3 transcription factor family protein	B3	PF02362	B3 DNA binding domain	6e-16	58	Medtr4g028130.4	100	0		Nin-like	1	1
AES88712	MTR_4g061200		AP2-like ethylene-responsive transcription factor	AP2	PF00847	AP2 domain	1.4e-13	50.7	Medtr4g061200.1	100	2.1e-263		SBP	2	3
AES88812	MTR_4g063100		myb transcription factor	MYB	PF00249	Myb-like DNA-binding domain	2.4e-20	72.3	Medtr4g063100.3	100	2.3e-130		WRKY	3	15
AES88813	MTR_4g063100		myb transcription factor	MYB_related	PF00249	Myb-like DNA-binding domain	1.6e-07	31.3	Medtr4g063100.4	100	2.6e-100		ZF-HD	2	2
AES88814	MTR_4g063100		myb transcription factor	MYB_related	PF00249	Myb-like DNA-binding domain	1.4e-14	53.8	Medtr4g063100.2	100	1.4e-107		bHLH	8	13
AES88815	MTR_4g063100		myb transcription factor	MYB	PF00249	Myb-like DNA-binding domain	4.7e-31	106.6	Medtr4g063100.1	100	1.3e-148		bZIP	3	6
AES90058	MTR_4g083680		LOB domain protein	LBD (AS2/LOB)	PF03195	Protein of unknown function DUF260	1.6e-45	153.4	Medtr4g083680.1	100	9.1e-98
AES94451	MTR_5g014520		basic helix loop helix (bHLH) DNA-binding family protein	bHLH	PF00010	Helix-loop-helix DNA-binding domain	1.4e-10	40.8	Medtr5g014520.1	100	1.4e-179
AES94457	MTR_5g014600		basic helix loop helix (bHLH) DNA-binding family protein	bHLH	PF00010	Helix-loop-helix DNA-binding domain	1.9e-10	40.4	Medtr5g014600.1	100	1e-182
AES95308	MTR_5g024070		plant regulator RWP-RK family protein	Nin-like	PF02042	RWP-RK domain	2.2e-23	81.8	Medtr5g024070.1	100	4.3e-189
AES96050	MTR_5g032600		homeobox domain, ZF-HD class protein	ZF-HD	PF04770	ZF-HD protein dimerisation region	5.6e-30	103.3	Medtr5g032600.1	100	1.4e-158
AES96783	MTR_5g041400		DOF domain, zinc finger protein	Dof	PF02701	Dof domain, zinc finger	6.3e-28	96.6	Medtr5g041400.1	100	1.2e-208
AES96791	MTR_5g041530		cycling DOF factor 2	Dof	PF02701	Dof domain, zinc finger	2.9e-29	100.8	Medtr5g041530.1	100	1.4e-220
AES97184	MTR_5g046670		squamosa promoter-binding-like protein	SBP	PF03110	SBP domain	8.5e-32	109.1	Medtr5g046670.1	100	3.4e-291
AES98513	MTR_5g069480		zinc finger constans-like protein	DBB	PF00643	B-box zinc finger	2.9e-08	33.6	Medtr5g069480.1	100	3.1e-237
AES98513	MTR_5g069480		zinc finger constans-like protein	CO-like	PF00643	B-box zinc finger	2.9e-08	33.6	Medtr5g069480.1	100	3.1e-237
AES98513	MTR_5g069480		zinc finger constans-like protein	CO-like	PF06203	CCT motif	2.3e-17	62.7	Medtr5g069480.1	100	3.1e-237
AES99630	MTR_5g083010		lateral organ boundaries (LOB) domain protein	LBD (AS2/LOB)	PF03195	Protein of unknown function DUF260	5.8e-39	132.4	Medtr5g083010.1	100	3.8e-99
AET00654	MTR_5g094430		WRKY family transcription factor	WRKY	PF03106	WRKY DNA -binding domain	3.1e-51	171.4	Medtr5g094430.1	100	0
AET01478	MTR_8g013950		GATA transcription factor-like protein	GATA	PF00320	GATA zinc finger	1.1e-16	60	Medtr8g013950.1	100	4.1e-203
KEH18632	MTR_8g027465		AP2 domain class transcription factor	ERF	PF00847	AP2 domain	2.6e-11	43.5	Medtr8g027465.1	100	1.2e-102
KEH19435	MTR_8g059170		NAC transcription factor-like protein	NAC	PF02365	No apical meristem (NAM) protein	4.4e-26	91.4	Medtr8g059170.1	100	1.6e-199
KEH19725	MTR_8g467340		homeobox domain, ZF-HD class protein	ZF-HD	PF04770	ZF-HD protein dimerisation region	5.4e-29	100.2	Medtr8g467340.1	100	1.6e-222
KEH20782	MTR_8g089895		homeobox associated leucine zipper protein	HB-other	PF00046	Homeobox domain	8.3e-16	57.4	Medtr8g089895.1	100	3.7e-174
KEH23393	MTR_7g079840		zinc finger CCCH domain protein	C3H	PF00642	Zinc finger C-x8-C-x5-C-x3-H type (and similar)	6.6e-47	156.5	Medtr7g079840.4	100	2.7e-254
KEH26198	MTR_6g047570		basic helix loop helix (bHLH) DNA-binding family protein	bHLH	PF00010	Helix-loop-helix DNA-binding domain	3.1e-08	33.3	Medtr6g047570.1	100	1.3e-185
KEH26592	MTR_6g465460		dehydration-responsive element-binding protein 1B	ERF	PF00847	AP2 domain	8.5e-12	45	Medtr6g465460.1	100	1.5e-152
KEH26846	MTR_6g477860		myb transcription factor	MYB_related	PF00249	Myb-like DNA-binding domain	3.6e-13	49.3	Medtr6g477860.1	100	6.1e-266
KEH28153	MTR_5g069480		zinc finger constans-like protein	DBB	PF00643	B-box zinc finger	8.3e-09	35.3	Medtr5g069480.4	100	2.3e-170
KEH28445	MTR_5g094430		WRKY family transcription factor	WRKY	PF03106	WRKY DNA -binding domain	1.4e-51	172.5	Medtr5g094430.4	100	3.6e-238
KEH28446	MTR_5g094430		WRKY family transcription factor	WRKY	PF03106	WRKY DNA -binding domain	1.6e-51	172.3	Medtr5g094430.3	100	1e-251
KEH28663	MTR_4g009540		helix loop helix DNA-binding domain protein	bHLH	PF00010	Helix-loop-helix DNA-binding domain	5e-11	42.3	Medtr4g009540.2	100	1.1e-173
KEH29150	MTR_4g026485		GRAS family transcription regulator	GRAS	PF03514	GRAS domain family	2.3e-92	309.7	Medtr4g026485.1	100	0
KEH29193	MTR_4g028130		AP2/B3 transcription factor family protein	B3	PF02362	B3 DNA binding domain	5.5e-16	58.2	Medtr4g028130.3	100	0
KEH29194	MTR_4g028130		AP2/B3 transcription factor family protein	B3	PF02362	B3 DNA binding domain	5e-16	58.3	Medtr4g028130.6	100	0
KEH30075	MTR_4g061200		AP2-like ethylene-responsive transcription factor	AP2	PF00847	AP2 domain	1e-18	67.2	Medtr4g061200.2	100	3.4e-272
KEH30076	MTR_4g061200		AP2-like ethylene-responsive transcription factor	AP2	PF00847	AP2 domain	6.2e-19	67.9	Medtr4g061200.3	100	3.1e-226
KEH30077	MTR_4g061200		AP2-like ethylene-responsive transcription factor	AP2	PF00847	AP2 domain	8.8e-14	51.4	Medtr4g061200.4	100	1.9e-217
KEH31025	MTR_4g088555		squamosa promoter-binding-like protein	SBP	PF03110	SBP domain	6.4e-34	115.9	Medtr4g088555.1	100	2.5e-77
KEH34188	MTR_3g462790		MYB transcription factor MYB51	MYB	PF00249	Myb-like DNA-binding domain	4.4e-23	81	Medtr3g462790.1	100	1.7e-190
KEH34389	MTR_3g031220		WRKY transcription factor	WRKY	PF03106	WRKY DNA -binding domain	5.8e-32	109.7	Medtr3g031220.2	100	2.2e-221
KEH35575	MTR_3g094690		fission regulator	LBD (AS2/LOB)	PF03195	Protein of unknown function DUF260	1.1e-38	131.4	Medtr3g094690.2	100	4.2e-130
KEH39223	MTR_2g090900		bZIP family transcription factor	bZIP	PF00170	bZIP transcription factor	5e-09	36	Medtr2g090900.1	100	1.6e-186
KEH39224	MTR_2g090900		bZIP family transcription factor	bZIP	PF00170	bZIP transcription factor	3.1e-09	36.7	Medtr2g090900.2	100	9e-176
KEH39268	MTR_2g091190		transcription factor bHLH107-like protein	bHLH	PF00010	Helix-loop-helix DNA-binding domain	8.9e-12	44.7	Medtr2g091190.1	100	5e-134
KEH41576	MTR_1g052470		transcription factor bHLH122-like protein	bHLH	PF00010	Helix-loop-helix DNA-binding domain	1.4e-09	37.6	Medtr1g052470.1	100	5.2e-215
KEH41968	MTR_1g058350		B3 DNA-binding domain protein	B3	PF02362	B3 DNA binding domain	1e-29	102.3	Medtr1g058350.1	100	2.5e-194
KEH42101	MTR_1g061170		heat shock transcription factor A3	HSF	PF00447	HSF-type DNA-binding	4.7e-31	107.1	Medtr1g061170.3	100	1.7e-268
KEH42590	MTR_1g070355		FAR1 DNA-binding domain protein	FAR1	PF03101	FAR1 DNA-binding domain	1.4e-22	80.1	Medtr1g070355.1	100	0
KEH42734	MTR_1g074370		ethylene-responsive transcription factor 1B	ERF	PF00847	AP2 domain	1.2e-13	51	Medtr1g074370.1	100	2.4e-116
KEH43018	MTR_1g080890		transcription factor UNE12-like protein	bHLH	PF00010	Helix-loop-helix DNA-binding domain	2.8e-08	33.4	Medtr1g080890.1	100	1.9e-198
KEH43172	MTR_1g085640		myb transcription factor MYB64	MYB	PF00249	Myb-like DNA-binding domain	2.4e-31	107.5	Medtr1g085640.1	100	6.9e-231
KEH44219	MTR_1g110870		zinc finger constans-like protein	CO-like	PF00643	B-box zinc finger	3.2e-08	33.5	Medtr1g110870.1	100	3.4e-258
KEH44219	MTR_1g110870		zinc finger constans-like protein	CO-like	PF06203	CCT motif	7.3e-18	64.2	Medtr1g110870.1	100	3.4e-258
MSTRG.10796.2	MTR_3g005460		B3 DNA-binding domain protein	B3	PF02362	B3 DNA binding domain	3.9e-27	93.9	Medtr3g005460.1	100	5.2e-220
MSTRG.13278.1	MTR_3g031220		WRKY transcription factor	WRKY	PF03106	WRKY DNA -binding domain	5.6e-52	173.8	Medtr3g031220.1	100	2.3e-295
MSTRG.13279.1	MTR_3g031220		WRKY transcription factor	WRKY	PF03106	WRKY DNA -binding domain	3.4e-08	33.6	Medtr3g031220.1	100	1.1e-26
MSTRG.13280.1	MTR_3g031220		WRKY transcription factor	WRKY	PF03106	WRKY DNA -binding domain	1.4e-07	31.6	Medtr3g031220.2	76.1	8.4e-22
MSTRG.14441.1	MTR_3g082630		B-box type zinc finger protein	DBB	PF00643	B-box zinc finger	2.1e-08	34	Medtr3g082630.1	100	4.3e-239
MSTRG.14441.1	MTR_3g082630		B-box type zinc finger protein	CO-like	PF00643	B-box zinc finger	2.1e-08	34	Medtr3g082630.1	100	4.3e-239
MSTRG.14441.1	MTR_3g082630		B-box type zinc finger protein	CO-like	PF06203	CCT motif	4.5e-16	58.5	Medtr3g082630.1	100	4.3e-239
MSTRG.14441.2	MTR_3g082630		B-box type zinc finger protein	DBB	PF00643	B-box zinc finger	2.7e-08	33.7	Medtr3g082630.1	100	4.3e-239
MSTRG.14441.2	MTR_3g082630		B-box type zinc finger protein	CO-like	PF00643	B-box zinc finger	2.7e-08	33.7	Medtr3g082630.1	100	4.3e-239
MSTRG.14441.2	MTR_3g082630		B-box type zinc finger protein	CO-like	PF06203	CCT motif	4.5e-16	58.5	Medtr3g082630.1	100	4.3e-239
MSTRG.15271.1	MTR_3g094690		fission regulator	LBD (AS2/LOB)	PF03195	Protein of unknown function DUF260	7.8e-41	138.3	Medtr3g094690.1	100	1.1e-130
MSTRG.15271.3	MTR_3g094690		fission regulator	LBD (AS2/LOB)	PF03195	Protein of unknown function DUF260	7.8e-41	138.3	Medtr3g094690.1	100	1.1e-130
MSTRG.15897.2	MTR_3g103580		branched-chain amino acid aminotransferase	MYB	PF00249	Myb-like DNA-binding domain	4.6e-30	103.4	Medtr3g103570.1	100	1e-209
MSTRG.17997.2	MTR_4g026485		GRAS family transcription regulator	GRAS	PF03514	GRAS domain family	2.3e-92	309.7	Medtr4g026485.1	100	0
MSTRG.18044.1	MTR_4g028130		AP2/B3 transcription factor family protein	B3	PF02362	B3 DNA binding domain	6e-16	58	Medtr4g028130.4	100	0
MSTRG.18044.2	MTR_4g028130		AP2/B3 transcription factor family protein	B3	PF02362	B3 DNA binding domain	5.6e-16	58.1	Medtr4g028130.2	99.4	0
MSTRG.18044.3	MTR_4g028130		AP2/B3 transcription factor family protein	B3	PF02362	B3 DNA binding domain	6.6e-15	54.7	Medtr4g028130.4	100	0
MSTRG.18044.4	MTR_4g028130		AP2/B3 transcription factor family protein	B3	PF02362	B3 DNA binding domain	3e-16	59	Medtr4g028130.1	99.3	0
MSTRG.18044.5	MTR_4g028130		AP2/B3 transcription factor family protein	B3	PF02362	B3 DNA binding domain	2.7e-15	55.9	Medtr4g028130.4	100	1e-153
MSTRG.18044.6	MTR_4g028130		AP2/B3 transcription factor family protein	B3	PF02362	B3 DNA binding domain	5.7e-15	54.9	Medtr4g028130.3	100	0
MSTRG.19163.1	MTR_4g061200		AP2-like ethylene-responsive transcription factor	AP2	PF00847	AP2 domain	1.4e-13	50.7	Medtr4g061200.1	100	2.1e-263
MSTRG.19163.4	MTR_4g061200		AP2-like ethylene-responsive transcription factor	AP2	PF00847	AP2 domain	1e-18	67.2	Medtr4g061200.2	100	3.4e-272
MSTRG.19229.4	MTR_4g063100		myb transcription factor	MYB	PF00249	Myb-like DNA-binding domain	1.4e-14	53.8	Medtr4g063100.1	91.5	1.5e-21
MSTRG.19229.5	MTR_4g063100		myb transcription factor	MYB_related	PF00249	Myb-like DNA-binding domain	1e-06	28.6	Medtr4g063100.4	100	4.2e-80
MSTRG.19229.6	MTR_4g063100		myb transcription factor	MYB	PF00249	Myb-like DNA-binding domain	1.6e-07	31.3	Medtr4g063100.3	98.2	2.3e-29
MSTRG.19229.7	MTR_4g063100		myb transcription factor	MYB	PF00249	Myb-like DNA-binding domain	1.6e-07	31.3	Medtr4g063100.1	91.5	1.5e-21
MSTRG.24354.2	MTR_5g014520		basic helix loop helix (bHLH) DNA-binding family protein	bHLH	PF00010	Helix-loop-helix DNA-binding domain	1.3e-10	40.9	Medtr5g014520.1	97.5	1.1e-165
MSTRG.24359.1	MTR_5g014600		basic helix loop helix (bHLH) DNA-binding family protein	bHLH	PF00010	Helix-loop-helix DNA-binding domain	1.5e-10	40.8	Medtr5g014600.1	100	8.1e-149
MSTRG.2533.1	MTR_1g058350		B3 DNA-binding domain protein	B3	PF02362	B3 DNA binding domain	1e-29	102.2	Medtr1g058350.1	100	3.4e-194
MSTRG.25995.1	MTR_5g041530		cycling DOF factor 2	Dof	PF02701	Dof domain, zinc finger	2.9e-29	100.8	Medtr5g041530.1	100	1.4e-220
MSTRG.26203.1	MTR_5g046670		squamosa promoter-binding-like protein	SBP	PF03110	SBP domain	6.8e-32	109.4	Medtr5g046670.1	100	4.5e-255
MSTRG.2627.3	MTR_1g061170		heat shock transcription factor A3	HSF	PF00447	HSF-type DNA-binding	6.2e-21	74.7	Medtr1g061170.3	100	2.9e-60
MSTRG.2627.4	MTR_1g061170		heat shock transcription factor A3	HSF	PF00447	HSF-type DNA-binding	4.7e-31	107.1	Medtr1g061170.3	100	1.7e-268
MSTRG.2627.5	MTR_1g061170		heat shock transcription factor A3	HSF	PF00447	HSF-type DNA-binding	6.2e-21	74.7	Medtr1g061170.3	100	2.9e-60
MSTRG.2627.6	MTR_1g061170		heat shock transcription factor A3	HSF	PF00447	HSF-type DNA-binding	6e-21	74.7	Medtr1g061170.3	100	2.8e-60
MSTRG.26926.2	MTR_5g069480		zinc finger constans-like protein	DBB	PF00643	B-box zinc finger	1.2e-09	38	Medtr5g069480.1	100	3.2e-107
MSTRG.26926.2	MTR_5g069480		zinc finger constans-like protein	CO-like	PF00643	B-box zinc finger	1.2e-09	38	Medtr5g069480.1	100	3.2e-107
MSTRG.26926.2	MTR_5g069480		zinc finger constans-like protein	CO-like	PF06203	CCT motif	9e-18	63.9	Medtr5g069480.1	100	3.2e-107
MSTRG.26926.3	MTR_5g069480		zinc finger constans-like protein	DBB	PF00643	B-box zinc finger	1e-09	38.2	Medtr5g069480.1	99.5	4.3e-109
MSTRG.26926.3	MTR_5g069480		zinc finger constans-like protein	CO-like	PF00643	B-box zinc finger	1e-09	38.2	Medtr5g069480.1	99.5	4.3e-109
MSTRG.26926.3	MTR_5g069480		zinc finger constans-like protein	CO-like	PF06203	CCT motif	1.1e-17	63.6	Medtr5g069480.1	99.5	4.3e-109
MSTRG.26926.4	MTR_5g069480		zinc finger constans-like protein	DBB	PF00643	B-box zinc finger	1.3e-09	37.9	Medtr5g069480.1	100	9.8e-109
MSTRG.26926.4	MTR_5g069480		zinc finger constans-like protein	CO-like	PF00643	B-box zinc finger	1.3e-09	37.9	Medtr5g069480.1	100	9.8e-109
MSTRG.26926.4	MTR_5g069480		zinc finger constans-like protein	CO-like	PF06203	CCT motif	1.1e-17	63.6	Medtr5g069480.1	100	9.8e-109
MSTRG.28326.4	MTR_5g094430		WRKY family transcription factor	WRKY	PF03106	WRKY DNA -binding domain	1.4e-51	172.5	Medtr5g094430.1	100	1.2e-62
MSTRG.28326.5	MTR_5g094430		WRKY family transcription factor	WRKY	PF03106	WRKY DNA -binding domain	1.9e-51	172.1	Medtr5g094430.1	100	1.4e-267
MSTRG.28326.6	MTR_5g094430		WRKY family transcription factor	WRKY	PF03106	WRKY DNA -binding domain	1.4e-51	172.5	Medtr5g094430.1	100	2e-33
MSTRG.28326.7	MTR_5g094430		WRKY family transcription factor	WRKY	PF03106	WRKY DNA -binding domain	3.1e-51	171.4	Medtr5g094430.1	99.5	0
MSTRG.30983.2	MTR_6g477860		myb transcription factor	MYB_related	PF00249	Myb-like DNA-binding domain	3.6e-13	49.3	Medtr6g477860.1	100	6.1e-266
MSTRG.30983.3	MTR_6g477860		myb transcription factor	MYB_related	PF00249	Myb-like DNA-binding domain	9.2e-08	32	Medtr6g477860.1	95.5	6.5e-44
MSTRG.3099.1	MTR_1g070355		FAR1 DNA-binding domain protein	FAR1	PF03101	FAR1 DNA-binding domain	1.4e-22	80.1	Medtr1g070355.1	100	0
MSTRG.33489.1	MTR_7g061550		myb transcription factor	MYB	PF00249	Myb-like DNA-binding domain	1e-23	83.1	Medtr7g061550.1	100	3.9e-204
MSTRG.33954.1	MTR_7g073380		WRKY transcription factor	WRKY	PF03106	WRKY DNA -binding domain	1.2e-23	83.1	Medtr7g073380.1	93.9	1.1e-159
MSTRG.33954.2	MTR_7g073380		WRKY transcription factor	WRKY	PF03106	WRKY DNA -binding domain	7.5e-08	32.5	Medtr7g073380.1	100	4.2e-89
MSTRG.34303.1	MTR_7g079840		zinc finger CCCH domain protein	C3H	PF00642	Zinc finger C-x8-C-x5-C-x3-H type (and similar)	2.3e-09	36.8	Medtr7g079840.4	100	8.3e-159
MSTRG.34303.3	MTR_7g079840		zinc finger CCCH domain protein	C3H	PF00642	Zinc finger C-x8-C-x5-C-x3-H type (and similar)	7.7e-47	156.3	Medtr7g079840.1	100	4.5e-260
MSTRG.36572.2	MTR_7g114600		DUF573 family protein	GeBP	PF04504	Protein of unknown function, DUF573	3.1e-35	120.6	Medtr7g114600.1	100	6.5e-241
MSTRG.36820.1	MTR_7g118330		late elongated hypocotyl-like protein	MYB_related	PF00249	Myb-like DNA-binding domain	3.4e-13	49.4	Medtr7g118330.2	100	0
MSTRG.36820.2	MTR_7g118330		late elongated hypocotyl-like protein	MYB_related	PF00249	Myb-like DNA-binding domain	3.4e-13	49.4	Medtr7g118330.2	100	0
MSTRG.3707.2	MTR_1g080890		transcription factor UNE12-like protein	bHLH	PF00010	Helix-loop-helix DNA-binding domain	2.8e-08	33.4	Medtr1g080890.1	100	1.9e-198
MSTRG.37405.1	MTR_8g015230		mediator of RNA polymerase II transcription subunit 6	bZIP	PF00170	bZIP transcription factor	9.8e-14	51.1	Medtr8g015250.1	100	1.8e-82
MSTRG.38233.5	MTR_8g033250		MADS-box transcription factor	MIKC	PF00319	SRF-type transcription factor (DNA-binding and dimerisation domain)	4e-27	93.3	Medtr8g033250.1	100	1.9e-116
MSTRG.38233.5	MTR_8g033250		MADS-box transcription factor	MIKC	PF01486	K-box region	2.1e-27	95	Medtr8g033250.1	100	1.9e-116
MSTRG.38233.5	MTR_8g033250		MADS-box transcription factor	M_type	PF00319	SRF-type transcription factor (DNA-binding and dimerisation domain)	4e-27	93.3	Medtr8g033250.1	100	1.9e-116
MSTRG.38938.3	MTR_8g059170		NAC transcription factor-like protein	NAC	PF02365	No apical meristem (NAM) protein	3.2e-07	31	Medtr8g059170.1	100	1.2e-33
MSTRG.3981.2	MTR_1g085640		myb transcription factor MYB64	MYB	PF00249	Myb-like DNA-binding domain	4.9e-32	109.7	Medtr1g085640.1	90.4	1.2e-70
MSTRG.4057.3	MTR_1g087040		BZIP transcription factor	bZIP	PF00170	bZIP transcription factor	2.6e-12	46.5	Medtr1g087040.1	100	1.2e-77
MSTRG.40746.2	MTR_8g089895		homeobox associated leucine zipper protein	HB-other	PF00046	Homeobox domain	8.3e-16	57.4	Medtr8g089895.1	100	3.7e-174
MSTRG.5478.2	MTR_1g110870		zinc finger constans-like protein	CO-like	PF00643	B-box zinc finger	7.7e-09	35.4	Medtr1g110870.1	100	4.4e-120
MSTRG.5478.2	MTR_1g110870		zinc finger constans-like protein	CO-like	PF06203	CCT motif	1.4e-18	66.5	Medtr1g110870.1	100	4.4e-120
MSTRG.6437.2	MTR_2g014680		NAC transcription factor-like protein	NAC	PF02365	No apical meristem (NAM) protein	1.2e-14	54.8	Medtr2g014680.1	100	4.6e-185
MSTRG.9943.2	MTR_2g090900		bZIP family transcription factor	bZIP	PF00170	bZIP transcription factor	6.9e-09	35.5	Medtr2g090900.1	95.1	1.1e-144
MSTRG.9968.1	MTR_2g091190		transcription factor bHLH107-like protein	bHLH	PF00010	Helix-loop-helix DNA-binding domain	9.2e-09	35	Medtr2g091190.1	100	1.3e-38

## Sheet: Class B (2 day)
legends	Description
Transcript id	Transcript id
Gene id	Gene id
Gene name	The name of the gene.
Gene description	Gene description information.
Family	The family of transcription factors to which the gene/transcript belongs.
DNA domain	The DNA binding domain to which the gene is annotated.
Domain description	Description information of the DNA result domain.
Evalue	The Evalue of the transcription factor family to which the gene belongs, as small as possible, using the Hmmscan analysis.
Score	The score of the transcription factor family to which the gene belongs, using Hmmscan, the larger the value the better.
TF id	ID of the transcription factor to which the gene is annotated.
Hit pident	Transcription factor annotation of the gene using blast, pident (percent of identity) refers to identity, i.e. the percentage of identical parts between two sequences.
Hit evalue	The evalue of the transcription factor annotation of the gene using blast, the smaller the value the better.
TF family	Name of transcription factor family.
Gene number	The number of genes belonging to the family.
Transcript number	The number of transcripts belonging to the family.
													Transcription Factor Family Statistics
Transcript id	Gene id	Gene name	Gene description	Family	DNA domain	Domain description	Evalue	Score	TF id	Hit pident	Hit evalue		TF family	Gene number	Transcript number
AES58635	MTR_1g006660		AP2 domain class transcription factor	ERF	PF00847	AP2 domain	1.5e-13	50.6	Medtr1g006660.1	100	2e-138		AP2	3	12
AES59059	MTR_1g013450		zinc finger constans-like protein	DBB	PF00643	B-box zinc finger	1.1e-12	47.7	Medtr1g013450.1	100	7.5e-183		ARF	2	7
AES59059	MTR_1g013450		zinc finger constans-like protein	CO-like	PF00643	B-box zinc finger	1.1e-12	47.7	Medtr1g013450.1	100	7.5e-183		B3	7	25
AES59059	MTR_1g013450		zinc finger constans-like protein	CO-like	PF06203	CCT motif	3.5e-18	65.3	Medtr1g013450.1	100	7.5e-183		C3H	3	8
AES59245	MTR_1g016170		GATA zinc finger protein	GATA	PF00320	GATA zinc finger	3e-15	55.4	Medtr1g016170.1	100	1.5e-164		CO-like	4	10
AES60707	MTR_1g063870		TCP family transcription factor	TCP	PF03634	TCP family transcription factor	1.3e-30	106.9	Medtr1g063870.1	100	7.6e-112		DBB	4	11
AES61610	MTR_1g086530		myb transcription factor	MYB	PF00249	Myb-like DNA-binding domain	4.5e-32	109.8	Medtr1g086530.1	100	1.5e-166		Dof	8	11
AES61653	MTR_1g087040		BZIP transcription factor	bZIP	PF00170	bZIP transcription factor	2.6e-12	46.5	Medtr1g087040.1	100	1.2e-77		E2F/DP	1	2
AES63868	MTR_2g014200		squamosa promoter-binding-like protein	SBP	PF03110	SBP domain	2.1e-32	111	Medtr2g014200.1	100	5.9e-79		EIL	1	2
AES63907	MTR_2g014680		NAC transcription factor-like protein	NAC	PF02365	No apical meristem (NAM) protein	1.2e-14	54.8	Medtr2g014680.1	100	4.6e-185		ERF	13	14
AES63915	MTR_2g014770		auxin response factor 3	ARF	PF02362	B3 DNA binding domain	1.6e-23	82.4	Medtr2g014770.1	100	0		FAR1	3	6
AES63915	MTR_2g014770		auxin response factor 3	ARF	PF06507	Auxin response factor	6.7e-34	115.8	Medtr2g014770.1	100	0		GATA	5	8
AES63915	MTR_2g014770		auxin response factor 3	B3	PF02362	B3 DNA binding domain	1.6e-23	82.4	Medtr2g014770.1	100	0		GRAS	5	8
AES64921	MTR_2g033170		myb transcription factor	MYB	PF00249	Myb-like DNA-binding domain	1e-32	111.9	Medtr2g033170.1	100	3.7e-193		GRF	1	5
AES65328	MTR_2g038040		transcription factor	bHLH	PF00010	Helix-loop-helix DNA-binding domain	5.8e-11	42	Medtr2g038040.1	100	2.5e-133		GeBP	1	2
AES65966	MTR_2g059540		Dof domain zinc finger protein	Dof	PF02701	Dof domain, zinc finger	7.1e-33	112.4	Medtr2g059540.1	100	1.3e-119		HB-other	8	17
AES66224	MTR_2g064470		NAC transcription factor-like protein	NAC	PF02365	No apical meristem (NAM) protein	1.4e-27	96.2	Medtr2g064470.1	100	5.4e-186		HSF	2	8
AES67767	MTR_2g098880		FAR-RED impaired response-like protein	FAR1	PF03101	FAR1 DNA-binding domain	5.1e-23	81.5	Medtr2g098880.5	100	4.5e-146		LBD (AS2/LOB)	5	8
AES67776	MTR_2g099010		salt tolerance-like protein	DBB	PF00643	B-box zinc finger	5.3e-12	45.5	Medtr2g099010.1	100	9e-144		MIKC	2	3
AES68223	MTR_2g104550		helix loop helix DNA-binding domain protein	bHLH	PF00010	Helix-loop-helix DNA-binding domain	5.7e-08	32.5	Medtr2g104550.1	100	5.9e-172		MYB	11	18
AES68280	MTR_3g005460		B3 DNA-binding domain protein	B3	PF02362	B3 DNA binding domain	1.4e-35	121.1	Medtr3g005460.2	100	0		MYB_related	10	25
AES69538	MTR_3g031220		WRKY transcription factor	WRKY	PF03106	WRKY DNA -binding domain	5.6e-52	173.8	Medtr3g031220.1	100	2.3e-295		M_type	2	3
AES71206	MTR_3g071420		lateral organ boundaries (LOB) domain protein	LBD (AS2/LOB)	PF03195	Protein of unknown function DUF260	1.9e-39	133.9	Medtr3g071420.1	100	2.4e-104		NAC	6	11
AES71327	MTR_3g072710	NSP2	Nodulation-signaling pathway 2 protein [Source:UniProtKB/Swiss-Prot;Acc:Q5NE24]	GRAS	PF03514	GRAS domain family	2.8e-99	332.4	Medtr3g072710.1	100	3.6e-296		NF-X1	1	4
AES71773	MTR_3g082630		B-box type zinc finger protein	DBB	PF00643	B-box zinc finger	2.4e-08	33.9	Medtr3g082630.1	100	4.3e-239		Nin-like	3	6
AES71773	MTR_3g082630		B-box type zinc finger protein	CO-like	PF00643	B-box zinc finger	2.4e-08	33.9	Medtr3g082630.1	100	4.3e-239		SBP	5	8
AES71773	MTR_3g082630		B-box type zinc finger protein	CO-like	PF06203	CCT motif	4.5e-16	58.5	Medtr3g082630.1	100	4.3e-239		SRS	1	1
AES72000	MTR_3g084980		MADS-box transcription factor	MIKC	PF00319	SRF-type transcription factor (DNA-binding and dimerisation domain)	9.1e-27	92.1	Medtr3g084980.1	100	1.3e-137		TCP	2	2
AES72000	MTR_3g084980		MADS-box transcription factor	MIKC	PF01486	K-box region	5.4e-26	90.5	Medtr3g084980.1	100	1.3e-137		WRKY	10	32
AES72000	MTR_3g084980		MADS-box transcription factor	M_type	PF00319	SRF-type transcription factor (DNA-binding and dimerisation domain)	9.1e-27	92.1	Medtr3g084980.1	100	1.3e-137		ZF-HD	3	4
AES72170	MTR_3g086790		homeobox associated leucine zipper protein	HB-other	PF00046	Homeobox domain	7.3e-16	57.6	Medtr3g086790.1	100	6.3e-171		bHLH	18	33
AES72446	MTR_3g090860		WRKY family transcription factor	WRKY	PF03106	WRKY DNA -binding domain	7.6e-28	96.5	Medtr3g090860.1	100	7.5e-197		bZIP	6	12
AES72534	MTR_3g091820		Dof-type zinc finger DNA-binding family protein	Dof	PF02701	Dof domain, zinc finger	3.5e-34	116.6	Medtr3g091820.1	100	2.1e-174
AES72715	MTR_3g094690		fission regulator	LBD (AS2/LOB)	PF03195	Protein of unknown function DUF260	7.8e-41	138.3	Medtr3g094690.1	100	1.1e-130
AES73358	MTR_3g103960		zinc finger CCCH domain protein	C3H	PF00642	Zinc finger C-x8-C-x5-C-x3-H type (and similar)	1.8e-06	27.5	Medtr3g103960.1	100	2e-171
AES74000	MTR_3g113800		E2F transcription factor	E2F/DP	PF02319	E2F/DP family winged-helix DNA-binding domain	1.4e-25	88.9	Medtr3g113800.1	100	1e-207
AES74725	MTR_6g012450		DOF-type zinc finger DNA-binding family protein	Dof	PF02701	Dof domain, zinc finger	3.1e-31	107.2	Medtr6g012450.1	100	6.7e-287
AES74774	MTR_6g012970		AP2/ERF domain transcription factor	ERF	PF00847	AP2 domain	3.6e-14	52.6	Medtr6g012970.1	100	9.6e-231
AES75228	MTR_6g032830		GATA type zinc finger transcription factor family protein	GATA	PF00320	GATA zinc finger	4.4e-15	54.9	Medtr6g032830.1	100	1.1e-150
AES77411	MTR_7g010300		homeobox domain, ZF-HD class protein	ZF-HD	PF04770	ZF-HD protein dimerisation region	1.1e-28	99.2	Medtr7g010300.1	100	1.4e-195
AES78823	MTR_7g046260		AP2/ERF domain transcription factor	ERF	PF00847	AP2 domain	4.4e-13	49.1	Medtr7g046260.1	100	1.1e-125
AES79345	MTR_7g061550		myb transcription factor	MYB	PF00249	Myb-like DNA-binding domain	1e-23	83.1	Medtr7g061550.2	100	3.9e-204
AES79603	MTR_7g070220		DRE transcription factor	ERF	PF00847	AP2 domain	7e-12	45.3	Medtr7g070220.1	100	8.9e-295
AES79852	MTR_7g073380		WRKY transcription factor	WRKY	PF03106	WRKY DNA -binding domain	1.2e-23	83.1	Medtr7g073380.1	100	3.8e-173
AES80112	MTR_7g076740		myb transcription factor MIXTA-like protein	MYB	PF00249	Myb-like DNA-binding domain	6.8e-34	115.7	Medtr7g076740.1	100	3.7e-179
AES80375	MTR_7g079840		zinc finger CCCH domain protein	C3H	PF00642	Zinc finger C-x8-C-x5-C-x3-H type (and similar)	7.7e-47	156.3	Medtr7g079840.1	100	4.5e-260
AES80829	MTR_7g085410		GATA type zinc finger transcription factor family protein	GATA	PF00320	GATA zinc finger	7.6e-15	54.1	Medtr7g085410.1	100	2e-152
AES81693	MTR_7g099540		transcription factor	bHLH	PF00010	Helix-loop-helix DNA-binding domain	1.1e-13	50.8	Medtr7g099540.1	100	3.6e-266
AES82195	MTR_7g109600		WRKY family transcription factor	WRKY	PF03106	WRKY DNA -binding domain	1.1e-24	86.4	Medtr7g109600.1	100	1.2e-144
AES82291	MTR_7g110720		WRKY1b transcription factor	WRKY	PF03106	WRKY DNA -binding domain	5.8e-27	93.7	Medtr7g110720.1	100	8.5e-246
AES82536	MTR_7g113830		transcription factor	bHLH	PF00010	Helix-loop-helix DNA-binding domain	9.1e-11	41.4	Medtr7g113830.1	100	1e-176
AES82612	MTR_7g114600		DUF573 family protein	GeBP	PF04504	Protein of unknown function, DUF573	3.2e-35	120.5	Medtr7g114600.1	100	5.3e-243
AES82777	MTR_7g117200		WRKY family transcription factor	WRKY	PF03106	WRKY DNA -binding domain	4e-26	91	Medtr7g117200.1	100	1.7e-190
AES82836	MTR_7g118330		late elongated hypocotyl-like protein	MYB_related	PF00249	Myb-like DNA-binding domain	3.4e-13	49.4	Medtr7g118330.2	100	0
AES86522	MTR_4g009540		helix loop helix DNA-binding domain protein	bHLH	PF00010	Helix-loop-helix DNA-binding domain	5.5e-11	42.1	Medtr4g009540.1	100	6.4e-185
AES87436	MTR_4g027040		NF-X1-type zinc finger protein NFXL1	NF-X1	PF01422	NF-X1 type zinc finger	8.7e-09	35.1	Medtr4g027040.1	100	0
AES87486	MTR_4g028130		AP2/B3 transcription factor family protein	B3	PF02362	B3 DNA binding domain	6e-16	58	Medtr4g028130.4	100	0
AES88712	MTR_4g061200		AP2-like ethylene-responsive transcription factor	AP2	PF00847	AP2 domain	1.4e-13	50.7	Medtr4g061200.1	100	2.1e-263
AES88812	MTR_4g063100		myb transcription factor	MYB	PF00249	Myb-like DNA-binding domain	2.4e-20	72.3	Medtr4g063100.3	100	2.3e-130
AES88813	MTR_4g063100		myb transcription factor	MYB_related	PF00249	Myb-like DNA-binding domain	1.6e-07	31.3	Medtr4g063100.4	100	2.6e-100
AES88814	MTR_4g063100		myb transcription factor	MYB_related	PF00249	Myb-like DNA-binding domain	1.4e-14	53.8	Medtr4g063100.2	100	1.4e-107
AES88815	MTR_4g063100		myb transcription factor	MYB	PF00249	Myb-like DNA-binding domain	4.7e-31	106.6	Medtr4g063100.1	100	1.3e-148
AES88864	MTR_4g064120		GRAS family transcription factor	GRAS	PF03514	GRAS domain family	4e-107	358.3	Medtr4g064120.1	100	0
AES88866	MTR_4g064150		GRAS family transcription factor	GRAS	PF03514	GRAS domain family	1e-109	366.8	Medtr4g064150.1	100	0
AES89009	MTR_4g068000		plant regulator RWP-RK family protein	Nin-like	PF02042	RWP-RK domain	9.5e-27	92.6	Medtr4g068000.2	100	0
AES89484	MTR_4g075980		NAC transcription factor-like protein	NAC	PF02365	No apical meristem (NAM) protein	9.3e-26	90.4	Medtr4g075980.1	100	5.6e-180
AES89706	MTR_4g078810		transcription activator GLK1-like protein	MYB_related	PF00249	Myb-like DNA-binding domain	8.7e-09	35.3	Medtr4g078810.1	100	1.2e-249
AES89752	MTR_4g079580		TCP family transcription factor	TCP	PF03634	TCP family transcription factor	5.3e-31	108.1	Medtr4g079580.1	100	4e-195
AES89943	MTR_4g082040		myb transcription factor	MYB	PF00249	Myb-like DNA-binding domain	5.7e-32	109.5	Medtr4g082040.1	100	7.8e-252
AES90058	MTR_4g083680		LOB domain protein	LBD (AS2/LOB)	PF03195	Protein of unknown function DUF260	1.6e-45	153.4	Medtr4g083680.1	100	9.1e-98
AES90465	MTR_4g091490		myb transcription factor	MYB	PF00249	Myb-like DNA-binding domain	7.7e-35	118.7	Medtr4g091490.1	100	2.5e-211
AES90754	MTR_4g097440		bZIP transcription factor	bZIP	PF00170	bZIP transcription factor	1.4e-06	28.1	Medtr4g097440.1	100	2.2e-96
AES90860	MTR_4g100450		ethylene response factor	ERF	PF00847	AP2 domain	1.3e-14	54	Medtr4g100450.1	100	4e-173
AES92768	MTR_4g133660		GRAS family transcription factor	GRAS	PF03514	GRAS domain family	1.1e-123	412.7	Medtr4g133660.1	100	0
AES94092	MTR_5g010680		heat shock transcription factor B2A	HSF	PF00447	HSF-type DNA-binding	1.5e-32	111.9	Medtr5g010680.4	100	3e-196
AES94305	MTR_5g013010		homeobox associated leucine zipper protein	HB-other	PF00046	Homeobox domain	2.8e-16	59	Medtr5g013010.1	100	3.2e-167
AES94451	MTR_5g014520		basic helix loop helix (bHLH) DNA-binding family protein	bHLH	PF00010	Helix-loop-helix DNA-binding domain	1.4e-10	40.8	Medtr5g014520.1	100	1.4e-179
AES94457	MTR_5g014600		basic helix loop helix (bHLH) DNA-binding family protein	bHLH	PF00010	Helix-loop-helix DNA-binding domain	1.9e-10	40.4	Medtr5g014600.1	100	1e-182
AES94572	MTR_5g015880		lateral organ boundaries (LOB) domain protein	LBD (AS2/LOB)	PF03195	Protein of unknown function DUF260	5.4e-26	90.8	Medtr5g015880.1	100	1e-136
AES94688	MTR_5g017210		helix loop helix DNA-binding domain protein	bHLH	PF00010	Helix-loop-helix DNA-binding domain	2.7e-06	27.1	Medtr5g017210.1	100	1.8e-136
AES95044	MTR_5g021130		transcription factor, putative	SRS	PF05142	Domain of unknown function (DUF702)	5.9e-64	214.9	Medtr5g021130.1	100	3.9e-187
AES95308	MTR_5g024070		plant regulator RWP-RK family protein	Nin-like	PF02042	RWP-RK domain	2.2e-23	81.8	Medtr5g024070.1	100	4.3e-189
AES95952	MTR_5g031440		Dof domain zinc finger protein	Dof	PF02701	Dof domain, zinc finger	2.9e-33	113.7	Medtr5g031440.1	100	3.3e-189
AES96050	MTR_5g032600		homeobox domain, ZF-HD class protein	ZF-HD	PF04770	ZF-HD protein dimerisation region	5.6e-30	103.3	Medtr5g032600.1	100	1.4e-158
AES96783	MTR_5g041400		DOF domain, zinc finger protein	Dof	PF02701	Dof domain, zinc finger	6.3e-28	96.6	Medtr5g041400.1	100	1.2e-208
AES96791	MTR_5g041530		cycling DOF factor 2	Dof	PF02701	Dof domain, zinc finger	2.9e-29	100.8	Medtr5g041530.1	100	1.4e-220
AES97184	MTR_5g046670		squamosa promoter-binding-like protein	SBP	PF03110	SBP domain	8.5e-32	109.1	Medtr5g046670.1	100	3.4e-291
AES97855	MTR_5g060950		BZIP family transcription factor	bZIP	PF00170	bZIP transcription factor	3.7e-08	33.2	Medtr5g060950.1	100	4.5e-200
AES97980	MTR_5g062700		AP2 domain class transcription factor	ERF	PF00847	AP2 domain	3.1e-14	52.8	Medtr5g062700.1	100	2.2e-210
AES98513	MTR_5g069480		zinc finger constans-like protein	DBB	PF00643	B-box zinc finger	2.9e-08	33.6	Medtr5g069480.1	100	3.1e-237
AES98513	MTR_5g069480		zinc finger constans-like protein	CO-like	PF00643	B-box zinc finger	2.9e-08	33.6	Medtr5g069480.1	100	3.1e-237
AES98513	MTR_5g069480		zinc finger constans-like protein	CO-like	PF06203	CCT motif	2.3e-17	62.7	Medtr5g069480.1	100	3.1e-237
AES99052	MTR_5g076070		FAR1 DNA-binding domain protein	FAR1	PF03101	FAR1 DNA-binding domain	3e-19	69.4	Medtr5g076070.1	100	5.3e-172
AES99630	MTR_5g083010		lateral organ boundaries (LOB) domain protein	LBD (AS2/LOB)	PF03195	Protein of unknown function DUF260	5.8e-39	132.4	Medtr5g083010.1	100	3.8e-99
AET00654	MTR_5g094430		WRKY family transcription factor	WRKY	PF03106	WRKY DNA -binding domain	3.1e-51	171.4	Medtr5g094430.1	100	0
AET01478	MTR_8g013950		GATA transcription factor-like protein	GATA	PF00320	GATA zinc finger	1.1e-16	60	Medtr8g013950.1	100	4.1e-203
AET02608	MTR_8g044070		AP2 domain transcription factor	AP2	PF00847	AP2 domain	2.4e-20	72.4	Medtr8g044070.1	100	1.2e-236
AET03296	MTR_8g067280		basic helix loop helix (bHLH) family transcription factor	bHLH	PF00010	Helix-loop-helix DNA-binding domain	1.5e-10	40.7	Medtr8g067280.1	100	0
KEH17340	MTR_0022s0430		plant regulator RWP-RK family protein	Nin-like	PF02042	RWP-RK domain	2.7e-26	91.2	Medtr0022s0430.1	100	0
KEH17341	MTR_0022s0430		plant regulator RWP-RK family protein	Nin-like	PF02042	RWP-RK domain	2.2e-26	91.4	Medtr0022s0430.1	100	0
KEH18597	MTR_8g024690		myb-like DNA-binding domain protein	MYB_related	PF00249	Myb-like DNA-binding domain	5.1e-07	29.6	Medtr8g024690.1	100	7.5e-200
KEH18598	MTR_8g024690		myb-like DNA-binding domain protein	MYB_related	PF00249	Myb-like DNA-binding domain	1.4e-06	28.2	Medtr8g024690.2	100	2.5e-141
KEH18632	MTR_8g027465		AP2 domain class transcription factor	ERF	PF00847	AP2 domain	2.6e-11	43.5	Medtr8g027465.1	100	1.2e-102
KEH18689	MTR_8g027860		WRKY family transcription factor	WRKY	PF03106	WRKY DNA -binding domain	1.9e-25	88.8	Medtr8g027860.1	100	2.7e-194
KEH19058	MTR_8g036235		transcription factor bHLH122-like protein	bHLH	PF00010	Helix-loop-helix DNA-binding domain	9.1e-10	38.2	Medtr8g036235.1	100	9.1e-223
KEH19435	MTR_8g059170		NAC transcription factor-like protein	NAC	PF02365	No apical meristem (NAM) protein	4.4e-26	91.4	Medtr8g059170.1	100	1.6e-199
KEH19725	MTR_8g467340		homeobox domain, ZF-HD class protein	ZF-HD	PF04770	ZF-HD protein dimerisation region	5.4e-29	100.2	Medtr8g467340.1	100	1.6e-222
KEH19849	MTR_8g469430		homeobox leucine zipper family protein	HB-other	PF00046	Homeobox domain	1.1e-15	57	Medtr8g469430.1	100	2.6e-158
KEH20782	MTR_8g089895		homeobox associated leucine zipper protein	HB-other	PF00046	Homeobox domain	8.3e-16	57.4	Medtr8g089895.1	100	3.7e-174
KEH21139	MTR_8g098945		WRKY family transcription factor	WRKY	PF03106	WRKY DNA -binding domain	8.5e-25	86.8	Medtr8g098945.1	100	1.5e-160
KEH21205	MTR_8g099350		WRKY family transcription factor	WRKY	PF03106	WRKY DNA -binding domain	1.1e-26	92.8	Medtr8g099350.1	100	5.9e-216
KEH21327	MTR_8g102100		zinc finger CCCH domain protein	C3H	PF00642	Zinc finger C-x8-C-x5-C-x3-H type (and similar)	3.3e-06	26.7	Medtr8g102100.1	100	4e-231
KEH21784	MTR_7g017880		BZIP transcription factor	bZIP	PF00170	bZIP transcription factor	1.8e-13	50.2	Medtr7g017880.1	100	2.4e-107
KEH23393	MTR_7g079840		zinc finger CCCH domain protein	C3H	PF00642	Zinc finger C-x8-C-x5-C-x3-H type (and similar)	6.6e-47	156.5	Medtr7g079840.4	100	2.7e-254
KEH23917	MTR_7g096830		ethylene-responsive transcription factor	ERF	PF00847	AP2 domain	1.2e-11	44.5	Medtr7g096830.1	100	4.7e-129
KEH23988	MTR_7g099540		transcription factor	bHLH	PF00010	Helix-loop-helix DNA-binding domain	1.1e-13	50.8	Medtr7g099540.2	100	1.6e-263
KEH24094	MTR_7g103340		homeobox leucine zipper protein	HB-other	PF00046	Homeobox domain	3e-16	58.8	Medtr7g103340.1	100	3.7e-131
KEH24434	MTR_7g109600		WRKY family transcription factor	WRKY	PF03106	WRKY DNA -binding domain	3e-12	46.6	Medtr7g109600.2	100	9.4e-107
KEH24448	MTR_7g110720		WRKY1b transcription factor	WRKY	PF03106	WRKY DNA -binding domain	5.3e-27	93.8	Medtr7g110720.2	100	1.2e-230
KEH24863	MTR_6g007647		homeobox associated leucine zipper protein	HB-other	PF00046	Homeobox domain	1.7e-18	66.1	Medtr6g007647.1	100	9.5e-161
KEH24864	MTR_6g007647		homeobox associated leucine zipper protein	HB-other	PF00046	Homeobox domain	1.3e-18	66.4	Medtr6g007647.2	100	3.7e-140
KEH26198	MTR_6g047570		basic helix loop helix (bHLH) DNA-binding family protein	bHLH	PF00010	Helix-loop-helix DNA-binding domain	3.1e-08	33.3	Medtr6g047570.1	100	1.3e-185
KEH26592	MTR_6g465460		dehydration-responsive element-binding protein 1B	ERF	PF00847	AP2 domain	8.5e-12	45	Medtr6g465460.1	100	1.5e-152
KEH26846	MTR_6g477860		myb transcription factor	MYB_related	PF00249	Myb-like DNA-binding domain	3.6e-13	49.3	Medtr6g477860.1	100	6.1e-266
KEH27466	MTR_5g013010		homeobox associated leucine zipper protein	HB-other	PF00046	Homeobox domain	5.2e-16	58.1	Medtr5g013010.2	100	2.4e-113
KEH28153	MTR_5g069480		zinc finger constans-like protein	DBB	PF00643	B-box zinc finger	8.3e-09	35.3	Medtr5g069480.4	100	2.3e-170
KEH28445	MTR_5g094430		WRKY family transcription factor	WRKY	PF03106	WRKY DNA -binding domain	1.4e-51	172.5	Medtr5g094430.4	100	3.6e-238
KEH28446	MTR_5g094430		WRKY family transcription factor	WRKY	PF03106	WRKY DNA -binding domain	1.6e-51	172.3	Medtr5g094430.3	100	1e-251
KEH28663	MTR_4g009540		helix loop helix DNA-binding domain protein	bHLH	PF00010	Helix-loop-helix DNA-binding domain	5e-11	42.3	Medtr4g009540.2	100	1.1e-173
KEH29150	MTR_4g026485		GRAS family transcription regulator	GRAS	PF03514	GRAS domain family	2.3e-92	309.7	Medtr4g026485.1	100	0
KEH29193	MTR_4g028130		AP2/B3 transcription factor family protein	B3	PF02362	B3 DNA binding domain	5.5e-16	58.2	Medtr4g028130.3	100	0
KEH29194	MTR_4g028130		AP2/B3 transcription factor family protein	B3	PF02362	B3 DNA binding domain	5e-16	58.3	Medtr4g028130.6	100	0
KEH29763	MTR_4g051532		BEL1-related homeotic protein	HB-other	PF00046	Homeobox domain	2.2e-07	30.4	Medtr4g051532.1	100	0
KEH30075	MTR_4g061200		AP2-like ethylene-responsive transcription factor	AP2	PF00847	AP2 domain	1e-18	67.2	Medtr4g061200.2	100	3.4e-272
KEH30076	MTR_4g061200		AP2-like ethylene-responsive transcription factor	AP2	PF00847	AP2 domain	6.2e-19	67.9	Medtr4g061200.3	100	3.1e-226
KEH30077	MTR_4g061200		AP2-like ethylene-responsive transcription factor	AP2	PF00847	AP2 domain	8.8e-14	51.4	Medtr4g061200.4	100	1.9e-217
KEH30469	MTR_4g471590		GATA type zinc finger transcription factor family protein	GATA	PF00320	GATA zinc finger	1.5e-17	62.8	Medtr4g471590.2	100	1.2e-171
KEH31025	MTR_4g088555		squamosa promoter-binding-like protein	SBP	PF03110	SBP domain	6.4e-34	115.9	Medtr4g088555.1	100	2.5e-77
KEH31029	MTR_4g088580		Dof-type zinc finger DNA-binding family protein	Dof	PF02701	Dof domain, zinc finger	1.7e-33	114.4	Medtr4g088580.1	100	5.1e-218
KEH31250	MTR_4g094302		NAC transcription factor-like protein	NAC	PF02365	No apical meristem (NAM) protein	8.7e-23	80.9	Medtr4g094302.2	100	3.1e-92
KEH31251	MTR_4g094302		NAC transcription factor-like protein	NAC	PF02365	No apical meristem (NAM) protein	1.4e-22	80.2	Medtr4g094302.1	100	2.9e-113
KEH31463	MTR_4g094868		AP2 domain transcription factor	AP2	PF00847	AP2 domain	4.3e-19	68.4	Medtr4g094868.2	100	4.1e-303
KEH31464	MTR_4g094868		AP2 domain transcription factor	AP2	PF00847	AP2 domain	4.3e-19	68.4	Medtr4g094868.1	100	1.2e-302
KEH31465	MTR_4g094868		AP2 domain transcription factor	AP2	PF00847	AP2 domain	7.1e-15	54.9	Medtr4g094868.3	100	3.2e-214
KEH31558	MTR_4g098870		two-component response regulator-APRR2-like protein	MYB_related	PF00249	Myb-like DNA-binding domain	4.2e-07	29.9	Medtr4g098870.1	100	0
KEH31559	MTR_4g098870		two-component response regulator-APRR2-like protein	MYB_related	PF00249	Myb-like DNA-binding domain	3.8e-07	30	Medtr4g098870.2	100	0
KEH31560	MTR_4g098870		two-component response regulator-APRR2-like protein	MYB_related	PF00249	Myb-like DNA-binding domain	4e-07	29.9	Medtr4g098870.3	100	0
KEH31561	MTR_4g098870		two-component response regulator-APRR2-like protein	MYB_related	PF00249	Myb-like DNA-binding domain	3.9e-07	30	Medtr4g098870.6	100	0
KEH31562	MTR_4g098870		two-component response regulator-APRR2-like protein	MYB_related	PF00249	Myb-like DNA-binding domain	4.1e-07	29.9	Medtr4g098870.6	100	0
KEH31941	MTR_4g108760		NAC transcription factor-like protein	NAC	PF02365	No apical meristem (NAM) protein	8.3e-30	103.3	Medtr4g108760.1	100	5.5e-214
KEH32045	MTR_4g109770		LIGULELESS 1 protein, putative	SBP	PF03110	SBP domain	3.9e-32	110.2	Medtr4g109770.1	100	1.4e-278
KEH32062	MTR_4g110040		transcription factor BIM2-like protein	bHLH	PF00010	Helix-loop-helix DNA-binding domain	1.6e-15	56.7	Medtr4g110040.2	100	3.4e-242
KEH32063	MTR_4g110040		transcription factor BIM2-like protein	bHLH	PF00010	Helix-loop-helix DNA-binding domain	2.2e-15	56.2	Medtr4g110040.3	100	0
KEH33641	MTR_3g449770		transcription factor	bHLH	PF00010	Helix-loop-helix DNA-binding domain	1.7e-15	56.5	Medtr3g449770.1	100	9.3e-292
KEH34188	MTR_3g462790		MYB transcription factor MYB51	MYB	PF00249	Myb-like DNA-binding domain	4.4e-23	81	Medtr3g462790.1	100	1.7e-190
KEH34389	MTR_3g031220		WRKY transcription factor	WRKY	PF03106	WRKY DNA -binding domain	5.8e-32	109.7	Medtr3g031220.2	100	2.2e-221
KEH35106	MTR_3g078770		ethylene insensitive transcription factor	EIL	PF04873	Ethylene insensitive 3	5.7e-129	428.7	Medtr3g078770.1	100	0
KEH35575	MTR_3g094690		fission regulator	LBD (AS2/LOB)	PF03195	Protein of unknown function DUF260	1.1e-38	131.4	Medtr3g094690.2	100	4.2e-130
KEH36200	MTR_3g112300		BEL1-related homeotic protein	HB-other	PF00046	Homeobox domain	8.4e-08	31.8	Medtr3g112300.1	100	0
KEH36201	MTR_3g112300		BEL1-related homeotic protein	HB-other	PF00046	Homeobox domain	6.3e-08	32.2	Medtr3g112300.2	100	1.6e-304
KEH36246	MTR_3g113800		E2F transcription factor	E2F/DP	PF02319	E2F/DP family winged-helix DNA-binding domain	1.1e-25	89.3	Medtr3g113800.2	100	5.6e-175
KEH36504	MTR_2g011660		myb transcription factor	MYB	PF00249	Myb-like DNA-binding domain	1.2e-34	118.1	Medtr2g011660.1	100	7.6e-205
KEH36566	MTR_2g014770		auxin response factor 3	ARF	PF02362	B3 DNA binding domain	1.5e-23	82.5	Medtr2g014770.2	100	0
KEH36566	MTR_2g014770		auxin response factor 3	ARF	PF06507	Auxin response factor	5.7e-34	116.1	Medtr2g014770.2	100	0
KEH36566	MTR_2g014770		auxin response factor 3	B3	PF02362	B3 DNA binding domain	1.5e-23	82.5	Medtr2g014770.2	100	0
KEH37559	MTR_2g041430		growth-regulating factor-like protein	GRF	PF08879	WRC	6.5e-21	73.7	Medtr2g041430.1	100	1.4e-206
KEH37559	MTR_2g041430		growth-regulating factor-like protein	GRF	PF08880	QLQ	3.4e-15	55.3	Medtr2g041430.1	100	1.4e-206
KEH37560	MTR_2g041430		growth-regulating factor-like protein	GRF	PF08879	WRC	6.5e-21	73.7	Medtr2g041430.2	100	1.1e-206
KEH37560	MTR_2g041430		growth-regulating factor-like protein	GRF	PF08880	QLQ	3.4e-15	55.3	Medtr2g041430.2	100	1.1e-206
KEH37561	MTR_2g041430		growth-regulating factor-like protein	GRF	PF08879	WRC	6.5e-21	73.7	Medtr2g041430.3	100	1.9e-206
KEH37561	MTR_2g041430		growth-regulating factor-like protein	GRF	PF08880	QLQ	3.4e-15	55.3	Medtr2g041430.3	100	1.9e-206
KEH38138	MTR_2g461920		LIGULELESS 1 protein, putative	SBP	PF03110	SBP domain	2.9e-31	107.4	Medtr2g461920.1	100	0
KEH39186	MTR_2g090675		transcription activator GLK1-like protein	MYB_related	PF00249	Myb-like DNA-binding domain	7.2e-08	32.3	Medtr2g090675.1	100	1.1e-248
KEH39223	MTR_2g090900		bZIP family transcription factor	bZIP	PF00170	bZIP transcription factor	5e-09	36	Medtr2g090900.1	100	1.6e-186
KEH39224	MTR_2g090900		bZIP family transcription factor	bZIP	PF00170	bZIP transcription factor	3.1e-09	36.7	Medtr2g090900.2	100	9e-176
KEH39268	MTR_2g091190		transcription factor bHLH107-like protein	bHLH	PF00010	Helix-loop-helix DNA-binding domain	8.9e-12	44.7	Medtr2g091190.1	100	5e-134
KEH39476	MTR_2g098880		FAR-RED impaired response-like protein	FAR1	PF03101	FAR1 DNA-binding domain	5.2e-23	81.5	Medtr2g098880.2	100	8e-154
KEH39479	MTR_2g099010		salt tolerance-like protein	DBB	PF00643	B-box zinc finger	5.3e-12	45.6	Medtr2g099010.2	100	4.4e-143
KEH40804	MTR_1g035570		B3 DNA-binding domain protein	B3	PF02362	B3 DNA binding domain	2.9e-26	91.2	Medtr1g035570.1	100	1.9e-239
KEH41321	MTR_1g048610		ethylene response factor	ERF	PF00847	AP2 domain	6.6e-14	51.8	Medtr1g048610.1	100	1.7e-131
KEH41330	MTR_1g048750		transcription factor ORG2-like protein	bHLH	PF00010	Helix-loop-helix DNA-binding domain	1.1e-09	38	Medtr1g048750.1	100	3e-156
KEH41576	MTR_1g052470		transcription factor bHLH122-like protein	bHLH	PF00010	Helix-loop-helix DNA-binding domain	1.4e-09	37.6	Medtr1g052470.1	100	5.2e-215
KEH41691	MTR_1g053800		myb-like DNA-binding domain, shaqkyf class protein	MYB_related	PF00249	Myb-like DNA-binding domain	3e-07	30.4	Medtr1g053800.1	100	1.9e-181
KEH41879	MTR_1g056810		Dof domain zinc finger protein	Dof	PF02701	Dof domain, zinc finger	1.7e-31	108	Medtr1g056810.1	100	1.8e-175
KEH41968	MTR_1g058350		B3 DNA-binding domain protein	B3	PF02362	B3 DNA binding domain	1e-29	102.3	Medtr1g058350.1	100	2.5e-194
KEH42101	MTR_1g061170		heat shock transcription factor A3	HSF	PF00447	HSF-type DNA-binding	4.7e-31	107.1	Medtr1g061170.3	100	1.7e-268
KEH42230	MTR_1g064430		auxin response factor 1	ARF	PF02362	B3 DNA binding domain	5.4e-22	77.4	Medtr1g064430.2	100	0
KEH42230	MTR_1g064430		auxin response factor 1	ARF	PF06507	Auxin response factor	1.1e-30	105.6	Medtr1g064430.2	100	0
KEH42230	MTR_1g064430		auxin response factor 1	B3	PF02362	B3 DNA binding domain	5.4e-22	77.4	Medtr1g064430.2	100	0
KEH42231	MTR_1g064430		auxin response factor 1	ARF	PF02362	B3 DNA binding domain	5.4e-22	77.4	Medtr1g064430.1	100	0
KEH42231	MTR_1g064430		auxin response factor 1	ARF	PF06507	Auxin response factor	1.1e-30	105.6	Medtr1g064430.1	100	0
KEH42231	MTR_1g064430		auxin response factor 1	B3	PF02362	B3 DNA binding domain	5.4e-22	77.4	Medtr1g064430.1	100	0
KEH42431	MTR_1g069260		transmembrane protein, putative	B3	PF02362	B3 DNA binding domain	1.1e-06	28.3	Medtr1g019580.1	36.2	1.9e-23
KEH42590	MTR_1g070355		FAR1 DNA-binding domain protein	FAR1	PF03101	FAR1 DNA-binding domain	1.4e-22	80.1	Medtr1g070355.1	100	0
KEH42732	MTR_1g074310		ethylene response factor	ERF	PF00847	AP2 domain	4.5e-15	55.5	Medtr1g074310.1	100	2.9e-81
KEH42734	MTR_1g074370		ethylene-responsive transcription factor 1B	ERF	PF00847	AP2 domain	1.2e-13	51	Medtr1g074370.1	100	2.4e-116
KEH43018	MTR_1g080890		transcription factor UNE12-like protein	bHLH	PF00010	Helix-loop-helix DNA-binding domain	2.8e-08	33.4	Medtr1g080890.1	100	1.9e-198
KEH43172	MTR_1g085640		myb transcription factor MYB64	MYB	PF00249	Myb-like DNA-binding domain	2.4e-31	107.5	Medtr1g085640.1	100	6.9e-231
KEH44219	MTR_1g110870		zinc finger constans-like protein	CO-like	PF00643	B-box zinc finger	3.2e-08	33.5	Medtr1g110870.1	100	3.4e-258
KEH44219	MTR_1g110870		zinc finger constans-like protein	CO-like	PF06203	CCT motif	7.3e-18	64.2	Medtr1g110870.1	100	3.4e-258
MSTRG.10305.2	MTR_2g098880		FAR-RED impaired response-like protein	FAR1	PF03101	FAR1 DNA-binding domain	7.6e-23	80.9	Medtr2g098880.5	100	3.1e-146
MSTRG.10796.2	MTR_3g005460		B3 DNA-binding domain protein	B3	PF02362	B3 DNA binding domain	3.9e-27	93.9	Medtr3g005460.1	100	5.2e-220
MSTRG.12413.1	MTR_3g449770		transcription factor	bHLH	PF00010	Helix-loop-helix DNA-binding domain	1.7e-15	56.5	Medtr3g449770.1	100	9.3e-292
MSTRG.12413.2	MTR_3g449770		transcription factor	bHLH	PF00010	Helix-loop-helix DNA-binding domain	7.4e-06	25.7	Medtr3g449770.1	100	7.8e-97
MSTRG.13278.1	MTR_3g031220		WRKY transcription factor	WRKY	PF03106	WRKY DNA -binding domain	5.6e-52	173.8	Medtr3g031220.1	100	2.3e-295
MSTRG.13279.1	MTR_3g031220		WRKY transcription factor	WRKY	PF03106	WRKY DNA -binding domain	3.4e-08	33.6	Medtr3g031220.1	100	1.1e-26
MSTRG.13280.1	MTR_3g031220		WRKY transcription factor	WRKY	PF03106	WRKY DNA -binding domain	1.4e-07	31.6	Medtr3g031220.2	76.1	8.4e-22
MSTRG.14252.2	MTR_3g078770		ethylene insensitive transcription factor	EIL	PF04873	Ethylene insensitive 3	5.7e-129	428.7	Medtr3g078770.1	100	0
MSTRG.14441.1	MTR_3g082630		B-box type zinc finger protein	DBB	PF00643	B-box zinc finger	2.1e-08	34	Medtr3g082630.1	100	4.3e-239
MSTRG.14441.1	MTR_3g082630		B-box type zinc finger protein	CO-like	PF00643	B-box zinc finger	2.1e-08	34	Medtr3g082630.1	100	4.3e-239
MSTRG.14441.1	MTR_3g082630		B-box type zinc finger protein	CO-like	PF06203	CCT motif	4.5e-16	58.5	Medtr3g082630.1	100	4.3e-239
MSTRG.14441.2	MTR_3g082630		B-box type zinc finger protein	DBB	PF00643	B-box zinc finger	2.7e-08	33.7	Medtr3g082630.1	100	4.3e-239
MSTRG.14441.2	MTR_3g082630		B-box type zinc finger protein	CO-like	PF00643	B-box zinc finger	2.7e-08	33.7	Medtr3g082630.1	100	4.3e-239
MSTRG.14441.2	MTR_3g082630		B-box type zinc finger protein	CO-like	PF06203	CCT motif	4.5e-16	58.5	Medtr3g082630.1	100	4.3e-239
MSTRG.14595.1	MTR_3g084980		MADS-box transcription factor	MIKC	PF00319	SRF-type transcription factor (DNA-binding and dimerisation domain)	9.9e-27	92	Medtr3g084980.1	99.2	3.1e-136
MSTRG.14595.1	MTR_3g084980		MADS-box transcription factor	MIKC	PF01486	K-box region	6.9e-26	90.1	Medtr3g084980.1	99.2	3.1e-136
MSTRG.14595.1	MTR_3g084980		MADS-box transcription factor	M_type	PF00319	SRF-type transcription factor (DNA-binding and dimerisation domain)	9.9e-27	92	Medtr3g084980.1	99.2	3.1e-136
MSTRG.14748.2	MTR_3g086790		homeobox associated leucine zipper protein	HB-other	PF00046	Homeobox domain	7.3e-16	57.6	Medtr3g086790.1	100	6.3e-171
MSTRG.1495.1	MTR_1g035570		B3 DNA-binding domain protein	B3	PF02362	B3 DNA binding domain	2.9e-10	39.8	Medtr1g035570.1	98.1	1e-61
MSTRG.1495.2	MTR_1g035570		B3 DNA-binding domain protein	B3	PF02362	B3 DNA binding domain	7.2e-23	80.3	Medtr1g035570.1	99.4	2.3e-201
MSTRG.1495.3	MTR_1g035570		B3 DNA-binding domain protein	B3	PF02362	B3 DNA binding domain	8e-26	89.7	Medtr1g035570.1	100	1.3e-227
MSTRG.14973.1	MTR_3g090860		WRKY family transcription factor	WRKY	PF03106	WRKY DNA -binding domain	4.8e-14	52.3	Medtr3g090860.1	100	3.8e-85
MSTRG.15059.2	MTR_3g091820		Dof-type zinc finger DNA-binding family protein	Dof	PF02701	Dof domain, zinc finger	3.4e-34	116.7	Medtr3g091820.1	100	1.9e-164
MSTRG.15271.1	MTR_3g094690		fission regulator	LBD (AS2/LOB)	PF03195	Protein of unknown function DUF260	7.8e-41	138.3	Medtr3g094690.1	100	1.1e-130
MSTRG.15271.3	MTR_3g094690		fission regulator	LBD (AS2/LOB)	PF03195	Protein of unknown function DUF260	7.8e-41	138.3	Medtr3g094690.1	100	1.1e-130
MSTRG.15897.2	MTR_3g103580		branched-chain amino acid aminotransferase	MYB	PF00249	Myb-like DNA-binding domain	4.6e-30	103.4	Medtr3g103570.1	100	1e-209
MSTRG.15904.1	MTR_3g103960		zinc finger CCCH domain protein	C3H	PF00642	Zinc finger C-x8-C-x5-C-x3-H type (and similar)	1.8e-06	27.5	Medtr3g103960.1	100	2e-171
MSTRG.16582.1	MTR_3g112300		BEL1-related homeotic protein	HB-other	PF00046	Homeobox domain	6.3e-08	32.2	Medtr3g112300.2	100	1.6e-304
MSTRG.17997.2	MTR_4g026485		GRAS family transcription regulator	GRAS	PF03514	GRAS domain family	2.3e-92	309.7	Medtr4g026485.1	100	0
MSTRG.18013.1	MTR_4g027040		NF-X1-type zinc finger protein NFXL1	NF-X1	PF01422	NF-X1 type zinc finger	1.3e-09	37.8	Medtr4g027040.1	100	4.8e-63
MSTRG.18013.2	MTR_4g027040		NF-X1-type zinc finger protein NFXL1	NF-X1	PF01422	NF-X1 type zinc finger	1.6e-08	34.3	Medtr4g027040.1	100	0
MSTRG.18013.3	MTR_4g027040		NF-X1-type zinc finger protein NFXL1	NF-X1	PF01422	NF-X1 type zinc finger	1.5e-09	37.6	Medtr4g027040.1	98.9	0
MSTRG.18044.1	MTR_4g028130		AP2/B3 transcription factor family protein	B3	PF02362	B3 DNA binding domain	6e-16	58	Medtr4g028130.4	100	0
MSTRG.18044.2	MTR_4g028130		AP2/B3 transcription factor family protein	B3	PF02362	B3 DNA binding domain	5.6e-16	58.1	Medtr4g028130.2	99.4	0
MSTRG.18044.3	MTR_4g028130		AP2/B3 transcription factor family protein	B3	PF02362	B3 DNA binding domain	6.6e-15	54.7	Medtr4g028130.4	100	0
MSTRG.18044.4	MTR_4g028130		AP2/B3 transcription factor family protein	B3	PF02362	B3 DNA binding domain	3e-16	59	Medtr4g028130.1	99.3	0
MSTRG.18044.5	MTR_4g028130		AP2/B3 transcription factor family protein	B3	PF02362	B3 DNA binding domain	2.7e-15	55.9	Medtr4g028130.4	100	1e-153
MSTRG.18044.6	MTR_4g028130		AP2/B3 transcription factor family protein	B3	PF02362	B3 DNA binding domain	5.7e-15	54.9	Medtr4g028130.3	100	0
MSTRG.19163.1	MTR_4g061200		AP2-like ethylene-responsive transcription factor	AP2	PF00847	AP2 domain	1.4e-13	50.7	Medtr4g061200.1	100	2.1e-263
MSTRG.19163.4	MTR_4g061200		AP2-like ethylene-responsive transcription factor	AP2	PF00847	AP2 domain	1e-18	67.2	Medtr4g061200.2	100	3.4e-272
MSTRG.19229.4	MTR_4g063100		myb transcription factor	MYB	PF00249	Myb-like DNA-binding domain	1.4e-14	53.8	Medtr4g063100.1	91.5	1.5e-21
MSTRG.19229.5	MTR_4g063100		myb transcription factor	MYB_related	PF00249	Myb-like DNA-binding domain	1e-06	28.6	Medtr4g063100.4	100	4.2e-80
MSTRG.19229.6	MTR_4g063100		myb transcription factor	MYB	PF00249	Myb-like DNA-binding domain	1.6e-07	31.3	Medtr4g063100.3	98.2	2.3e-29
MSTRG.19229.7	MTR_4g063100		myb transcription factor	MYB	PF00249	Myb-like DNA-binding domain	1.6e-07	31.3	Medtr4g063100.1	91.5	1.5e-21
MSTRG.19432.1	MTR_4g064150		GRAS family transcription factor	GRAS	PF03514	GRAS domain family	9.7e-110	366.9	Medtr4g064150.1	98.5	0
MSTRG.19538.1	MTR_4g068000		plant regulator RWP-RK family protein	Nin-like	PF02042	RWP-RK domain	9.5e-27	92.6	Medtr4g068000.2	100	0
MSTRG.19769.1	MTR_4g471590		GATA type zinc finger transcription factor family protein	GATA	PF00320	GATA zinc finger	1.5e-17	62.8	Medtr4g471590.2	100	1.2e-171
MSTRG.19769.3	MTR_4g471590		GATA type zinc finger transcription factor family protein	GATA	PF00320	GATA zinc finger	1.5e-17	62.8	Medtr4g471590.2	100	1.2e-171
MSTRG.20060.1	MTR_4g075980		NAC transcription factor-like protein	NAC	PF02365	No apical meristem (NAM) protein	1.7e-27	95.9	Medtr4g075980.1	82.5	4e-158
MSTRG.20835.3	MTR_4g088580		Dof-type zinc finger DNA-binding family protein	Dof	PF02701	Dof domain, zinc finger	1.5e-33	114.6	Medtr4g088580.1	98	1e-196
MSTRG.20973.1	MTR_4g091490		myb transcription factor	MYB	PF00249	Myb-like DNA-binding domain	2.3e-23	81.9	Medtr4g091490.1	100	5.9e-53
MSTRG.20973.2	MTR_4g091490		myb transcription factor	MYB_related	PF00249	Myb-like DNA-binding domain	6.5e-10	38.9	Medtr4g091490.1	100	1.6e-25
MSTRG.21376.4	MTR_4g094868		AP2 domain transcription factor	AP2	PF00847	AP2 domain	2.4e-12	46.8	Medtr4g094868.2	100	1.4e-165
MSTRG.21376.5	MTR_4g094868		AP2 domain transcription factor	ERF	PF00847	AP2 domain	8.2e-10	38.7	Medtr4g094868.1	100	4.4e-163
MSTRG.21376.7	MTR_4g094868		AP2 domain transcription factor	AP2	PF00847	AP2 domain	1.7e-09	37.6	Medtr4g094868.1	100	6.3e-117
MSTRG.21569.2	MTR_4g098870		two-component response regulator-APRR2-like protein	MYB_related	PF00249	Myb-like DNA-binding domain	3.8e-07	30	Medtr4g098870.2	100	0
MSTRG.21569.3	MTR_4g098870		two-component response regulator-APRR2-like protein	MYB_related	PF00249	Myb-like DNA-binding domain	3.8e-07	30	Medtr4g098870.2	100	0
MSTRG.22149.1	MTR_4g108760		NAC transcription factor-like protein	NAC	PF02365	No apical meristem (NAM) protein	2.2e-10	41.1	Medtr4g108760.1	100	2.5e-172
MSTRG.22227.1	MTR_4g109770		LIGULELESS 1 protein, putative	SBP	PF03110	SBP domain	3.9e-32	110.2	Medtr4g109770.1	100	1.4e-278
MSTRG.22240.1	MTR_4g110040		transcription factor BIM2-like protein	bHLH	PF00010	Helix-loop-helix DNA-binding domain	2.2e-15	56.2	Medtr4g110040.3	100	0
MSTRG.22240.2	MTR_4g110040		transcription factor BIM2-like protein	bHLH	PF00010	Helix-loop-helix DNA-binding domain	2.2e-15	56.2	Medtr4g110040.3	100	0
MSTRG.2288.1	MTR_1g053800		myb-like DNA-binding domain, shaqkyf class protein	MYB_related	PF00249	Myb-like DNA-binding domain	3e-07	30.4	Medtr1g053800.1	100	1.9e-181
MSTRG.23606.1	MTR_4g133660		GRAS family transcription factor	GRAS	PF03514	GRAS domain family	1.1e-123	412.7	Medtr4g133660.1	100	0
MSTRG.24102.1	MTR_5g010680		heat shock transcription factor B2A	HSF	PF00447	HSF-type DNA-binding	1.5e-32	111.9	Medtr5g010680.4	100	3e-196
MSTRG.24102.2	MTR_5g010680		heat shock transcription factor B2A	HSF	PF00447	HSF-type DNA-binding	1.5e-32	111.9	Medtr5g010680.4	100	3e-196
MSTRG.24251.3	MTR_5g013010		homeobox associated leucine zipper protein	HB-other	PF00046	Homeobox domain	3.5e-16	58.6	Medtr5g013010.1	95.8	2.4e-164
MSTRG.24251.4	MTR_5g013010		homeobox associated leucine zipper protein	HB-other	PF00046	Homeobox domain	1.1e-16	60.3	Medtr5g013010.1	100	1.3e-99
MSTRG.24354.2	MTR_5g014520		basic helix loop helix (bHLH) DNA-binding family protein	bHLH	PF00010	Helix-loop-helix DNA-binding domain	1.3e-10	40.9	Medtr5g014520.1	97.5	1.1e-165
MSTRG.24359.1	MTR_5g014600		basic helix loop helix (bHLH) DNA-binding family protein	bHLH	PF00010	Helix-loop-helix DNA-binding domain	1.5e-10	40.8	Medtr5g014600.1	100	8.1e-149
MSTRG.2533.1	MTR_1g058350		B3 DNA-binding domain protein	B3	PF02362	B3 DNA binding domain	1e-29	102.2	Medtr1g058350.1	100	3.4e-194
MSTRG.25995.1	MTR_5g041530		cycling DOF factor 2	Dof	PF02701	Dof domain, zinc finger	2.9e-29	100.8	Medtr5g041530.1	100	1.4e-220
MSTRG.26203.1	MTR_5g046670		squamosa promoter-binding-like protein	SBP	PF03110	SBP domain	6.8e-32	109.4	Medtr5g046670.1	100	4.5e-255
MSTRG.2627.3	MTR_1g061170		heat shock transcription factor A3	HSF	PF00447	HSF-type DNA-binding	6.2e-21	74.7	Medtr1g061170.3	100	2.9e-60
MSTRG.2627.4	MTR_1g061170		heat shock transcription factor A3	HSF	PF00447	HSF-type DNA-binding	4.7e-31	107.1	Medtr1g061170.3	100	1.7e-268
MSTRG.2627.5	MTR_1g061170		heat shock transcription factor A3	HSF	PF00447	HSF-type DNA-binding	6.2e-21	74.7	Medtr1g061170.3	100	2.9e-60
MSTRG.2627.6	MTR_1g061170		heat shock transcription factor A3	HSF	PF00447	HSF-type DNA-binding	6e-21	74.7	Medtr1g061170.3	100	2.8e-60
MSTRG.26575.1	MTR_5g060950		BZIP family transcription factor	bZIP	PF00170	bZIP transcription factor	1.5e-09	37.7	Medtr5g060950.1	100	7.1e-130
MSTRG.26575.2	MTR_5g060950		BZIP family transcription factor	bZIP	PF00170	bZIP transcription factor	3.4e-08	33.3	Medtr5g060950.1	93	1e-182
MSTRG.26621.2	MTR_5g062700		AP2 domain class transcription factor	ERF	PF00847	AP2 domain	2e-14	53.4	Medtr5g062700.1	81.9	3.9e-158
MSTRG.26926.2	MTR_5g069480		zinc finger constans-like protein	DBB	PF00643	B-box zinc finger	1.2e-09	38	Medtr5g069480.1	100	3.2e-107
MSTRG.26926.2	MTR_5g069480		zinc finger constans-like protein	CO-like	PF00643	B-box zinc finger	1.2e-09	38	Medtr5g069480.1	100	3.2e-107
MSTRG.26926.2	MTR_5g069480		zinc finger constans-like protein	CO-like	PF06203	CCT motif	9e-18	63.9	Medtr5g069480.1	100	3.2e-107
MSTRG.26926.3	MTR_5g069480		zinc finger constans-like protein	DBB	PF00643	B-box zinc finger	1e-09	38.2	Medtr5g069480.1	99.5	4.3e-109
MSTRG.26926.3	MTR_5g069480		zinc finger constans-like protein	CO-like	PF00643	B-box zinc finger	1e-09	38.2	Medtr5g069480.1	99.5	4.3e-109
MSTRG.26926.3	MTR_5g069480		zinc finger constans-like protein	CO-like	PF06203	CCT motif	1.1e-17	63.6	Medtr5g069480.1	99.5	4.3e-109
MSTRG.26926.4	MTR_5g069480		zinc finger constans-like protein	DBB	PF00643	B-box zinc finger	1.3e-09	37.9	Medtr5g069480.1	100	9.8e-109
MSTRG.26926.4	MTR_5g069480		zinc finger constans-like protein	CO-like	PF00643	B-box zinc finger	1.3e-09	37.9	Medtr5g069480.1	100	9.8e-109
MSTRG.26926.4	MTR_5g069480		zinc finger constans-like protein	CO-like	PF06203	CCT motif	1.1e-17	63.6	Medtr5g069480.1	100	9.8e-109
MSTRG.2786.1	MTR_1g064430		auxin response factor 1	ARF	PF02362	B3 DNA binding domain	5.4e-22	77.4	Medtr1g064430.1	100	0
MSTRG.2786.1	MTR_1g064430		auxin response factor 1	ARF	PF06507	Auxin response factor	1.1e-30	105.6	Medtr1g064430.1	100	0
MSTRG.2786.1	MTR_1g064430		auxin response factor 1	B3	PF02362	B3 DNA binding domain	5.4e-22	77.4	Medtr1g064430.1	100	0
MSTRG.28326.4	MTR_5g094430		WRKY family transcription factor	WRKY	PF03106	WRKY DNA -binding domain	1.4e-51	172.5	Medtr5g094430.1	100	1.2e-62
MSTRG.28326.5	MTR_5g094430		WRKY family transcription factor	WRKY	PF03106	WRKY DNA -binding domain	1.9e-51	172.1	Medtr5g094430.1	100	1.4e-267
MSTRG.28326.6	MTR_5g094430		WRKY family transcription factor	WRKY	PF03106	WRKY DNA -binding domain	1.4e-51	172.5	Medtr5g094430.1	100	2e-33
MSTRG.28326.7	MTR_5g094430		WRKY family transcription factor	WRKY	PF03106	WRKY DNA -binding domain	3.1e-51	171.4	Medtr5g094430.1	99.5	0
MSTRG.28796.2	MTR_6g007647		homeobox associated leucine zipper protein	HB-other	PF00046	Homeobox domain	1.7e-18	66	Medtr6g007647.1	99.7	3.1e-159
MSTRG.30983.2	MTR_6g477860		myb transcription factor	MYB_related	PF00249	Myb-like DNA-binding domain	3.6e-13	49.3	Medtr6g477860.1	100	6.1e-266
MSTRG.30983.3	MTR_6g477860		myb transcription factor	MYB_related	PF00249	Myb-like DNA-binding domain	9.2e-08	32	Medtr6g477860.1	95.5	6.5e-44
MSTRG.3099.1	MTR_1g070355		FAR1 DNA-binding domain protein	FAR1	PF03101	FAR1 DNA-binding domain	1.4e-22	80.1	Medtr1g070355.1	100	0
MSTRG.31245.1	MTR_6g084120		transcription factor	bHLH	PF00010	Helix-loop-helix DNA-binding domain	5.9e-06	26	Medtr6g084120.1	98.6	1.2e-115
MSTRG.31849.1	MTR_7g010300		homeobox domain, ZF-HD class protein	ZF-HD	PF04770	ZF-HD protein dimerisation region	5.3e-29	100.2	Medtr7g010300.1	96.1	5.5e-83
MSTRG.32163.1	MTR_7g017880		BZIP transcription factor	bZIP	PF00170	bZIP transcription factor	1.2e-13	50.7	Medtr7g017880.1	100	1.6e-88
MSTRG.33489.1	MTR_7g061550		myb transcription factor	MYB	PF00249	Myb-like DNA-binding domain	1e-23	83.1	Medtr7g061550.1	100	3.9e-204
MSTRG.33954.1	MTR_7g073380		WRKY transcription factor	WRKY	PF03106	WRKY DNA -binding domain	1.2e-23	83.1	Medtr7g073380.1	93.9	1.1e-159
MSTRG.33954.2	MTR_7g073380		WRKY transcription factor	WRKY	PF03106	WRKY DNA -binding domain	7.5e-08	32.5	Medtr7g073380.1	100	4.2e-89
MSTRG.34303.1	MTR_7g079840		zinc finger CCCH domain protein	C3H	PF00642	Zinc finger C-x8-C-x5-C-x3-H type (and similar)	2.3e-09	36.8	Medtr7g079840.4	100	8.3e-159
MSTRG.34303.3	MTR_7g079840		zinc finger CCCH domain protein	C3H	PF00642	Zinc finger C-x8-C-x5-C-x3-H type (and similar)	7.7e-47	156.3	Medtr7g079840.1	100	4.5e-260
MSTRG.35514.1	MTR_7g099540		transcription factor	bHLH	PF00010	Helix-loop-helix DNA-binding domain	1.1e-13	50.8	Medtr7g099540.2	100	1.6e-263
MSTRG.35514.2	MTR_7g099540		transcription factor	bHLH	PF00010	Helix-loop-helix DNA-binding domain	1.1e-13	50.8	Medtr7g099540.1	100	3.6e-266
MSTRG.35514.3	MTR_7g099540		transcription factor	bHLH	PF00010	Helix-loop-helix DNA-binding domain	1.1e-13	50.8	Medtr7g099540.1	100	3.6e-266
MSTRG.36229.1	MTR_7g109600		WRKY family transcription factor	WRKY	PF03106	WRKY DNA -binding domain	9.7e-25	86.6	Medtr7g109600.1	100	6.2e-132
MSTRG.36229.2	MTR_7g109600		WRKY family transcription factor	WRKY	PF03106	WRKY DNA -binding domain	3e-12	46.6	Medtr7g109600.1	100	1e-36
MSTRG.36294.1	MTR_7g110720		WRKY1b transcription factor	WRKY	PF03106	WRKY DNA -binding domain	5.3e-27	93.8	Medtr7g110720.2	100	8e-222
MSTRG.36572.2	MTR_7g114600		DUF573 family protein	GeBP	PF04504	Protein of unknown function, DUF573	3.1e-35	120.6	Medtr7g114600.1	100	6.5e-241
MSTRG.36820.1	MTR_7g118330		late elongated hypocotyl-like protein	MYB_related	PF00249	Myb-like DNA-binding domain	3.4e-13	49.4	Medtr7g118330.2	100	0
MSTRG.36820.2	MTR_7g118330		late elongated hypocotyl-like protein	MYB_related	PF00249	Myb-like DNA-binding domain	3.4e-13	49.4	Medtr7g118330.2	100	0
MSTRG.3707.2	MTR_1g080890		transcription factor UNE12-like protein	bHLH	PF00010	Helix-loop-helix DNA-binding domain	2.8e-08	33.4	Medtr1g080890.1	100	1.9e-198
MSTRG.37405.1	MTR_8g015230		mediator of RNA polymerase II transcription subunit 6	bZIP	PF00170	bZIP transcription factor	9.8e-14	51.1	Medtr8g015250.1	100	1.8e-82
MSTRG.37912.2	MTR_8g027860		WRKY family transcription factor	WRKY	PF03106	WRKY DNA -binding domain	1.8e-25	88.9	Medtr8g027860.1	98	3.1e-190
MSTRG.38233.5	MTR_8g033250		MADS-box transcription factor	MIKC	PF00319	SRF-type transcription factor (DNA-binding and dimerisation domain)	4e-27	93.3	Medtr8g033250.1	100	1.9e-116
MSTRG.38233.5	MTR_8g033250		MADS-box transcription factor	MIKC	PF01486	K-box region	2.1e-27	95	Medtr8g033250.1	100	1.9e-116
MSTRG.38233.5	MTR_8g033250		MADS-box transcription factor	M_type	PF00319	SRF-type transcription factor (DNA-binding and dimerisation domain)	4e-27	93.3	Medtr8g033250.1	100	1.9e-116
MSTRG.38310.2	MTR_8g036235		transcription factor bHLH122-like protein	bHLH	PF00010	Helix-loop-helix DNA-binding domain	9.1e-10	38.2	Medtr8g036235.1	100	9.1e-223
MSTRG.38938.3	MTR_8g059170		NAC transcription factor-like protein	NAC	PF02365	No apical meristem (NAM) protein	3.2e-07	31	Medtr8g059170.1	100	1.2e-33
MSTRG.3981.2	MTR_1g085640		myb transcription factor MYB64	MYB	PF00249	Myb-like DNA-binding domain	4.9e-32	109.7	Medtr1g085640.1	90.4	1.2e-70
MSTRG.4057.3	MTR_1g087040		BZIP transcription factor	bZIP	PF00170	bZIP transcription factor	2.6e-12	46.5	Medtr1g087040.1	100	1.2e-77
MSTRG.40746.2	MTR_8g089895		homeobox associated leucine zipper protein	HB-other	PF00046	Homeobox domain	8.3e-16	57.4	Medtr8g089895.1	100	3.7e-174
MSTRG.41263.1	MTR_8g098945		WRKY family transcription factor	WRKY	PF03106	WRKY DNA -binding domain	8.5e-25	86.8	Medtr8g098945.1	100	1.5e-160
MSTRG.41323.1	MTR_8g099350		WRKY family transcription factor	WRKY	PF03106	WRKY DNA -binding domain	7.1e-27	93.4	Medtr8g099350.1	100	4.7e-148
MSTRG.41323.2	MTR_8g099350		WRKY family transcription factor	WRKY	PF03106	WRKY DNA -binding domain	1.7e-07	31.3	Medtr8g099350.1	100	1.4e-65
MSTRG.41473.2	MTR_8g102100		zinc finger CCCH domain protein	C3H	PF00642	Zinc finger C-x8-C-x5-C-x3-H type (and similar)	2.6e-06	27.1	Medtr8g102100.1	89.4	8.1e-153
MSTRG.42215.1	MTR_0022s0430		plant regulator RWP-RK family protein	Nin-like	PF02042	RWP-RK domain	1.4e-26	92.1	Medtr0022s0430.1	100	5.3e-303
MSTRG.465.1	MTR_1g016170		GATA zinc finger protein	GATA	PF00320	GATA zinc finger	3e-15	55.4	Medtr1g016170.1	99.7	3.7e-163
MSTRG.5478.2	MTR_1g110870		zinc finger constans-like protein	CO-like	PF00643	B-box zinc finger	7.7e-09	35.4	Medtr1g110870.1	100	4.4e-120
MSTRG.5478.2	MTR_1g110870		zinc finger constans-like protein	CO-like	PF06203	CCT motif	1.4e-18	66.5	Medtr1g110870.1	100	4.4e-120
MSTRG.6231.2	MTR_2g011660		myb transcription factor	MYB_related	PF00249	Myb-like DNA-binding domain	4.9e-10	39.3	Medtr2g011660.1	100	7.1e-127
MSTRG.6437.2	MTR_2g014680		NAC transcription factor-like protein	NAC	PF02365	No apical meristem (NAM) protein	1.2e-14	54.8	Medtr2g014680.1	100	4.6e-185
MSTRG.6443.1	MTR_2g014770		auxin response factor 3	ARF	PF02362	B3 DNA binding domain	1.6e-23	82.4	Medtr2g014770.1	100	0
MSTRG.6443.1	MTR_2g014770		auxin response factor 3	ARF	PF06507	Auxin response factor	6.7e-34	115.8	Medtr2g014770.1	100	0
MSTRG.6443.1	MTR_2g014770		auxin response factor 3	B3	PF02362	B3 DNA binding domain	1.6e-23	82.4	Medtr2g014770.1	100	0
MSTRG.6443.3	MTR_2g014770		auxin response factor 3	ARF	PF02362	B3 DNA binding domain	1.5e-23	82.5	Medtr2g014770.1	99.7	0
MSTRG.6443.3	MTR_2g014770		auxin response factor 3	ARF	PF06507	Auxin response factor	1.6e-31	108.2	Medtr2g014770.1	99.7	0
MSTRG.6443.3	MTR_2g014770		auxin response factor 3	B3	PF02362	B3 DNA binding domain	1.5e-23	82.5	Medtr2g014770.1	99.7	0
MSTRG.7964.1	MTR_2g041430		growth-regulating factor-like protein	GRF	PF08879	WRC	6.5e-21	73.7	Medtr2g041430.2	99.4	3.9e-204
MSTRG.7964.1	MTR_2g041430		growth-regulating factor-like protein	GRF	PF08880	QLQ	3.4e-15	55.4	Medtr2g041430.2	99.4	3.9e-204
MSTRG.7964.2	MTR_2g041430		growth-regulating factor-like protein	GRF	PF08879	WRC	4.7e-21	74.2	Medtr2g041430.2	100	2.7e-163
MSTRG.7964.2	MTR_2g041430		growth-regulating factor-like protein	GRF	PF08880	QLQ	2.8e-16	58.8	Medtr2g041430.2	100	2.7e-163
MSTRG.8592.1	MTR_2g461920		LIGULELESS 1 protein, putative	SBP	PF03110	SBP domain	2.8e-31	107.4	Medtr2g461920.1	98.5	0
MSTRG.9909.1	MTR_2g090675		transcription activator GLK1-like protein	MYB_related	PF00249	Myb-like DNA-binding domain	7.2e-08	32.3	Medtr2g090675.1	100	1.1e-248
MSTRG.9943.2	MTR_2g090900		bZIP family transcription factor	bZIP	PF00170	bZIP transcription factor	6.9e-09	35.5	Medtr2g090900.1	95.1	1.1e-144
MSTRG.9968.1	MTR_2g091190		transcription factor bHLH107-like protein	bHLH	PF00010	Helix-loop-helix DNA-binding domain	9.2e-09	35	Medtr2g091190.1	100	1.3e-38

## Sheet: Class C (4 day)
legends	Description
Transcript id	Transcript id
Gene id	Gene id
Gene name	The name of the gene.
Gene description	Gene description information.
Family	The family of transcription factors to which the gene/transcript belongs.
DNA domain	The DNA binding domain to which the gene is annotated.
Domain description	Description information of the DNA result domain.
Evalue	The Evalue of the transcription factor family to which the gene belongs, as small as possible, using the Hmmscan analysis.
Score	The score of the transcription factor family to which the gene belongs, using Hmmscan, the larger the value the better.
TF id	ID of the transcription factor to which the gene is annotated.
Hit pident	Transcription factor annotation of the gene using blast, pident (percent of identity) refers to identity, i.e. the percentage of identical parts between two sequences.
Hit evalue	The evalue of the transcription factor annotation of the gene using blast, the smaller the value the better.
TF family	Name of transcription factor family.
Gene number	The number of genes belonging to the family.
Transcript number	The number of transcripts belonging to the family.
													Transcription Factor Family Statistics
Transcript id	Gene id	Gene name	Gene description	Family	DNA domain	Domain description	Evalue	Score	TF id	Hit pident	Hit evalue		TF family	Gene number	Transcript number
AES58635	MTR_1g006660		AP2 domain class transcription factor	ERF	PF00847	AP2 domain	1.5e-13	50.6	Medtr1g006660.1	100	2e-138		AP2	3	11
AES59419	MTR_1g019240		helix loop helix DNA-binding domain protein	bHLH	PF00010	Helix-loop-helix DNA-binding domain	4e-14	52.2	Medtr1g019240.1	100	1.2e-146		ARF	4	11
AES59540	MTR_1g021520		myb-like DNA-binding domain, shaqkyf class protein	MYB_related	PF00249	Myb-like DNA-binding domain	1e-07	31.9	Medtr1g021520.1	100	1.2e-171		B3	9	27
AES60982	MTR_1g073170		myb transcription factor	MYB	PF00249	Myb-like DNA-binding domain	2.4e-32	110.7	Medtr1g073170.1	100	7.5e-149		C3H	2	6
AES61372	MTR_1g083040		always EARLY-like protein	MYB_related	PF00249	Myb-like DNA-binding domain	2.3e-08	33.9	Medtr1g083040.6	100	0		CO-like	3	9
AES61653	MTR_1g087040		BZIP transcription factor	bZIP	PF00170	bZIP transcription factor	2.6e-12	46.5	Medtr1g087040.1	100	1.2e-77		CPP	1	1
AES62604	MTR_1g101970		MADS-box transcription factor	MIKC	PF00319	SRF-type transcription factor (DNA-binding and dimerisation domain)	2.8e-24	84.2	Medtr1g101970.1	100	7.3e-101		DBB	2	8
AES62604	MTR_1g101970		MADS-box transcription factor	MIKC	PF01486	K-box region	9.1e-20	70.5	Medtr1g101970.1	100	7.3e-101		Dof	8	11
AES62604	MTR_1g101970		MADS-box transcription factor	M_type	PF00319	SRF-type transcription factor (DNA-binding and dimerisation domain)	2.8e-24	84.2	Medtr1g101970.1	100	7.3e-101		E2F/DP	1	2
AES62744	MTR_1g106590		GRAS family transcription factor	GRAS	PF03514	GRAS domain family	3.1e-48	164.5	Medtr1g106590.1	100	1.7e-196		ERF	16	24
AES63214	MTR_2g006150		TCP family transcription factor	TCP	PF03634	TCP family transcription factor	3.1e-40	138.2	Medtr2g006150.1	100	5.6e-270		FAR1	1	2
AES63877	MTR_2g014300		ethylene response factor	ERF	PF00847	AP2 domain	2.2e-13	50.1	Medtr2g014300.1	100	1.5e-100		GATA	5	7
AES63907	MTR_2g014680		NAC transcription factor-like protein	NAC	PF02365	No apical meristem (NAM) protein	1.2e-14	54.8	Medtr2g014680.1	100	4.6e-185		GRAS	10	16
AES64771	MTR_2g030130		class III homeodomain leucine zipper protein	HD-ZIP	PF01852	START domain	7.8e-52	175.6	Medtr2g030130.1	100	0		GRF	1	1
AES64771	MTR_2g030130		class III homeodomain leucine zipper protein	HD-ZIP	PF00046	Homeobox domain	2.4e-16	59.2	Medtr2g030130.1	100	0		GeBP	2	3
AES64771	MTR_2g030130		class III homeodomain leucine zipper protein	HB-other	PF00046	Homeobox domain	2.4e-16	59.2	Medtr2g030130.1	100	0		HB-other	8	15
AES64921	MTR_2g033170		myb transcription factor	MYB	PF00249	Myb-like DNA-binding domain	1e-32	111.9	Medtr2g033170.1	100	3.7e-193		HD-ZIP	2	5
AES64965	MTR_2g033820		WRKY family transcription factor	WRKY	PF03106	WRKY DNA -binding domain	1.5e-27	95.6	Medtr2g033820.1	100	5.6e-209		HSF	4	10
AES65328	MTR_2g038040		transcription factor	bHLH	PF00010	Helix-loop-helix DNA-binding domain	5.8e-11	42	Medtr2g038040.1	100	2.5e-133		LBD (AS2/LOB)	6	9
AES65383	MTR_2g038580		homeobox associated leucine zipper protein	HB-other	PF00046	Homeobox domain	3.2e-15	55.5	Medtr2g038580.1	100	1.5e-118		MIKC	3	5
AES66119	MTR_2g062730		NAC transcription factor-like protein	NAC	PF02365	No apical meristem (NAM) protein	3.8e-28	98	Medtr2g062730.2	100	7.8e-210		MYB	16	25
AES66224	MTR_2g064470		NAC transcription factor-like protein	NAC	PF02365	No apical meristem (NAM) protein	1.4e-27	96.2	Medtr2g064470.1	100	5.4e-186		MYB_related	14	34
AES67250	MTR_2g088470		homeobox leucine zipper protein	HD-ZIP	PF01852	START domain	8.5e-58	195.1	Medtr2g088470.1	100	0		M_type	4	6
AES67250	MTR_2g088470		homeobox leucine zipper protein	HD-ZIP	PF00046	Homeobox domain	2e-18	65.8	Medtr2g088470.1	100	0		NAC	17	31
AES67250	MTR_2g088470		homeobox leucine zipper protein	HB-other	PF00046	Homeobox domain	2e-18	65.8	Medtr2g088470.1	100	0		NF-YA	1	2
AES67332	MTR_2g089450		myb transcription factor	MYB	PF00249	Myb-like DNA-binding domain	1.1e-30	105.4	Medtr2g089450.1	100	9.5e-149		Nin-like	1	1
AES67930	MTR_2g100930		MYB-like transcription factor family protein	MYB_related	PF00249	Myb-like DNA-binding domain	8.4e-12	44.9	Medtr2g100930.1	100	1.7e-204		SBP	5	8
AES68223	MTR_2g104550		helix loop helix DNA-binding domain protein	bHLH	PF00010	Helix-loop-helix DNA-binding domain	5.7e-08	32.5	Medtr2g104550.1	100	5.9e-172		SRS	1	1
AES68280	MTR_3g005460		B3 DNA-binding domain protein	B3	PF02362	B3 DNA binding domain	1.4e-35	121.1	Medtr3g005460.2	100	0		TCP	1	3
AES69538	MTR_3g031220		WRKY transcription factor	WRKY	PF03106	WRKY DNA -binding domain	5.6e-52	173.8	Medtr3g031220.1	100	2.3e-295		WRKY	14	42
AES71106	MTR_3g070120		DUF573 family protein	GeBP	PF04504	Protein of unknown function, DUF573	3.3e-29	101.2	Medtr3g070120.1	100	2.9e-197		Whirly	1	2
AES71327	MTR_3g072710	NSP2	Nodulation-signaling pathway 2 protein [Source:UniProtKB/Swiss-Prot;Acc:Q5NE24]	GRAS	PF03514	GRAS domain family	2.8e-99	332.4	Medtr3g072710.1	100	3.6e-296		YABBY	2	3
AES71461	MTR_3g077240		lateral organ boundaries (LOB) domain protein	LBD (AS2/LOB)	PF03195	Protein of unknown function DUF260	3.3e-44	149.2	Medtr3g077240.1	100	3.9e-110		ZF-HD	4	6
AES71773	MTR_3g082630		B-box type zinc finger protein	DBB	PF00643	B-box zinc finger	2.4e-08	33.9	Medtr3g082630.1	100	4.3e-239		bHLH	19	36
AES71773	MTR_3g082630		B-box type zinc finger protein	CO-like	PF00643	B-box zinc finger	2.4e-08	33.9	Medtr3g082630.1	100	4.3e-239		bZIP	12	26
AES71773	MTR_3g082630		B-box type zinc finger protein	CO-like	PF06203	CCT motif	4.5e-16	58.5	Medtr3g082630.1	100	4.3e-239
AES72715	MTR_3g094690		fission regulator	LBD (AS2/LOB)	PF03195	Protein of unknown function DUF260	7.8e-41	138.3	Medtr3g094690.1	100	1.1e-130
AES72749	MTR_3g095040		WRKY family transcription factor	WRKY	PF03106	WRKY DNA -binding domain	1.8e-22	79.3	Medtr3g095040.1	100	5.8e-120
AES72765	MTR_3g095190		AP2 domain class transcription factor	ERF	PF00847	AP2 domain	4.2e-14	52.4	Medtr3g095190.1	100	1.6e-194
AES72880	MTR_3g096400		NAC transcription factor-like protein	NAC	PF02365	No apical meristem (NAM) protein	4.9e-18	65.6	Medtr3g096400.1	100	2.5e-126
AES73046	MTR_3g099080		squamosa promoter-binding 13A-like protein	SBP	PF03110	SBP domain	2e-29	101.5	Medtr3g099080.1	100	8.2e-221
AES73101	MTR_3g099620		basic helix loop helix (BHLH) DNA-binding family protein	bHLH	PF00010	Helix-loop-helix DNA-binding domain	2.7e-10	39.9	Medtr3g099620.1	100	2.3e-179
AES73195	MTR_3g100650		homeobox domain, ZF-HD class protein	ZF-HD	PF04770	ZF-HD protein dimerisation region	5e-29	100.3	Medtr3g100650.1	100	5.3e-153
AES73300	MTR_3g101780		ABA response element-binding factor	bZIP	PF00170	bZIP transcription factor	3.9e-13	49.1	Medtr3g101780.1	100	4.7e-236
AES73309	MTR_3g101870		heat shock transcription factor	HSF	PF00447	HSF-type DNA-binding	3.7e-32	110.7	Medtr3g101870.1	100	9.6e-222
AES74000	MTR_3g113800		E2F transcription factor	E2F/DP	PF02319	E2F/DP family winged-helix DNA-binding domain	1.4e-25	88.9	Medtr3g113800.1	100	1e-207
AES74725	MTR_6g012450		DOF-type zinc finger DNA-binding family protein	Dof	PF02701	Dof domain, zinc finger	3.1e-31	107.2	Medtr6g012450.1	100	6.7e-287
AES74774	MTR_6g012970		AP2/ERF domain transcription factor	ERF	PF00847	AP2 domain	3.6e-14	52.6	Medtr6g012970.1	100	9.6e-231
AES75221	MTR_6g032770		NAC transcription factor-like protein	NAC	PF02365	No apical meristem (NAM) protein	2.5e-28	98.6	Medtr6g032770.1	100	2.8e-224
AES77411	MTR_7g010300		homeobox domain, ZF-HD class protein	ZF-HD	PF04770	ZF-HD protein dimerisation region	1.1e-28	99.2	Medtr7g010300.1	100	1.4e-195
AES78823	MTR_7g046260		AP2/ERF domain transcription factor	ERF	PF00847	AP2 domain	4.4e-13	49.1	Medtr7g046260.1	100	1.1e-125
AES79345	MTR_7g061550		myb transcription factor	MYB	PF00249	Myb-like DNA-binding domain	1e-23	83.1	Medtr7g061550.2	100	3.9e-204
AES79852	MTR_7g073380		WRKY transcription factor	WRKY	PF03106	WRKY DNA -binding domain	1.2e-23	83.1	Medtr7g073380.1	100	3.8e-173
AES79856	MTR_7g073430		WRKY transcription factor	WRKY	PF03106	WRKY DNA -binding domain	9.8e-24	83.4	Medtr7g073430.1	100	4.2e-169
AES80375	MTR_7g079840		zinc finger CCCH domain protein	C3H	PF00642	Zinc finger C-x8-C-x5-C-x3-H type (and similar)	7.7e-47	156.3	Medtr7g079840.1	100	4.5e-260
AES80453	MTR_7g080780		helix loop helix DNA-binding domain protein	bHLH	PF00010	Helix-loop-helix DNA-binding domain	6.9e-07	29	Medtr7g080780.1	100	3.9e-182
AES80454	MTR_7g080780		helix loop helix DNA-binding domain protein	bHLH	PF00010	Helix-loop-helix DNA-binding domain	6.7e-07	29	Medtr7g080780.1	100	2.6e-175
AES80816	MTR_7g085260		NAC transcription factor-like protein	NAC	PF02365	No apical meristem (NAM) protein	2e-28	98.9	Medtr7g085260.1	100	4.4e-230
AES80829	MTR_7g085410		GATA type zinc finger transcription factor family protein	GATA	PF00320	GATA zinc finger	7.6e-15	54.1	Medtr7g085410.1	100	2e-152
AES80943	MTR_7g086780		Dof zinc finger DOF5.2-like protein	Dof	PF02701	Dof domain, zinc finger	8.3e-32	109	Medtr7g086780.1	100	1.7e-251
AES81047	MTR_7g088070		myb-like transcription factor family protein	MYB_related	PF00249	Myb-like DNA-binding domain	7.5e-08	32.3	Medtr7g088070.1	100	1.1e-156
AES81048	MTR_7g088070		myb-like transcription factor family protein	MYB_related	PF00249	Myb-like DNA-binding domain	7.3e-08	32.3	Medtr7g088070.2	100	2.8e-154
AES81437	MTR_7g092750		BZIP family transcription factor	bZIP	PF00170	bZIP transcription factor	2.9e-08	33.5	Medtr7g092750.1	100	4.8e-263
AES81438	MTR_7g092750		BZIP family transcription factor	bZIP	PF00170	bZIP transcription factor	3.2e-08	33.4	Medtr7g092750.2	100	2.9e-249
AES81463	MTR_7g093030		myb-like transcription factor family protein	MYB_related	PF00249	Myb-like DNA-binding domain	2.7e-09	36.9	Medtr7g093030.1	100	6.1e-219
AES81693	MTR_7g099540		transcription factor	bHLH	PF00010	Helix-loop-helix DNA-binding domain	1.1e-13	50.8	Medtr7g099540.1	100	3.6e-266
AES81788	MTR_7g100590		AP2 domain transcription factor	AP2	PF00847	AP2 domain	2.7e-18	65.8	Medtr7g100590.1	100	2.4e-278
AES81999	MTR_7g104190		bZIP transcription factor	bZIP	PF00170	bZIP transcription factor	3.4e-06	26.9	Medtr7g104190.1	100	3.9e-279
AES82195	MTR_7g109600		WRKY family transcription factor	WRKY	PF03106	WRKY DNA -binding domain	1.1e-24	86.4	Medtr7g109600.1	100	1.2e-144
AES82291	MTR_7g110720		WRKY1b transcription factor	WRKY	PF03106	WRKY DNA -binding domain	5.8e-27	93.7	Medtr7g110720.1	100	8.5e-246
AES82344	MTR_7g111290		myb transcription factor	MYB	PF00249	Myb-like DNA-binding domain	5.4e-32	109.6	Medtr7g111290.1	100	5.4e-228
AES82612	MTR_7g114600		DUF573 family protein	GeBP	PF04504	Protein of unknown function, DUF573	3.2e-35	120.5	Medtr7g114600.1	100	5.3e-243
AES82688	MTR_7g116270		single-stranded DNA-binding protein WHY3	Whirly	PF08536	Whirly transcription factor	3.7e-58	195	Medtr7g116270.1	100	5.8e-129
AES82836	MTR_7g118330		late elongated hypocotyl-like protein	MYB_related	PF00249	Myb-like DNA-binding domain	3.4e-13	49.4	Medtr7g118330.2	100	0
AES86522	MTR_4g009540		helix loop helix DNA-binding domain protein	bHLH	PF00010	Helix-loop-helix DNA-binding domain	5.5e-11	42.1	Medtr4g009540.1	100	6.4e-185
AES87486	MTR_4g028130		AP2/B3 transcription factor family protein	B3	PF02362	B3 DNA binding domain	6e-16	58	Medtr4g028130.4	100	0
AES88309	MTR_4g053250		BZIP family transcription factor	bZIP	PF00170	bZIP transcription factor	4.6e-08	32.9	Medtr4g053250.3	100	1.2e-277
AES88645	MTR_4g060460		auxin response factor-like protein	ARF	PF02362	B3 DNA binding domain	5.4e-22	77.4	Medtr4g060460.1	100	0
AES88645	MTR_4g060460		auxin response factor-like protein	ARF	PF06507	Auxin response factor	7.9e-34	115.6	Medtr4g060460.1	100	0
AES88645	MTR_4g060460		auxin response factor-like protein	B3	PF02362	B3 DNA binding domain	5.4e-22	77.4	Medtr4g060460.1	100	0
AES88712	MTR_4g061200		AP2-like ethylene-responsive transcription factor	AP2	PF00847	AP2 domain	1.4e-13	50.7	Medtr4g061200.1	100	2.1e-263
AES88812	MTR_4g063100		myb transcription factor	MYB	PF00249	Myb-like DNA-binding domain	2.4e-20	72.3	Medtr4g063100.3	100	2.3e-130
AES88813	MTR_4g063100		myb transcription factor	MYB_related	PF00249	Myb-like DNA-binding domain	1.6e-07	31.3	Medtr4g063100.4	100	2.6e-100
AES88814	MTR_4g063100		myb transcription factor	MYB_related	PF00249	Myb-like DNA-binding domain	1.4e-14	53.8	Medtr4g063100.2	100	1.4e-107
AES88815	MTR_4g063100		myb transcription factor	MYB	PF00249	Myb-like DNA-binding domain	4.7e-31	106.6	Medtr4g063100.1	100	1.3e-148
AES88867	MTR_4g064160		GRAS family transcription factor	GRAS	PF03514	GRAS domain family	1.8e-112	375.9	Medtr4g064160.1	100	0
AES89039	MTR_4g068320		B3 domain transcription factor VRN1-like protein	B3	PF02362	B3 DNA binding domain	5.6e-34	115.9	Medtr4g068320.1	100	1.3e-249
AES90058	MTR_4g083680		LOB domain protein	LBD (AS2/LOB)	PF03195	Protein of unknown function DUF260	1.6e-45	153.4	Medtr4g083680.1	100	9.1e-98
AES90673	MTR_4g095500		GRAS family transcription factor	GRAS	PF03514	GRAS domain family	1e-90	304.3	Medtr4g095500.2	100	2.7e-277
AES90754	MTR_4g097440		bZIP transcription factor	bZIP	PF00170	bZIP transcription factor	1.4e-06	28.1	Medtr4g097440.1	100	2.2e-96
AES90789	MTR_4g097940		basic helix loop helix (bHLH) DNA-binding family protein	bHLH	PF00010	Helix-loop-helix DNA-binding domain	2.3e-11	43.4	Medtr4g097940.1	100	2.8e-180
AES90882	MTR_4g100650		ethylene response factor	ERF	PF00847	AP2 domain	5.3e-12	45.7	Medtr4g100650.1	100	6.6e-137
AES91405	MTR_4g113140		myb-like transcription factor family protein	MYB_related	PF00249	Myb-like DNA-binding domain	3.7e-07	30.1	Medtr4g113140.1	100	2.2e-249
AES94021	MTR_5g010020		myb transcription factor	MYB	PF00249	Myb-like DNA-binding domain	3.9e-33	113.2	Medtr5g010020.1	100	5.2e-206
AES94223	MTR_5g012080		transcription factor	NAC	PF02365	No apical meristem (NAM) protein	5.2e-29	100.8	Medtr5g012080.1	100	3.9e-209
AES94451	MTR_5g014520		basic helix loop helix (bHLH) DNA-binding family protein	bHLH	PF00010	Helix-loop-helix DNA-binding domain	1.4e-10	40.8	Medtr5g014520.1	100	1.4e-179
AES94457	MTR_5g014600		basic helix loop helix (bHLH) DNA-binding family protein	bHLH	PF00010	Helix-loop-helix DNA-binding domain	1.9e-10	40.4	Medtr5g014600.1	100	1e-182
AES94536	MTR_5g015490		GRAS family transcription factor	GRAS	PF03514	GRAS domain family	9.9e-106	353.7	Medtr5g015490.1	100	1.6e-288
AES94624	MTR_5g016510		myb transcription factor	MYB	PF00249	Myb-like DNA-binding domain	3.7e-36	122.9	Medtr5g016510.1	100	1.6e-177
AES94650	MTR_5g016810		AP2 domain transcription factor	AP2	PF00847	AP2 domain	1.2e-19	70.2	Medtr5g016810.1	100	1.1e-303
AES95044	MTR_5g021130		transcription factor, putative	SRS	PF05142	Domain of unknown function (DUF702)	5.9e-64	214.9	Medtr5g021130.1	100	3.9e-187
AES95065	MTR_5g021340		GATA type zinc finger transcription factor family protein	GATA	PF00320	GATA zinc finger	5.2e-18	64.2	Medtr5g021340.1	100	5.2e-218
AES95308	MTR_5g024070		plant regulator RWP-RK family protein	Nin-like	PF02042	RWP-RK domain	2.2e-23	81.8	Medtr5g024070.1	100	4.3e-189
AES95896	MTR_5g030770		transcription factor bHLH93	bHLH	PF00010	Helix-loop-helix DNA-binding domain	5.3e-10	39	Medtr5g030770.1	100	1.7e-185
AES95952	MTR_5g031440		Dof domain zinc finger protein	Dof	PF02701	Dof domain, zinc finger	2.9e-33	113.7	Medtr5g031440.1	100	3.3e-189
AES96050	MTR_5g032600		homeobox domain, ZF-HD class protein	ZF-HD	PF04770	ZF-HD protein dimerisation region	5.6e-30	103.3	Medtr5g032600.1	100	1.4e-158
AES96167	MTR_5g034030		YABBY transcription factor	YABBY	PF04690	YABBY protein	1.1e-63	214.5	Medtr5g034030.1	100	7.8e-123
AES96778	MTR_5g041350		myb-like transcription factor family protein	MYB_related	PF00249	Myb-like DNA-binding domain	3.2e-09	36.7	Medtr5g041350.1	100	3.5e-197
AES96783	MTR_5g041400		DOF domain, zinc finger protein	Dof	PF02701	Dof domain, zinc finger	6.3e-28	96.6	Medtr5g041400.1	100	1.2e-208
AES96791	MTR_5g041530		cycling DOF factor 2	Dof	PF02701	Dof domain, zinc finger	2.9e-29	100.8	Medtr5g041530.1	100	1.4e-220
AES97184	MTR_5g046670		squamosa promoter-binding-like protein	SBP	PF03110	SBP domain	8.5e-32	109.1	Medtr5g046670.1	100	3.4e-291
AES97855	MTR_5g060950		BZIP family transcription factor	bZIP	PF00170	bZIP transcription factor	3.7e-08	33.2	Medtr5g060950.1	100	4.5e-200
AES98247	MTR_5g066180		MADS-box transcription factor	MIKC	PF00319	SRF-type transcription factor (DNA-binding and dimerisation domain)	3.7e-25	87	Medtr5g066180.1	100	7.1e-119
AES98247	MTR_5g066180		MADS-box transcription factor	MIKC	PF01486	K-box region	5.6e-14	52	Medtr5g066180.1	100	7.1e-119
AES98247	MTR_5g066180		MADS-box transcription factor	M_type	PF00319	SRF-type transcription factor (DNA-binding and dimerisation domain)	3.7e-25	87	Medtr5g066180.1	100	7.1e-119
AES98513	MTR_5g069480		zinc finger constans-like protein	DBB	PF00643	B-box zinc finger	2.9e-08	33.6	Medtr5g069480.1	100	3.1e-237
AES98513	MTR_5g069480		zinc finger constans-like protein	CO-like	PF00643	B-box zinc finger	2.9e-08	33.6	Medtr5g069480.1	100	3.1e-237
AES98513	MTR_5g069480		zinc finger constans-like protein	CO-like	PF06203	CCT motif	2.3e-17	62.7	Medtr5g069480.1	100	3.1e-237
AES99073	MTR_5g076270		auxin response factor 2	ARF	PF02362	B3 DNA binding domain	7.4e-23	80.2	Medtr5g076270.1	100	0
AES99073	MTR_5g076270		auxin response factor 2	ARF	PF06507	Auxin response factor	3.1e-34	116.9	Medtr5g076270.1	100	0
AES99073	MTR_5g076270		auxin response factor 2	B3	PF02362	B3 DNA binding domain	7.4e-23	80.2	Medtr5g076270.1	100	0
AES99630	MTR_5g083010		lateral organ boundaries (LOB) domain protein	LBD (AS2/LOB)	PF03195	Protein of unknown function DUF260	5.8e-39	132.4	Medtr5g083010.1	100	3.8e-99
AET00654	MTR_5g094430		WRKY family transcription factor	WRKY	PF03106	WRKY DNA -binding domain	3.1e-51	171.4	Medtr5g094430.1	100	0
AET01478	MTR_8g013950		GATA transcription factor-like protein	GATA	PF00320	GATA zinc finger	1.1e-16	60	Medtr8g013950.1	100	4.1e-203
AET01987	MTR_8g026960		homeobox associated leucine zipper protein	HB-other	PF00046	Homeobox domain	3.4e-16	58.7	Medtr8g026960.1	100	1.2e-129
AET03359	MTR_8g068210		Dof domain zinc finger protein	Dof	PF02701	Dof domain, zinc finger	1.2e-32	111.8	Medtr8g068210.1	100	5.2e-198
AET03400	MTR_8g069160		NAC transcription factor-like protein	NAC	PF02365	No apical meristem (NAM) protein	8.3e-15	55.3	Medtr8g069160.1	100	1.1e-152
AET03841	MTR_8g076340		GATA type zinc finger transcription factor family protein	GATA	PF00320	GATA zinc finger	8.5e-17	60.3	Medtr8g076340.1	100	1.5e-166
AET04216	MTR_8g086020		BZIP transcription factor bZIP124	bZIP	PF00170	bZIP transcription factor	2.9e-13	49.6	Medtr8g086020.1	100	1.3e-82
AET04288	MTR_8g087000		WRKY family transcription factor	WRKY	PF03106	WRKY DNA -binding domain	2.7e-25	88.4	Medtr8g087000.1	100	5e-142
AET04693	MTR_8g093070		GRAS family transcription factor	GRAS	PF03514	GRAS domain family	3.5e-76	256.5	Medtr8g093070.1	100	3.6e-296
AET04823	MTR_8g094580		NAC-like transcription factor	NAC	PF02365	No apical meristem (NAM) protein	2.9e-27	95.2	Medtr8g094580.1	100	3.6e-176
KEH16286	MTR_0246s0040		hypothetical protein	B3	PF02362	B3 DNA binding domain	1e-09	38.1
KEH16339	MTR_0223s0040		myb-like DNA-binding domain, shaqkyf class protein	MYB_related	PF00249	Myb-like DNA-binding domain	1e-07	31.9	Medtr0223s0040.1	100	6.3e-165
KEH16646	MTR_0126s0080		BZIP family transcription factor	bZIP	PF00170	bZIP transcription factor	4.5e-08	32.9	Medtr0126s0080.1	100	7.5e-264
KEH17760	MTR_0001s0490		growth-regulating factor	GRF	PF08879	WRC	1.8e-21	75.5	Medtr0001s0490.1	100	1.5e-194
KEH17760	MTR_0001s0490		growth-regulating factor	GRF	PF08880	QLQ	8.9e-16	57.2	Medtr0001s0490.1	100	1.5e-194
KEH17820	MTR_8g006705		homeobox associated leucine zipper protein	HB-other	PF00046	Homeobox domain	2.2e-16	59.3	Medtr8g006705.1	100	1e-165
KEH18256	MTR_8g015250		BZIP transcription factor	bZIP	PF00170	bZIP transcription factor	1.4e-13	50.6	Medtr8g015250.1	100	2.2e-102
KEH18302	MTR_8g015840		Dof domain zinc finger protein	Dof	PF02701	Dof domain, zinc finger	4e-33	113.2	Medtr8g015840.1	100	1.6e-123
KEH18632	MTR_8g027465		AP2 domain class transcription factor	ERF	PF00847	AP2 domain	2.6e-11	43.5	Medtr8g027465.1	100	1.2e-102
KEH18798	MTR_8g028565		WRKY family transcription factor	WRKY	PF03106	WRKY DNA -binding domain	2.2e-26	91.8	Medtr8g028565.1	100	2.2e-185
KEH19086	MTR_8g037270		CCAAT-binding transcription factor	NF-YA	PF02045	CCAAT-binding transcription factor (CBF-B/NF-YA) subunit B	1e-27	96.4	Medtr8g037270.1	100	1.5e-169
KEH19435	MTR_8g059170		NAC transcription factor-like protein	NAC	PF02365	No apical meristem (NAM) protein	4.4e-26	91.4	Medtr8g059170.1	100	1.6e-199
KEH19725	MTR_8g467340		homeobox domain, ZF-HD class protein	ZF-HD	PF04770	ZF-HD protein dimerisation region	5.4e-29	100.2	Medtr8g467340.1	100	1.6e-222
KEH20681	MTR_8g087000		WRKY family transcription factor	WRKY	PF03106	WRKY DNA -binding domain	2.7e-25	88.4	Medtr8g087000.2	100	8.4e-142
KEH20682	MTR_8g087000		WRKY family transcription factor	WRKY	PF03106	WRKY DNA -binding domain	1.9e-12	47.2	Medtr8g087000.3	100	3.9e-107
KEH20782	MTR_8g089895		homeobox associated leucine zipper protein	HB-other	PF00046	Homeobox domain	8.3e-16	57.4	Medtr8g089895.1	100	3.7e-174
KEH20922	MTR_8g094580		NAC-like transcription factor	NAC	PF02365	No apical meristem (NAM) protein	6.6e-15	55.6	Medtr8g094580.2	100	3.4e-140
KEH21123	MTR_8g098860		myb transcription factor	MYB	PF00249	Myb-like DNA-binding domain	8.4e-33	112.1	Medtr8g098860.1	100	1.6e-196
KEH21524	MTR_7g007010		seed specific protein Bn15D17A	LBD (AS2/LOB)	PF03195	Protein of unknown function DUF260	2.3e-25	88.8	Medtr7g007010.1	100	9e-170
KEH21958	MTR_7g028415		WRKY family transcription factor	WRKY	PF03106	WRKY DNA -binding domain	5.7e-27	93.7	Medtr7g028415.1	100	1.4e-98
KEH21975	MTR_7g028710		WRKY family transcription factor	WRKY	PF03106	WRKY DNA -binding domain	5.7e-27	93.7	Medtr7g028415.1	100	1.4e-98
KEH21978	MTR_7g028740		squamosa promoter-binding-like protein	SBP	PF03110	SBP domain	3e-31	107.3	Medtr7g028740.1	100	4.9e-218
KEH22162	MTR_7g033800		lateral organ boundaries (LOB) domain protein	LBD (AS2/LOB)	PF03195	Protein of unknown function DUF260	1.8e-44	150	Medtr7g033800.1	100	1.5e-100
KEH22301	MTR_7g039110		transcription factor	bHLH	PF00010	Helix-loop-helix DNA-binding domain	2.1e-07	30.6	Medtr7g039110.1	100	1.6e-191
KEH22550	MTR_7g053410		BHLH transcription factor	bHLH	PF00010	Helix-loop-helix DNA-binding domain	7.1e-07	29	Medtr7g053410.1	100	7.4e-289
KEH22551	MTR_7g053410		BHLH transcription factor	bHLH	PF00010	Helix-loop-helix DNA-binding domain	7.4e-07	28.9	Medtr7g053410.2	100	4.8e-299
KEH22901	MTR_7g062120		GRAS family transcription factor	GRAS	PF03514	GRAS domain family	1.8e-110	369.3	Medtr7g062120.1	100	0
KEH22928	MTR_7g062540		auxin response factor 2	ARF	PF02362	B3 DNA binding domain	1.9e-21	75.7	Medtr7g062540.1	100	0
KEH22928	MTR_7g062540		auxin response factor 2	ARF	PF06507	Auxin response factor	1.5e-29	101.9	Medtr7g062540.1	100	0
KEH22928	MTR_7g062540		auxin response factor 2	B3	PF02362	B3 DNA binding domain	1.9e-21	75.7	Medtr7g062540.1	100	0
KEH23393	MTR_7g079840		zinc finger CCCH domain protein	C3H	PF00642	Zinc finger C-x8-C-x5-C-x3-H type (and similar)	6.6e-47	156.5	Medtr7g079840.4	100	2.7e-254
KEH23667	MTR_7g092750		BZIP family transcription factor	bZIP	PF00170	bZIP transcription factor	1.3e-08	34.6	Medtr7g092750.1	100	1.5e-203
KEH23672	MTR_7g093030		myb-like transcription factor family protein	MYB_related	PF00249	Myb-like DNA-binding domain	2e-09	37.3	Medtr7g093030.1	100	5.7e-169
KEH23827	MTR_7g095680		heat shock transcription factor A3	HSF	PF00447	HSF-type DNA-binding	2.1e-32	111.5	Medtr7g095680.1	100	1.2e-205
KEH23988	MTR_7g099540		transcription factor	bHLH	PF00010	Helix-loop-helix DNA-binding domain	1.1e-13	50.8	Medtr7g099540.2	100	1.6e-263
KEH24434	MTR_7g109600		WRKY family transcription factor	WRKY	PF03106	WRKY DNA -binding domain	3e-12	46.6	Medtr7g109600.2	100	9.4e-107
KEH24448	MTR_7g110720		WRKY1b transcription factor	WRKY	PF03106	WRKY DNA -binding domain	5.3e-27	93.8	Medtr7g110720.2	100	1.2e-230
KEH24453	MTR_7g111290		myb transcription factor	MYB	PF00249	Myb-like DNA-binding domain	7.8e-18	64.2	Medtr7g111290.2	100	4.7e-199
KEH24686	MTR_7g117690		AP2 domain class transcription factor	ERF	PF00847	AP2 domain	2.6e-11	43.4	Medtr7g117690.1	100	3.6e-99
KEH24863	MTR_6g007647		homeobox associated leucine zipper protein	HB-other	PF00046	Homeobox domain	1.7e-18	66.1	Medtr6g007647.1	100	9.5e-161
KEH24864	MTR_6g007647		homeobox associated leucine zipper protein	HB-other	PF00046	Homeobox domain	1.3e-18	66.4	Medtr6g007647.2	100	3.7e-140
KEH25080	MTR_6g015455		disease resistance protein (TIR-NBS-LRR class), putative	MYB	PF00249	Myb-like DNA-binding domain	1.6e-31	108.1	Medtr6g015455.1	100	0
KEH26198	MTR_6g047570		basic helix loop helix (bHLH) DNA-binding family protein	bHLH	PF00010	Helix-loop-helix DNA-binding domain	3.1e-08	33.3	Medtr6g047570.1	100	1.3e-185
KEH26589	MTR_6g465420		CBF/DREB1 transcription factor	ERF	PF00847	AP2 domain	4.5e-12	45.9	Medtr6g465420.1	100	1.5e-152
KEH26590	MTR_6g465430		CBF/DREB1 transcription factor	ERF	PF00847	AP2 domain	6e-12	45.5	Medtr6g465430.1	100	2.6e-138
KEH26592	MTR_6g465460		dehydration-responsive element-binding protein 1B	ERF	PF00847	AP2 domain	8.5e-12	45	Medtr6g465460.1	100	1.5e-152
KEH26595	MTR_6g465530		dehydration-responsive element-binding protein	ERF	PF00847	AP2 domain	1.4e-12	47.5	Medtr6g465530.1	100	2.8e-111
KEH26600	MTR_6g465690		dehydration-responsive element-binding protein 1B	ERF	PF00847	AP2 domain	8.5e-12	45	Medtr6g465690.1	100	2.3e-145
KEH26846	MTR_6g477860		myb transcription factor	MYB_related	PF00249	Myb-like DNA-binding domain	3.6e-13	49.3	Medtr6g477860.1	100	6.1e-266
KEH27175	MTR_6g088425		AP2 domain class transcription factor	ERF	PF00847	AP2 domain	3.1e-13	49.6	Medtr6g088425.1	100	3.9e-128
KEH27523	MTR_5g016810		AP2 domain transcription factor	AP2	PF00847	AP2 domain	4e-20	71.7	Medtr5g016810.2	100	2.7e-307
KEH27722	MTR_5g030770		transcription factor bHLH93	bHLH	PF00010	Helix-loop-helix DNA-binding domain	5.2e-10	39	Medtr5g030770.2	100	2.9e-182
KEH28153	MTR_5g069480		zinc finger constans-like protein	DBB	PF00643	B-box zinc finger	8.3e-09	35.3	Medtr5g069480.4	100	2.3e-170
KEH28445	MTR_5g094430		WRKY family transcription factor	WRKY	PF03106	WRKY DNA -binding domain	1.4e-51	172.5	Medtr5g094430.4	100	3.6e-238
KEH28446	MTR_5g094430		WRKY family transcription factor	WRKY	PF03106	WRKY DNA -binding domain	1.6e-51	172.3	Medtr5g094430.3	100	1e-251
KEH28663	MTR_4g009540		helix loop helix DNA-binding domain protein	bHLH	PF00010	Helix-loop-helix DNA-binding domain	5e-11	42.3	Medtr4g009540.2	100	1.1e-173
KEH29150	MTR_4g026485		GRAS family transcription regulator	GRAS	PF03514	GRAS domain family	2.3e-92	309.7	Medtr4g026485.1	100	0
KEH29193	MTR_4g028130		AP2/B3 transcription factor family protein	B3	PF02362	B3 DNA binding domain	5.5e-16	58.2	Medtr4g028130.3	100	0
KEH29194	MTR_4g028130		AP2/B3 transcription factor family protein	B3	PF02362	B3 DNA binding domain	5e-16	58.3	Medtr4g028130.6	100	0
KEH29302	MTR_4g033295		transcription factor	bHLH	PF00010	Helix-loop-helix DNA-binding domain	2.2e-09	37	Medtr4g033295.2	100	6.4e-102
KEH29304	MTR_4g033295		transcription factor	bHLH	PF00010	Helix-loop-helix DNA-binding domain	3.8e-09	36.2	Medtr4g033295.1	100	1.3e-108
KEH30061	MTR_4g060460		auxin response factor-like protein	ARF	PF02362	B3 DNA binding domain	5.3e-22	77.5	Medtr4g060460.2	100	0
KEH30061	MTR_4g060460		auxin response factor-like protein	ARF	PF06507	Auxin response factor	7.8e-34	115.6	Medtr4g060460.2	100	0
KEH30061	MTR_4g060460		auxin response factor-like protein	B3	PF02362	B3 DNA binding domain	5.3e-22	77.5	Medtr4g060460.2	100	0
KEH30075	MTR_4g061200		AP2-like ethylene-responsive transcription factor	AP2	PF00847	AP2 domain	1e-18	67.2	Medtr4g061200.2	100	3.4e-272
KEH30076	MTR_4g061200		AP2-like ethylene-responsive transcription factor	AP2	PF00847	AP2 domain	6.2e-19	67.9	Medtr4g061200.3	100	3.1e-226
KEH30077	MTR_4g061200		AP2-like ethylene-responsive transcription factor	AP2	PF00847	AP2 domain	8.8e-14	51.4	Medtr4g061200.4	100	1.9e-217
KEH30212	MTR_4g065017		myb transcription factor	MYB	PF00249	Myb-like DNA-binding domain	2.6e-30	104.2	Medtr4g065017.1	100	9.6e-197
KEH30715	MTR_4g078875		NAC transcription factor-like protein	NAC	PF02365	No apical meristem (NAM) protein	1.6e-15	57.5	Medtr4g078875.1	100	7.7e-171
KEH31025	MTR_4g088555		squamosa promoter-binding-like protein	SBP	PF03110	SBP domain	6.4e-34	115.9	Medtr4g088555.1	100	2.5e-77
KEH31081	MTR_4g088900		heat shock transcription factor	HSF	PF00447	HSF-type DNA-binding	3.9e-29	101	Medtr4g088900.1	100	4.6e-120
KEH31117	MTR_4g089095		Dof domain zinc finger protein	Dof	PF02701	Dof domain, zinc finger	3.9e-32	110	Medtr4g089095.2	100	5.7e-152
KEH31118	MTR_4g089095		Dof domain zinc finger protein	Dof	PF02701	Dof domain, zinc finger	4.9e-32	109.7	Medtr4g089095.1	100	5.6e-172
KEH31125	MTR_4g089135		NAC transcription factor-like protein	NAC	PF02365	No apical meristem (NAM) protein	1e-28	99.8	Medtr4g089135.1	100	3.1e-206
KEH31250	MTR_4g094302		NAC transcription factor-like protein	NAC	PF02365	No apical meristem (NAM) protein	8.7e-23	80.9	Medtr4g094302.2	100	3.1e-92
KEH31251	MTR_4g094302		NAC transcription factor-like protein	NAC	PF02365	No apical meristem (NAM) protein	1.4e-22	80.2	Medtr4g094302.1	100	2.9e-113
KEH31360	MTR_4g094588		WRKY family transcription factor	WRKY	PF03106	WRKY DNA -binding domain	3.3e-26	91.3	Medtr4g094588.1	100	2.2e-193
KEH31941	MTR_4g108760		NAC transcription factor-like protein	NAC	PF02365	No apical meristem (NAM) protein	8.3e-30	103.3	Medtr4g108760.1	100	5.5e-214
KEH32045	MTR_4g109770		LIGULELESS 1 protein, putative	SBP	PF03110	SBP domain	3.9e-32	110.2	Medtr4g109770.1	100	1.4e-278
KEH32062	MTR_4g110040		transcription factor BIM2-like protein	bHLH	PF00010	Helix-loop-helix DNA-binding domain	1.6e-15	56.7	Medtr4g110040.2	100	3.4e-242
KEH32063	MTR_4g110040		transcription factor BIM2-like protein	bHLH	PF00010	Helix-loop-helix DNA-binding domain	2.2e-15	56.2	Medtr4g110040.3	100	0
KEH32333	MTR_4g121110		GATA type zinc finger transcription factor family protein	GATA	PF00320	GATA zinc finger	6.7e-17	60.7	Medtr4g121110.1	100	1.9e-77
KEH32365	MTR_4g123040		myb transcription factor	MYB	PF00249	Myb-like DNA-binding domain	4e-31	106.8	Medtr4g123040.1	100	1.1e-181
KEH33664	MTR_3g450310		myb-like DNA-binding domain, shaqkyf class protein	MYB_related	PF00249	Myb-like DNA-binding domain	4.3e-08	33	Medtr3g450310.1	100	4.2e-121
KEH34188	MTR_3g462790		MYB transcription factor MYB51	MYB	PF00249	Myb-like DNA-binding domain	4.4e-23	81	Medtr3g462790.1	100	1.7e-190
KEH34389	MTR_3g031220		WRKY transcription factor	WRKY	PF03106	WRKY DNA -binding domain	5.8e-32	109.7	Medtr3g031220.2	100	2.2e-221
KEH35402	MTR_3g089045		myb transcription factor	MYB	PF00249	Myb-like DNA-binding domain	5.3e-35	119.2	Medtr3g089045.1	100	4.6e-171
KEH35403	MTR_3g089055		GRAS family transcription factor	GRAS	PF03514	GRAS domain family	3.1e-133	444.2	Medtr3g089055.1	100	0
KEH35404	MTR_3g089055		GRAS family transcription factor	GRAS	PF03514	GRAS domain family	3.1e-133	444.2	Medtr3g089055.2	100	0
KEH35575	MTR_3g094690		fission regulator	LBD (AS2/LOB)	PF03195	Protein of unknown function DUF260	1.1e-38	131.4	Medtr3g094690.2	100	4.2e-130
KEH36037	MTR_3g110122		tesmin/TSO1-like CXC domain protein	CPP	PF03638	Tesmin/TSO1-like CXC domain, cysteine-rich domain	6.8e-22	77.4	Medtr3g110122.1	100	0
KEH36246	MTR_3g113800		E2F transcription factor	E2F/DP	PF02319	E2F/DP family winged-helix DNA-binding domain	1.1e-25	89.3	Medtr3g113800.2	100	5.6e-175
KEH36419	MTR_2g006150		TCP family transcription factor	TCP	PF03634	TCP family transcription factor	2.6e-40	138.4	Medtr2g006150.2	100	1e-246
KEH36906	MTR_2g023930		WRKY1b transcription factor	WRKY	PF03106	WRKY DNA -binding domain	8.4e-27	93.2	Medtr2g023930.1	100	3.6e-305
KEH37616	MTR_2g043250		auxin response factor 2	ARF	PF02362	B3 DNA binding domain	1.3e-21	76.2	Medtr2g043250.1	100	0
KEH37616	MTR_2g043250		auxin response factor 2	ARF	PF06507	Auxin response factor	3.8e-35	119.8	Medtr2g043250.1	100	0
KEH37616	MTR_2g043250		auxin response factor 2	B3	PF02362	B3 DNA binding domain	1.3e-21	76.2	Medtr2g043250.1	100	0
KEH38789	MTR_2g079990		NAC transcription factor-like protein	NAC	PF02365	No apical meristem (NAM) protein	1.8e-26	92.6	Medtr2g079990.1	100	8.6e-212
KEH38790	MTR_2g079990		NAC transcription factor-like protein	NAC	PF02365	No apical meristem (NAM) protein	2.1e-26	92.5	Medtr2g079990.2	100	3.9e-226
KEH39195	MTR_2g090735		NAC transcription factor-like protein	NAC	PF02365	No apical meristem (NAM) protein	8.3e-16	58.5	Medtr2g090735.1	100	1.7e-173
KEH39223	MTR_2g090900		bZIP family transcription factor	bZIP	PF00170	bZIP transcription factor	5e-09	36	Medtr2g090900.1	100	1.6e-186
KEH39224	MTR_2g090900		bZIP family transcription factor	bZIP	PF00170	bZIP transcription factor	3.1e-09	36.7	Medtr2g090900.2	100	9e-176
KEH39268	MTR_2g091190		transcription factor bHLH107-like protein	bHLH	PF00010	Helix-loop-helix DNA-binding domain	8.9e-12	44.7	Medtr2g091190.1	100	5e-134
KEH41576	MTR_1g052470		transcription factor bHLH122-like protein	bHLH	PF00010	Helix-loop-helix DNA-binding domain	1.4e-09	37.6	Medtr1g052470.1	100	5.2e-215
KEH41691	MTR_1g053800		myb-like DNA-binding domain, shaqkyf class protein	MYB_related	PF00249	Myb-like DNA-binding domain	3e-07	30.4	Medtr1g053800.1	100	1.9e-181
KEH41728	MTR_1g054285		homeobox associated leucine zipper protein	HB-other	PF00046	Homeobox domain	3.4e-16	58.7	Medtr1g054285.1	100	1.7e-165
KEH41968	MTR_1g058350		B3 DNA-binding domain protein	B3	PF02362	B3 DNA binding domain	1e-29	102.3	Medtr1g058350.1	100	2.5e-194
KEH42101	MTR_1g061170		heat shock transcription factor A3	HSF	PF00447	HSF-type DNA-binding	4.7e-31	107.1	Medtr1g061170.3	100	1.7e-268
KEH42511	MTR_1g069805		NAC transcription factor-like protein	NAC	PF02365	No apical meristem (NAM) protein	2.5e-27	95.4	Medtr1g069805.1	100	3.5e-168
KEH42590	MTR_1g070355		FAR1 DNA-binding domain protein	FAR1	PF03101	FAR1 DNA-binding domain	1.4e-22	80.1	Medtr1g070355.1	100	0
KEH42734	MTR_1g074370		ethylene-responsive transcription factor 1B	ERF	PF00847	AP2 domain	1.2e-13	51	Medtr1g074370.1	100	2.4e-116
KEH43018	MTR_1g080890		transcription factor UNE12-like protein	bHLH	PF00010	Helix-loop-helix DNA-binding domain	2.8e-08	33.4	Medtr1g080890.1	100	1.9e-198
KEH43077	MTR_1g083040		always EARLY-like protein	MYB_related	PF00249	Myb-like DNA-binding domain	2.4e-08	33.9	Medtr1g083040.2	100	0
KEH43078	MTR_1g083040		always EARLY-like protein	MYB_related	PF00249	Myb-like DNA-binding domain	2.4e-08	33.9	Medtr1g083040.3	100	0
KEH43079	MTR_1g083040		always EARLY-like protein	MYB_related	PF00249	Myb-like DNA-binding domain	2.4e-08	33.8	Medtr1g083040.5	100	0
KEH43080	MTR_1g083040		always EARLY-like protein	MYB_related	PF00249	Myb-like DNA-binding domain	1.6e-08	34.4	Medtr1g083040.7	100	0
KEH43172	MTR_1g085640		myb transcription factor MYB64	MYB	PF00249	Myb-like DNA-binding domain	2.4e-31	107.5	Medtr1g085640.1	100	6.9e-231
KEH43303	MTR_1g090670		myb-like transcription factor family protein	MYB_related	PF00249	Myb-like DNA-binding domain	2.3e-08	33.9	Medtr1g090670.1	100	1.2e-171
KEH44164	MTR_1g109320		zinc finger CCCH domain protein	C3H	PF00642	Zinc finger C-x8-C-x5-C-x3-H type (and similar)	1.8e-16	59.4	Medtr1g109320.1	100	4.9e-207
KEH44219	MTR_1g110870		zinc finger constans-like protein	CO-like	PF00643	B-box zinc finger	3.2e-08	33.5	Medtr1g110870.1	100	3.4e-258
KEH44219	MTR_1g110870		zinc finger constans-like protein	CO-like	PF06203	CCT motif	7.3e-18	64.2	Medtr1g110870.1	100	3.4e-258
MSTRG.10202.6	MTR_2g097340		transmembrane protein, putative	GRAS	PF03514	GRAS domain family	4.4e-102	341.7	Medtr2g097310.1	99.8	0
MSTRG.10465.2	MTR_2g100930		MYB-like transcription factor family protein	MYB_related	PF00249	Myb-like DNA-binding domain	8.4e-12	44.9	Medtr2g100930.1	100	1.7e-204
MSTRG.10796.2	MTR_3g005460		B3 DNA-binding domain protein	B3	PF02362	B3 DNA binding domain	3.9e-27	93.9	Medtr3g005460.1	100	5.2e-220
MSTRG.12436.1	MTR_3g450310		myb-like DNA-binding domain, shaqkyf class protein	MYB_related	PF00249	Myb-like DNA-binding domain	4.7e-07	29.7	Medtr3g450310.1	63.4	5.1e-35
MSTRG.13278.1	MTR_3g031220		WRKY transcription factor	WRKY	PF03106	WRKY DNA -binding domain	5.6e-52	173.8	Medtr3g031220.1	100	2.3e-295
MSTRG.13279.1	MTR_3g031220		WRKY transcription factor	WRKY	PF03106	WRKY DNA -binding domain	3.4e-08	33.6	Medtr3g031220.1	100	1.1e-26
MSTRG.13280.1	MTR_3g031220		WRKY transcription factor	WRKY	PF03106	WRKY DNA -binding domain	1.4e-07	31.6	Medtr3g031220.2	76.1	8.4e-22
MSTRG.14441.1	MTR_3g082630		B-box type zinc finger protein	DBB	PF00643	B-box zinc finger	2.1e-08	34	Medtr3g082630.1	100	4.3e-239
MSTRG.14441.1	MTR_3g082630		B-box type zinc finger protein	CO-like	PF00643	B-box zinc finger	2.1e-08	34	Medtr3g082630.1	100	4.3e-239
MSTRG.14441.1	MTR_3g082630		B-box type zinc finger protein	CO-like	PF06203	CCT motif	4.5e-16	58.5	Medtr3g082630.1	100	4.3e-239
MSTRG.14441.2	MTR_3g082630		B-box type zinc finger protein	DBB	PF00643	B-box zinc finger	2.7e-08	33.7	Medtr3g082630.1	100	4.3e-239
MSTRG.14441.2	MTR_3g082630		B-box type zinc finger protein	CO-like	PF00643	B-box zinc finger	2.7e-08	33.7	Medtr3g082630.1	100	4.3e-239
MSTRG.14441.2	MTR_3g082630		B-box type zinc finger protein	CO-like	PF06203	CCT motif	4.5e-16	58.5	Medtr3g082630.1	100	4.3e-239
MSTRG.15271.1	MTR_3g094690		fission regulator	LBD (AS2/LOB)	PF03195	Protein of unknown function DUF260	7.8e-41	138.3	Medtr3g094690.1	100	1.1e-130
MSTRG.15271.3	MTR_3g094690		fission regulator	LBD (AS2/LOB)	PF03195	Protein of unknown function DUF260	7.8e-41	138.3	Medtr3g094690.1	100	1.1e-130
MSTRG.15295.2	MTR_3g095040		WRKY family transcription factor	WRKY	PF03106	WRKY DNA -binding domain	5.6e-23	80.9	Medtr3g095040.1	100	3.5e-63
MSTRG.15295.3	MTR_3g095040		WRKY family transcription factor	WRKY	PF03106	WRKY DNA -binding domain	5e-23	81.1	Medtr3g095040.1	100	7.5e-48
MSTRG.15676.1	MTR_3g100650		homeobox domain, ZF-HD class protein	ZF-HD	PF04770	ZF-HD protein dimerisation region	5.1e-29	100.3	Medtr3g100650.1	100	4.3e-150
MSTRG.15763.1	MTR_3g101780		ABA response element-binding factor	bZIP	PF00170	bZIP transcription factor	4.2e-13	49.1	Medtr3g101780.1	100	4.7e-236
MSTRG.15763.4	MTR_3g101780		ABA response element-binding factor	bZIP	PF00170	bZIP transcription factor	1.9e-13	50.2	Medtr3g101780.1	100	1.4e-105
MSTRG.15897.2	MTR_3g103580		branched-chain amino acid aminotransferase	MYB	PF00249	Myb-like DNA-binding domain	4.6e-30	103.4	Medtr3g103570.1	100	1e-209
MSTRG.17997.2	MTR_4g026485		GRAS family transcription regulator	GRAS	PF03514	GRAS domain family	2.3e-92	309.7	Medtr4g026485.1	100	0
MSTRG.18044.1	MTR_4g028130		AP2/B3 transcription factor family protein	B3	PF02362	B3 DNA binding domain	6e-16	58	Medtr4g028130.4	100	0
MSTRG.18044.2	MTR_4g028130		AP2/B3 transcription factor family protein	B3	PF02362	B3 DNA binding domain	5.6e-16	58.1	Medtr4g028130.2	99.4	0
MSTRG.18044.3	MTR_4g028130		AP2/B3 transcription factor family protein	B3	PF02362	B3 DNA binding domain	6.6e-15	54.7	Medtr4g028130.4	100	0
MSTRG.18044.4	MTR_4g028130		AP2/B3 transcription factor family protein	B3	PF02362	B3 DNA binding domain	3e-16	59	Medtr4g028130.1	99.3	0
MSTRG.18044.5	MTR_4g028130		AP2/B3 transcription factor family protein	B3	PF02362	B3 DNA binding domain	2.7e-15	55.9	Medtr4g028130.4	100	1e-153
MSTRG.18044.6	MTR_4g028130		AP2/B3 transcription factor family protein	B3	PF02362	B3 DNA binding domain	5.7e-15	54.9	Medtr4g028130.3	100	0
MSTRG.19115.1	MTR_4g060460		auxin response factor-like protein	ARF	PF02362	B3 DNA binding domain	5.4e-22	77.4	Medtr4g060460.1	99.9	0
MSTRG.19115.1	MTR_4g060460		auxin response factor-like protein	ARF	PF06507	Auxin response factor	7.9e-34	115.6	Medtr4g060460.1	99.9	0
MSTRG.19115.1	MTR_4g060460		auxin response factor-like protein	B3	PF02362	B3 DNA binding domain	5.4e-22	77.4	Medtr4g060460.1	99.9	0
MSTRG.19115.3	MTR_4g060460		auxin response factor-like protein	ARF	PF02362	B3 DNA binding domain	2.1e-20	72.3	Medtr4g060460.2	99.8	9.8e-291
MSTRG.19115.3	MTR_4g060460		auxin response factor-like protein	ARF	PF06507	Auxin response factor	1.2e-30	105.4	Medtr4g060460.2	99.8	9.8e-291
MSTRG.19115.3	MTR_4g060460		auxin response factor-like protein	B3	PF02362	B3 DNA binding domain	2.1e-20	72.3	Medtr4g060460.2	99.8	9.8e-291
MSTRG.19115.4	MTR_4g060460		auxin response factor-like protein	ARF	PF02362	B3 DNA binding domain	2.1e-20	72.3	Medtr4g060460.1	99.7	2.9e-218
MSTRG.19115.4	MTR_4g060460		auxin response factor-like protein	ARF	PF06507	Auxin response factor	1e-30	105.6	Medtr4g060460.1	99.7	2.9e-218
MSTRG.19115.4	MTR_4g060460		auxin response factor-like protein	B3	PF02362	B3 DNA binding domain	2.1e-20	72.3	Medtr4g060460.1	99.7	2.9e-218
MSTRG.19115.5	MTR_4g060460		auxin response factor-like protein	ARF	PF02362	B3 DNA binding domain	5.3e-22	77.5	Medtr4g060460.2	99.9	0
MSTRG.19115.5	MTR_4g060460		auxin response factor-like protein	ARF	PF06507	Auxin response factor	7.7e-34	115.7	Medtr4g060460.2	99.9	0
MSTRG.19115.5	MTR_4g060460		auxin response factor-like protein	B3	PF02362	B3 DNA binding domain	5.3e-22	77.5	Medtr4g060460.2	99.9	0
MSTRG.19163.1	MTR_4g061200		AP2-like ethylene-responsive transcription factor	AP2	PF00847	AP2 domain	1.4e-13	50.7	Medtr4g061200.1	100	2.1e-263
MSTRG.19163.4	MTR_4g061200		AP2-like ethylene-responsive transcription factor	AP2	PF00847	AP2 domain	1e-18	67.2	Medtr4g061200.2	100	3.4e-272
MSTRG.19229.4	MTR_4g063100		myb transcription factor	MYB	PF00249	Myb-like DNA-binding domain	1.4e-14	53.8	Medtr4g063100.1	91.5	1.5e-21
MSTRG.19229.5	MTR_4g063100		myb transcription factor	MYB_related	PF00249	Myb-like DNA-binding domain	1e-06	28.6	Medtr4g063100.4	100	4.2e-80
MSTRG.19229.6	MTR_4g063100		myb transcription factor	MYB	PF00249	Myb-like DNA-binding domain	1.6e-07	31.3	Medtr4g063100.3	98.2	2.3e-29
MSTRG.19229.7	MTR_4g063100		myb transcription factor	MYB	PF00249	Myb-like DNA-binding domain	1.6e-07	31.3	Medtr4g063100.1	91.5	1.5e-21
MSTRG.19558.2	MTR_4g068320		B3 domain transcription factor VRN1-like protein	B3	PF02362	B3 DNA binding domain	3.8e-15	55.5	Medtr4g068320.1	100	3e-176
MSTRG.20917.1	MTR_4g089135		NAC transcription factor-like protein	NAC	PF02365	No apical meristem (NAM) protein	1e-28	99.8	Medtr4g089135.1	100	3.1e-206
MSTRG.21276.1	MTR_4g094588		WRKY family transcription factor	WRKY	PF03106	WRKY DNA -binding domain	3.3e-26	91.3	Medtr4g094588.1	100	2.2e-193
MSTRG.21665.2	MTR_4g100650		ethylene response factor	ERF	PF00847	AP2 domain	5e-12	45.7	Medtr4g100650.1	97.3	1.9e-133
MSTRG.22149.1	MTR_4g108760		NAC transcription factor-like protein	NAC	PF02365	No apical meristem (NAM) protein	2.2e-10	41.1	Medtr4g108760.1	100	2.5e-172
MSTRG.22227.1	MTR_4g109770		LIGULELESS 1 protein, putative	SBP	PF03110	SBP domain	3.9e-32	110.2	Medtr4g109770.1	100	1.4e-278
MSTRG.22240.1	MTR_4g110040		transcription factor BIM2-like protein	bHLH	PF00010	Helix-loop-helix DNA-binding domain	2.2e-15	56.2	Medtr4g110040.3	100	0
MSTRG.22240.2	MTR_4g110040		transcription factor BIM2-like protein	bHLH	PF00010	Helix-loop-helix DNA-binding domain	2.2e-15	56.2	Medtr4g110040.3	100	0
MSTRG.22822.2	MTR_4g121110		GATA type zinc finger transcription factor family protein	GATA	PF00320	GATA zinc finger	6.7e-17	60.7	Medtr4g121110.1	100	1.9e-77
MSTRG.2288.1	MTR_1g053800		myb-like DNA-binding domain, shaqkyf class protein	MYB_related	PF00249	Myb-like DNA-binding domain	3e-07	30.4	Medtr1g053800.1	100	1.9e-181
MSTRG.23422.2	MTR_4g131020		actin-binding FH2 (formin 2) family protein	M_type	PF00319	SRF-type transcription factor (DNA-binding and dimerisation domain)	2.6e-25	87.5	Medtr4g131030.1	100	3.4e-101
MSTRG.24190.1	MTR_5g012080		transcription factor	NAC	PF02365	No apical meristem (NAM) protein	5.2e-29	100.8	Medtr5g012080.1	100	3.9e-209
MSTRG.24354.2	MTR_5g014520		basic helix loop helix (bHLH) DNA-binding family protein	bHLH	PF00010	Helix-loop-helix DNA-binding domain	1.3e-10	40.9	Medtr5g014520.1	97.5	1.1e-165
MSTRG.24359.1	MTR_5g014600		basic helix loop helix (bHLH) DNA-binding family protein	bHLH	PF00010	Helix-loop-helix DNA-binding domain	1.5e-10	40.8	Medtr5g014600.1	100	8.1e-149
MSTRG.24495.2	MTR_5g016510		myb transcription factor	MYB	PF00249	Myb-like DNA-binding domain	9.5e-38	128	Medtr5g016510.1	100	9.8e-39
MSTRG.24521.1	MTR_5g016810		AP2 domain transcription factor	AP2	PF00847	AP2 domain	1.2e-19	70.2	Medtr5g016810.1	100	1.1e-303
MSTRG.24521.2	MTR_5g016810		AP2 domain transcription factor	ERF	PF00847	AP2 domain	3.5e-10	39.9	Medtr5g016810.2	100	1.6e-94
MSTRG.2533.1	MTR_1g058350		B3 DNA-binding domain protein	B3	PF02362	B3 DNA binding domain	1e-29	102.2	Medtr1g058350.1	100	3.4e-194
MSTRG.25987.3	MTR_5g041350		myb-like transcription factor family protein	MYB_related	PF00249	Myb-like DNA-binding domain	3.2e-09	36.7	Medtr5g041350.1	100	3.5e-197
MSTRG.25995.1	MTR_5g041530		cycling DOF factor 2	Dof	PF02701	Dof domain, zinc finger	2.9e-29	100.8	Medtr5g041530.1	100	1.4e-220
MSTRG.26203.1	MTR_5g046670		squamosa promoter-binding-like protein	SBP	PF03110	SBP domain	6.8e-32	109.4	Medtr5g046670.1	100	4.5e-255
MSTRG.2627.3	MTR_1g061170		heat shock transcription factor A3	HSF	PF00447	HSF-type DNA-binding	6.2e-21	74.7	Medtr1g061170.3	100	2.9e-60
MSTRG.2627.4	MTR_1g061170		heat shock transcription factor A3	HSF	PF00447	HSF-type DNA-binding	4.7e-31	107.1	Medtr1g061170.3	100	1.7e-268
MSTRG.2627.5	MTR_1g061170		heat shock transcription factor A3	HSF	PF00447	HSF-type DNA-binding	6.2e-21	74.7	Medtr1g061170.3	100	2.9e-60
MSTRG.2627.6	MTR_1g061170		heat shock transcription factor A3	HSF	PF00447	HSF-type DNA-binding	6e-21	74.7	Medtr1g061170.3	100	2.8e-60
MSTRG.26575.1	MTR_5g060950		BZIP family transcription factor	bZIP	PF00170	bZIP transcription factor	1.5e-09	37.7	Medtr5g060950.1	100	7.1e-130
MSTRG.26575.2	MTR_5g060950		BZIP family transcription factor	bZIP	PF00170	bZIP transcription factor	3.4e-08	33.3	Medtr5g060950.1	93	1e-182
MSTRG.26788.1	MTR_5g066180		MADS-box transcription factor	MIKC	PF00319	SRF-type transcription factor (DNA-binding and dimerisation domain)	3.7e-25	87	Medtr5g066180.1	100	7.1e-119
MSTRG.26788.1	MTR_5g066180		MADS-box transcription factor	MIKC	PF01486	K-box region	5.6e-14	52	Medtr5g066180.1	100	7.1e-119
MSTRG.26788.1	MTR_5g066180		MADS-box transcription factor	M_type	PF00319	SRF-type transcription factor (DNA-binding and dimerisation domain)	3.7e-25	87	Medtr5g066180.1	100	7.1e-119
MSTRG.26926.2	MTR_5g069480		zinc finger constans-like protein	DBB	PF00643	B-box zinc finger	1.2e-09	38	Medtr5g069480.1	100	3.2e-107
MSTRG.26926.2	MTR_5g069480		zinc finger constans-like protein	CO-like	PF00643	B-box zinc finger	1.2e-09	38	Medtr5g069480.1	100	3.2e-107
MSTRG.26926.2	MTR_5g069480		zinc finger constans-like protein	CO-like	PF06203	CCT motif	9e-18	63.9	Medtr5g069480.1	100	3.2e-107
MSTRG.26926.3	MTR_5g069480		zinc finger constans-like protein	DBB	PF00643	B-box zinc finger	1e-09	38.2	Medtr5g069480.1	99.5	4.3e-109
MSTRG.26926.3	MTR_5g069480		zinc finger constans-like protein	CO-like	PF00643	B-box zinc finger	1e-09	38.2	Medtr5g069480.1	99.5	4.3e-109
MSTRG.26926.3	MTR_5g069480		zinc finger constans-like protein	CO-like	PF06203	CCT motif	1.1e-17	63.6	Medtr5g069480.1	99.5	4.3e-109
MSTRG.26926.4	MTR_5g069480		zinc finger constans-like protein	DBB	PF00643	B-box zinc finger	1.3e-09	37.9	Medtr5g069480.1	100	9.8e-109
MSTRG.26926.4	MTR_5g069480		zinc finger constans-like protein	CO-like	PF00643	B-box zinc finger	1.3e-09	37.9	Medtr5g069480.1	100	9.8e-109
MSTRG.26926.4	MTR_5g069480		zinc finger constans-like protein	CO-like	PF06203	CCT motif	1.1e-17	63.6	Medtr5g069480.1	100	9.8e-109
MSTRG.27313.2	MTR_5g076270		auxin response factor 2	ARF	PF02362	B3 DNA binding domain	1.4e-20	72.9	Medtr5g076270.1	95.5	0
MSTRG.27313.2	MTR_5g076270		auxin response factor 2	ARF	PF06507	Auxin response factor	3.2e-34	116.9	Medtr5g076270.1	95.5	0
MSTRG.27313.2	MTR_5g076270		auxin response factor 2	B3	PF02362	B3 DNA binding domain	1.4e-20	72.9	Medtr5g076270.1	95.5	0
MSTRG.28326.4	MTR_5g094430		WRKY family transcription factor	WRKY	PF03106	WRKY DNA -binding domain	1.4e-51	172.5	Medtr5g094430.1	100	1.2e-62
MSTRG.28326.5	MTR_5g094430		WRKY family transcription factor	WRKY	PF03106	WRKY DNA -binding domain	1.9e-51	172.1	Medtr5g094430.1	100	1.4e-267
MSTRG.28326.6	MTR_5g094430		WRKY family transcription factor	WRKY	PF03106	WRKY DNA -binding domain	1.4e-51	172.5	Medtr5g094430.1	100	2e-33
MSTRG.28326.7	MTR_5g094430		WRKY family transcription factor	WRKY	PF03106	WRKY DNA -binding domain	3.1e-51	171.4	Medtr5g094430.1	99.5	0
MSTRG.28796.2	MTR_6g007647		homeobox associated leucine zipper protein	HB-other	PF00046	Homeobox domain	1.7e-18	66	Medtr6g007647.1	99.7	3.1e-159
MSTRG.29575.1	MTR_6g032770		NAC transcription factor-like protein	NAC	PF02365	No apical meristem (NAM) protein	1.1e-16	61.3	Medtr6g032770.1	100	8.1e-182
MSTRG.30517.3	MTR_6g465530		dehydration-responsive element-binding protein	ERF	PF00847	AP2 domain	1.4e-12	47.5	Medtr6g465530.1	97.5	2.5e-107
MSTRG.30517.4	MTR_6g465530		dehydration-responsive element-binding protein	ERF	PF00847	AP2 domain	1.4e-12	47.5	Medtr6g465530.1	100	1.9e-107
MSTRG.30523.1	MTR_6g465690		dehydration-responsive element-binding protein 1B	ERF	PF00847	AP2 domain	1.1e-11	44.7	Medtr6g465690.1	100	2.1e-145
MSTRG.30523.2	MTR_6g465690		dehydration-responsive element-binding protein 1B	ERF	PF00847	AP2 domain	1e-11	44.8	Medtr6g465690.1	98.4	3.6e-139
MSTRG.30523.3	MTR_6g465690		dehydration-responsive element-binding protein 1B	ERF	PF00847	AP2 domain	1e-11	44.8	Medtr6g465690.1	98.4	3.6e-139
MSTRG.30523.4	MTR_6g465690		dehydration-responsive element-binding protein 1B	ERF	PF00847	AP2 domain	1e-11	44.8	Medtr6g465690.1	98.4	3.6e-139
MSTRG.30983.2	MTR_6g477860		myb transcription factor	MYB_related	PF00249	Myb-like DNA-binding domain	3.6e-13	49.3	Medtr6g477860.1	100	6.1e-266
MSTRG.30983.3	MTR_6g477860		myb transcription factor	MYB_related	PF00249	Myb-like DNA-binding domain	9.2e-08	32	Medtr6g477860.1	95.5	6.5e-44
MSTRG.3099.1	MTR_1g070355		FAR1 DNA-binding domain protein	FAR1	PF03101	FAR1 DNA-binding domain	1.4e-22	80.1	Medtr1g070355.1	100	0
MSTRG.31849.1	MTR_7g010300		homeobox domain, ZF-HD class protein	ZF-HD	PF04770	ZF-HD protein dimerisation region	5.3e-29	100.2	Medtr7g010300.1	96.1	5.5e-83
MSTRG.32520.1	MTR_7g028740		squamosa promoter-binding-like protein	SBP	PF03110	SBP domain	3e-31	107.3	Medtr7g028740.1	100	4.9e-218
MSTRG.33489.1	MTR_7g061550		myb transcription factor	MYB	PF00249	Myb-like DNA-binding domain	1e-23	83.1	Medtr7g061550.1	100	3.9e-204
MSTRG.33503.1	MTR_7g062120		GRAS family transcription factor	GRAS	PF03514	GRAS domain family	1.8e-110	369.3	Medtr7g062120.1	100	0
MSTRG.33954.1	MTR_7g073380		WRKY transcription factor	WRKY	PF03106	WRKY DNA -binding domain	1.2e-23	83.1	Medtr7g073380.1	93.9	1.1e-159
MSTRG.33954.2	MTR_7g073380		WRKY transcription factor	WRKY	PF03106	WRKY DNA -binding domain	7.5e-08	32.5	Medtr7g073380.1	100	4.2e-89
MSTRG.34303.1	MTR_7g079840		zinc finger CCCH domain protein	C3H	PF00642	Zinc finger C-x8-C-x5-C-x3-H type (and similar)	2.3e-09	36.8	Medtr7g079840.4	100	8.3e-159
MSTRG.34303.3	MTR_7g079840		zinc finger CCCH domain protein	C3H	PF00642	Zinc finger C-x8-C-x5-C-x3-H type (and similar)	7.7e-47	156.3	Medtr7g079840.1	100	4.5e-260
MSTRG.34811.1	MTR_7g088070		myb-like transcription factor family protein	MYB_related	PF00249	Myb-like DNA-binding domain	7.5e-08	32.3	Medtr7g088070.1	100	1.1e-156
MSTRG.34811.2	MTR_7g088070		myb-like transcription factor family protein	MYB_related	PF00249	Myb-like DNA-binding domain	7.3e-08	32.3	Medtr7g088070.2	100	2.8e-154
MSTRG.35125.4	MTR_7g092750		BZIP family transcription factor	bZIP	PF00170	bZIP transcription factor	2.9e-08	33.6	Medtr7g092750.1	99.8	9.1e-262
MSTRG.35314.1	MTR_7g095680		heat shock transcription factor A3	HSF	PF00447	HSF-type DNA-binding	2.1e-32	111.5	Medtr7g095680.1	100	1.2e-205
MSTRG.35314.2	MTR_7g095680		heat shock transcription factor A3	HSF	PF00447	HSF-type DNA-binding	1.8e-32	111.7	Medtr7g095680.1	100	2e-172
MSTRG.35514.1	MTR_7g099540		transcription factor	bHLH	PF00010	Helix-loop-helix DNA-binding domain	1.1e-13	50.8	Medtr7g099540.2	100	1.6e-263
MSTRG.35514.2	MTR_7g099540		transcription factor	bHLH	PF00010	Helix-loop-helix DNA-binding domain	1.1e-13	50.8	Medtr7g099540.1	100	3.6e-266
MSTRG.35514.3	MTR_7g099540		transcription factor	bHLH	PF00010	Helix-loop-helix DNA-binding domain	1.1e-13	50.8	Medtr7g099540.1	100	3.6e-266
MSTRG.35617.1	MTR_7g100590		AP2 domain transcription factor	AP2	PF00847	AP2 domain	2.3e-11	43.7	Medtr7g100590.1	96.8	2.7e-266
MSTRG.35834.2	MTR_7g104190		bZIP transcription factor	bZIP	PF00170	bZIP transcription factor	4.2e-06	26.6	Medtr7g104190.1	100	2e-157
MSTRG.35834.3	MTR_7g104190		bZIP transcription factor	bZIP	PF00170	bZIP transcription factor	3.4e-06	26.9	Medtr7g104190.1	99.6	1.8e-276
MSTRG.36229.1	MTR_7g109600		WRKY family transcription factor	WRKY	PF03106	WRKY DNA -binding domain	9.7e-25	86.6	Medtr7g109600.1	100	6.2e-132
MSTRG.36229.2	MTR_7g109600		WRKY family transcription factor	WRKY	PF03106	WRKY DNA -binding domain	3e-12	46.6	Medtr7g109600.1	100	1e-36
MSTRG.36294.1	MTR_7g110720		WRKY1b transcription factor	WRKY	PF03106	WRKY DNA -binding domain	5.3e-27	93.8	Medtr7g110720.2	100	8e-222
MSTRG.36572.2	MTR_7g114600		DUF573 family protein	GeBP	PF04504	Protein of unknown function, DUF573	3.1e-35	120.6	Medtr7g114600.1	100	6.5e-241
MSTRG.36649.2	MTR_7g116270		single-stranded DNA-binding protein WHY3	Whirly	PF08536	Whirly transcription factor	6.8e-37	126.2	Medtr7g116270.1	100	5.1e-76
MSTRG.36772.1	MTR_7g117690		AP2 domain class transcription factor	ERF	PF00847	AP2 domain	2.1e-11	43.8	Medtr7g117690.1	89.5	7.8e-85
MSTRG.36820.1	MTR_7g118330		late elongated hypocotyl-like protein	MYB_related	PF00249	Myb-like DNA-binding domain	3.4e-13	49.4	Medtr7g118330.2	100	0
MSTRG.36820.2	MTR_7g118330		late elongated hypocotyl-like protein	MYB_related	PF00249	Myb-like DNA-binding domain	3.4e-13	49.4	Medtr7g118330.2	100	0
MSTRG.3707.2	MTR_1g080890		transcription factor UNE12-like protein	bHLH	PF00010	Helix-loop-helix DNA-binding domain	2.8e-08	33.4	Medtr1g080890.1	100	1.9e-198
MSTRG.37405.1	MTR_8g015230		mediator of RNA polymerase II transcription subunit 6	bZIP	PF00170	bZIP transcription factor	9.8e-14	51.1	Medtr8g015250.1	100	1.8e-82
MSTRG.37435.1	MTR_8g015840		Dof domain zinc finger protein	Dof	PF02701	Dof domain, zinc finger	4e-33	113.2	Medtr8g015840.1	100	1.6e-123
MSTRG.37830.1	MTR_8g026960		homeobox associated leucine zipper protein	HB-other	PF00046	Homeobox domain	3.3e-16	58.7	Medtr8g026960.1	99.2	2.6e-127
MSTRG.3816.1	MTR_1g083040		always EARLY-like protein	MYB_related	PF00249	Myb-like DNA-binding domain	2.3e-08	33.9	Medtr1g083040.6	100	0
MSTRG.3816.2	MTR_1g083040		always EARLY-like protein	MYB_related	PF00249	Myb-like DNA-binding domain	2.4e-08	33.9	Medtr1g083040.2	100	0
MSTRG.38233.5	MTR_8g033250		MADS-box transcription factor	MIKC	PF00319	SRF-type transcription factor (DNA-binding and dimerisation domain)	4e-27	93.3	Medtr8g033250.1	100	1.9e-116
MSTRG.38233.5	MTR_8g033250		MADS-box transcription factor	MIKC	PF01486	K-box region	2.1e-27	95	Medtr8g033250.1	100	1.9e-116
MSTRG.38233.5	MTR_8g033250		MADS-box transcription factor	M_type	PF00319	SRF-type transcription factor (DNA-binding and dimerisation domain)	4e-27	93.3	Medtr8g033250.1	100	1.9e-116
MSTRG.38353.1	MTR_8g037270		CCAAT-binding transcription factor	NF-YA	PF02045	CCAAT-binding transcription factor (CBF-B/NF-YA) subunit B	1e-27	96.4	Medtr8g037270.1	100	1.5e-169
MSTRG.38938.3	MTR_8g059170		NAC transcription factor-like protein	NAC	PF02365	No apical meristem (NAM) protein	3.2e-07	31	Medtr8g059170.1	100	1.2e-33
MSTRG.3899.1	MTR_1g084150		HMG (high mobility group) box protein	YABBY	PF04690	YABBY protein	3.9e-06	27.4	Medtr5g080030.1	51.3	1.1e-76
MSTRG.3899.2	MTR_1g084150		HMG (high mobility group) box protein	YABBY	PF04690	YABBY protein	2.2e-06	28.2	Medtr5g080030.1	45.2	1.8e-47
MSTRG.39700.1	MTR_8g069160		NAC transcription factor-like protein	NAC	PF02365	No apical meristem (NAM) protein	8.3e-15	55.3	Medtr8g069160.1	100	1.1e-152
MSTRG.3981.2	MTR_1g085640		myb transcription factor MYB64	MYB	PF00249	Myb-like DNA-binding domain	4.9e-32	109.7	Medtr1g085640.1	90.4	1.2e-70
MSTRG.40093.2	MTR_8g076340		GATA type zinc finger transcription factor family protein	GATA	PF00320	GATA zinc finger	8.5e-17	60.3	Medtr8g076340.1	100	1.5e-166
MSTRG.40507.1	MTR_8g086020		BZIP transcription factor bZIP124	bZIP	PF00170	bZIP transcription factor	1.5e-08	34.5	Medtr8g086020.1	68.3	8.7e-22
MSTRG.40545.3	MTR_8g087000		WRKY family transcription factor	WRKY	PF03106	WRKY DNA -binding domain	2.7e-25	88.4	Medtr8g087000.1	100	5e-142
MSTRG.4057.3	MTR_1g087040		BZIP transcription factor	bZIP	PF00170	bZIP transcription factor	2.6e-12	46.5	Medtr1g087040.1	100	1.2e-77
MSTRG.40746.2	MTR_8g089895		homeobox associated leucine zipper protein	HB-other	PF00046	Homeobox domain	8.3e-16	57.4	Medtr8g089895.1	100	3.7e-174
MSTRG.41012.3	MTR_8g094580		NAC-like transcription factor	NAC	PF02365	No apical meristem (NAM) protein	1.1e-27	96.5	Medtr8g094580.2	100	2.3e-65
MSTRG.42702.1	MTR_0126s0080		BZIP family transcription factor	bZIP	PF00170	bZIP transcription factor	6.1e-07	29.3	Medtr0126s0080.1	100	6.5e-133
MSTRG.4913.1	MTR_1g101970		MADS-box transcription factor	MIKC	PF00319	SRF-type transcription factor (DNA-binding and dimerisation domain)	1.9e-24	84.7	Medtr1g101970.1	100	1e-89
MSTRG.4913.1	MTR_1g101970		MADS-box transcription factor	MIKC	PF01486	K-box region	7.5e-20	70.8	Medtr1g101970.1	100	1e-89
MSTRG.4913.1	MTR_1g101970		MADS-box transcription factor	M_type	PF00319	SRF-type transcription factor (DNA-binding and dimerisation domain)	1.9e-24	84.7	Medtr1g101970.1	100	1e-89
MSTRG.5225.1	MTR_1g106590		GRAS family transcription factor	GRAS	PF03514	GRAS domain family	2e-12	46.6	Medtr1g106590.1	100	1.8e-41
MSTRG.5225.2	MTR_1g106590		GRAS family transcription factor	GRAS	PF03514	GRAS domain family	2e-12	46.6	Medtr1g106590.1	100	1.8e-41
MSTRG.5225.3	MTR_1g106590		GRAS family transcription factor	GRAS	PF03514	GRAS domain family	9.9e-21	74	Medtr1g106590.1	100	1.9e-20
MSTRG.5401.1	MTR_1g109320		zinc finger CCCH domain protein	C3H	PF00642	Zinc finger C-x8-C-x5-C-x3-H type (and similar)	1.8e-16	59.4	Medtr1g109320.1	100	4.9e-207
MSTRG.5478.2	MTR_1g110870		zinc finger constans-like protein	CO-like	PF00643	B-box zinc finger	7.7e-09	35.4	Medtr1g110870.1	100	4.4e-120
MSTRG.5478.2	MTR_1g110870		zinc finger constans-like protein	CO-like	PF06203	CCT motif	1.4e-18	66.5	Medtr1g110870.1	100	4.4e-120
MSTRG.5927.2	MTR_2g006150		TCP family transcription factor	TCP	PF03634	TCP family transcription factor	3.1e-40	138.2	Medtr2g006150.1	100	5.6e-270
MSTRG.6437.2	MTR_2g014680		NAC transcription factor-like protein	NAC	PF02365	No apical meristem (NAM) protein	1.2e-14	54.8	Medtr2g014680.1	100	4.6e-185
MSTRG.655.1	MTR_1g019240		helix loop helix DNA-binding domain protein	bHLH	PF00010	Helix-loop-helix DNA-binding domain	3.9e-14	52.2	Medtr1g019240.1	97.4	6.9e-142
MSTRG.6951.1	MTR_2g023930		WRKY1b transcription factor	WRKY	PF03106	WRKY DNA -binding domain	9.4e-27	93	Medtr2g023930.1	100	3.8e-305
MSTRG.6951.2	MTR_2g023930		WRKY1b transcription factor	WRKY	PF03106	WRKY DNA -binding domain	9.4e-27	93	Medtr2g023930.1	100	3.8e-305
MSTRG.6951.3	MTR_2g023930		WRKY1b transcription factor	WRKY	PF03106	WRKY DNA -binding domain	9.4e-27	93	Medtr2g023930.1	100	3.8e-305
MSTRG.6951.5	MTR_2g023930		WRKY1b transcription factor	WRKY	PF03106	WRKY DNA -binding domain	8.4e-27	93.2	Medtr2g023930.1	100	3.6e-305
MSTRG.7249.1	MTR_2g030130		class III homeodomain leucine zipper protein	HD-ZIP	PF01852	START domain	7.8e-52	175.6	Medtr2g030130.1	100	0
MSTRG.7249.1	MTR_2g030130		class III homeodomain leucine zipper protein	HD-ZIP	PF00046	Homeobox domain	2.4e-16	59.2	Medtr2g030130.1	100	0
MSTRG.7249.1	MTR_2g030130		class III homeodomain leucine zipper protein	HB-other	PF00046	Homeobox domain	2.4e-16	59.2	Medtr2g030130.1	100	0
MSTRG.7427.1	MTR_2g033820		WRKY family transcription factor	WRKY	PF03106	WRKY DNA -binding domain	1.5e-27	95.6	Medtr2g033820.1	100	5.6e-209
MSTRG.8017.2	MTR_2g043250		auxin response factor 2	ARF	PF02362	B3 DNA binding domain	1.3e-21	76.2	Medtr2g043250.1	100	0
MSTRG.8017.2	MTR_2g043250		auxin response factor 2	ARF	PF06507	Auxin response factor	3.8e-35	119.8	Medtr2g043250.1	100	0
MSTRG.8017.2	MTR_2g043250		auxin response factor 2	B3	PF02362	B3 DNA binding domain	1.3e-21	76.2	Medtr2g043250.1	100	0
MSTRG.8684.2	MTR_2g062730		NAC transcription factor-like protein	NAC	PF02365	No apical meristem (NAM) protein	3.8e-28	98	Medtr2g062730.2	100	7.8e-210
MSTRG.9338.3	MTR_2g079990		NAC transcription factor-like protein	NAC	PF02365	No apical meristem (NAM) protein	1.9e-07	31.7	Medtr2g079990.2	100	9.7e-35
MSTRG.9732.1	MTR_2g088470		homeobox leucine zipper protein	HD-ZIP	PF01852	START domain	8.5e-58	195.1	Medtr2g088470.1	100	0
MSTRG.9732.1	MTR_2g088470		homeobox leucine zipper protein	HD-ZIP	PF00046	Homeobox domain	2e-18	65.8	Medtr2g088470.1	100	0
MSTRG.9732.1	MTR_2g088470		homeobox leucine zipper protein	HB-other	PF00046	Homeobox domain	2e-18	65.8	Medtr2g088470.1	100	0
MSTRG.9732.2	MTR_2g088470		homeobox leucine zipper protein	HD-ZIP	PF01852	START domain	9.6e-58	194.9	Medtr2g088470.1	100	0
MSTRG.9732.2	MTR_2g088470		homeobox leucine zipper protein	HD-ZIP	PF00046	Homeobox domain	2.1e-18	65.8	Medtr2g088470.1	100	0
MSTRG.9732.2	MTR_2g088470		homeobox leucine zipper protein	HB-other	PF00046	Homeobox domain	2.1e-18	65.8	Medtr2g088470.1	100	0
MSTRG.9786.1	MTR_2g089450		myb transcription factor	MYB	PF00249	Myb-like DNA-binding domain	6e-29	99.8	Medtr2g089450.1	97.7	1.3e-146
MSTRG.9915.1	MTR_2g090735		NAC transcription factor-like protein	NAC	PF02365	No apical meristem (NAM) protein	8.8e-09	36	Medtr2g090735.1	100	2.1e-125
MSTRG.9943.2	MTR_2g090900		bZIP family transcription factor	bZIP	PF00170	bZIP transcription factor	6.9e-09	35.5	Medtr2g090900.1	95.1	1.1e-144
MSTRG.9968.1	MTR_2g091190		transcription factor bHLH107-like protein	bHLH	PF00010	Helix-loop-helix DNA-binding domain	9.2e-09	35	Medtr2g091190.1	100	1.3e-38

## Sheet: Class D (6 day)
legends	Description
Transcript id	Transcript id
Gene id	Gene id
Gene name	The name of the gene.
Gene description	Gene description information.
Family	The family of transcription factors to which the gene/transcript belongs.
DNA domain	The DNA binding domain to which the gene is annotated.
Domain description	Description information of the DNA result domain.
Evalue	The Evalue of the transcription factor family to which the gene belongs, as small as possible, using the Hmmscan analysis.
Score	The score of the transcription factor family to which the gene belongs, using Hmmscan, the larger the value the better.
TF id	ID of the transcription factor to which the gene is annotated.
Hit pident	Transcription factor annotation of the gene using blast, pident (percent of identity) refers to identity, i.e. the percentage of identical parts between two sequences.
Hit evalue	The evalue of the transcription factor annotation of the gene using blast, the smaller the value the better.
TF family	Name of transcription factor family.
Gene number	The number of genes belonging to the family.
Transcript number	The number of transcripts belonging to the family.
													Transcription Factor Family Statistics
Transcript id	Gene id	Gene name	Gene description	Family	DNA domain	Domain description	Evalue	Score	TF id	Hit pident	Hit evalue		TF family	Gene number	Transcript number
AES59165	MTR_1g015140		WRKY family transcription factor	WRKY	PF03106	WRKY DNA -binding domain	5.7e-26	90.5	Medtr1g015140.1	100	2.2e-93		AP2	3	11
AES59419	MTR_1g019240		helix loop helix DNA-binding domain protein	bHLH	PF00010	Helix-loop-helix DNA-binding domain	4e-14	52.2	Medtr1g019240.1	100	1.2e-146		ARF	5	22
AES59540	MTR_1g021520		myb-like DNA-binding domain, shaqkyf class protein	MYB_related	PF00249	Myb-like DNA-binding domain	1e-07	31.9	Medtr1g021520.1	100	1.2e-171		B3	10	39
AES60307	MTR_1g043430		BHLH domain class transcription factor	bHLH	PF00010	Helix-loop-helix DNA-binding domain	2.6e-06	27.2	Medtr1g043430.1	100	4.4e-138		C2H2	1	1
AES61653	MTR_1g087040		BZIP transcription factor	bZIP	PF00170	bZIP transcription factor	2.6e-12	46.5	Medtr1g087040.1	100	1.2e-77		C3H	2	6
AES62046	MTR_1g093080		myb-like transcription factor family protein	MYB_related	PF00249	Myb-like DNA-binding domain	5.2e-08	32.8	Medtr1g093080.1	100	5.4e-212		CO-like	4	10
AES62590	MTR_1g101810		TCP family transcription factor	TCP	PF03634	TCP family transcription factor	6.4e-29	101.4	Medtr1g101810.1	100	9.9e-203		CPP	1	1
AES62604	MTR_1g101970		MADS-box transcription factor	MIKC	PF00319	SRF-type transcription factor (DNA-binding and dimerisation domain)	2.8e-24	84.2	Medtr1g101970.1	100	7.3e-101		DBB	2	8
AES62604	MTR_1g101970		MADS-box transcription factor	MIKC	PF01486	K-box region	9.1e-20	70.5	Medtr1g101970.1	100	7.3e-101		Dof	8	13
AES62604	MTR_1g101970		MADS-box transcription factor	M_type	PF00319	SRF-type transcription factor (DNA-binding and dimerisation domain)	2.8e-24	84.2	Medtr1g101970.1	100	7.3e-101		E2F/DP	1	2
AES62744	MTR_1g106590		GRAS family transcription factor	GRAS	PF03514	GRAS domain family	3.1e-48	164.5	Medtr1g106590.1	100	1.7e-196		ERF	20	32
AES63214	MTR_2g006150		TCP family transcription factor	TCP	PF03634	TCP family transcription factor	3.1e-40	138.2	Medtr2g006150.1	100	5.6e-270		FAR1	2	3
AES63868	MTR_2g014200		squamosa promoter-binding-like protein	SBP	PF03110	SBP domain	2.1e-32	111	Medtr2g014200.1	100	5.9e-79		GATA	3	3
AES63877	MTR_2g014300		ethylene response factor	ERF	PF00847	AP2 domain	2.2e-13	50.1	Medtr2g014300.1	100	1.5e-100		GRAS	12	32
AES63907	MTR_2g014680		NAC transcription factor-like protein	NAC	PF02365	No apical meristem (NAM) protein	1.2e-14	54.8	Medtr2g014680.1	100	4.6e-185		GRF	2	3
AES64771	MTR_2g030130		class III homeodomain leucine zipper protein	HD-ZIP	PF01852	START domain	7.8e-52	175.6	Medtr2g030130.1	100	0		GeBP	2	3
AES64771	MTR_2g030130		class III homeodomain leucine zipper protein	HD-ZIP	PF00046	Homeobox domain	2.4e-16	59.2	Medtr2g030130.1	100	0		HB-PHD	1	2
AES64771	MTR_2g030130		class III homeodomain leucine zipper protein	HB-other	PF00046	Homeobox domain	2.4e-16	59.2	Medtr2g030130.1	100	0		HB-other	10	21
AES64965	MTR_2g033820		WRKY family transcription factor	WRKY	PF03106	WRKY DNA -binding domain	1.5e-27	95.6	Medtr2g033820.1	100	5.6e-209		HD-ZIP	3	10
AES65324	MTR_2g038000		pathogenesis-related homeodomain-like protein, putative	HB-PHD	PF00628	PHD-finger	1.5e-10	40.6	Medtr2g038000.1	100	0		HSF	3	7
AES65324	MTR_2g038000		pathogenesis-related homeodomain-like protein, putative	HB-PHD	PF00046	Homeobox domain	2.2e-10	40.1	Medtr2g038000.1	100	0		LBD (AS2/LOB)	6	9
AES65324	MTR_2g038000		pathogenesis-related homeodomain-like protein, putative	HB-other	PF00046	Homeobox domain	2.2e-10	40.1	Medtr2g038000.1	100	0		MIKC	3	6
AES65383	MTR_2g038580		homeobox associated leucine zipper protein	HB-other	PF00046	Homeobox domain	3.2e-15	55.5	Medtr2g038580.1	100	1.5e-118		MYB	21	32
AES66224	MTR_2g064470		NAC transcription factor-like protein	NAC	PF02365	No apical meristem (NAM) protein	1.4e-27	96.2	Medtr2g064470.1	100	5.4e-186		MYB_related	14	34
AES66958	MTR_2g083870		WRKY family transcription factor	WRKY	PF03106	WRKY DNA -binding domain	3.9e-25	87.8	Medtr2g083870.1	100	1.1e-152		M_type	6	11
AES67092	MTR_2g086690		NAC transcription factor-like protein	NAC	PF02365	No apical meristem (NAM) protein	3.7e-25	88.5	Medtr2g086690.1	100	9.2e-152		NAC	16	28
AES67201	MTR_2g088000		WRKY1b transcription factor	WRKY	PF03106	WRKY DNA -binding domain	5.7e-26	90.5	Medtr2g088000.1	100	0		NF-X1	1	4
AES67250	MTR_2g088470		homeobox leucine zipper protein	HD-ZIP	PF01852	START domain	8.5e-58	195.1	Medtr2g088470.1	100	0		NF-YA	1	2
AES67250	MTR_2g088470		homeobox leucine zipper protein	HD-ZIP	PF00046	Homeobox domain	2e-18	65.8	Medtr2g088470.1	100	0		Nin-like	2	3
AES67250	MTR_2g088470		homeobox leucine zipper protein	HB-other	PF00046	Homeobox domain	2e-18	65.8	Medtr2g088470.1	100	0		SBP	6	8
AES67332	MTR_2g089450		myb transcription factor	MYB	PF00249	Myb-like DNA-binding domain	1.1e-30	105.4	Medtr2g089450.1	100	9.5e-149		TCP	3	7
AES67347	MTR_2g089620		myb transcription factor	MYB	PF00249	Myb-like DNA-binding domain	2.5e-33	113.9	Medtr2g089620.1	100	6.7e-195		WRKY	18	49
AES67442	MTR_2g093740		auxin response factor-like protein	ARF	PF02362	B3 DNA binding domain	9.3e-22	76.7	Medtr2g093740.1	100	0		Whirly	1	2
AES67442	MTR_2g093740		auxin response factor-like protein	ARF	PF06507	Auxin response factor	1.6e-33	114.6	Medtr2g093740.1	100	0		YABBY	3	5
AES67442	MTR_2g093740		auxin response factor-like protein	B3	PF02362	B3 DNA binding domain	9.3e-22	76.7	Medtr2g093740.1	100	0		ZF-HD	2	2
AES67590	MTR_2g096540		C2H2 type zinc finger transcription factor family protein, putative	C2H2	PF00096	Zinc finger, C2H2 type	4.9e-06	26.6	Medtr2g096540.1	100	5.5e-79		bHLH	19	34
AES67930	MTR_2g100930		MYB-like transcription factor family protein	MYB_related	PF00249	Myb-like DNA-binding domain	8.4e-12	44.9	Medtr2g100930.1	100	1.7e-204		bZIP	12	27
AES68049	MTR_2g102450		B3 DNA-binding domain protein	B3	PF02362	B3 DNA binding domain	2.3e-16	59.4	Medtr2g102450.2	100	2.3e-224
AES68223	MTR_2g104550		helix loop helix DNA-binding domain protein	bHLH	PF00010	Helix-loop-helix DNA-binding domain	5.7e-08	32.5	Medtr2g104550.1	100	5.9e-172
AES68280	MTR_3g005460		B3 DNA-binding domain protein	B3	PF02362	B3 DNA binding domain	1.4e-35	121.1	Medtr3g005460.2	100	0
AES69538	MTR_3g031220		WRKY transcription factor	WRKY	PF03106	WRKY DNA -binding domain	5.6e-52	173.8	Medtr3g031220.1	100	2.3e-295
AES70791	MTR_3g062440		integrase-type DNA-binding superfamily protein	ERF	PF00847	AP2 domain	2.6e-10	40.2	Medtr3g062440.1	100	1.9e-147
AES71106	MTR_3g070120		DUF573 family protein	GeBP	PF04504	Protein of unknown function, DUF573	3.3e-29	101.2	Medtr3g070120.1	100	2.9e-197
AES71206	MTR_3g071420		lateral organ boundaries (LOB) domain protein	LBD (AS2/LOB)	PF03195	Protein of unknown function DUF260	1.9e-39	133.9	Medtr3g071420.1	100	2.4e-104
AES71461	MTR_3g077240		lateral organ boundaries (LOB) domain protein	LBD (AS2/LOB)	PF03195	Protein of unknown function DUF260	3.3e-44	149.2	Medtr3g077240.1	100	3.9e-110
AES71732	MTR_3g082160		myb-like DNA-binding domain protein	MYB_related	PF00249	Myb-like DNA-binding domain	7.4e-06	25.9	Medtr3g082160.1	100	1.6e-197
AES71773	MTR_3g082630		B-box type zinc finger protein	DBB	PF00643	B-box zinc finger	2.4e-08	33.9	Medtr3g082630.1	100	4.3e-239
AES71773	MTR_3g082630		B-box type zinc finger protein	CO-like	PF00643	B-box zinc finger	2.4e-08	33.9	Medtr3g082630.1	100	4.3e-239
AES71773	MTR_3g082630		B-box type zinc finger protein	CO-like	PF06203	CCT motif	4.5e-16	58.5	Medtr3g082630.1	100	4.3e-239
AES72534	MTR_3g091820		Dof-type zinc finger DNA-binding family protein	Dof	PF02701	Dof domain, zinc finger	3.5e-34	116.6	Medtr3g091820.1	100	2.1e-174
AES72715	MTR_3g094690		fission regulator	LBD (AS2/LOB)	PF03195	Protein of unknown function DUF260	7.8e-41	138.3	Medtr3g094690.1	100	1.1e-130
AES72749	MTR_3g095040		WRKY family transcription factor	WRKY	PF03106	WRKY DNA -binding domain	1.8e-22	79.3	Medtr3g095040.1	100	5.8e-120
AES72880	MTR_3g096400		NAC transcription factor-like protein	NAC	PF02365	No apical meristem (NAM) protein	4.9e-18	65.6	Medtr3g096400.1	100	2.5e-126
AES73046	MTR_3g099080		squamosa promoter-binding 13A-like protein	SBP	PF03110	SBP domain	2e-29	101.5	Medtr3g099080.1	100	8.2e-221
AES73101	MTR_3g099620		basic helix loop helix (BHLH) DNA-binding family protein	bHLH	PF00010	Helix-loop-helix DNA-binding domain	2.7e-10	39.9	Medtr3g099620.1	100	2.3e-179
AES73300	MTR_3g101780		ABA response element-binding factor	bZIP	PF00170	bZIP transcription factor	3.9e-13	49.1	Medtr3g101780.1	100	4.7e-236
AES73309	MTR_3g101870		heat shock transcription factor	HSF	PF00447	HSF-type DNA-binding	3.7e-32	110.7	Medtr3g101870.1	100	9.6e-222
AES73570	MTR_3g106290		ethylene response factor	ERF	PF00847	AP2 domain	6.3e-12	45.4	Medtr3g106290.1	100	6.4e-105
AES73834	MTR_3g109340		NAC transcription factor-like protein	NAC	PF02365	No apical meristem (NAM) protein	7.4e-28	97.1	Medtr3g109340.1	100	3.8e-215
AES73881	MTR_3g109800		class III homeodomain leucine zipper protein	HD-ZIP	PF01852	START domain	9.4e-53	178.6	Medtr3g109800.1	100	0
AES73881	MTR_3g109800		class III homeodomain leucine zipper protein	HD-ZIP	PF00046	Homeobox domain	1.6e-16	59.8	Medtr3g109800.1	100	0
AES73881	MTR_3g109800		class III homeodomain leucine zipper protein	HB-other	PF00046	Homeobox domain	1.6e-16	59.8	Medtr3g109800.1	100	0
AES74725	MTR_6g012450		DOF-type zinc finger DNA-binding family protein	Dof	PF02701	Dof domain, zinc finger	3.1e-31	107.2	Medtr6g012450.1	100	6.7e-287
AES78823	MTR_7g046260		AP2/ERF domain transcription factor	ERF	PF00847	AP2 domain	4.4e-13	49.1	Medtr7g046260.1	100	1.1e-125
AES79345	MTR_7g061550		myb transcription factor	MYB	PF00249	Myb-like DNA-binding domain	1e-23	83.1	Medtr7g061550.2	100	3.9e-204
AES79852	MTR_7g073380		WRKY transcription factor	WRKY	PF03106	WRKY DNA -binding domain	1.2e-23	83.1	Medtr7g073380.1	100	3.8e-173
AES80112	MTR_7g076740		myb transcription factor MIXTA-like protein	MYB	PF00249	Myb-like DNA-binding domain	6.8e-34	115.7	Medtr7g076740.1	100	3.7e-179
AES80375	MTR_7g079840		zinc finger CCCH domain protein	C3H	PF00642	Zinc finger C-x8-C-x5-C-x3-H type (and similar)	7.7e-47	156.3	Medtr7g079840.1	100	4.5e-260
AES80453	MTR_7g080780		helix loop helix DNA-binding domain protein	bHLH	PF00010	Helix-loop-helix DNA-binding domain	6.9e-07	29	Medtr7g080780.1	100	3.9e-182
AES80454	MTR_7g080780		helix loop helix DNA-binding domain protein	bHLH	PF00010	Helix-loop-helix DNA-binding domain	6.7e-07	29	Medtr7g080780.1	100	2.6e-175
AES80816	MTR_7g085260		NAC transcription factor-like protein	NAC	PF02365	No apical meristem (NAM) protein	2e-28	98.9	Medtr7g085260.1	100	4.4e-230
AES80829	MTR_7g085410		GATA type zinc finger transcription factor family protein	GATA	PF00320	GATA zinc finger	7.6e-15	54.1	Medtr7g085410.1	100	2e-152
AES80943	MTR_7g086780		Dof zinc finger DOF5.2-like protein	Dof	PF02701	Dof domain, zinc finger	8.3e-32	109	Medtr7g086780.1	100	1.7e-251
AES81356	MTR_7g091390		AP2-like ethylene-responsive transcription factor	ERF	PF00847	AP2 domain	1.8e-09	37.6	Medtr7g091390.1	100	1.3e-238
AES81454	MTR_7g092930		squamosa promoter-binding-like protein	SBP	PF03110	SBP domain	5.6e-33	112.8	Medtr7g092930.1	100	4.8e-196
AES81788	MTR_7g100590		AP2 domain transcription factor	AP2	PF00847	AP2 domain	2.7e-18	65.8	Medtr7g100590.1	100	2.4e-278
AES81824	MTR_7g100990		NAC transcription factor-like protein	NAC	PF02365	No apical meristem (NAM) protein	1.3e-27	96.4	Medtr7g100990.1	100	2.7e-196
AES82344	MTR_7g111290		myb transcription factor	MYB	PF00249	Myb-like DNA-binding domain	5.4e-32	109.6	Medtr7g111290.1	100	5.4e-228
AES82612	MTR_7g114600		DUF573 family protein	GeBP	PF04504	Protein of unknown function, DUF573	3.2e-35	120.5	Medtr7g114600.1	100	5.3e-243
AES82672	MTR_7g115120		transcription factor bZIP88	bZIP	PF00170	bZIP transcription factor	1.6e-14	53.6	Medtr7g115120.1	100	7.2e-212
AES82688	MTR_7g116270		single-stranded DNA-binding protein WHY3	Whirly	PF08536	Whirly transcription factor	3.7e-58	195	Medtr7g116270.1	100	5.8e-129
AES82836	MTR_7g118330		late elongated hypocotyl-like protein	MYB_related	PF00249	Myb-like DNA-binding domain	3.4e-13	49.4	Medtr7g118330.2	100	0
AES86522	MTR_4g009540		helix loop helix DNA-binding domain protein	bHLH	PF00010	Helix-loop-helix DNA-binding domain	5.5e-11	42.1	Medtr4g009540.1	100	6.4e-185
AES87436	MTR_4g027040		NF-X1-type zinc finger protein NFXL1	NF-X1	PF01422	NF-X1 type zinc finger	8.7e-09	35.1	Medtr4g027040.1	100	0
AES87486	MTR_4g028130		AP2/B3 transcription factor family protein	B3	PF02362	B3 DNA binding domain	6e-16	58	Medtr4g028130.4	100	0
AES88170	MTR_4g050300		plant-specific transcription factor YABBY family protein	YABBY	PF04690	YABBY protein	7.8e-69	231.2	Medtr4g050300.1	100	2.8e-102
AES88309	MTR_4g053250		BZIP family transcription factor	bZIP	PF00170	bZIP transcription factor	4.6e-08	32.9	Medtr4g053250.3	100	1.2e-277
AES88645	MTR_4g060460		auxin response factor-like protein	ARF	PF02362	B3 DNA binding domain	5.4e-22	77.4	Medtr4g060460.1	100	0
AES88645	MTR_4g060460		auxin response factor-like protein	ARF	PF06507	Auxin response factor	7.9e-34	115.6	Medtr4g060460.1	100	0
AES88645	MTR_4g060460		auxin response factor-like protein	B3	PF02362	B3 DNA binding domain	5.4e-22	77.4	Medtr4g060460.1	100	0
AES88712	MTR_4g061200		AP2-like ethylene-responsive transcription factor	AP2	PF00847	AP2 domain	1.4e-13	50.7	Medtr4g061200.1	100	2.1e-263
AES88812	MTR_4g063100		myb transcription factor	MYB	PF00249	Myb-like DNA-binding domain	2.4e-20	72.3	Medtr4g063100.3	100	2.3e-130
AES88813	MTR_4g063100		myb transcription factor	MYB_related	PF00249	Myb-like DNA-binding domain	1.6e-07	31.3	Medtr4g063100.4	100	2.6e-100
AES88814	MTR_4g063100		myb transcription factor	MYB_related	PF00249	Myb-like DNA-binding domain	1.4e-14	53.8	Medtr4g063100.2	100	1.4e-107
AES88815	MTR_4g063100		myb transcription factor	MYB	PF00249	Myb-like DNA-binding domain	4.7e-31	106.6	Medtr4g063100.1	100	1.3e-148
AES88867	MTR_4g064160		GRAS family transcription factor	GRAS	PF03514	GRAS domain family	1.8e-112	375.9	Medtr4g064160.1	100	0
AES89009	MTR_4g068000		plant regulator RWP-RK family protein	Nin-like	PF02042	RWP-RK domain	9.5e-27	92.6	Medtr4g068000.2	100	0
AES89039	MTR_4g068320		B3 domain transcription factor VRN1-like protein	B3	PF02362	B3 DNA binding domain	5.6e-34	115.9	Medtr4g068320.1	100	1.3e-249
AES89611	MTR_4g077760		GRAS family transcription factor	GRAS	PF03514	GRAS domain family	2.6e-104	349	Medtr4g077760.1	100	0
AES89666	MTR_4g078350		helix loop helix DNA-binding domain protein	bHLH	PF00010	Helix-loop-helix DNA-binding domain	9.5e-06	25.4	Medtr4g078350.1	100	1.5e-118
AES89752	MTR_4g079580		TCP family transcription factor	TCP	PF03634	TCP family transcription factor	5.3e-31	108.1	Medtr4g079580.1	100	4e-195
AES90058	MTR_4g083680		LOB domain protein	LBD (AS2/LOB)	PF03195	Protein of unknown function DUF260	1.6e-45	153.4	Medtr4g083680.1	100	9.1e-98
AES90380	MTR_4g090460		bromodomain protein	MYB_related	PF00249	Myb-like DNA-binding domain	9.4e-07	28.8	Medtr4g090460.1	100	0
AES90556	MTR_4g093030		MADS-box transcription factor family protein	M_type	PF00319	SRF-type transcription factor (DNA-binding and dimerisation domain)	1.6e-24	84.9	Medtr4g093030.1	100	6.2e-93
AES90673	MTR_4g095500		GRAS family transcription factor	GRAS	PF03514	GRAS domain family	1e-90	304.3	Medtr4g095500.2	100	2.7e-277
AES90882	MTR_4g100650		ethylene response factor	ERF	PF00847	AP2 domain	5.3e-12	45.7	Medtr4g100650.1	100	6.6e-137
AES91405	MTR_4g113140		myb-like transcription factor family protein	MYB_related	PF00249	Myb-like DNA-binding domain	3.7e-07	30.1	Medtr4g113140.1	100	2.2e-249
AES92660	MTR_4g132430		WRKY1b transcription factor	WRKY	PF03106	WRKY DNA -binding domain	3.5e-27	94.4	Medtr4g132430.1	100	1.4e-276
AES92661	MTR_4g132430		WRKY1b transcription factor	WRKY	PF03106	WRKY DNA -binding domain	2.5e-27	94.9	Medtr4g132430.2	100	6.5e-199
AES94021	MTR_5g010020		myb transcription factor	MYB	PF00249	Myb-like DNA-binding domain	3.9e-33	113.2	Medtr5g010020.1	100	5.2e-206
AES94223	MTR_5g012080		transcription factor	NAC	PF02365	No apical meristem (NAM) protein	5.2e-29	100.8	Medtr5g012080.1	100	3.9e-209
AES94451	MTR_5g014520		basic helix loop helix (bHLH) DNA-binding family protein	bHLH	PF00010	Helix-loop-helix DNA-binding domain	1.4e-10	40.8	Medtr5g014520.1	100	1.4e-179
AES94457	MTR_5g014600		basic helix loop helix (bHLH) DNA-binding family protein	bHLH	PF00010	Helix-loop-helix DNA-binding domain	1.9e-10	40.4	Medtr5g014600.1	100	1e-182
AES94491	MTR_5g014990		myb transcription factor	MYB	PF00249	Myb-like DNA-binding domain	1.2e-28	98.9	Medtr5g014990.1	100	8.6e-184
AES94536	MTR_5g015490		GRAS family transcription factor	GRAS	PF03514	GRAS domain family	9.9e-106	353.7	Medtr5g015490.1	100	1.6e-288
AES94624	MTR_5g016510		myb transcription factor	MYB	PF00249	Myb-like DNA-binding domain	3.7e-36	122.9	Medtr5g016510.1	100	1.6e-177
AES94650	MTR_5g016810		AP2 domain transcription factor	AP2	PF00847	AP2 domain	1.2e-19	70.2	Medtr5g016810.1	100	1.1e-303
AES95065	MTR_5g021340		GATA type zinc finger transcription factor family protein	GATA	PF00320	GATA zinc finger	5.2e-18	64.2	Medtr5g021340.1	100	5.2e-218
AES95096	MTR_5g021710		transcription factor	NAC	PF02365	No apical meristem (NAM) protein	7.7e-29	100.2	Medtr5g021710.1	100	1.2e-208
AES95308	MTR_5g024070		plant regulator RWP-RK family protein	Nin-like	PF02042	RWP-RK domain	2.2e-23	81.8	Medtr5g024070.1	100	4.3e-189
AES95896	MTR_5g030770		transcription factor bHLH93	bHLH	PF00010	Helix-loop-helix DNA-binding domain	5.3e-10	39	Medtr5g030770.1	100	1.7e-185
AES96050	MTR_5g032600		homeobox domain, ZF-HD class protein	ZF-HD	PF04770	ZF-HD protein dimerisation region	5.6e-30	103.3	Medtr5g032600.1	100	1.4e-158
AES96167	MTR_5g034030		YABBY transcription factor	YABBY	PF04690	YABBY protein	1.1e-63	214.5	Medtr5g034030.1	100	7.8e-123
AES96593	MTR_5g038910		myb transcription factor	MYB	PF00249	Myb-like DNA-binding domain	1e-27	95.9	Medtr5g038910.1	100	7.4e-272
AES96778	MTR_5g041350		myb-like transcription factor family protein	MYB_related	PF00249	Myb-like DNA-binding domain	3.2e-09	36.7	Medtr5g041350.1	100	3.5e-197
AES96783	MTR_5g041400		DOF domain, zinc finger protein	Dof	PF02701	Dof domain, zinc finger	6.3e-28	96.6	Medtr5g041400.1	100	1.2e-208
AES96791	MTR_5g041530		cycling DOF factor 2	Dof	PF02701	Dof domain, zinc finger	2.9e-29	100.8	Medtr5g041530.1	100	1.4e-220
AES96985	MTR_5g043880		WRKY family transcription factor	WRKY	PF03106	WRKY DNA -binding domain	3.9e-26	91	Medtr5g043880.1	100	3e-159
AES97184	MTR_5g046670		squamosa promoter-binding-like protein	SBP	PF03110	SBP domain	8.5e-32	109.1	Medtr5g046670.1	100	3.4e-291
AES97469	MTR_5g054900		BZIP family transcription factor	bZIP	PF00170	bZIP transcription factor	7.4e-08	32.2	Medtr5g054900.1	100	1.5e-245
AES98513	MTR_5g069480		zinc finger constans-like protein	DBB	PF00643	B-box zinc finger	2.9e-08	33.6	Medtr5g069480.1	100	3.1e-237
AES98513	MTR_5g069480		zinc finger constans-like protein	CO-like	PF00643	B-box zinc finger	2.9e-08	33.6	Medtr5g069480.1	100	3.1e-237
AES98513	MTR_5g069480		zinc finger constans-like protein	CO-like	PF06203	CCT motif	2.3e-17	62.7	Medtr5g069480.1	100	3.1e-237
AES99073	MTR_5g076270		auxin response factor 2	ARF	PF02362	B3 DNA binding domain	7.4e-23	80.2	Medtr5g076270.1	100	0
AES99073	MTR_5g076270		auxin response factor 2	ARF	PF06507	Auxin response factor	3.1e-34	116.9	Medtr5g076270.1	100	0
AES99073	MTR_5g076270		auxin response factor 2	B3	PF02362	B3 DNA binding domain	7.4e-23	80.2	Medtr5g076270.1	100	0
AES99630	MTR_5g083010		lateral organ boundaries (LOB) domain protein	LBD (AS2/LOB)	PF03195	Protein of unknown function DUF260	5.8e-39	132.4	Medtr5g083010.1	100	3.8e-99
AET00654	MTR_5g094430		WRKY family transcription factor	WRKY	PF03106	WRKY DNA -binding domain	3.1e-51	171.4	Medtr5g094430.1	100	0
AET01204	MTR_8g006410		ethylene response factor	ERF	PF00847	AP2 domain	4.1e-13	49.2	Medtr8g006410.1	100	5.7e-115
AET01478	MTR_8g013950		GATA transcription factor-like protein	GATA	PF00320	GATA zinc finger	1.1e-16	60	Medtr8g013950.1	100	4.1e-203
AET01987	MTR_8g026960		homeobox associated leucine zipper protein	HB-other	PF00046	Homeobox domain	3.4e-16	58.7	Medtr8g026960.1	100	1.2e-129
AET03400	MTR_8g069160		NAC transcription factor-like protein	NAC	PF02365	No apical meristem (NAM) protein	8.3e-15	55.3	Medtr8g069160.1	100	1.1e-152
AET03821	MTR_8g076110		transcription factor	NAC	PF02365	No apical meristem (NAM) protein	2.5e-28	98.6	Medtr8g076110.1	100	6e-185
AET04216	MTR_8g086020		BZIP transcription factor bZIP124	bZIP	PF00170	bZIP transcription factor	2.9e-13	49.6	Medtr8g086020.1	100	1.3e-82
AET04353	MTR_8g087860		MADS-box transcription factor	MIKC	PF00319	SRF-type transcription factor (DNA-binding and dimerisation domain)	1.1e-26	91.8	Medtr8g087860.1	100	2.7e-132
AET04353	MTR_8g087860		MADS-box transcription factor	MIKC	PF01486	K-box region	5.8e-26	90.4	Medtr8g087860.1	100	2.7e-132
AET04353	MTR_8g087860		MADS-box transcription factor	M_type	PF00319	SRF-type transcription factor (DNA-binding and dimerisation domain)	1.1e-26	91.8	Medtr8g087860.1	100	2.7e-132
AET04823	MTR_8g094580		NAC-like transcription factor	NAC	PF02365	No apical meristem (NAM) protein	2.9e-27	95.2	Medtr8g094580.1	100	3.6e-176
AET05325	MTR_8g104190		zinc finger constans-like protein	CO-like	PF00643	B-box zinc finger	1.1e-06	28.5	Medtr8g104190.1	100	1.7e-238
AET05325	MTR_8g104190		zinc finger constans-like protein	CO-like	PF06203	CCT motif	4.4e-18	64.9	Medtr8g104190.1	100	1.7e-238
KEH16274	MTR_0251s0050		myb-related transcription factor	MYB	PF00249	Myb-like DNA-binding domain	1.1e-31	108.6	Medtr0251s0050.1	100	1.1e-161
KEH16646	MTR_0126s0080		BZIP family transcription factor	bZIP	PF00170	bZIP transcription factor	4.5e-08	32.9	Medtr0126s0080.1	100	7.5e-264
KEH17561	MTR_0008s0390		myb-related transcription factor	MYB	PF00249	Myb-like DNA-binding domain	2.8e-32	110.5	Medtr0008s0390.1	100	4.1e-161
KEH17760	MTR_0001s0490		growth-regulating factor	GRF	PF08879	WRC	1.8e-21	75.5	Medtr0001s0490.1	100	1.5e-194
KEH17760	MTR_0001s0490		growth-regulating factor	GRF	PF08880	QLQ	8.9e-16	57.2	Medtr0001s0490.1	100	1.5e-194
KEH17820	MTR_8g006705		homeobox associated leucine zipper protein	HB-other	PF00046	Homeobox domain	2.2e-16	59.3	Medtr8g006705.1	100	1e-165
KEH18256	MTR_8g015250		BZIP transcription factor	bZIP	PF00170	bZIP transcription factor	1.4e-13	50.6	Medtr8g015250.1	100	2.2e-102
KEH18302	MTR_8g015840		Dof domain zinc finger protein	Dof	PF02701	Dof domain, zinc finger	4e-33	113.2	Medtr8g015840.1	100	1.6e-123
KEH18632	MTR_8g027465		AP2 domain class transcription factor	ERF	PF00847	AP2 domain	2.6e-11	43.5	Medtr8g027465.1	100	1.2e-102
KEH18736	MTR_8g028150		bZIP transcription factor family protein	bZIP	PF00170	bZIP transcription factor	3.7e-20	71.7	Medtr8g028150.1	100	1.9e-229
KEH18798	MTR_8g028565		WRKY family transcription factor	WRKY	PF03106	WRKY DNA -binding domain	2.2e-26	91.8	Medtr8g028565.1	100	2.2e-185
KEH18894	MTR_8g031360		myb transcription factor MIXTA-like protein	MYB	PF00249	Myb-like DNA-binding domain	4.7e-32	109.8	Medtr8g031360.1	100	6.4e-176
KEH19086	MTR_8g037270		CCAAT-binding transcription factor	NF-YA	PF02045	CCAAT-binding transcription factor (CBF-B/NF-YA) subunit B	1e-27	96.4	Medtr8g037270.1	100	1.5e-169
KEH19435	MTR_8g059170		NAC transcription factor-like protein	NAC	PF02365	No apical meristem (NAM) protein	4.4e-26	91.4	Medtr8g059170.1	100	1.6e-199
KEH19725	MTR_8g467340		homeobox domain, ZF-HD class protein	ZF-HD	PF04770	ZF-HD protein dimerisation region	5.4e-29	100.2	Medtr8g467340.1	100	1.6e-222
KEH19783	MTR_8g468380		myb transcription factor	MYB	PF00249	Myb-like DNA-binding domain	3.1e-28	97.5	Medtr8g468380.1	100	1.9e-253
KEH20782	MTR_8g089895		homeobox associated leucine zipper protein	HB-other	PF00046	Homeobox domain	8.3e-16	57.4	Medtr8g089895.1	100	3.7e-174
KEH20922	MTR_8g094580		NAC-like transcription factor	NAC	PF02365	No apical meristem (NAM) protein	6.6e-15	55.6	Medtr8g094580.2	100	3.4e-140
KEH21014	MTR_8g096730		WRKY family transcription factor	WRKY	PF03106	WRKY DNA -binding domain	5.4e-25	87.4	Medtr8g096730.1	100	1.1e-83
KEH21978	MTR_7g028740		squamosa promoter-binding-like protein	SBP	PF03110	SBP domain	3e-31	107.3	Medtr7g028740.1	100	4.9e-218
KEH22053	MTR_7g029400		BZIP transcription factor	bZIP	PF00170	bZIP transcription factor	3.6e-13	49.3	Medtr7g029400.1	100	1.9e-109
KEH22162	MTR_7g033800		lateral organ boundaries (LOB) domain protein	LBD (AS2/LOB)	PF03195	Protein of unknown function DUF260	1.8e-44	150	Medtr7g033800.1	100	1.5e-100
KEH22301	MTR_7g039110		transcription factor	bHLH	PF00010	Helix-loop-helix DNA-binding domain	2.1e-07	30.6	Medtr7g039110.1	100	1.6e-191
KEH22550	MTR_7g053410		BHLH transcription factor	bHLH	PF00010	Helix-loop-helix DNA-binding domain	7.1e-07	29	Medtr7g053410.1	100	7.4e-289
KEH22551	MTR_7g053410		BHLH transcription factor	bHLH	PF00010	Helix-loop-helix DNA-binding domain	7.4e-07	28.9	Medtr7g053410.2	100	4.8e-299
KEH22895	MTR_7g061980		FAR1 DNA-binding domain protein	FAR1	PF03101	FAR1 DNA-binding domain	2e-16	60.4	Medtr7g061980.1	100	6.2e-69
KEH22901	MTR_7g062120		GRAS family transcription factor	GRAS	PF03514	GRAS domain family	1.8e-110	369.3	Medtr7g062120.1	100	0
KEH22928	MTR_7g062540		auxin response factor 2	ARF	PF02362	B3 DNA binding domain	1.9e-21	75.7	Medtr7g062540.1	100	0
KEH22928	MTR_7g062540		auxin response factor 2	ARF	PF06507	Auxin response factor	1.5e-29	101.9	Medtr7g062540.1	100	0
KEH22928	MTR_7g062540		auxin response factor 2	B3	PF02362	B3 DNA binding domain	1.9e-21	75.7	Medtr7g062540.1	100	0
KEH23393	MTR_7g079840		zinc finger CCCH domain protein	C3H	PF00642	Zinc finger C-x8-C-x5-C-x3-H type (and similar)	6.6e-47	156.5	Medtr7g079840.4	100	2.7e-254
KEH24453	MTR_7g111290		myb transcription factor	MYB	PF00249	Myb-like DNA-binding domain	7.8e-18	64.2	Medtr7g111290.2	100	4.7e-199
KEH24992	MTR_6g011610		homeobox associated leucine zipper protein	HB-other	PF00046	Homeobox domain	5e-16	58.1	Medtr6g011610.1	100	2.1e-157
KEH24993	MTR_6g011610		homeobox associated leucine zipper protein	HB-other	PF00046	Homeobox domain	4.4e-16	58.3	Medtr6g011610.2	100	3.2e-147
KEH25367	MTR_6g018920		MADS-box transcription factor family protein	M_type	PF00319	SRF-type transcription factor (DNA-binding and dimerisation domain)	2.3e-19	68.4	Medtr6g018920.1	100	1.3e-204
KEH25609	MTR_6g032990		myb-like transcription factor family protein	MYB_related	PF00249	Myb-like DNA-binding domain	1.8e-10	40.7	Medtr6g032990.2	100	4.2e-223
KEH26198	MTR_6g047570		basic helix loop helix (bHLH) DNA-binding family protein	bHLH	PF00010	Helix-loop-helix DNA-binding domain	3.1e-08	33.3	Medtr6g047570.1	100	1.3e-185
KEH26589	MTR_6g465420		CBF/DREB1 transcription factor	ERF	PF00847	AP2 domain	4.5e-12	45.9	Medtr6g465420.1	100	1.5e-152
KEH26590	MTR_6g465430		CBF/DREB1 transcription factor	ERF	PF00847	AP2 domain	6e-12	45.5	Medtr6g465430.1	100	2.6e-138
KEH26592	MTR_6g465460		dehydration-responsive element-binding protein 1B	ERF	PF00847	AP2 domain	8.5e-12	45	Medtr6g465460.1	100	1.5e-152
KEH26594	MTR_6g465510		dehydration-responsive element-binding protein	ERF	PF00847	AP2 domain	2e-12	47	Medtr6g465510.1	100	1.2e-117
KEH26595	MTR_6g465530		dehydration-responsive element-binding protein	ERF	PF00847	AP2 domain	1.4e-12	47.5	Medtr6g465530.1	100	2.8e-111
KEH26600	MTR_6g465690		dehydration-responsive element-binding protein 1B	ERF	PF00847	AP2 domain	8.5e-12	45	Medtr6g465690.1	100	2.3e-145
KEH26846	MTR_6g477860		myb transcription factor	MYB_related	PF00249	Myb-like DNA-binding domain	3.6e-13	49.3	Medtr6g477860.1	100	6.1e-266
KEH27175	MTR_6g088425		AP2 domain class transcription factor	ERF	PF00847	AP2 domain	3.1e-13	49.6	Medtr6g088425.1	100	3.9e-128
KEH27523	MTR_5g016810		AP2 domain transcription factor	AP2	PF00847	AP2 domain	4e-20	71.7	Medtr5g016810.2	100	2.7e-307
KEH27722	MTR_5g030770		transcription factor bHLH93	bHLH	PF00010	Helix-loop-helix DNA-binding domain	5.2e-10	39	Medtr5g030770.2	100	2.9e-182
KEH27808	MTR_5g038910		myb transcription factor	MYB	PF00249	Myb-like DNA-binding domain	6.3e-28	96.5	Medtr5g038910.2	100	1.6e-227
KEH27969	MTR_5g054900		BZIP family transcription factor	bZIP	PF00170	bZIP transcription factor	1.6e-08	34.4	Medtr5g054900.2	100	2.4e-262
KEH27970	MTR_5g054900		BZIP family transcription factor	bZIP	PF00170	bZIP transcription factor	3.4e-08	33.3	Medtr5g054900.3	100	1.4e-195
KEH27971	MTR_5g054900		BZIP family transcription factor	bZIP	PF00170	bZIP transcription factor	5.6e-08	32.6	Medtr5g054900.1	100	2.7e-197
KEH28153	MTR_5g069480		zinc finger constans-like protein	DBB	PF00643	B-box zinc finger	8.3e-09	35.3	Medtr5g069480.4	100	2.3e-170
KEH28445	MTR_5g094430		WRKY family transcription factor	WRKY	PF03106	WRKY DNA -binding domain	1.4e-51	172.5	Medtr5g094430.4	100	3.6e-238
KEH28446	MTR_5g094430		WRKY family transcription factor	WRKY	PF03106	WRKY DNA -binding domain	1.6e-51	172.3	Medtr5g094430.3	100	1e-251
KEH28663	MTR_4g009540		helix loop helix DNA-binding domain protein	bHLH	PF00010	Helix-loop-helix DNA-binding domain	5e-11	42.3	Medtr4g009540.2	100	1.1e-173
KEH29150	MTR_4g026485		GRAS family transcription regulator	GRAS	PF03514	GRAS domain family	2.3e-92	309.7	Medtr4g026485.1	100	0
KEH29193	MTR_4g028130		AP2/B3 transcription factor family protein	B3	PF02362	B3 DNA binding domain	5.5e-16	58.2	Medtr4g028130.3	100	0
KEH29194	MTR_4g028130		AP2/B3 transcription factor family protein	B3	PF02362	B3 DNA binding domain	5e-16	58.3	Medtr4g028130.6	100	0
KEH29302	MTR_4g033295		transcription factor	bHLH	PF00010	Helix-loop-helix DNA-binding domain	2.2e-09	37	Medtr4g033295.2	100	6.4e-102
KEH29304	MTR_4g033295		transcription factor	bHLH	PF00010	Helix-loop-helix DNA-binding domain	3.8e-09	36.2	Medtr4g033295.1	100	1.3e-108
KEH29378	MTR_4g036030		transcription factor	NAC	PF02365	No apical meristem (NAM) protein	3.5e-29	101.3	Medtr4g036030.1	100	3.9e-209
KEH29653	MTR_4g046737		myb transcription factor	MYB_related	PF00249	Myb-like DNA-binding domain	4.3e-10	39.4	Medtr4g046737.1	100	1.9e-36
KEH30061	MTR_4g060460		auxin response factor-like protein	ARF	PF02362	B3 DNA binding domain	5.3e-22	77.5	Medtr4g060460.2	100	0
KEH30061	MTR_4g060460		auxin response factor-like protein	ARF	PF06507	Auxin response factor	7.8e-34	115.6	Medtr4g060460.2	100	0
KEH30061	MTR_4g060460		auxin response factor-like protein	B3	PF02362	B3 DNA binding domain	5.3e-22	77.5	Medtr4g060460.2	100	0
KEH30075	MTR_4g061200		AP2-like ethylene-responsive transcription factor	AP2	PF00847	AP2 domain	1e-18	67.2	Medtr4g061200.2	100	3.4e-272
KEH30076	MTR_4g061200		AP2-like ethylene-responsive transcription factor	AP2	PF00847	AP2 domain	6.2e-19	67.9	Medtr4g061200.3	100	3.1e-226
KEH30077	MTR_4g061200		AP2-like ethylene-responsive transcription factor	AP2	PF00847	AP2 domain	8.8e-14	51.4	Medtr4g061200.4	100	1.9e-217
KEH30212	MTR_4g065017		myb transcription factor	MYB	PF00249	Myb-like DNA-binding domain	2.6e-30	104.2	Medtr4g065017.1	100	9.6e-197
KEH30660	MTR_4g077797		transcription factor DP, E2 dimerization partner protein	E2F/DP	PF02319	E2F/DP family winged-helix DNA-binding domain	9.4e-26	89.5	Medtr4g077797.1	100	5.6e-192
KEH31025	MTR_4g088555		squamosa promoter-binding-like protein	SBP	PF03110	SBP domain	6.4e-34	115.9	Medtr4g088555.1	100	2.5e-77
KEH31029	MTR_4g088580		Dof-type zinc finger DNA-binding family protein	Dof	PF02701	Dof domain, zinc finger	1.7e-33	114.4	Medtr4g088580.1	100	5.1e-218
KEH31081	MTR_4g088900		heat shock transcription factor	HSF	PF00447	HSF-type DNA-binding	3.9e-29	101	Medtr4g088900.1	100	4.6e-120
KEH31297	MTR_4g094412		WRKY family transcription factor	WRKY	PF03106	WRKY DNA -binding domain	7.9e-28	96.5	Medtr4g094412.3	100	1.3e-266
KEH31298	MTR_4g094412		WRKY family transcription factor	WRKY	PF03106	WRKY DNA -binding domain	8.2e-28	96.4	Medtr4g094412.3	100	3e-271
KEH31360	MTR_4g094588		WRKY family transcription factor	WRKY	PF03106	WRKY DNA -binding domain	3.3e-26	91.3	Medtr4g094588.1	100	2.2e-193
KEH31681	MTR_4g102380		myb transcription factor	MYB	PF00249	Myb-like DNA-binding domain	1.2e-31	108.5	Medtr4g102380.1	100	3.3e-163
KEH32088	MTR_4g111975		MYB-like transcription factor family protein	MYB	PF00249	Myb-like DNA-binding domain	2.7e-21	75.3	Medtr4g111975.1	100	8.8e-173
KEH34188	MTR_3g462790		MYB transcription factor MYB51	MYB	PF00249	Myb-like DNA-binding domain	4.4e-23	81	Medtr3g462790.1	100	1.7e-190
KEH34389	MTR_3g031220		WRKY transcription factor	WRKY	PF03106	WRKY DNA -binding domain	5.8e-32	109.7	Medtr3g031220.2	100	2.2e-221
KEH35403	MTR_3g089055		GRAS family transcription factor	GRAS	PF03514	GRAS domain family	3.1e-133	444.2	Medtr3g089055.1	100	0
KEH35404	MTR_3g089055		GRAS family transcription factor	GRAS	PF03514	GRAS domain family	3.1e-133	444.2	Medtr3g089055.2	100	0
KEH35529	MTR_3g093830		WRKY family transcription factor	WRKY	PF03106	WRKY DNA -binding domain	2.1e-24	85.5	Medtr3g093830.1	100	5.6e-175
KEH35575	MTR_3g094690		fission regulator	LBD (AS2/LOB)	PF03195	Protein of unknown function DUF260	1.1e-38	131.4	Medtr3g094690.2	100	4.2e-130
KEH35964	MTR_3g109340		NAC transcription factor-like protein	NAC	PF02365	No apical meristem (NAM) protein	7.9e-28	97	Medtr3g109340.2	100	1.4e-214
KEH36037	MTR_3g110122		tesmin/TSO1-like CXC domain protein	CPP	PF03638	Tesmin/TSO1-like CXC domain, cysteine-rich domain	6.8e-22	77.4	Medtr3g110122.1	100	0
KEH36073	MTR_3g109800		class III homeodomain leucine zipper protein	HD-ZIP	PF01852	START domain	6.7e-53	179.1	Medtr3g109800.2	100	0
KEH36073	MTR_3g109800		class III homeodomain leucine zipper protein	HD-ZIP	PF00046	Homeobox domain	1.4e-16	59.9	Medtr3g109800.2	100	0
KEH36073	MTR_3g109800		class III homeodomain leucine zipper protein	HB-other	PF00046	Homeobox domain	1.4e-16	59.9	Medtr3g109800.2	100	0
KEH36075	MTR_3g109800		class III homeodomain leucine zipper protein	HD-ZIP	PF01852	START domain	8.4e-53	178.7	Medtr3g109800.4	100	0
KEH36075	MTR_3g109800		class III homeodomain leucine zipper protein	HD-ZIP	PF00046	Homeobox domain	1.4e-16	59.9	Medtr3g109800.4	100	0
KEH36075	MTR_3g109800		class III homeodomain leucine zipper protein	HB-other	PF00046	Homeobox domain	1.4e-16	59.9	Medtr3g109800.4	100	0
KEH36419	MTR_2g006150		TCP family transcription factor	TCP	PF03634	TCP family transcription factor	2.6e-40	138.4	Medtr2g006150.2	100	1e-246
KEH36906	MTR_2g023930		WRKY1b transcription factor	WRKY	PF03106	WRKY DNA -binding domain	8.4e-27	93.2	Medtr2g023930.1	100	3.6e-305
KEH37110	MTR_2g031870		myb transcription factor	MYB_related	PF00249	Myb-like DNA-binding domain	3.5e-08	33.3	Medtr2g031870.2	100	6.8e-162
KEH37124	MTR_2g032030		WRKY family transcription factor	WRKY	PF03106	WRKY DNA -binding domain	1.1e-25	89.7	Medtr2g032030.1	100	5.5e-270
KEH37125	MTR_2g032030		WRKY family transcription factor	WRKY	PF03106	WRKY DNA -binding domain	8.8e-26	89.9	Medtr2g032030.2	100	5.6e-234
KEH37459	MTR_2g038625		homeobox associated leucine zipper protein	HB-other	PF00046	Homeobox domain	3.2e-15	55.5	Medtr2g038580.1	100	1.5e-118
KEH37616	MTR_2g043250		auxin response factor 2	ARF	PF02362	B3 DNA binding domain	1.3e-21	76.2	Medtr2g043250.1	100	0
KEH37616	MTR_2g043250		auxin response factor 2	ARF	PF06507	Auxin response factor	3.8e-35	119.8	Medtr2g043250.1	100	0
KEH37616	MTR_2g043250		auxin response factor 2	B3	PF02362	B3 DNA binding domain	1.3e-21	76.2	Medtr2g043250.1	100	0
KEH38789	MTR_2g079990		NAC transcription factor-like protein	NAC	PF02365	No apical meristem (NAM) protein	1.8e-26	92.6	Medtr2g079990.1	100	8.6e-212
KEH38790	MTR_2g079990		NAC transcription factor-like protein	NAC	PF02365	No apical meristem (NAM) protein	2.1e-26	92.5	Medtr2g079990.2	100	3.9e-226
KEH39195	MTR_2g090735		NAC transcription factor-like protein	NAC	PF02365	No apical meristem (NAM) protein	8.3e-16	58.5	Medtr2g090735.1	100	1.7e-173
KEH39223	MTR_2g090900		bZIP family transcription factor	bZIP	PF00170	bZIP transcription factor	5e-09	36	Medtr2g090900.1	100	1.6e-186
KEH39224	MTR_2g090900		bZIP family transcription factor	bZIP	PF00170	bZIP transcription factor	3.1e-09	36.7	Medtr2g090900.2	100	9e-176
KEH39268	MTR_2g091190		transcription factor bHLH107-like protein	bHLH	PF00010	Helix-loop-helix DNA-binding domain	8.9e-12	44.7	Medtr2g091190.1	100	5e-134
KEH39312	MTR_2g093740		auxin response factor-like protein	ARF	PF02362	B3 DNA binding domain	1.2e-20	73.2	Medtr2g093740.2	100	0
KEH39312	MTR_2g093740		auxin response factor-like protein	ARF	PF06507	Auxin response factor	1.7e-33	114.6	Medtr2g093740.2	100	0
KEH39312	MTR_2g093740		auxin response factor-like protein	B3	PF02362	B3 DNA binding domain	1.2e-20	73.2	Medtr2g093740.2	100	0
KEH39313	MTR_2g093740		auxin response factor-like protein	ARF	PF02362	B3 DNA binding domain	1.4e-21	76.2	Medtr2g093740.3	100	0
KEH39313	MTR_2g093740		auxin response factor-like protein	ARF	PF06507	Auxin response factor	1.5e-33	114.7	Medtr2g093740.3	100	0
KEH39313	MTR_2g093740		auxin response factor-like protein	B3	PF02362	B3 DNA binding domain	1.4e-21	76.2	Medtr2g093740.3	100	0
KEH39314	MTR_2g093740		auxin response factor-like protein	ARF	PF02362	B3 DNA binding domain	1.8e-20	72.5	Medtr2g093740.4	100	0
KEH39314	MTR_2g093740		auxin response factor-like protein	ARF	PF06507	Auxin response factor	1.7e-33	114.6	Medtr2g093740.4	100	0
KEH39314	MTR_2g093740		auxin response factor-like protein	B3	PF02362	B3 DNA binding domain	1.8e-20	72.5	Medtr2g093740.4	100	0
KEH39315	MTR_2g093740		auxin response factor-like protein	ARF	PF02362	B3 DNA binding domain	1.5e-21	76	Medtr2g093740.5	100	0
KEH39315	MTR_2g093740		auxin response factor-like protein	ARF	PF06507	Auxin response factor	1.6e-33	114.6	Medtr2g093740.5	100	0
KEH39315	MTR_2g093740		auxin response factor-like protein	B3	PF02362	B3 DNA binding domain	1.5e-21	76	Medtr2g093740.5	100	0
KEH39316	MTR_2g093740		auxin response factor-like protein	ARF	PF02362	B3 DNA binding domain	1.6e-20	72.7	Medtr2g093740.10	100	0
KEH39316	MTR_2g093740		auxin response factor-like protein	ARF	PF06507	Auxin response factor	1.5e-33	114.7	Medtr2g093740.10	100	0
KEH39316	MTR_2g093740		auxin response factor-like protein	B3	PF02362	B3 DNA binding domain	1.6e-20	72.7	Medtr2g093740.10	100	0
KEH39317	MTR_2g093740		auxin response factor-like protein	ARF	PF02362	B3 DNA binding domain	6.4e-22	77.2	Medtr2g093740.7	100	0
KEH39317	MTR_2g093740		auxin response factor-like protein	ARF	PF06507	Auxin response factor	1.3e-33	115	Medtr2g093740.7	100	0
KEH39317	MTR_2g093740		auxin response factor-like protein	B3	PF02362	B3 DNA binding domain	6.4e-22	77.2	Medtr2g093740.7	100	0
KEH39318	MTR_2g093740		auxin response factor-like protein	ARF	PF02362	B3 DNA binding domain	7.9e-21	73.7	Medtr2g093740.8	100	0
KEH39318	MTR_2g093740		auxin response factor-like protein	ARF	PF06507	Auxin response factor	1.3e-33	114.9	Medtr2g093740.8	100	0
KEH39318	MTR_2g093740		auxin response factor-like protein	B3	PF02362	B3 DNA binding domain	7.9e-21	73.7	Medtr2g093740.8	100	0
KEH39319	MTR_2g093740		auxin response factor-like protein	ARF	PF02362	B3 DNA binding domain	1.3e-20	73	Medtr2g093740.11	100	0
KEH39319	MTR_2g093740		auxin response factor-like protein	ARF	PF06507	Auxin response factor	1.3e-33	114.9	Medtr2g093740.11	100	0
KEH39319	MTR_2g093740		auxin response factor-like protein	B3	PF02362	B3 DNA binding domain	1.3e-20	73	Medtr2g093740.11	100	0
KEH39320	MTR_2g093740		auxin response factor-like protein	ARF	PF02362	B3 DNA binding domain	1.1e-21	76.5	Medtr2g093740.12	100	0
KEH39320	MTR_2g093740		auxin response factor-like protein	ARF	PF06507	Auxin response factor	1.2e-33	115	Medtr2g093740.12	100	0
KEH39320	MTR_2g093740		auxin response factor-like protein	B3	PF02362	B3 DNA binding domain	1.1e-21	76.5	Medtr2g093740.12	100	0
KEH39451	MTR_2g097463		GRAS family transcription factor	GRAS	PF03514	GRAS domain family	1.4e-105	353.2	Medtr2g097463.1	100	0
KEH39453	MTR_2g097473		GRAS family transcription factor	GRAS	PF03514	GRAS domain family	2e-106	356	Medtr2g097473.1	100	0
KEH39489	MTR_2g099110		GRAS family transcription factor	GRAS	PF03514	GRAS domain family	4.6e-91	305.4	Medtr2g099110.1	100	5.7e-269
KEH39580	MTR_2g102450		B3 DNA-binding domain protein	B3	PF02362	B3 DNA binding domain	1.7e-16	59.8	Medtr2g102450.3	100	9.6e-195
KEH39987	MTR_1g017350		transcription factor	bHLH	PF00010	Helix-loop-helix DNA-binding domain	2.1e-07	30.6	Medtr1g017350.2	100	1.7e-238
KEH39988	MTR_1g017350		transcription factor	bHLH	PF00010	Helix-loop-helix DNA-binding domain	2.1e-07	30.6	Medtr1g017350.4	100	3.1e-240
KEH39989	MTR_1g017350		transcription factor	bHLH	PF00010	Helix-loop-helix DNA-binding domain	2.1e-07	30.7	Medtr1g017350.5	100	7e-237
KEH39990	MTR_1g017350		transcription factor	bHLH	PF00010	Helix-loop-helix DNA-binding domain	2.2e-07	30.6	Medtr1g017350.1	100	9.6e-242
KEH39997	MTR_1g017490		growth-regulating factor	GRF	PF08879	WRC	9.9e-21	73.1	Medtr1g017490.2	100	8e-299
KEH39997	MTR_1g017490		growth-regulating factor	GRF	PF08880	QLQ	3.5e-15	55.3	Medtr1g017490.2	100	8e-299
KEH39998	MTR_1g017490		growth-regulating factor	GRF	PF08879	WRC	1.3e-20	72.7	Medtr1g017490.1	100	0
KEH39998	MTR_1g017490		growth-regulating factor	GRF	PF08880	QLQ	3.9e-15	55.2	Medtr1g017490.1	100	0
KEH40473	MTR_1g029420		GRAS family transcription factor	GRAS	PF03514	GRAS domain family	4.8e-134	446.9	Medtr1g029420.1	100	0
KEH41353	MTR_1g049140		AP2 domain transcription factor	ERF	PF00847	AP2 domain	1.8e-08	34.3	Medtr1g049140.2	100	9.9e-197
KEH41354	MTR_1g049140		AP2 domain transcription factor	ERF	PF00847	AP2 domain	1.1e-08	35	Medtr1g049140.1	100	1.6e-140
KEH41355	MTR_1g049140		AP2 domain transcription factor	ERF	PF00847	AP2 domain	2.1e-08	34.1	Medtr1g049140.1	100	2.8e-216
KEH41576	MTR_1g052470		transcription factor bHLH122-like protein	bHLH	PF00010	Helix-loop-helix DNA-binding domain	1.4e-09	37.6	Medtr1g052470.1	100	5.2e-215
KEH41968	MTR_1g058350		B3 DNA-binding domain protein	B3	PF02362	B3 DNA binding domain	1e-29	102.3	Medtr1g058350.1	100	2.5e-194
KEH42101	MTR_1g061170		heat shock transcription factor A3	HSF	PF00447	HSF-type DNA-binding	4.7e-31	107.1	Medtr1g061170.3	100	1.7e-268
KEH42531	MTR_1g069940		ethylene-responsive transcription factor 1B	ERF	PF00847	AP2 domain	1.2e-13	50.9	Medtr1g069940.1	100	1.7e-126
KEH42535	MTR_1g069960		ethylene response factor	ERF	PF00847	AP2 domain	5.4e-14	52.1	Medtr1g069960.1	100	5.1e-81
KEH42590	MTR_1g070355		FAR1 DNA-binding domain protein	FAR1	PF03101	FAR1 DNA-binding domain	1.4e-22	80.1	Medtr1g070355.1	100	0
KEH42610	MTR_1g070455		WRKY transcription factor	WRKY	PF03106	WRKY DNA -binding domain	1.4e-26	92.5	Medtr1g070455.1	100	9.7e-203
KEH42734	MTR_1g074370		ethylene-responsive transcription factor 1B	ERF	PF00847	AP2 domain	1.2e-13	51	Medtr1g074370.1	100	2.4e-116
KEH42885	MTR_1g077600		Dof-type zinc finger DNA-binding family protein	Dof	PF02701	Dof domain, zinc finger	6.1e-33	112.6	Medtr1g077600.2	100	5.5e-172
KEH42886	MTR_1g077600		Dof-type zinc finger DNA-binding family protein	Dof	PF02701	Dof domain, zinc finger	5.3e-33	112.8	Medtr1g077600.2	100	4.5e-160
KEH43018	MTR_1g080890		transcription factor UNE12-like protein	bHLH	PF00010	Helix-loop-helix DNA-binding domain	2.8e-08	33.4	Medtr1g080890.1	100	1.9e-198
KEH43172	MTR_1g085640		myb transcription factor MYB64	MYB	PF00249	Myb-like DNA-binding domain	2.4e-31	107.5	Medtr1g085640.1	100	6.9e-231
KEH43303	MTR_1g090670		myb-like transcription factor family protein	MYB_related	PF00249	Myb-like DNA-binding domain	2.3e-08	33.9	Medtr1g090670.1	100	1.2e-171
KEH43448	MTR_1g093080		myb-like transcription factor family protein	MYB_related	PF00249	Myb-like DNA-binding domain	1.4e-06	28.2	Medtr1g093080.2	100	6.7e-159
KEH43748	MTR_1g101810		TCP family transcription factor	TCP	PF03634	TCP family transcription factor	5.1e-29	101.7	Medtr1g101810.1	100	2.7e-183
KEH44164	MTR_1g109320		zinc finger CCCH domain protein	C3H	PF00642	Zinc finger C-x8-C-x5-C-x3-H type (and similar)	1.8e-16	59.4	Medtr1g109320.1	100	4.9e-207
KEH44219	MTR_1g110870		zinc finger constans-like protein	CO-like	PF00643	B-box zinc finger	3.2e-08	33.5	Medtr1g110870.1	100	3.4e-258
KEH44219	MTR_1g110870		zinc finger constans-like protein	CO-like	PF06203	CCT motif	7.3e-18	64.2	Medtr1g110870.1	100	3.4e-258
KEH44287	MTR_1g111830		MYB-like transcription factor family protein	MYB	PF00249	Myb-like DNA-binding domain	1.1e-21	76.6	Medtr1g111830.1	100	2.9e-142
MSTRG.10018.6	MTR_2g093740		auxin response factor-like protein	ARF	PF02362	B3 DNA binding domain	1.4e-21	76.2	Medtr2g093740.8	100	4.9e-69
MSTRG.10018.6	MTR_2g093740		auxin response factor-like protein	ARF	PF06507	Auxin response factor	1.5e-33	114.7	Medtr2g093740.8	100	4.9e-69
MSTRG.10018.6	MTR_2g093740		auxin response factor-like protein	B3	PF02362	B3 DNA binding domain	1.4e-21	76.2	Medtr2g093740.8	100	4.9e-69
MSTRG.10213.1	MTR_2g097463		GRAS family transcription factor	GRAS	PF03514	GRAS domain family	2e-106	356	Medtr2g097463.1	100	0
MSTRG.10213.2	MTR_2g097463		GRAS family transcription factor	GRAS	PF03514	GRAS domain family	2.3e-98	329.5	Medtr2g097473.1	96	0
MSTRG.10213.3	MTR_2g097463		GRAS family transcription factor	GRAS	PF03514	GRAS domain family	1.4e-105	353.2	Medtr2g097473.1	100	0
MSTRG.10213.5	MTR_2g097463		GRAS family transcription factor	GRAS	PF03514	GRAS domain family	2e-106	356	Medtr2g097463.1	100	0
MSTRG.10213.6	MTR_2g097463		GRAS family transcription factor	GRAS	PF03514	GRAS domain family	2.3e-67	227.4	Medtr2g097467.1	100	0
MSTRG.10213.7	MTR_2g097463		GRAS family transcription factor	GRAS	PF03514	GRAS domain family	1.4e-105	353.2	Medtr2g097473.1	96	0
MSTRG.10214.3	MTR_2g097463		GRAS family transcription factor	GRAS	PF03514	GRAS domain family	1.4e-28	99.8	Medtr2g097467.1	96.5	3.7e-63
MSTRG.10215.1	MTR_2g097463		GRAS family transcription factor	GRAS	PF03514	GRAS domain family	4.1e-46	157.5	Medtr2g097463.1	96.2	1.8e-89
MSTRG.10215.2	MTR_2g097463		GRAS family transcription factor	GRAS	PF03514	GRAS domain family	1.4e-83	280.8	Medtr2g097463.1	97	2.2e-159
MSTRG.10215.3	MTR_2g097463		GRAS family transcription factor	GRAS	PF03514	GRAS domain family	1.5e-45	155.6	Medtr2g097463.1	98.7	2.3e-92
MSTRG.10216.1	MTR_2g097473		GRAS family transcription factor	GRAS	PF03514	GRAS domain family	8.4e-15	54.4	Medtr2g097473.1	98.9	4.7e-48
MSTRG.10217.1	MTR_2g097473		GRAS family transcription factor	GRAS	PF03514	GRAS domain family	2.4e-34	118.8	Medtr2g097473.1	96.6	3.1e-65
MSTRG.10465.2	MTR_2g100930		MYB-like transcription factor family protein	MYB_related	PF00249	Myb-like DNA-binding domain	8.4e-12	44.9	Medtr2g100930.1	100	1.7e-204
MSTRG.10796.2	MTR_3g005460		B3 DNA-binding domain protein	B3	PF02362	B3 DNA binding domain	3.9e-27	93.9	Medtr3g005460.1	100	5.2e-220
MSTRG.1224.2	MTR_1g029420		GRAS family transcription factor	GRAS	PF03514	GRAS domain family	4.8e-134	446.9	Medtr1g029420.1	100	0
MSTRG.13278.1	MTR_3g031220		WRKY transcription factor	WRKY	PF03106	WRKY DNA -binding domain	5.6e-52	173.8	Medtr3g031220.1	100	2.3e-295
MSTRG.13279.1	MTR_3g031220		WRKY transcription factor	WRKY	PF03106	WRKY DNA -binding domain	3.4e-08	33.6	Medtr3g031220.1	100	1.1e-26
MSTRG.13280.1	MTR_3g031220		WRKY transcription factor	WRKY	PF03106	WRKY DNA -binding domain	1.4e-07	31.6	Medtr3g031220.2	76.1	8.4e-22
MSTRG.13385.1	MTR_3g062440		integrase-type DNA-binding superfamily protein	ERF	PF00847	AP2 domain	2.6e-10	40.2	Medtr3g062440.1	100	1.9e-147
MSTRG.14441.1	MTR_3g082630		B-box type zinc finger protein	DBB	PF00643	B-box zinc finger	2.1e-08	34	Medtr3g082630.1	100	4.3e-239
MSTRG.14441.1	MTR_3g082630		B-box type zinc finger protein	CO-like	PF00643	B-box zinc finger	2.1e-08	34	Medtr3g082630.1	100	4.3e-239
MSTRG.14441.1	MTR_3g082630		B-box type zinc finger protein	CO-like	PF06203	CCT motif	4.5e-16	58.5	Medtr3g082630.1	100	4.3e-239
MSTRG.14441.2	MTR_3g082630		B-box type zinc finger protein	DBB	PF00643	B-box zinc finger	2.7e-08	33.7	Medtr3g082630.1	100	4.3e-239
MSTRG.14441.2	MTR_3g082630		B-box type zinc finger protein	CO-like	PF00643	B-box zinc finger	2.7e-08	33.7	Medtr3g082630.1	100	4.3e-239
MSTRG.14441.2	MTR_3g082630		B-box type zinc finger protein	CO-like	PF06203	CCT motif	4.5e-16	58.5	Medtr3g082630.1	100	4.3e-239
MSTRG.15059.2	MTR_3g091820		Dof-type zinc finger DNA-binding family protein	Dof	PF02701	Dof domain, zinc finger	3.4e-34	116.7	Medtr3g091820.1	100	1.9e-164
MSTRG.15229.2	MTR_3g093830		WRKY family transcription factor	WRKY	PF03106	WRKY DNA -binding domain	1.5e-24	86	Medtr3g093830.1	83.9	3.8e-140
MSTRG.15271.1	MTR_3g094690		fission regulator	LBD (AS2/LOB)	PF03195	Protein of unknown function DUF260	7.8e-41	138.3	Medtr3g094690.1	100	1.1e-130
MSTRG.15271.3	MTR_3g094690		fission regulator	LBD (AS2/LOB)	PF03195	Protein of unknown function DUF260	7.8e-41	138.3	Medtr3g094690.1	100	1.1e-130
MSTRG.15295.2	MTR_3g095040		WRKY family transcription factor	WRKY	PF03106	WRKY DNA -binding domain	5.6e-23	80.9	Medtr3g095040.1	100	3.5e-63
MSTRG.15295.3	MTR_3g095040		WRKY family transcription factor	WRKY	PF03106	WRKY DNA -binding domain	5e-23	81.1	Medtr3g095040.1	100	7.5e-48
MSTRG.15763.1	MTR_3g101780		ABA response element-binding factor	bZIP	PF00170	bZIP transcription factor	4.2e-13	49.1	Medtr3g101780.1	100	4.7e-236
MSTRG.15763.4	MTR_3g101780		ABA response element-binding factor	bZIP	PF00170	bZIP transcription factor	1.9e-13	50.2	Medtr3g101780.1	100	1.4e-105
MSTRG.15897.2	MTR_3g103580		branched-chain amino acid aminotransferase	MYB	PF00249	Myb-like DNA-binding domain	4.6e-30	103.4	Medtr3g103570.1	100	1e-209
MSTRG.16401.4	MTR_3g109800		class III homeodomain leucine zipper protein	HD-ZIP	PF01852	START domain	3.1e-08	33.2	Medtr3g109800.1	100	0
MSTRG.16401.4	MTR_3g109800		class III homeodomain leucine zipper protein	HD-ZIP	PF00046	Homeobox domain	2.9e-17	62.1	Medtr3g109800.1	100	0
MSTRG.16401.4	MTR_3g109800		class III homeodomain leucine zipper protein	HB-other	PF00046	Homeobox domain	2.9e-17	62.1	Medtr3g109800.1	100	0
MSTRG.16401.5	MTR_3g109800		class III homeodomain leucine zipper protein	HD-ZIP	PF01852	START domain	1.3e-32	112.8	Medtr3g109800.2	100	1e-103
MSTRG.16401.5	MTR_3g109800		class III homeodomain leucine zipper protein	HD-ZIP	PF00046	Homeobox domain	3.4e-17	61.9	Medtr3g109800.2	100	1e-103
MSTRG.16401.5	MTR_3g109800		class III homeodomain leucine zipper protein	HB-other	PF00046	Homeobox domain	3.4e-17	61.9	Medtr3g109800.2	100	1e-103
MSTRG.17997.2	MTR_4g026485		GRAS family transcription regulator	GRAS	PF03514	GRAS domain family	2.3e-92	309.7	Medtr4g026485.1	100	0
MSTRG.1800.1	MTR_1g043430		BHLH domain class transcription factor	bHLH	PF00010	Helix-loop-helix DNA-binding domain	1.7e-06	27.8	Medtr1g043430.1	100	9.3e-102
MSTRG.18013.1	MTR_4g027040		NF-X1-type zinc finger protein NFXL1	NF-X1	PF01422	NF-X1 type zinc finger	1.3e-09	37.8	Medtr4g027040.1	100	4.8e-63
MSTRG.18013.2	MTR_4g027040		NF-X1-type zinc finger protein NFXL1	NF-X1	PF01422	NF-X1 type zinc finger	1.6e-08	34.3	Medtr4g027040.1	100	0
MSTRG.18013.3	MTR_4g027040		NF-X1-type zinc finger protein NFXL1	NF-X1	PF01422	NF-X1 type zinc finger	1.5e-09	37.6	Medtr4g027040.1	98.9	0
MSTRG.18044.1	MTR_4g028130		AP2/B3 transcription factor family protein	B3	PF02362	B3 DNA binding domain	6e-16	58	Medtr4g028130.4	100	0
MSTRG.18044.2	MTR_4g028130		AP2/B3 transcription factor family protein	B3	PF02362	B3 DNA binding domain	5.6e-16	58.1	Medtr4g028130.2	99.4	0
MSTRG.18044.3	MTR_4g028130		AP2/B3 transcription factor family protein	B3	PF02362	B3 DNA binding domain	6.6e-15	54.7	Medtr4g028130.4	100	0
MSTRG.18044.4	MTR_4g028130		AP2/B3 transcription factor family protein	B3	PF02362	B3 DNA binding domain	3e-16	59	Medtr4g028130.1	99.3	0
MSTRG.18044.5	MTR_4g028130		AP2/B3 transcription factor family protein	B3	PF02362	B3 DNA binding domain	2.7e-15	55.9	Medtr4g028130.4	100	1e-153
MSTRG.18044.6	MTR_4g028130		AP2/B3 transcription factor family protein	B3	PF02362	B3 DNA binding domain	5.7e-15	54.9	Medtr4g028130.3	100	0
MSTRG.18304.2	MTR_4g036030		transcription factor	NAC	PF02365	No apical meristem (NAM) protein	2.9e-15	56.8	Medtr4g036030.1	99.3	7.2e-169
MSTRG.18662.1	MTR_4g050300		plant-specific transcription factor YABBY family protein	YABBY	PF04690	YABBY protein	1.4e-68	230.4	Medtr4g050300.1	98.9	7.6e-100
MSTRG.19115.1	MTR_4g060460		auxin response factor-like protein	ARF	PF02362	B3 DNA binding domain	5.4e-22	77.4	Medtr4g060460.1	99.9	0
MSTRG.19115.1	MTR_4g060460		auxin response factor-like protein	ARF	PF06507	Auxin response factor	7.9e-34	115.6	Medtr4g060460.1	99.9	0
MSTRG.19115.1	MTR_4g060460		auxin response factor-like protein	B3	PF02362	B3 DNA binding domain	5.4e-22	77.4	Medtr4g060460.1	99.9	0
MSTRG.19115.3	MTR_4g060460		auxin response factor-like protein	ARF	PF02362	B3 DNA binding domain	2.1e-20	72.3	Medtr4g060460.2	99.8	9.8e-291
MSTRG.19115.3	MTR_4g060460		auxin response factor-like protein	ARF	PF06507	Auxin response factor	1.2e-30	105.4	Medtr4g060460.2	99.8	9.8e-291
MSTRG.19115.3	MTR_4g060460		auxin response factor-like protein	B3	PF02362	B3 DNA binding domain	2.1e-20	72.3	Medtr4g060460.2	99.8	9.8e-291
MSTRG.19115.4	MTR_4g060460		auxin response factor-like protein	ARF	PF02362	B3 DNA binding domain	2.1e-20	72.3	Medtr4g060460.1	99.7	2.9e-218
MSTRG.19115.4	MTR_4g060460		auxin response factor-like protein	ARF	PF06507	Auxin response factor	1e-30	105.6	Medtr4g060460.1	99.7	2.9e-218
MSTRG.19115.4	MTR_4g060460		auxin response factor-like protein	B3	PF02362	B3 DNA binding domain	2.1e-20	72.3	Medtr4g060460.1	99.7	2.9e-218
MSTRG.19115.5	MTR_4g060460		auxin response factor-like protein	ARF	PF02362	B3 DNA binding domain	5.3e-22	77.5	Medtr4g060460.2	99.9	0
MSTRG.19115.5	MTR_4g060460		auxin response factor-like protein	ARF	PF06507	Auxin response factor	7.7e-34	115.7	Medtr4g060460.2	99.9	0
MSTRG.19115.5	MTR_4g060460		auxin response factor-like protein	B3	PF02362	B3 DNA binding domain	5.3e-22	77.5	Medtr4g060460.2	99.9	0
MSTRG.19163.1	MTR_4g061200		AP2-like ethylene-responsive transcription factor	AP2	PF00847	AP2 domain	1.4e-13	50.7	Medtr4g061200.1	100	2.1e-263
MSTRG.19163.4	MTR_4g061200		AP2-like ethylene-responsive transcription factor	AP2	PF00847	AP2 domain	1e-18	67.2	Medtr4g061200.2	100	3.4e-272
MSTRG.19229.4	MTR_4g063100		myb transcription factor	MYB	PF00249	Myb-like DNA-binding domain	1.4e-14	53.8	Medtr4g063100.1	91.5	1.5e-21
MSTRG.19229.5	MTR_4g063100		myb transcription factor	MYB_related	PF00249	Myb-like DNA-binding domain	1e-06	28.6	Medtr4g063100.4	100	4.2e-80
MSTRG.19229.6	MTR_4g063100		myb transcription factor	MYB	PF00249	Myb-like DNA-binding domain	1.6e-07	31.3	Medtr4g063100.3	98.2	2.3e-29
MSTRG.19229.7	MTR_4g063100		myb transcription factor	MYB	PF00249	Myb-like DNA-binding domain	1.6e-07	31.3	Medtr4g063100.1	91.5	1.5e-21
MSTRG.19538.1	MTR_4g068000		plant regulator RWP-RK family protein	Nin-like	PF02042	RWP-RK domain	9.5e-27	92.6	Medtr4g068000.2	100	0
MSTRG.19558.2	MTR_4g068320		B3 domain transcription factor VRN1-like protein	B3	PF02362	B3 DNA binding domain	3.8e-15	55.5	Medtr4g068320.1	100	3e-176
MSTRG.1996.4	MTR_1g049140		AP2 domain transcription factor	ERF	PF00847	AP2 domain	9.9e-06	25.6	Medtr1g049140.1	100	7.3e-95
MSTRG.20145.1	MTR_4g077760		GRAS family transcription factor	GRAS	PF03514	GRAS domain family	2.6e-104	349	Medtr4g077760.1	100	0
MSTRG.20154.1	MTR_4g077797		transcription factor DP, E2 dimerization partner protein	E2F/DP	PF02319	E2F/DP family winged-helix DNA-binding domain	6.5e-26	90	Medtr4g077797.1	100	2.2e-47
MSTRG.20191.1	MTR_4g078350		helix loop helix DNA-binding domain protein	bHLH	PF00010	Helix-loop-helix DNA-binding domain	6e-06	26	Medtr4g078350.1	99.4	3.9e-87
MSTRG.20835.3	MTR_4g088580		Dof-type zinc finger DNA-binding family protein	Dof	PF02701	Dof domain, zinc finger	1.5e-33	114.6	Medtr4g088580.1	98	1e-196
MSTRG.20927.1	MTR_4g090460		bromodomain protein	MYB_related	PF00249	Myb-like DNA-binding domain	9.4e-07	28.8	Medtr4g090460.1	100	0
MSTRG.20927.2	MTR_4g090460		bromodomain protein	MYB_related	PF00249	Myb-like DNA-binding domain	9.4e-07	28.8	Medtr4g090460.1	100	0
MSTRG.20927.3	MTR_4g090460		bromodomain protein	MYB_related	PF00249	Myb-like DNA-binding domain	9.4e-07	28.8	Medtr4g090460.1	100	0
MSTRG.20927.4	MTR_4g090460		bromodomain protein	MYB_related	PF00249	Myb-like DNA-binding domain	9.4e-07	28.8	Medtr4g090460.1	100	0
MSTRG.20927.5	MTR_4g090460		bromodomain protein	MYB_related	PF00249	Myb-like DNA-binding domain	9.4e-07	28.8	Medtr4g090460.1	100	0
MSTRG.20927.6	MTR_4g090460		bromodomain protein	MYB_related	PF00249	Myb-like DNA-binding domain	9.4e-07	28.8	Medtr4g090460.1	100	0
MSTRG.21073.1	MTR_4g093030		MADS-box transcription factor family protein	M_type	PF00319	SRF-type transcription factor (DNA-binding and dimerisation domain)	1.6e-24	84.9	Medtr4g093030.1	100	6.2e-93
MSTRG.21073.3	MTR_4g093030		MADS-box transcription factor family protein	M_type	PF00319	SRF-type transcription factor (DNA-binding and dimerisation domain)	5.4e-25	86.5	Medtr4g093030.1	83	3.1e-41
MSTRG.21225.2	MTR_4g094412		WRKY family transcription factor	WRKY	PF03106	WRKY DNA -binding domain	7.9e-28	96.5	Medtr4g094412.3	100	1.3e-266
MSTRG.21276.1	MTR_4g094588		WRKY family transcription factor	WRKY	PF03106	WRKY DNA -binding domain	3.3e-26	91.3	Medtr4g094588.1	100	2.2e-193
MSTRG.21665.2	MTR_4g100650		ethylene response factor	ERF	PF00847	AP2 domain	5e-12	45.7	Medtr4g100650.1	97.3	1.9e-133
MSTRG.23422.2	MTR_4g131020		actin-binding FH2 (formin 2) family protein	M_type	PF00319	SRF-type transcription factor (DNA-binding and dimerisation domain)	2.6e-25	87.5	Medtr4g131030.1	100	3.4e-101
MSTRG.23513.2	MTR_4g132430		WRKY1b transcription factor	WRKY	PF03106	WRKY DNA -binding domain	2.5e-27	94.9	Medtr4g132430.1	100	1.2e-33
MSTRG.24190.1	MTR_5g012080		transcription factor	NAC	PF02365	No apical meristem (NAM) protein	5.2e-29	100.8	Medtr5g012080.1	100	3.9e-209
MSTRG.24354.2	MTR_5g014520		basic helix loop helix (bHLH) DNA-binding family protein	bHLH	PF00010	Helix-loop-helix DNA-binding domain	1.3e-10	40.9	Medtr5g014520.1	97.5	1.1e-165
MSTRG.24359.1	MTR_5g014600		basic helix loop helix (bHLH) DNA-binding family protein	bHLH	PF00010	Helix-loop-helix DNA-binding domain	1.5e-10	40.8	Medtr5g014600.1	100	8.1e-149
MSTRG.24495.2	MTR_5g016510		myb transcription factor	MYB	PF00249	Myb-like DNA-binding domain	9.5e-38	128	Medtr5g016510.1	100	9.8e-39
MSTRG.24521.1	MTR_5g016810		AP2 domain transcription factor	AP2	PF00847	AP2 domain	1.2e-19	70.2	Medtr5g016810.1	100	1.1e-303
MSTRG.24521.2	MTR_5g016810		AP2 domain transcription factor	ERF	PF00847	AP2 domain	3.5e-10	39.9	Medtr5g016810.2	100	1.6e-94
MSTRG.2533.1	MTR_1g058350		B3 DNA-binding domain protein	B3	PF02362	B3 DNA binding domain	1e-29	102.2	Medtr1g058350.1	100	3.4e-194
MSTRG.25987.3	MTR_5g041350		myb-like transcription factor family protein	MYB_related	PF00249	Myb-like DNA-binding domain	3.2e-09	36.7	Medtr5g041350.1	100	3.5e-197
MSTRG.25995.1	MTR_5g041530		cycling DOF factor 2	Dof	PF02701	Dof domain, zinc finger	2.9e-29	100.8	Medtr5g041530.1	100	1.4e-220
MSTRG.26097.2	MTR_5g043880		WRKY family transcription factor	WRKY	PF03106	WRKY DNA -binding domain	3.9e-26	91.1	Medtr5g043880.1	100	6.1e-96
MSTRG.26203.1	MTR_5g046670		squamosa promoter-binding-like protein	SBP	PF03110	SBP domain	6.8e-32	109.4	Medtr5g046670.1	100	4.5e-255
MSTRG.2627.3	MTR_1g061170		heat shock transcription factor A3	HSF	PF00447	HSF-type DNA-binding	6.2e-21	74.7	Medtr1g061170.3	100	2.9e-60
MSTRG.2627.4	MTR_1g061170		heat shock transcription factor A3	HSF	PF00447	HSF-type DNA-binding	4.7e-31	107.1	Medtr1g061170.3	100	1.7e-268
MSTRG.2627.5	MTR_1g061170		heat shock transcription factor A3	HSF	PF00447	HSF-type DNA-binding	6.2e-21	74.7	Medtr1g061170.3	100	2.9e-60
MSTRG.2627.6	MTR_1g061170		heat shock transcription factor A3	HSF	PF00447	HSF-type DNA-binding	6e-21	74.7	Medtr1g061170.3	100	2.8e-60
MSTRG.26362.2	MTR_5g054900		BZIP family transcription factor	bZIP	PF00170	bZIP transcription factor	2.5e-08	33.7	Medtr5g054900.2	99.1	2.9e-260
MSTRG.26926.2	MTR_5g069480		zinc finger constans-like protein	DBB	PF00643	B-box zinc finger	1.2e-09	38	Medtr5g069480.1	100	3.2e-107
MSTRG.26926.2	MTR_5g069480		zinc finger constans-like protein	CO-like	PF00643	B-box zinc finger	1.2e-09	38	Medtr5g069480.1	100	3.2e-107
MSTRG.26926.2	MTR_5g069480		zinc finger constans-like protein	CO-like	PF06203	CCT motif	9e-18	63.9	Medtr5g069480.1	100	3.2e-107
MSTRG.26926.3	MTR_5g069480		zinc finger constans-like protein	DBB	PF00643	B-box zinc finger	1e-09	38.2	Medtr5g069480.1	99.5	4.3e-109
MSTRG.26926.3	MTR_5g069480		zinc finger constans-like protein	CO-like	PF00643	B-box zinc finger	1e-09	38.2	Medtr5g069480.1	99.5	4.3e-109
MSTRG.26926.3	MTR_5g069480		zinc finger constans-like protein	CO-like	PF06203	CCT motif	1.1e-17	63.6	Medtr5g069480.1	99.5	4.3e-109
MSTRG.26926.4	MTR_5g069480		zinc finger constans-like protein	DBB	PF00643	B-box zinc finger	1.3e-09	37.9	Medtr5g069480.1	100	9.8e-109
MSTRG.26926.4	MTR_5g069480		zinc finger constans-like protein	CO-like	PF00643	B-box zinc finger	1.3e-09	37.9	Medtr5g069480.1	100	9.8e-109
MSTRG.26926.4	MTR_5g069480		zinc finger constans-like protein	CO-like	PF06203	CCT motif	1.1e-17	63.6	Medtr5g069480.1	100	9.8e-109
MSTRG.27313.2	MTR_5g076270		auxin response factor 2	ARF	PF02362	B3 DNA binding domain	1.4e-20	72.9	Medtr5g076270.1	95.5	0
MSTRG.27313.2	MTR_5g076270		auxin response factor 2	ARF	PF06507	Auxin response factor	3.2e-34	116.9	Medtr5g076270.1	95.5	0
MSTRG.27313.2	MTR_5g076270		auxin response factor 2	B3	PF02362	B3 DNA binding domain	1.4e-20	72.9	Medtr5g076270.1	95.5	0
MSTRG.28326.4	MTR_5g094430		WRKY family transcription factor	WRKY	PF03106	WRKY DNA -binding domain	1.4e-51	172.5	Medtr5g094430.1	100	1.2e-62
MSTRG.28326.5	MTR_5g094430		WRKY family transcription factor	WRKY	PF03106	WRKY DNA -binding domain	1.9e-51	172.1	Medtr5g094430.1	100	1.4e-267
MSTRG.28326.6	MTR_5g094430		WRKY family transcription factor	WRKY	PF03106	WRKY DNA -binding domain	1.4e-51	172.5	Medtr5g094430.1	100	2e-33
MSTRG.28326.7	MTR_5g094430		WRKY family transcription factor	WRKY	PF03106	WRKY DNA -binding domain	3.1e-51	171.4	Medtr5g094430.1	99.5	0
MSTRG.29573.2	MTR_6g032990		myb-like transcription factor family protein	MYB_related	PF00249	Myb-like DNA-binding domain	2.5e-11	43.4	Medtr6g032990.2	100	7.4e-59
MSTRG.29573.3	MTR_6g032990		myb-like transcription factor family protein	MYB_related	PF00249	Myb-like DNA-binding domain	1.8e-10	40.7	Medtr6g032990.2	99	4.4e-217
MSTRG.30517.1	MTR_6g465510		dehydration-responsive element-binding protein	ERF	PF00847	AP2 domain	1.6e-12	47.3	Medtr6g465510.1	90.1	1e-106
MSTRG.30517.3	MTR_6g465530		dehydration-responsive element-binding protein	ERF	PF00847	AP2 domain	1.4e-12	47.5	Medtr6g465530.1	97.5	2.5e-107
MSTRG.30517.4	MTR_6g465530		dehydration-responsive element-binding protein	ERF	PF00847	AP2 domain	1.4e-12	47.5	Medtr6g465530.1	100	1.9e-107
MSTRG.30523.1	MTR_6g465690		dehydration-responsive element-binding protein 1B	ERF	PF00847	AP2 domain	1.1e-11	44.7	Medtr6g465690.1	100	2.1e-145
MSTRG.30523.2	MTR_6g465690		dehydration-responsive element-binding protein 1B	ERF	PF00847	AP2 domain	1e-11	44.8	Medtr6g465690.1	98.4	3.6e-139
MSTRG.30523.3	MTR_6g465690		dehydration-responsive element-binding protein 1B	ERF	PF00847	AP2 domain	1e-11	44.8	Medtr6g465690.1	98.4	3.6e-139
MSTRG.30523.4	MTR_6g465690		dehydration-responsive element-binding protein 1B	ERF	PF00847	AP2 domain	1e-11	44.8	Medtr6g465690.1	98.4	3.6e-139
MSTRG.30983.2	MTR_6g477860		myb transcription factor	MYB_related	PF00249	Myb-like DNA-binding domain	3.6e-13	49.3	Medtr6g477860.1	100	6.1e-266
MSTRG.30983.3	MTR_6g477860		myb transcription factor	MYB_related	PF00249	Myb-like DNA-binding domain	9.2e-08	32	Medtr6g477860.1	95.5	6.5e-44
MSTRG.3099.1	MTR_1g070355		FAR1 DNA-binding domain protein	FAR1	PF03101	FAR1 DNA-binding domain	1.4e-22	80.1	Medtr1g070355.1	100	0
MSTRG.3118.1	MTR_1g070455		WRKY transcription factor	WRKY	PF03106	WRKY DNA -binding domain	1.4e-26	92.5	Medtr1g070455.1	100	9.7e-203
MSTRG.31245.1	MTR_6g084120		transcription factor	bHLH	PF00010	Helix-loop-helix DNA-binding domain	5.9e-06	26	Medtr6g084120.1	98.6	1.2e-115
MSTRG.32520.1	MTR_7g028740		squamosa promoter-binding-like protein	SBP	PF03110	SBP domain	3e-31	107.3	Medtr7g028740.1	100	4.9e-218
MSTRG.33489.1	MTR_7g061550		myb transcription factor	MYB	PF00249	Myb-like DNA-binding domain	1e-23	83.1	Medtr7g061550.1	100	3.9e-204
MSTRG.33503.1	MTR_7g062120		GRAS family transcription factor	GRAS	PF03514	GRAS domain family	1.8e-110	369.3	Medtr7g062120.1	100	0
MSTRG.33954.1	MTR_7g073380		WRKY transcription factor	WRKY	PF03106	WRKY DNA -binding domain	1.2e-23	83.1	Medtr7g073380.1	93.9	1.1e-159
MSTRG.33954.2	MTR_7g073380		WRKY transcription factor	WRKY	PF03106	WRKY DNA -binding domain	7.5e-08	32.5	Medtr7g073380.1	100	4.2e-89
MSTRG.34303.1	MTR_7g079840		zinc finger CCCH domain protein	C3H	PF00642	Zinc finger C-x8-C-x5-C-x3-H type (and similar)	2.3e-09	36.8	Medtr7g079840.4	100	8.3e-159
MSTRG.34303.3	MTR_7g079840		zinc finger CCCH domain protein	C3H	PF00642	Zinc finger C-x8-C-x5-C-x3-H type (and similar)	7.7e-47	156.3	Medtr7g079840.1	100	4.5e-260
MSTRG.35617.1	MTR_7g100590		AP2 domain transcription factor	AP2	PF00847	AP2 domain	2.3e-11	43.7	Medtr7g100590.1	96.8	2.7e-266
MSTRG.36572.2	MTR_7g114600		DUF573 family protein	GeBP	PF04504	Protein of unknown function, DUF573	3.1e-35	120.6	Medtr7g114600.1	100	6.5e-241
MSTRG.36603.1	MTR_7g115120		transcription factor bZIP88	bZIP	PF00170	bZIP transcription factor	1.6e-14	53.6	Medtr7g115120.1	100	7.2e-212
MSTRG.36603.3	MTR_7g115120		transcription factor bZIP88	bZIP	PF00170	bZIP transcription factor	1.6e-14	53.6	Medtr7g115120.1	100	7.2e-212
MSTRG.36649.2	MTR_7g116270		single-stranded DNA-binding protein WHY3	Whirly	PF08536	Whirly transcription factor	6.8e-37	126.2	Medtr7g116270.1	100	5.1e-76
MSTRG.36820.1	MTR_7g118330		late elongated hypocotyl-like protein	MYB_related	PF00249	Myb-like DNA-binding domain	3.4e-13	49.4	Medtr7g118330.2	100	0
MSTRG.36820.2	MTR_7g118330		late elongated hypocotyl-like protein	MYB_related	PF00249	Myb-like DNA-binding domain	3.4e-13	49.4	Medtr7g118330.2	100	0
MSTRG.3707.2	MTR_1g080890		transcription factor UNE12-like protein	bHLH	PF00010	Helix-loop-helix DNA-binding domain	2.8e-08	33.4	Medtr1g080890.1	100	1.9e-198
MSTRG.37405.1	MTR_8g015230		mediator of RNA polymerase II transcription subunit 6	bZIP	PF00170	bZIP transcription factor	9.8e-14	51.1	Medtr8g015250.1	100	1.8e-82
MSTRG.37435.1	MTR_8g015840		Dof domain zinc finger protein	Dof	PF02701	Dof domain, zinc finger	4e-33	113.2	Medtr8g015840.1	100	1.6e-123
MSTRG.37830.1	MTR_8g026960		homeobox associated leucine zipper protein	HB-other	PF00046	Homeobox domain	3.3e-16	58.7	Medtr8g026960.1	99.2	2.6e-127
MSTRG.37957.1	MTR_8g028150		bZIP transcription factor family protein	bZIP	PF00170	bZIP transcription factor	3.7e-20	71.6	Medtr8g028150.1	100	1.9e-229
MSTRG.37957.2	MTR_8g028150		bZIP transcription factor family protein	bZIP	PF00170	bZIP transcription factor	3.9e-20	71.6	Medtr8g028150.1	100	1.9e-229
MSTRG.38233.5	MTR_8g033250		MADS-box transcription factor	MIKC	PF00319	SRF-type transcription factor (DNA-binding and dimerisation domain)	4e-27	93.3	Medtr8g033250.1	100	1.9e-116
MSTRG.38233.5	MTR_8g033250		MADS-box transcription factor	MIKC	PF01486	K-box region	2.1e-27	95	Medtr8g033250.1	100	1.9e-116
MSTRG.38233.5	MTR_8g033250		MADS-box transcription factor	M_type	PF00319	SRF-type transcription factor (DNA-binding and dimerisation domain)	4e-27	93.3	Medtr8g033250.1	100	1.9e-116
MSTRG.38353.1	MTR_8g037270		CCAAT-binding transcription factor	NF-YA	PF02045	CCAAT-binding transcription factor (CBF-B/NF-YA) subunit B	1e-27	96.4	Medtr8g037270.1	100	1.5e-169
MSTRG.38938.3	MTR_8g059170		NAC transcription factor-like protein	NAC	PF02365	No apical meristem (NAM) protein	3.2e-07	31	Medtr8g059170.1	100	1.2e-33
MSTRG.3899.1	MTR_1g084150		HMG (high mobility group) box protein	YABBY	PF04690	YABBY protein	3.9e-06	27.4	Medtr5g080030.1	51.3	1.1e-76
MSTRG.3899.2	MTR_1g084150		HMG (high mobility group) box protein	YABBY	PF04690	YABBY protein	2.2e-06	28.2	Medtr5g080030.1	45.2	1.8e-47
MSTRG.39248.1	MTR_8g468380		myb transcription factor	MYB	PF00249	Myb-like DNA-binding domain	3.1e-28	97.5	Medtr8g468380.1	100	1.9e-253
MSTRG.39700.1	MTR_8g069160		NAC transcription factor-like protein	NAC	PF02365	No apical meristem (NAM) protein	8.3e-15	55.3	Medtr8g069160.1	100	1.1e-152
MSTRG.3981.2	MTR_1g085640		myb transcription factor MYB64	MYB	PF00249	Myb-like DNA-binding domain	4.9e-32	109.7	Medtr1g085640.1	90.4	1.2e-70
MSTRG.40079.2	MTR_8g076110		transcription factor	NAC	PF02365	No apical meristem (NAM) protein	2.6e-28	98.6	Medtr8g076110.1	99.4	6.7e-184
MSTRG.405.1	MTR_1g015140		WRKY family transcription factor	WRKY	PF03106	WRKY DNA -binding domain	9.1e-08	32.2	Medtr1g015140.1	100	1.6e-21
MSTRG.40507.1	MTR_8g086020		BZIP transcription factor bZIP124	bZIP	PF00170	bZIP transcription factor	1.5e-08	34.5	Medtr8g086020.1	68.3	8.7e-22
MSTRG.4057.3	MTR_1g087040		BZIP transcription factor	bZIP	PF00170	bZIP transcription factor	2.6e-12	46.5	Medtr1g087040.1	100	1.2e-77
MSTRG.40599.1	MTR_8g087860		MADS-box transcription factor	MIKC	PF00319	SRF-type transcription factor (DNA-binding and dimerisation domain)	1.1e-26	92	Medtr8g087860.1	94.3	4.1e-122
MSTRG.40599.1	MTR_8g087860		MADS-box transcription factor	MIKC	PF01486	K-box region	3.6e-22	78.2	Medtr8g087860.1	94.3	4.1e-122
MSTRG.40599.1	MTR_8g087860		MADS-box transcription factor	M_type	PF00319	SRF-type transcription factor (DNA-binding and dimerisation domain)	1.1e-26	92	Medtr8g087860.1	94.3	4.1e-122
MSTRG.40599.2	MTR_8g087860		MADS-box transcription factor	MIKC	PF00319	SRF-type transcription factor (DNA-binding and dimerisation domain)	1.1e-26	91.9	Medtr8g087860.1	100	5.2e-128
MSTRG.40599.2	MTR_8g087860		MADS-box transcription factor	MIKC	PF01486	K-box region	5.4e-26	90.5	Medtr8g087860.1	100	5.2e-128
MSTRG.40599.2	MTR_8g087860		MADS-box transcription factor	M_type	PF00319	SRF-type transcription factor (DNA-binding and dimerisation domain)	1.1e-26	91.9	Medtr8g087860.1	100	5.2e-128
MSTRG.40746.2	MTR_8g089895		homeobox associated leucine zipper protein	HB-other	PF00046	Homeobox domain	8.3e-16	57.4	Medtr8g089895.1	100	3.7e-174
MSTRG.41012.3	MTR_8g094580		NAC-like transcription factor	NAC	PF02365	No apical meristem (NAM) protein	1.1e-27	96.5	Medtr8g094580.2	100	2.3e-65
MSTRG.41140.1	MTR_8g096730		WRKY family transcription factor	WRKY	PF03106	WRKY DNA -binding domain	2.4e-25	88.5	Medtr8g096730.1	100	4.9e-53
MSTRG.42702.1	MTR_0126s0080		BZIP family transcription factor	bZIP	PF00170	bZIP transcription factor	6.1e-07	29.3	Medtr0126s0080.1	100	6.5e-133
MSTRG.4412.3	MTR_1g093080		myb-like transcription factor family protein	MYB_related	PF00249	Myb-like DNA-binding domain	5.3e-08	32.8	Medtr1g093080.1	99.2	7.2e-209
MSTRG.4899.1	MTR_1g101810		TCP family transcription factor	TCP	PF03634	TCP family transcription factor	5.1e-29	101.7	Medtr1g101810.1	100	2.7e-183
MSTRG.4913.1	MTR_1g101970		MADS-box transcription factor	MIKC	PF00319	SRF-type transcription factor (DNA-binding and dimerisation domain)	1.9e-24	84.7	Medtr1g101970.1	100	1e-89
MSTRG.4913.1	MTR_1g101970		MADS-box transcription factor	MIKC	PF01486	K-box region	7.5e-20	70.8	Medtr1g101970.1	100	1e-89
MSTRG.4913.1	MTR_1g101970		MADS-box transcription factor	M_type	PF00319	SRF-type transcription factor (DNA-binding and dimerisation domain)	1.9e-24	84.7	Medtr1g101970.1	100	1e-89
MSTRG.5225.1	MTR_1g106590		GRAS family transcription factor	GRAS	PF03514	GRAS domain family	2e-12	46.6	Medtr1g106590.1	100	1.8e-41
MSTRG.5225.2	MTR_1g106590		GRAS family transcription factor	GRAS	PF03514	GRAS domain family	2e-12	46.6	Medtr1g106590.1	100	1.8e-41
MSTRG.5225.3	MTR_1g106590		GRAS family transcription factor	GRAS	PF03514	GRAS domain family	9.9e-21	74	Medtr1g106590.1	100	1.9e-20
MSTRG.5401.1	MTR_1g109320		zinc finger CCCH domain protein	C3H	PF00642	Zinc finger C-x8-C-x5-C-x3-H type (and similar)	1.8e-16	59.4	Medtr1g109320.1	100	4.9e-207
MSTRG.5478.2	MTR_1g110870		zinc finger constans-like protein	CO-like	PF00643	B-box zinc finger	7.7e-09	35.4	Medtr1g110870.1	100	4.4e-120
MSTRG.5478.2	MTR_1g110870		zinc finger constans-like protein	CO-like	PF06203	CCT motif	1.4e-18	66.5	Medtr1g110870.1	100	4.4e-120
MSTRG.5927.2	MTR_2g006150		TCP family transcription factor	TCP	PF03634	TCP family transcription factor	3.1e-40	138.2	Medtr2g006150.1	100	5.6e-270
MSTRG.6437.2	MTR_2g014680		NAC transcription factor-like protein	NAC	PF02365	No apical meristem (NAM) protein	1.2e-14	54.8	Medtr2g014680.1	100	4.6e-185
MSTRG.655.1	MTR_1g019240		helix loop helix DNA-binding domain protein	bHLH	PF00010	Helix-loop-helix DNA-binding domain	3.9e-14	52.2	Medtr1g019240.1	97.4	6.9e-142
MSTRG.6951.1	MTR_2g023930		WRKY1b transcription factor	WRKY	PF03106	WRKY DNA -binding domain	9.4e-27	93	Medtr2g023930.1	100	3.8e-305
MSTRG.6951.2	MTR_2g023930		WRKY1b transcription factor	WRKY	PF03106	WRKY DNA -binding domain	9.4e-27	93	Medtr2g023930.1	100	3.8e-305
MSTRG.6951.3	MTR_2g023930		WRKY1b transcription factor	WRKY	PF03106	WRKY DNA -binding domain	9.4e-27	93	Medtr2g023930.1	100	3.8e-305
MSTRG.6951.5	MTR_2g023930		WRKY1b transcription factor	WRKY	PF03106	WRKY DNA -binding domain	8.4e-27	93.2	Medtr2g023930.1	100	3.6e-305
MSTRG.7249.1	MTR_2g030130		class III homeodomain leucine zipper protein	HD-ZIP	PF01852	START domain	7.8e-52	175.6	Medtr2g030130.1	100	0
MSTRG.7249.1	MTR_2g030130		class III homeodomain leucine zipper protein	HD-ZIP	PF00046	Homeobox domain	2.4e-16	59.2	Medtr2g030130.1	100	0
MSTRG.7249.1	MTR_2g030130		class III homeodomain leucine zipper protein	HB-other	PF00046	Homeobox domain	2.4e-16	59.2	Medtr2g030130.1	100	0
MSTRG.7340.1	MTR_2g031870		myb transcription factor	MYB_related	PF00249	Myb-like DNA-binding domain	3.5e-08	33.3	Medtr2g031870.2	100	6.8e-162
MSTRG.7340.2	MTR_2g031870		myb transcription factor	MYB_related	PF00249	Myb-like DNA-binding domain	3.5e-08	33.3	Medtr2g031870.2	100	6.8e-162
MSTRG.7427.1	MTR_2g033820		WRKY family transcription factor	WRKY	PF03106	WRKY DNA -binding domain	1.5e-27	95.6	Medtr2g033820.1	100	5.6e-209
MSTRG.7812.1	MTR_2g038000		pathogenesis-related homeodomain-like protein, putative	HB-PHD	PF00628	PHD-finger	1.5e-10	40.6	Medtr2g038000.1	100	0
MSTRG.7812.1	MTR_2g038000		pathogenesis-related homeodomain-like protein, putative	HB-PHD	PF00046	Homeobox domain	2.2e-10	40.1	Medtr2g038000.1	100	0
MSTRG.7812.1	MTR_2g038000		pathogenesis-related homeodomain-like protein, putative	HB-other	PF00046	Homeobox domain	2.2e-10	40.1	Medtr2g038000.1	100	0
MSTRG.8017.2	MTR_2g043250		auxin response factor 2	ARF	PF02362	B3 DNA binding domain	1.3e-21	76.2	Medtr2g043250.1	100	0
MSTRG.8017.2	MTR_2g043250		auxin response factor 2	ARF	PF06507	Auxin response factor	3.8e-35	119.8	Medtr2g043250.1	100	0
MSTRG.8017.2	MTR_2g043250		auxin response factor 2	B3	PF02362	B3 DNA binding domain	1.3e-21	76.2	Medtr2g043250.1	100	0
MSTRG.9338.3	MTR_2g079990		NAC transcription factor-like protein	NAC	PF02365	No apical meristem (NAM) protein	1.9e-07	31.7	Medtr2g079990.2	100	9.7e-35
MSTRG.9706.2	MTR_2g088000		WRKY1b transcription factor	WRKY	PF03106	WRKY DNA -binding domain	4.5e-26	90.8	Medtr2g088000.1	100	2.9e-70
MSTRG.9732.1	MTR_2g088470		homeobox leucine zipper protein	HD-ZIP	PF01852	START domain	8.5e-58	195.1	Medtr2g088470.1	100	0
MSTRG.9732.1	MTR_2g088470		homeobox leucine zipper protein	HD-ZIP	PF00046	Homeobox domain	2e-18	65.8	Medtr2g088470.1	100	0
MSTRG.9732.1	MTR_2g088470		homeobox leucine zipper protein	HB-other	PF00046	Homeobox domain	2e-18	65.8	Medtr2g088470.1	100	0
MSTRG.9732.2	MTR_2g088470		homeobox leucine zipper protein	HD-ZIP	PF01852	START domain	9.6e-58	194.9	Medtr2g088470.1	100	0
MSTRG.9732.2	MTR_2g088470		homeobox leucine zipper protein	HD-ZIP	PF00046	Homeobox domain	2.1e-18	65.8	Medtr2g088470.1	100	0
MSTRG.9732.2	MTR_2g088470		homeobox leucine zipper protein	HB-other	PF00046	Homeobox domain	2.1e-18	65.8	Medtr2g088470.1	100	0
MSTRG.9786.1	MTR_2g089450		myb transcription factor	MYB	PF00249	Myb-like DNA-binding domain	6e-29	99.8	Medtr2g089450.1	97.7	1.3e-146
MSTRG.9915.1	MTR_2g090735		NAC transcription factor-like protein	NAC	PF02365	No apical meristem (NAM) protein	8.8e-09	36	Medtr2g090735.1	100	2.1e-125
MSTRG.9943.2	MTR_2g090900		bZIP family transcription factor	bZIP	PF00170	bZIP transcription factor	6.9e-09	35.5	Medtr2g090900.1	95.1	1.1e-144
MSTRG.9968.1	MTR_2g091190		transcription factor bHLH107-like protein	bHLH	PF00010	Helix-loop-helix DNA-binding domain	9.2e-09	35	Medtr2g091190.1	100	1.3e-38
