# Supplementary material for: Comparative Transcriptome Analysis of Salt Stress-Induced Leaf Senescence in Medicago truncatula
Source: Front Plant Sci. 2021 Jul 9;12:666660. doi: 10.3389/fpls.2021.666660 (PMC8299074; doi:10.3389/fpls.2021.666660)
Supplement: Supplementary Figure 1 — The sampled leaf tissues and the relationship between leaf senescence and different NaCl concentration treatments. (A) The leaves detached for treatment-induced senescence. (B) The relationship between leaf senescence and different concentrations of NaCl. [file Data_Sheet_1.zip › supplementary files/Supplementary Table 8 Target genes prediction.xlsx]

## Sheet: 2 Day
legends	Description
TF id	Transcription factor id
TF gene id	Gene id corresponding to the encoding transcription factor
TF gene name	Gene name corresponding to the encoding transcription factor
Motif id	The binding site id of the corresponding transcription factor in the database.
Target gene id	The predicted potential target gene id of the transcription factor.
Target gene name	The name of the predicted potential target gene of the transcription factor.
Pvalue	Significance p-value.
Padjust	Corrected P-value.
Start	The starting position of transcription factor binding on the target gene.
Stop	Termination position of transcription factor binding on the target gene.
Matched sequence	Sequence information of the locus where the transcription factor binds to the target gene.
Cor	Correlation, correlation, the correction of target gene prediction results by calculating the correlation between the expression of the corresponding gene encoding the transcription factor and the target gene, and it is generally believed that the larger the correlation the more reliable the target relationship.
Cor pvalue	The significance p-value corresponding to the correction of target gene prediction results using expression.
Cor padjust	Corrected P-value (Note: the last three columns appear only when gene expression is selected for correction of predicted results.
TF id	TF gene id	TF gene name	Motif id	Target gene id	Target gene name	Pvalue	Padjust	Start	Stop	Matched sequence	Cor	Cor pvalue	Cor padjust
Medtr3g088110	MTR_3g088110		MP00121	MTR_1g012620		4.12e-07	0.147	151	172	GACGTGTCCCTCCTGCTCACCA	0.670124	5.56877e-10	6.45209e-09
Medtr3g088110	MTR_3g088110		MP00121	MTR_3g093470		5.14e-06	0.234	419	440	TACGTGCTACTCACGCTCCCCC	-0.533198	3.39342e-06	2.23566e-05
Medtr3g088110	MTR_3g088110		MP00121	MTR_3g093470		5.14e-06	0.234	421	442	TACGTGCTACTCACGCTCCCCC	-0.533198	3.39342e-06	2.23566e-05
Medtr3g088110	MTR_3g088110		MP00121	MTR_3g090180		5.14e-06	0.234	361	382	TCCGTGTCGTGTCCGTATCCGT	0.812561	6.9689e-17	3.34507e-15
Medtr3g088110	MTR_3g088110		MP00121	MTR_1g088660		6.8e-06	0.234	446	467	GACGTGTGAATTAAGGATACTA	0.821936	1.53807e-17	1.29198e-15
Medtr3g088110	MTR_3g088110		MP00121	MTR_5g093880		7.3e-06	0.234	405	426	GACGTGTTGGTTACACCTTTTT	0.560072	8.30728e-07	6.64583e-06
Medtr3g088110	MTR_3g088110		MP00121	MTR_2g104430		7.41e-06	0.234	385	406	AACGTACCGGTATCGGATACCG	0.700488	4.15943e-11	5.82321e-10
Medtr3g088110	MTR_3g088110		MP00121	MTR_8g098230		1.07e-05	0.234	293	314	GCCGTGTCAAAGTTTAAATCCT	-0.512909	9.08698e-06	4.24059e-05
Medtr3g088110	MTR_3g088110		MP00121	MTR_2g014770		1.33e-05	0.246	48	69	TACGTGTTAGTTATGTCTTTGA	-0.53152	3.69029e-06	2.17533e-05
Medtr3g088110	MTR_3g088110		MP00121	MTR_2g014770		1.33e-05	0.246	261	282	TACGTGTTAGTTATGTCTTTGA	-0.53152	3.69029e-06	2.17533e-05
Medtr3g088110	MTR_3g088110		MP00121	MTR_3g090180		1.84e-05	0.246	286	307	GTCGTGTCCGACACCGACACAT	0.812561	6.9689e-17	3.34507e-15
Medtr3g088110	MTR_3g088110		MP00121	MTR_4g091490		2.14e-05	0.263	338	359	TGCGTGAAGGATATGATATGTC	0.526165	4.80895e-06	2.5247e-05
Medtr3g088110	MTR_3g088110		MP00121	MTR_3g104500		2.17e-05	0.263	160	181	TACGTACACCATCCGTCCCTCA	0.762803	6.30243e-14	1.24566e-12
Medtr3g088110	MTR_3g088110		MP00121	MTR_3g085400		2.25e-05	0.265	420	441	CACGTGTCCCAATCGCTAGCTT	0.770846	2.35785e-14	6.09413e-13
Medtr3g088110	MTR_3g088110		MP00121	MTR_3g117080		2.31e-05	0.265	20	41	ACCGTGCCGGAAAATGCATCCT	-0.525893	4.87351e-06	2.48106e-05
Medtr3g088110	MTR_3g088110		MP00121	MTR_3g069030		2.46e-05	0.265	272	293	GCCGTGTGCATTAAGAGCACCT	0.69486	6.89141e-11	8.90582e-10
Medtr3g088110	MTR_3g088110		MP00121	MTR_7g082910		2.52e-05	0.265	462	483	TACGTGTAAAACTATCTCTCTC	0.530851	3.8155e-06	2.1729e-05
Medtr3g088110	MTR_3g088110		MP00121	MTR_3g088815		2.75e-05	0.265	46	67	GCCGTGTGAGCCAAGTCCTTAG	0.766087	4.239e-14	1.01736e-12
Medtr3g088110	MTR_3g088110		MP00121	MTR_4g017860		2.78e-05	0.265	377	398	AACGTGTCGAGCACGTTTTATT	0.704941	2.7665e-11	4.04149e-10
Medtr3g088110	MTR_3g088110		MP00121	MTR_4g036090		2.92e-05	0.265	317	338	AACGTGCTTTACAAGGAAACCT	0.642643	4.55041e-09	4.49688e-08
Medtr3g088110	MTR_3g088110		MP00121	MTR_4g088485		3.03e-05	0.265	331	352	GGCGTAATATAAACGCCAATCG	0.623215	1.77722e-08	1.70613e-07
Medtr3g088110	MTR_3g088110		MP00121	MTR_6g008210		3.1e-05	0.265	395	416	AACGTGTCATATACGTTACCCC	0.782698	5.13789e-15	1.56939e-13
Medtr3g088110	MTR_3g088110		MP00121	MTR_2g011820		3.14e-05	0.265	475	496	ACCGTGCCGTTGACGGTTACTC	0.559706	8.4755e-07	6.62271e-06
Medtr3g088110	MTR_3g088110		MP00121	MTR_6g012450		3.67e-05	0.279	393	414	AACGTGTCACTCTCTCTCTCTA	0.839908	6.52833e-19	1.09676e-16
Medtr3g088110	MTR_3g088110		MP00121	MTR_4g105610		3.67e-05	0.279	379	400	TACGTGTCATGTACAGCAACAT	-0.524633	5.18303e-06	2.59925e-05
Medtr3g088110	MTR_3g088110		MP00121	MTR_7g082910		3.89e-05	0.279	205	226	TACGTGAAGAATAAGAAAATTT	0.530851	3.8155e-06	2.1729e-05
Medtr3g088110	MTR_3g088110		MP00121	MTR_1g017170		3.94e-05	0.279	138	159	AGCGTATCCGAAACGCTTTCAT	0.763301	5.93701e-14	1.32989e-12
Medtr3g088110	MTR_3g088110		MP00121	MTR_3g093470		3.94e-05	0.279	424	445	AGCGTGAGTAGCACGTACGCGT	-0.533198	3.39342e-06	2.23566e-05
Medtr3g088110	MTR_3g088110		MP00121	MTR_3g093470		3.94e-05	0.279	426	447	AGCGTGAGTAGCACGTACGCGT	-0.533198	3.39342e-06	2.23566e-05
Medtr3g088110	MTR_3g088110		MP00121	MTR_4g068220		4.08e-05	0.279	327	348	TACGTGCTGACCAAGGACTTGG	0.781442	6.06572e-15	1.6984e-13
Medtr3g088110	MTR_3g088110		MP00121	MTR_7g087440		4.27e-05	0.279	471	492	GACGTGTTTGTGTTGCGTTTCA	0.655973	1.6873e-09	1.88978e-08
Medtr3g088110	MTR_3g088110		MP00121	MTR_2g049640		4.79e-05	0.283	71	92	GCCGTGTTTGCAACCACCCCTT	0.64988	2.67161e-09	2.80519e-08
Medtr3g088110	MTR_3g088110		MP00121	MTR_5g095660		4.9e-05	0.285	147	168	TACGTGTTAGACACCGTGACAT	-0.513556	8.81453e-06	4.17139e-05
Medtr3g088110	MTR_3g088110		MP00121	MTR_3g071970		4.95e-05	0.287	400	421	GCCGTGTCAATCATCAAACCCG	0.725647	3.74479e-12	6.29125e-11
Medtr3g088110	MTR_3g088110		MP00121	MTR_4g007140		5.01e-05	0.287	344	365	GACGTCTCTGATTTGTTTTCAT	-0.537917	2.67369e-06	1.83339e-05
Medtr3g088110	MTR_3g088110		MP00121	MTR_1g073940		5.01e-05	0.287	424	445	GTCGTGTTCTCTTTGCTTCCCT	-0.569172	5.01302e-07	4.21094e-06
Medtr3g088110	MTR_3g088110		MP00121	MTR_7g063490		5.12e-05	0.289	359	380	TACGTATCTATCATGGTGACAG	0.649252	2.79947e-09	2.85037e-08
Medtr3g088110	MTR_3g088110		MP00121	MTR_8g101480		5.12e-05	0.289	411	432	TGCGTGTCACTATCTTCATTTT	0.51636	7.71917e-06	3.7589e-05
Medtr3g088110	MTR_3g088110		MP00121	MTR_3g111380		5.6e-05	0.295	278	299	TTCGTGGTTCATCCGGATTCTA	-0.500065	1.64203e-05	7.4557e-05
Medtr3g088110	MTR_3g088110		MP00121	MTR_8g103850		5.6e-05	0.295	312	333	GGCGTGGCGTGGCGTGCCTCCC	0.745098	4.81768e-13	8.51968e-12
Medtr3g088110	MTR_3g088110		MP00121	MTR_5g032090		5.79e-05	0.298	304	325	GTCGTGTCAGCCATGGATTTCA	0.510659	1.00969e-05	4.64734e-05
Medtr3g088110	MTR_3g088110		MP00121	MTR_2g020020		6.19e-05	0.298	391	412	TACGTGACGGAAATGACGAAAT	0.855333	3.12651e-20	1.05051e-17
Medtr3g088110	MTR_3g088110		MP00121	MTR_6g086280		6.26e-05	0.298	450	471	TTCGTGTCGGCATCGTAAACAT	0.83489	1.63829e-18	1.83489e-16
Medtr3g088110	MTR_3g088110		MP00121	MTR_7g099890		6.68e-05	0.298	185	206	TTCGTGTTTTAACCGTCTCCTA	-0.526521	4.72582e-06	2.56109e-05
Medtr3g088110	MTR_3g088110		MP00121	MTR_4g102810		6.68e-05	0.298	375	396	GACGTATAAGATTAGAATTGTA	0.786378	3.1396e-15	1.0549e-13
Medtr3g088110	MTR_3g088110		MP00121	MTR_7g099890		6.68e-05	0.298	427	448	TTCGTGTTTTAACCGTCTCCTA	-0.526521	4.72582e-06	2.56109e-05
Medtr3g088110	MTR_3g088110		MP00121	MTR_4g091490		6.75e-05	0.298	132	153	TACGTGTCCCTCTTCTTATCAA	0.526165	4.80895e-06	2.5247e-05
Medtr3g088110	MTR_3g088110		MP00121	MTR_7g087440		6.75e-05	0.298	435	456	AACGTGTGCTGTGCGCCAACGT	0.655973	1.6873e-09	1.88978e-08
Medtr3g088110	MTR_3g088110		MP00121	MTR_5g066000		6.9e-05	0.298	322	343	TCCGTAACCGACCTTCTTTGCT	0.677295	3.10238e-10	3.72286e-09
Medtr3g088110	MTR_3g088110		MP00121	MTR_3g087780		7.21e-05	0.298	90	111	ACCGTGACGGCATCGGAGATCG	-0.540039	2.39908e-06	1.75237e-05
Medtr3g088110	MTR_3g088110		MP00121	MTR_6g080650		7.28e-05	0.298	52	73	GACGTGTGTTGTTTTGACATCC	-0.537941	2.67049e-06	1.86934e-05
Medtr3g088110	MTR_3g088110		MP00121	MTR_7g091410		7.28e-05	0.298	108	129	TCCGTGACGACATTGAAGGCCT	-0.528061	4.38083e-06	2.41305e-05
Medtr3g088110	MTR_3g088110		MP00121	MTR_2g008750		7.68e-05	0.298	376	397	CACGTGTCGGTTTCTCCGTCAT	0.519254	6.72317e-06	3.32204e-05
Medtr3g088110	MTR_3g088110		MP00121	MTR_2g080280		8.1e-05	0.298	358	379	TGCGTGTAAAAATCATCTTTGT	0.747884	3.53723e-13	6.60283e-12
Medtr3g088110	MTR_3g088110		MP00121	MTR_6g014190		8.1e-05	0.298	370	391	TGCGTGTTTCAGATCATCTCCT	-0.547798	1.60395e-06	1.19762e-05
Medtr3g088110	MTR_3g088110		MP00121	MTR_1g088660		8.19e-05	0.298	457	478	GACGAGTCACACTCACCCTCCA	0.821936	1.53807e-17	1.29198e-15
Medtr3g088110	MTR_3g088110		MP00121	MTR_7g082940		8.19e-05	0.298	466	487	TCCGTGTTAATTCTGTTTTTTT	0.70832	2.01987e-11	3.08488e-10
Medtr3g088110	MTR_3g088110		MP00121	MTR_8g104310		8.19e-05	0.298	386	407	GCCGTGCAGTGCACGTGTCTTA	0.56952	4.9157e-07	4.34651e-06
Medtr3g088110	MTR_3g088110		MP00121	MTR_8g104310		8.19e-05	0.298	440	461	GCCGTGCAGTGCACGTGTCTTA	0.56952	4.9157e-07	4.34651e-06
Medtr3g088110	MTR_3g088110		MP00121	MTR_4g087140		8.36e-05	0.298	435	456	CCCGTGCAATGCTTGGCCTGCA	0.515443	8.06269e-06	3.87009e-05
Medtr3g088110	MTR_3g088110		MP00121	MTR_4g120400		8.45e-05	0.298	376	397	GACGTGTCGGGTTGACCATGAC	0.587031	1.77799e-07	1.61461e-06
Medtr3g088110	MTR_3g088110		MP00121	MTR_3g087780		8.45e-05	0.298	280	301	TCCGTGTTCTTGCTTCCCACAT	-0.540039	2.39908e-06	1.75237e-05
Medtr3g088110	MTR_3g088110		MP00121	MTR_8g040640		8.54e-05	0.298	139	160	TCCGTGACGGAGTCAAGTTCGA	0.680909	2.29569e-10	2.85686e-09
Medtr3g088110	MTR_3g088110		MP00121	MTR_4g088485		8.54e-05	0.298	215	236	GACGTGCATTAGTTGCCAAAAA	0.623215	1.77722e-08	1.70613e-07
Medtr3g088110	MTR_3g088110		MP00121	MTR_5g049240		8.63e-05	0.298	285	306	GACGTAGACGGTTCATTCACCC	-0.547858	1.59888e-06	1.22096e-05
Medtr3g088110	MTR_3g088110		MP00121	MTR_7g112460		8.72e-05	0.298	318	339	TACGTGATAAGCAAAGCTGCGG	0.72322	4.778e-12	7.64481e-11
Medtr3g088110	MTR_3g088110		MP00121	MTR_3g096970		9.28e-05	0.306	187	208	TGCGTGAAAATTCCTTACTCGT	-0.561213	7.80403e-07	6.39549e-06
Medtr3g088110	MTR_3g088110		MP00121	MTR_1g004990		9.67e-05	0.31	290	311	TGCGTACATTAGTTGCATTTCG	0.821728	1.59202e-17	8.91533e-16
Medtr3g088110	MTR_3g088110		MP00121	MTR_3g090180		9.77e-05	0.312	356	377	TACGGACACGACACGGACACCT	0.812561	6.9689e-17	3.34507e-15
Medtr3g088110	MTR_3g088110		MP00121	MTR_5g015840		9.87e-05	0.312	441	462	TTCGTGGCCCATAAGCATCCCC	0.536264	2.90771e-06	1.95398e-05

## Sheet: 4 Day
legends	Description
TF id	Transcription factor id
TF gene id	Gene id corresponding to the encoding transcription factor
TF gene name	Gene name corresponding to the encoding transcription factor
Motif id	The binding site id of the corresponding transcription factor in the database.
Target gene id	The predicted potential target gene id of the transcription factor.
Target gene name	The name of the predicted potential target gene of the transcription factor.
Pvalue	Significance p-value.
Padjust	Corrected P-value.
Start	The starting position of transcription factor binding on the target gene.
Stop	Termination position of transcription factor binding on the target gene.
Matched sequence	Sequence information of the locus where the transcription factor binds to the target gene.
Cor	Correlation, correlation, the correction of target gene prediction results by calculating the correlation between the expression of the corresponding gene encoding the transcription factor and the target gene, and it is generally believed that the larger the correlation the more reliable the target relationship.
Cor pvalue	The significance p-value corresponding to the correction of target gene prediction results using expression.
Cor padjust	Corrected P-value (Note: the last three columns appear only when gene expression is selected for correction of predicted results.
TF id	TF gene id	TF gene name	Motif id	Target gene id	Target gene name	Pvalue	Padjust	Start	Stop	Matched sequence	Cor	Cor pvalue	Cor padjust
Medtr3g088110	MTR_3g088110		MP00121	MTR_5g030910		3.01e-07	0.1	42	63	GACGTGCAAGTTTTGTCTTCTA	0.708686	1.9517e-11	2.63794e-10
Medtr3g088110	MTR_3g088110		MP00121	MTR_1g012620		4.12e-07	0.102	151	172	GACGTGTCCCTCCTGCTCACCA	0.670124	5.56877e-10	4.76187e-09
Medtr3g088110	MTR_3g088110		MP00121	MTR_4g088405		1.09e-06	0.143	426	447	GACGTATCAAAGTAGGCCACGT	0.705584	2.60664e-11	3.30964e-10
Medtr3g088110	MTR_3g088110		MP00121	MTR_7g018310		1.65e-06	0.143	73	94	GGCGTGGCACGTTCGCATTCCC	0.550459	1.39385e-06	8.00029e-06
Medtr3g088110	MTR_3g088110		MP00121	MTR_2g090770		3.15e-06	0.211	99	120	TACGTAATTGTGTTGGCCACTC	0.57609	3.37975e-07	2.2478e-06
Medtr3g088110	MTR_3g088110		MP00121	MTR_7g085260		3.46e-06	0.211	350	371	TCCGTGGTGTGCAAGGCAACTT	0.745287	4.71797e-13	7.60319e-12
Medtr3g088110	MTR_3g088110		MP00121	MTR_3g093470		5.14e-06	0.227	419	440	TACGTGCTACTCACGCTCCCCC	-0.533198	3.39342e-06	1.75536e-05
Medtr3g088110	MTR_3g088110		MP00121	MTR_3g093470		5.14e-06	0.227	421	442	TACGTGCTACTCACGCTCCCCC	-0.533198	3.39342e-06	1.75536e-05
Medtr3g088110	MTR_3g088110		MP00121	MTR_1g088660		6.8e-06	0.227	446	467	GACGTGTGAATTAAGGATACTA	0.821936	1.53807e-17	8.05564e-16
Medtr3g088110	MTR_3g088110		MP00121	MTR_8g079400		6.9e-06	0.227	240	261	GACGTGTAACATTAGTCACCAA	0.81756	3.14731e-17	1.0144e-15
Medtr3g088110	MTR_3g088110		MP00121	MTR_4g088405		7e-06	0.227	425	446	TACGTGGCCTACTTTGATACGT	0.705584	2.60664e-11	3.30964e-10
Medtr3g088110	MTR_3g088110		MP00121	MTR_2g104430		7.41e-06	0.227	385	406	AACGTACCGGTATCGGATACCG	0.700488	4.15943e-11	4.97944e-10
Medtr3g088110	MTR_3g088110		MP00121	MTR_8g023080		1.27e-05	0.244	453	474	GACGTAATAGACAAGACCTTTT	0.545097	1.84743e-06	1.04604e-05
Medtr3g088110	MTR_3g088110		MP00121	MTR_7g053200		1.62e-05	0.26	122	143	AACGTGTGCGTAATGTCGACTC	0.595208	1.08295e-07	7.56262e-07
Medtr3g088110	MTR_3g088110		MP00121	MTR_4g005730		2.06e-05	0.274	469	490	TCCGTGTCGTTGTTGTTCATCT	0.562834	7.13799e-07	4.46391e-06
Medtr3g088110	MTR_3g088110		MP00121	MTR_3g104500		2.17e-05	0.28	160	181	TACGTACACCATCCGTCCCTCA	0.762803	6.30243e-14	1.1003e-12
Medtr3g088110	MTR_3g088110		MP00121	MTR_4g062330		2.25e-05	0.28	335	356	GGCGTGTCATAGTTGGACTACA	0.815632	4.28813e-17	1.19782e-15
Medtr3g088110	MTR_3g088110		MP00121	MTR_3g069030		2.46e-05	0.287	272	293	GCCGTGTGCATTAAGAGCACCT	0.69486	6.89141e-11	7.80405e-10
Medtr3g088110	MTR_3g088110		MP00121	MTR_7g082910		2.52e-05	0.288	462	483	TACGTGTAAAACTATCTCTCTC	0.530851	3.8155e-06	1.83758e-05
Medtr3g088110	MTR_3g088110		MP00121	MTR_7g094250		2.65e-05	0.288	432	453	AACGTGGCACCCTTGCCACCTC	0.62042	2.14561e-08	1.60537e-07
Medtr3g088110	MTR_3g088110		MP00121	MTR_4g036090		2.92e-05	0.288	317	338	AACGTGCTTTACAAGGAAACCT	0.642643	4.55041e-09	3.5974e-08
Medtr3g088110	MTR_3g088110		MP00121	MTR_8g095210		3.03e-05	0.288	273	294	TGCGTGGTGGTTATGTATCCGA	0.620396	2.14913e-08	1.5798e-07
Medtr3g088110	MTR_3g088110		MP00121	MTR_4g088485		3.03e-05	0.288	331	352	GGCGTAATATAAACGCCAATCG	0.623215	1.77722e-08	1.37899e-07
Medtr3g088110	MTR_3g088110		MP00121	MTR_6g008210		3.1e-05	0.289	395	416	AACGTGTCATATACGTTACCCC	0.782698	5.13789e-15	1.13304e-13
Medtr3g088110	MTR_3g088110		MP00121	MTR_2g011820		3.14e-05	0.29	475	496	ACCGTGCCGTTGACGGTTACTC	0.559706	8.4755e-07	5.00174e-06
Medtr3g088110	MTR_3g088110		MP00121	MTR_4g485570		3.62e-05	0.291	143	164	TACGTGTAGCATTCTTAATGGA	-0.534046	3.25194e-06	1.70321e-05
Medtr3g088110	MTR_3g088110		MP00121	MTR_6g012450		3.67e-05	0.291	393	414	AACGTGTCACTCTCTCTCTCTA	0.839908	6.52833e-19	4.55895e-17
Medtr3g088110	MTR_3g088110		MP00121	MTR_7g082910		3.89e-05	0.291	205	226	TACGTGAAGAATAAGAAAATTT	0.530851	3.8155e-06	1.83758e-05
Medtr3g088110	MTR_3g088110		MP00121	MTR_1g017170		3.94e-05	0.291	138	159	AGCGTATCCGAAACGCTTTCAT	0.763301	5.93701e-14	1.13073e-12
Medtr3g088110	MTR_3g088110		MP00121	MTR_3g093470		3.94e-05	0.291	424	445	AGCGTGAGTAGCACGTACGCGT	-0.533198	3.39342e-06	1.75536e-05
Medtr3g088110	MTR_3g088110		MP00121	MTR_3g093470		3.94e-05	0.291	426	447	AGCGTGAGTAGCACGTACGCGT	-0.533198	3.39342e-06	1.75536e-05
Medtr3g088110	MTR_3g088110		MP00121	MTR_4g068220		4.08e-05	0.291	327	348	TACGTGCTGACCAAGGACTTGG	0.781442	6.06572e-15	1.27077e-13
Medtr3g088110	MTR_3g088110		MP00121	MTR_7g087440		4.27e-05	0.291	471	492	GACGTGTTTGTGTTGCGTTTCA	0.655973	1.6873e-09	1.41396e-08
Medtr3g088110	MTR_3g088110		MP00121	MTR_2g038380		4.37e-05	0.291	462	483	TCCGTACATATATCGTTTACTT	0.813506	6.00756e-17	1.57323e-15
Medtr3g088110	MTR_3g088110		MP00121	MTR_2g049640		4.79e-05	0.291	71	92	GCCGTGTTTGCAACCACCCCTT	0.64988	2.67161e-09	2.1527e-08
Medtr3g088110	MTR_3g088110		MP00121	MTR_5g095660		4.9e-05	0.291	147	168	TACGTGTTAGACACCGTGACAT	-0.513556	8.81453e-06	3.92903e-05
Medtr3g088110	MTR_3g088110		MP00121	MTR_5g066060		4.9e-05	0.291	251	272	GTCGTGTCTTCCATGTCTTGTT	0.683937	1.77807e-10	1.65558e-09
Medtr3g088110	MTR_3g088110		MP00121	MTR_5g066060		4.9e-05	0.291	380	401	GTCGTGTCTTCCATGTCTTGTT	0.683937	1.77807e-10	1.65558e-09
Medtr3g088110	MTR_3g088110		MP00121	MTR_3g071970		4.95e-05	0.291	400	421	GCCGTGTCAATCATCAAACCCG	0.725647	3.74479e-12	5.41058e-11
Medtr3g088110	MTR_3g088110		MP00121	MTR_4g007140		5.01e-05	0.291	344	365	GACGTCTCTGATTTGTTTTCAT	-0.537917	2.67369e-06	1.43625e-05
Medtr3g088110	MTR_3g088110		MP00121	MTR_7g014710		5.07e-05	0.291	247	268	TGCGTGTTTTAGTTGTTCTTGT	0.603622	6.40825e-08	4.55094e-07
Medtr3g088110	MTR_3g088110		MP00121	MTR_2g016870		5.3e-05	0.291	416	437	TGCGTGTACACCCTGGACCTTA	0.873405	5.49066e-22	2.30058e-19
Medtr3g088110	MTR_3g088110		MP00121	MTR_8g079450		5.36e-05	0.291	120	141	GACGTGTGACATTATTCACCAA	0.73664	1.20142e-12	1.79783e-11
Medtr3g088110	MTR_3g088110		MP00121	MTR_2g016870		5.54e-05	0.291	455	476	GGCGTGTCGTTGTTGATGTGTT	0.873405	5.49066e-22	2.30058e-19
Medtr3g088110	MTR_3g088110		MP00121	MTR_3g111380		5.6e-05	0.291	278	299	TTCGTGGTTCATCCGGATTCTA	-0.500065	1.64203e-05	6.8801e-05
Medtr3g088110	MTR_3g088110		MP00121	MTR_8g103850		5.6e-05	0.291	312	333	GGCGTGGCGTGGCGTGCCTCCC	0.745098	4.81768e-13	7.47632e-12
Medtr3g088110	MTR_3g088110		MP00121	MTR_2g005710		5.67e-05	0.291	321	342	ACCGTGAATGACTTGGGAATTT	-0.50327	1.41975e-05	6.00884e-05
Medtr3g088110	MTR_3g088110		MP00121	MTR_1g011710		5.73e-05	0.291	353	374	GACGTATGCTTCTGGCCTGTTC	0.685671	1.53384e-10	1.46064e-09
Medtr3g088110	MTR_3g088110		MP00121	MTR_5g032090		5.79e-05	0.291	304	325	GTCGTGTCAGCCATGGATTTCA	0.510659	1.00969e-05	4.45326e-05
Medtr3g088110	MTR_3g088110		MP00121	MTR_7g071110		6.12e-05	0.291	141	162	GACGTGTCTTAATTTCATTGGT	0.818107	2.88058e-17	1.09724e-15
Medtr3g088110	MTR_3g088110		MP00121	MTR_2g020020		6.19e-05	0.291	391	412	TACGTGACGGAAATGACGAAAT	0.855333	3.12651e-20	4.36669e-18
Medtr3g088110	MTR_3g088110		MP00121	MTR_6g086280		6.26e-05	0.291	450	471	TTCGTGTCGGCATCGTAAACAT	0.83489	1.63829e-18	9.80634e-17
Medtr3g088110	MTR_3g088110		MP00121	MTR_1g019030		6.33e-05	0.291	242	263	TCCGTGTTGTGGAAGGAACCAG	-0.507047	1.19394e-05	5.21106e-05
Medtr3g088110	MTR_3g088110		MP00121	MTR_2g095880		6.47e-05	0.291	108	129	GACGTGTTTGGGTAGTTTGGTT	0.851696	6.60115e-20	6.91471e-18
Medtr3g088110	MTR_3g088110		MP00121	MTR_2g095880		6.47e-05	0.291	332	353	GACGTGTTTGGGTAGTTTGGTT	0.851696	6.60115e-20	6.91471e-18
Medtr3g088110	MTR_3g088110		MP00121	MTR_7g099890		6.68e-05	0.291	185	206	TTCGTGTTTTAACCGTCTCCTA	-0.526521	4.72582e-06	2.20013e-05
Medtr3g088110	MTR_3g088110		MP00121	MTR_4g102810		6.68e-05	0.291	375	396	GACGTATAAGATTAGAATTGTA	0.786378	3.1396e-15	7.30828e-14
Medtr3g088110	MTR_3g088110		MP00121	MTR_7g099890		6.68e-05	0.291	427	448	TTCGTGTTTTAACCGTCTCCTA	-0.526521	4.72582e-06	2.20013e-05
Medtr3g088110	MTR_3g088110		MP00121	MTR_3g037390		6.75e-05	0.291	378	399	GACGTGTCCTTTGCTCCATCTC	-0.529295	4.12177e-06	1.94047e-05
Medtr3g088110	MTR_3g088110		MP00121	MTR_8g095210		6.75e-05	0.291	426	447	TACGTGCGCACCTTCGCACGGG	0.620396	2.14913e-08	1.5798e-07
Medtr3g088110	MTR_3g088110		MP00121	MTR_7g087440		6.75e-05	0.291	435	456	AACGTGTGCTGTGCGCCAACGT	0.655973	1.6873e-09	1.41396e-08
Medtr3g088110	MTR_3g088110		MP00121	MTR_3g008500		6.9e-05	0.291	461	482	AACGTGCATTACATGGAAACAA	0.811443	8.29804e-17	2.04522e-15
Medtr3g088110	MTR_3g088110		MP00121	MTR_3g087780		7.21e-05	0.291	90	111	ACCGTGACGGCATCGGAGATCG	-0.540039	2.39908e-06	1.34029e-05
Medtr3g088110	MTR_3g088110		MP00121	MTR_3g110460		7.21e-05	0.291	170	191	TGCGTGGACTTTACGCTCTGGT	0.690756	9.88728e-11	1.0902e-09
Medtr3g088110	MTR_3g088110		MP00121	MTR_3g110460		7.21e-05	0.291	238	259	TGCGTGGACTTTACGCTCTGGT	0.690756	9.88728e-11	1.0902e-09
Medtr3g088110	MTR_3g088110		MP00121	MTR_6g080650		7.28e-05	0.291	52	73	GACGTGTGTTGTTTTGACATCC	-0.537941	2.67049e-06	1.45316e-05
Medtr3g088110	MTR_3g088110		MP00121	MTR_5g009370		7.52e-05	0.291	132	153	AACGTGGATGGTTTGGATTTGT	0.774561	1.47717e-14	2.94731e-13
Medtr3g088110	MTR_3g088110		MP00121	MTR_7g053200		7.52e-05	0.291	113	134	AACGTGATTGAGTCGACATTAC	0.595208	1.08295e-07	7.56262e-07
Medtr3g088110	MTR_3g088110		MP00121	MTR_7g067450	LAX2	7.6e-05	0.291	196	217	TCCGTGTCCGTGTCCGTATTTC	-0.506349	1.23298e-05	5.32596e-05
Medtr3g088110	MTR_3g088110		MP00121	MTR_4g081130		7.77e-05	0.291	402	423	CACGTGTCGTTCATGCATTTTT	-0.504938	1.31553e-05	5.62456e-05
Medtr3g088110	MTR_3g088110		MP00121	MTR_8g073190		7.85e-05	0.291	289	310	GCCGTGTTTGGTATTTTCTTTT	0.561011	7.8912e-07	4.72345e-06
Medtr3g088110	MTR_3g088110		MP00121	MTR_2g090770		7.93e-05	0.291	286	307	GACGTGGGGGGTAGTGCGCCAT	0.57609	3.37975e-07	2.2478e-06
Medtr3g088110	MTR_3g088110		MP00121	MTR_2g080280		8.1e-05	0.291	358	379	TGCGTGTAAAAATCATCTTTGT	0.747884	3.53723e-13	5.9284e-12
Medtr3g088110	MTR_3g088110		MP00121	MTR_1g088660		8.19e-05	0.291	457	478	GACGAGTCACACTCACCCTCCA	0.821936	1.53807e-17	8.05564e-16
Medtr3g088110	MTR_3g088110		MP00121	MTR_7g082940		8.19e-05	0.291	466	487	TCCGTGTTAATTCTGTTTTTTT	0.70832	2.01987e-11	2.64476e-10
Medtr3g088110	MTR_3g088110		MP00121	MTR_8g104310		8.19e-05	0.291	386	407	GCCGTGCAGTGCACGTGTCTTA	0.56952	4.9157e-07	3.16873e-06
Medtr3g088110	MTR_3g088110		MP00121	MTR_8g104310		8.19e-05	0.291	440	461	GCCGTGCAGTGCACGTGTCTTA	0.56952	4.9157e-07	3.16873e-06
Medtr3g088110	MTR_3g088110		MP00121	MTR_3g110460		8.27e-05	0.291	256	277	TGCGTGTCTTTAACGCTCCTTT	0.690756	9.88728e-11	1.0902e-09
Medtr3g088110	MTR_3g088110		MP00121	MTR_3g110460		8.27e-05	0.291	324	345	TGCGTGTCTTTAACGCTCCTTT	0.690756	9.88728e-11	1.0902e-09
Medtr3g088110	MTR_3g088110		MP00121	MTR_4g087140		8.36e-05	0.291	435	456	CCCGTGCAATGCTTGGCCTGCA	0.515443	8.06269e-06	3.63255e-05
Medtr3g088110	MTR_3g088110		MP00121	MTR_4g120400		8.45e-05	0.291	376	397	GACGTGTCGGGTTGACCATGAC	0.587031	1.77799e-07	1.20158e-06
Medtr3g088110	MTR_3g088110		MP00121	MTR_3g087780		8.45e-05	0.291	280	301	TCCGTGTTCTTGCTTCCCACAT	-0.540039	2.39908e-06	1.34029e-05
Medtr3g088110	MTR_3g088110		MP00121	MTR_8g040640		8.54e-05	0.291	139	160	TCCGTGACGGAGTCAAGTTCGA	0.680909	2.29569e-10	2.00395e-09
Medtr3g088110	MTR_3g088110		MP00121	MTR_4g088485		8.54e-05	0.291	215	236	GACGTGCATTAGTTGCCAAAAA	0.623215	1.77722e-08	1.37899e-07
Medtr3g088110	MTR_3g088110		MP00121	MTR_3g102170		8.54e-05	0.291	253	274	GGCGTGGGTAAGATGGTAAATT	-0.520275	6.4014e-06	2.91542e-05
Medtr3g088110	MTR_3g088110		MP00121	MTR_7g112460		8.72e-05	0.291	318	339	TACGTGATAAGCAAAGCTGCGG	0.72322	4.778e-12	6.67328e-11
Medtr3g088110	MTR_3g088110		MP00121	MTR_2g076990		9.48e-05	0.307	55	76	AACGTGCACAGCAAGCTCATTG	0.550701	1.37604e-06	8.00776e-06
Medtr3g088110	MTR_3g088110		MP00121	MTR_7g071110		9.67e-05	0.308	279	300	TTCGTGTGTTACATGTTTTGTT	0.818107	2.88058e-17	1.09724e-15
Medtr3g088110	MTR_3g088110		MP00121	MTR_1g004990		9.67e-05	0.308	290	311	TGCGTACATTAGTTGCATTTCG	0.821728	1.59202e-17	6.67058e-16
Medtr3g088110	MTR_3g088110		MP00121	MTR_5g015840		9.87e-05	0.31	441	462	TTCGTGGCCCATAAGCATCCCC	0.536264	2.90771e-06	1.54219e-05

## Sheet: 6 Day
legends	Description
TF id	Transcription factor id
TF gene id	Gene id corresponding to the encoding transcription factor
TF gene name	Gene name corresponding to the encoding transcription factor
Motif id	The binding site id of the corresponding transcription factor in the database.
Target gene id	The predicted potential target gene id of the transcription factor.
Target gene name	The name of the predicted potential target gene of the transcription factor.
Pvalue	Significance p-value.
Padjust	Corrected P-value.
Start	The starting position of transcription factor binding on the target gene.
Stop	Termination position of transcription factor binding on the target gene.
Matched sequence	Sequence information of the locus where the transcription factor binds to the target gene.
Cor	Correlation, correlation, the correction of target gene prediction results by calculating the correlation between the expression of the corresponding gene encoding the transcription factor and the target gene, and it is generally believed that the larger the correlation the more reliable the target relationship.
Cor pvalue	The significance p-value corresponding to the correction of target gene prediction results using expression.
Cor padjust	Corrected P-value (Note: the last three columns appear only when gene expression is selected for correction of predicted results.
TF id	TF gene id	TF gene name	Motif id	Target gene id	Target gene name	Pvalue	Padjust	Start	Stop	Matched sequence	Cor	Cor pvalue	Cor padjust
Medtr3g088110	MTR_3g088110		MP00121	MTR_5g030910		3.01e-07	0.127	42	63	GACGTGCAAGTTTTGTCTTCTA	0.708686	1.9517e-11	4.89664e-10
Medtr3g088110	MTR_3g088110		MP00121	MTR_1g012620		4.12e-07	0.127	151	172	GACGTGTCCCTCCTGCTCACCA	0.670124	5.56877e-10	9.60463e-09
Medtr3g088110	MTR_3g088110		MP00121	MTR_6g009770		6.24e-07	0.131	275	296	GGCGTGTTGAAATTGGAAACTA	0.586166	1.87214e-07	1.72446e-06
Medtr3g088110	MTR_3g088110		MP00121	MTR_6g082700		8.97e-07	0.149	252	273	GCCGTGTCTGACTCTCCGTCAG	-0.631832	9.82644e-09	1.24274e-07
Medtr3g088110	MTR_3g088110		MP00121	MTR_4g088405		1.09e-06	0.149	426	447	GACGTATCAAAGTAGGCCACGT	0.705584	2.60664e-11	6.36529e-10
Medtr3g088110	MTR_3g088110		MP00121	MTR_7g018310		1.65e-06	0.166	73	94	GGCGTGGCACGTTCGCATTCCC	0.550459	1.39385e-06	1.03021e-05
Medtr3g088110	MTR_3g088110		MP00121	MTR_2g090945		2.48e-06	0.222	413	434	AACGTGCAGCACTCCTCCTCCT	0.552381	1.25848e-06	9.42332e-06
Medtr3g088110	MTR_3g088110		MP00121	MTR_7g085260		3.46e-06	0.23	350	371	TCCGTGGTGTGCAAGGCAACTT	0.745287	4.71797e-13	1.76666e-11
Medtr3g088110	MTR_3g088110		MP00121	MTR_3g093470		5.14e-06	0.233	419	440	TACGTGCTACTCACGCTCCCCC	-0.533198	3.39342e-06	2.26991e-05
Medtr3g088110	MTR_3g088110		MP00121	MTR_3g093470		5.14e-06	0.233	421	442	TACGTGCTACTCACGCTCCCCC	-0.533198	3.39342e-06	2.26991e-05
Medtr3g088110	MTR_3g088110		MP00121	MTR_3g090180		5.14e-06	0.233	361	382	TCCGTGTCGTGTCCGTATCCGT	0.812561	6.9689e-17	6.7091e-15
Medtr3g088110	MTR_3g088110		MP00121	MTR_4g064350		6.51e-06	0.233	107	128	GACGTGACTATGTGGGTCACTC	0.724751	4.09864e-12	1.21515e-10
Medtr3g088110	MTR_3g088110		MP00121	MTR_4g094848		6.8e-06	0.233	308	329	TGCGTGAGAATCTCTTCAACGG	-0.538413	2.60693e-06	1.79604e-05
Medtr3g088110	MTR_3g088110		MP00121	MTR_1g088660		6.8e-06	0.233	446	467	GACGTGTGAATTAAGGATACTA	0.821936	1.53807e-17	1.76232e-15
Medtr3g088110	MTR_3g088110		MP00121	MTR_8g079400		6.9e-06	0.233	240	261	GACGTGTAACATTAGTCACCAA	0.81756	3.14731e-17	3.31807e-15
Medtr3g088110	MTR_3g088110		MP00121	MTR_4g088405		7e-06	0.233	425	446	TACGTGGCCTACTTTGATACGT	0.705584	2.60664e-11	6.36529e-10
Medtr3g088110	MTR_3g088110		MP00121	MTR_5g093880		7.3e-06	0.233	405	426	GACGTGTTGGTTACACCTTTTT	0.560072	8.30728e-07	6.5085e-06
Medtr3g088110	MTR_3g088110		MP00121	MTR_2g104430		7.41e-06	0.233	385	406	AACGTACCGGTATCGGATACCG	0.700488	4.15943e-11	9.61593e-10
Medtr3g088110	MTR_3g088110		MP00121	MTR_8g098230		1.07e-05	0.233	293	314	GCCGTGTCAAAGTTTAAATCCT	-0.512909	9.08698e-06	5.43507e-05
Medtr3g088110	MTR_3g088110		MP00121	MTR_5g029230		1.14e-05	0.233	180	201	GTCGTGTTTGGCATGACATCAG	0.658245	1.41789e-09	2.22071e-08
Medtr3g088110	MTR_3g088110		MP00121	MTR_3g030950		1.14e-05	0.233	243	264	TACGTGACTCATACGAAAACAC	-0.596764	9.83938e-08	9.67767e-07
Medtr3g088110	MTR_3g088110		MP00121	MTR_8g023080		1.27e-05	0.236	453	474	GACGTAATAGACAAGACCTTTT	0.545097	1.84743e-06	1.32447e-05
Medtr3g088110	MTR_3g088110		MP00121	MTR_4g121470		1.33e-05	0.238	289	310	GGCGTGTCGGACAAGTCGTTAA	0.611826	3.78572e-08	4.1333e-07
Medtr3g088110	MTR_3g088110		MP00121	MTR_8g010160		1.36e-05	0.241	374	395	TACGTGTACTACTACTCTACTA	-0.627093	1.36429e-08	1.66812e-07
Medtr3g088110	MTR_3g088110		MP00121	MTR_4g050300		1.57e-05	0.249	475	496	AACGTGTTTGTTATGTTCACTG	-0.519718	6.57503e-06	4.0802e-05
Medtr3g088110	MTR_3g088110		MP00121	MTR_7g053200		1.62e-05	0.249	122	143	AACGTGTGCGTAATGTCGACTC	0.595208	1.08295e-07	1.05511e-06
Medtr3g088110	MTR_3g088110		MP00121	MTR_3g090180		1.84e-05	0.257	286	307	GTCGTGTCCGACACCGACACAT	0.812561	6.9689e-17	6.7091e-15
Medtr3g088110	MTR_3g088110		MP00121	MTR_2g031870		1.91e-05	0.257	309	330	TCCGTGGGTGACATCTCATCTC	0.703985	3.02129e-11	7.25087e-10
Medtr3g088110	MTR_3g088110		MP00121	MTR_2g031870		1.91e-05	0.257	373	394	TCCGTGGGTGACATCTCATCTC	0.703985	3.02129e-11	7.25087e-10
Medtr3g088110	MTR_3g088110		MP00121	MTR_8g013095		1.96e-05	0.259	408	429	GACGTGTCAGTGTCGTGTTTGT	-0.54764	1.61736e-06	1.17609e-05
Medtr3g088110	MTR_3g088110		MP00121	MTR_1g111830		2.06e-05	0.262	325	346	AACGTGTTGCTATTGAAAACCT	0.890611	6.28949e-24	3.82562e-21
Medtr3g088110	MTR_3g088110		MP00121	MTR_3g104500		2.17e-05	0.269	160	181	TACGTACACCATCCGTCCCTCA	0.762803	6.30243e-14	2.95229e-12
Medtr3g088110	MTR_3g088110		MP00121	MTR_4g062330		2.25e-05	0.276	335	356	GGCGTGTCATAGTTGGACTACA	0.815632	4.28813e-17	4.36654e-15
Medtr3g088110	MTR_3g088110		MP00121	MTR_1g062090		2.28e-05	0.277	111	132	GACGTGTTCAACAAACAATCTC	0.642394	4.63313e-09	6.37145e-08
Medtr3g088110	MTR_3g088110		MP00121	MTR_1g066810		2.4e-05	0.281	461	482	GACGTATTGAGCAAGAAAACTC	0.714784	1.09288e-11	2.92487e-10
Medtr3g088110	MTR_3g088110		MP00121	MTR_3g069030		2.46e-05	0.281	272	293	GCCGTGTGCATTAAGAGCACCT	0.69486	6.89141e-11	1.50401e-09
Medtr3g088110	MTR_3g088110		MP00121	MTR_7g082910		2.52e-05	0.283	462	483	TACGTGTAAAACTATCTCTCTC	0.530851	3.8155e-06	2.51495e-05
Medtr3g088110	MTR_3g088110		MP00121	MTR_4g129270		2.62e-05	0.285	290	311	GCCGTAAAGGCCACGTGATCCA	0.835284	1.52573e-18	2.21663e-16
Medtr3g088110	MTR_3g088110		MP00121	MTR_3g088815		2.75e-05	0.286	46	67	GCCGTGTGAGCCAAGTCCTTAG	0.766087	4.239e-14	2.0864e-12
Medtr3g088110	MTR_3g088110		MP00121	MTR_4g088485		3.03e-05	0.288	331	352	GGCGTAATATAAACGCCAATCG	0.623215	1.77722e-08	2.09628e-07
Medtr3g088110	MTR_3g088110		MP00121	MTR_2g011820		3.14e-05	0.288	475	496	ACCGTGCCGTTGACGGTTACTC	0.559706	8.4755e-07	6.61934e-06
Medtr3g088110	MTR_3g088110		MP00121	MTR_4g094848		3.34e-05	0.288	240	261	TGCGTGAGAAACTCTTTGACGG	-0.538413	2.60693e-06	1.79604e-05
Medtr3g088110	MTR_3g088110		MP00121	MTR_3g108910		3.58e-05	0.288	336	357	AACGTGTCAAACTACCCTTCTC	0.509026	1.08942e-05	6.39148e-05
Medtr3g088110	MTR_3g088110		MP00121	MTR_6g012450		3.67e-05	0.288	393	414	AACGTGTCACTCTCTCTCTCTA	0.839908	6.52833e-19	1.03717e-16
Medtr3g088110	MTR_3g088110		MP00121	MTR_4g121470		3.71e-05	0.288	294	315	GACTTGTCCGACACGCCTTTGA	0.611826	3.78572e-08	4.1333e-07
Medtr3g088110	MTR_3g088110		MP00121	MTR_3g071950		3.8e-05	0.288	216	237	TACGTGTACTAGTAGTTATTTT	0.513466	8.85184e-06	5.31713e-05
Medtr3g088110	MTR_3g088110		MP00121	MTR_7g082910		3.89e-05	0.288	205	226	TACGTGAAGAATAAGAAAATTT	0.530851	3.8155e-06	2.51495e-05
Medtr3g088110	MTR_3g088110		MP00121	MTR_7g095220		3.89e-05	0.288	439	460	TGCGTGTTCTCCCCGACTTACT	0.537382	2.74746e-06	1.88056e-05
Medtr3g088110	MTR_3g088110		MP00121	MTR_3g093470		3.94e-05	0.288	424	445	AGCGTGAGTAGCACGTACGCGT	-0.533198	3.39342e-06	2.26991e-05
Medtr3g088110	MTR_3g088110		MP00121	MTR_3g093470		3.94e-05	0.288	426	447	AGCGTGAGTAGCACGTACGCGT	-0.533198	3.39342e-06	2.26991e-05
Medtr3g088110	MTR_3g088110		MP00121	MTR_4g068220		4.08e-05	0.288	327	348	TACGTGCTGACCAAGGACTTGG	0.781442	6.06572e-15	3.63549e-13
Medtr3g088110	MTR_3g088110		MP00121	MTR_7g087440		4.27e-05	0.288	471	492	GACGTGTTTGTGTTGCGTTTCA	0.655973	1.6873e-09	2.58597e-08
Medtr3g088110	MTR_3g088110		MP00121	MTR_2g038380		4.37e-05	0.288	462	483	TCCGTACATATATCGTTTACTT	0.813506	6.00756e-17	5.88291e-15
Medtr3g088110	MTR_3g088110		MP00121	MTR_5g095660		4.9e-05	0.292	147	168	TACGTGTTAGACACCGTGACAT	-0.513556	8.81453e-06	5.29652e-05
Medtr3g088110	MTR_3g088110		MP00121	MTR_5g066060		4.9e-05	0.292	251	272	GTCGTGTCTTCCATGTCTTGTT	0.683937	1.77807e-10	3.50407e-09
Medtr3g088110	MTR_3g088110		MP00121	MTR_5g066060		4.9e-05	0.292	380	401	GTCGTGTCTTCCATGTCTTGTT	0.683937	1.77807e-10	3.50407e-09
Medtr3g088110	MTR_3g088110		MP00121	MTR_3g071970		4.95e-05	0.292	400	421	GCCGTGTCAATCATCAAACCCG	0.725647	3.74479e-12	1.12191e-10
Medtr3g088110	MTR_3g088110		MP00121	MTR_4g007140		5.01e-05	0.292	344	365	GACGTCTCTGATTTGTTTTCAT	-0.537917	2.67369e-06	1.8368e-05
Medtr3g088110	MTR_3g088110		MP00121	MTR_7g014710		5.07e-05	0.292	247	268	TGCGTGTTTTAGTTGTTCTTGT	0.603622	6.40825e-08	6.60802e-07
Medtr3g088110	MTR_3g088110		MP00121	MTR_7g063490		5.12e-05	0.292	359	380	TACGTATCTATCATGGTGACAG	0.649252	2.79947e-09	4.06182e-08
Medtr3g088110	MTR_3g088110		MP00121	MTR_2g016870		5.3e-05	0.292	416	437	TGCGTGTACACCCTGGACCTTA	0.873405	5.49066e-22	1.90168e-19
Medtr3g088110	MTR_3g088110		MP00121	MTR_8g079450		5.36e-05	0.292	120	141	GACGTGTGACATTATTCACCAA	0.73664	1.20142e-12	4.05896e-11
Medtr3g088110	MTR_3g088110		MP00121	MTR_2g016870		5.54e-05	0.295	455	476	GGCGTGTCGTTGTTGATGTGTT	0.873405	5.49066e-22	1.90168e-19
Medtr3g088110	MTR_3g088110		MP00121	MTR_3g111380		5.6e-05	0.295	278	299	TTCGTGGTTCATCCGGATTCTA	-0.500065	1.64203e-05	9.18167e-05
Medtr3g088110	MTR_3g088110		MP00121	MTR_8g103850		5.6e-05	0.295	312	333	GGCGTGGCGTGGCGTGCCTCCC	0.745098	4.81768e-13	1.79978e-11
Medtr3g088110	MTR_3g088110		MP00121	MTR_6g069140		5.67e-05	0.295	251	272	TCCGTGCAGTACACAACCTTGT	0.566698	5.75964e-07	4.70324e-06
Medtr3g088110	MTR_3g088110		MP00121	MTR_4g114080		5.73e-05	0.295	306	327	ACCGTGTTTGTCTTGGTCTATT	0.678988	2.6955e-10	5.05559e-09
Medtr3g088110	MTR_3g088110		MP00121	MTR_5g032090		5.79e-05	0.295	304	325	GTCGTGTCAGCCATGGATTTCA	0.510659	1.00969e-05	5.96913e-05
Medtr3g088110	MTR_3g088110		MP00121	MTR_4g129270		5.86e-05	0.295	285	306	CACGTGGCCTTTACGGCAACAT	0.835284	1.52573e-18	2.21663e-16
Medtr3g088110	MTR_3g088110		MP00121	MTR_6g074610		6.12e-05	0.299	117	138	TCCGTGTTGCTTTTCTCTTTCC	0.703904	3.04407e-11	7.29896e-10
Medtr3g088110	MTR_3g088110		MP00121	MTR_7g071110		6.12e-05	0.299	141	162	GACGTGTCTTAATTTCATTGGT	0.818107	2.88058e-17	3.05199e-15
Medtr3g088110	MTR_3g088110		MP00121	MTR_2g020020		6.19e-05	0.3	391	412	TACGTGACGGAAATGACGAAAT	0.855333	3.12651e-20	7.00632e-18
Medtr3g088110	MTR_3g088110		MP00121	MTR_6g086280		6.26e-05	0.3	450	471	TTCGTGTCGGCATCGTAAACAT	0.83489	1.63829e-18	2.35658e-16
Medtr3g088110	MTR_3g088110		MP00121	MTR_6g477780		6.33e-05	0.3	293	314	ACCGTAAAAGTCCTGACCTCTA	0.56113	7.83963e-07	6.17818e-06
Medtr3g088110	MTR_3g088110		MP00121	MTR_2g005900		6.47e-05	0.3	35	56	TTCGTGTGTGACTGGGATTATG	-0.525724	4.91387e-06	3.14727e-05
Medtr3g088110	MTR_3g088110		MP00121	MTR_2g095880		6.47e-05	0.3	108	129	GACGTGTTTGGGTAGTTTGGTT	0.851696	6.60115e-20	1.35387e-17
Medtr3g088110	MTR_3g088110		MP00121	MTR_2g095880		6.47e-05	0.3	332	353	GACGTGTTTGGGTAGTTTGGTT	0.851696	6.60115e-20	1.35387e-17
Medtr3g088110	MTR_3g088110		MP00121	MTR_4g102810		6.68e-05	0.3	375	396	GACGTATAAGATTAGAATTGTA	0.786378	3.1396e-15	2.01524e-13
Medtr3g088110	MTR_3g088110		MP00121	MTR_2g006360		6.75e-05	0.3	355	376	GGCGTGCGTGCTTGCGACTCCT	0.519815	6.54469e-06	4.06414e-05
Medtr3g088110	MTR_3g088110		MP00121	MTR_3g037390		6.75e-05	0.3	378	399	GACGTGTCCTTTGCTCCATCTC	-0.529295	4.12177e-06	2.69326e-05
Medtr3g088110	MTR_3g088110		MP00121	MTR_7g087440		6.75e-05	0.3	435	456	AACGTGTGCTGTGCGCCAACGT	0.655973	1.6873e-09	2.58597e-08
Medtr3g088110	MTR_3g088110		MP00121	MTR_3g008500		6.9e-05	0.3	461	482	AACGTGCATTACATGGAAACAA	0.811443	8.29804e-17	7.88175e-15
Medtr3g088110	MTR_3g088110		MP00121	MTR_2g089520		7.05e-05	0.3	306	327	TACGTAAATTTAATGGCTAGTT	0.681585	2.16902e-10	4.16602e-09
Medtr3g088110	MTR_3g088110		MP00121	MTR_7g090600		7.13e-05	0.3	191	212	TGCGTGTAAATTACGAATAGTA	-0.54985	1.43951e-06	1.05977e-05
Medtr3g088110	MTR_3g088110		MP00121	MTR_7g090600		7.13e-05	0.3	194	215	TGCGTGTAAATTACGAATAGTA	-0.54985	1.43951e-06	1.05977e-05
Medtr3g088110	MTR_3g088110		MP00121	MTR_3g087780		7.21e-05	0.3	90	111	ACCGTGACGGCATCGGAGATCG	-0.540039	2.39908e-06	1.66737e-05
Medtr3g088110	MTR_3g088110		MP00121	MTR_3g110460		7.21e-05	0.3	170	191	TGCGTGGACTTTACGCTCTGGT	0.690756	9.88728e-11	2.07898e-09
Medtr3g088110	MTR_3g088110		MP00121	MTR_3g110460		7.21e-05	0.3	238	259	TGCGTGGACTTTACGCTCTGGT	0.690756	9.88728e-11	2.07898e-09
Medtr3g088110	MTR_3g088110		MP00121	MTR_4g130770		7.21e-05	0.3	377	398	TGCGTGTTTTACAGTTAAACCG	0.790096	1.89005e-15	1.29602e-13
Medtr3g088110	MTR_3g088110		MP00121	MTR_5g009370		7.52e-05	0.3	132	153	AACGTGGATGGTTTGGATTTGT	0.774561	1.47717e-14	8.0925e-13
Medtr3g088110	MTR_3g088110		MP00121	MTR_7g053200		7.52e-05	0.3	113	134	AACGTGATTGAGTCGACATTAC	0.595208	1.08295e-07	1.05511e-06
Medtr3g088110	MTR_3g088110		MP00121	MTR_7g067450	LAX2	7.6e-05	0.3	196	217	TCCGTGTCCGTGTCCGTATTTC	-0.506349	1.23298e-05	7.1252e-05
Medtr3g088110	MTR_3g088110		MP00121	MTR_4g093770		7.68e-05	0.3	363	384	AACGTGTCGTGTACCCATTCGT	0.63472	8.02285e-09	1.03501e-07
Medtr3g088110	MTR_3g088110		MP00121	MTR_8g076920		7.68e-05	0.3	244	265	GACGTGCTCGACAAAGATGCAT	0.723104	4.83394e-12	1.40792e-10
Medtr3g088110	MTR_3g088110		MP00121	MTR_7g099610		8.02e-05	0.3	219	240	GACGTGGCAGAGTGTTTCTCGC	0.563802	6.76608e-07	5.41948e-06
Medtr3g088110	MTR_3g088110		MP00121	MTR_6g014190		8.1e-05	0.3	370	391	TGCGTGTTTCAGATCATCTCCT	-0.547798	1.60395e-06	1.16742e-05
Medtr3g088110	MTR_3g088110		MP00121	MTR_1g088660		8.19e-05	0.3	457	478	GACGAGTCACACTCACCCTCCA	0.821936	1.53807e-17	1.76232e-15
Medtr3g088110	MTR_3g088110		MP00121	MTR_7g082940		8.19e-05	0.3	466	487	TCCGTGTTAATTCTGTTTTTTT	0.70832	2.01987e-11	5.05139e-10
Medtr3g088110	MTR_3g088110		MP00121	MTR_8g104310		8.19e-05	0.3	386	407	GCCGTGCAGTGCACGTGTCTTA	0.56952	4.9157e-07	4.07568e-06
Medtr3g088110	MTR_3g088110		MP00121	MTR_8g104310		8.19e-05	0.3	440	461	GCCGTGCAGTGCACGTGTCTTA	0.56952	4.9157e-07	4.07568e-06
Medtr3g088110	MTR_3g088110		MP00121	MTR_3g110460		8.27e-05	0.3	256	277	TGCGTGTCTTTAACGCTCCTTT	0.690756	9.88728e-11	2.07898e-09
Medtr3g088110	MTR_3g088110		MP00121	MTR_3g110460		8.27e-05	0.3	324	345	TGCGTGTCTTTAACGCTCCTTT	0.690756	9.88728e-11	2.07898e-09
Medtr3g088110	MTR_3g088110		MP00121	MTR_4g087140		8.36e-05	0.3	435	456	CCCGTGCAATGCTTGGCCTGCA	0.515443	8.06269e-06	4.89002e-05
Medtr3g088110	MTR_3g088110		MP00121	MTR_4g120400		8.45e-05	0.3	376	397	GACGTGTCGGGTTGACCATGAC	0.587031	1.77799e-07	1.645e-06
Medtr3g088110	MTR_3g088110		MP00121	MTR_3g087780		8.45e-05	0.3	280	301	TCCGTGTTCTTGCTTCCCACAT	-0.540039	2.39908e-06	1.66737e-05
Medtr3g088110	MTR_3g088110		MP00121	MTR_8g040640		8.54e-05	0.3	139	160	TCCGTGACGGAGTCAAGTTCGA	0.680909	2.29569e-10	4.3806e-09
Medtr3g088110	MTR_3g088110		MP00121	MTR_4g088485		8.54e-05	0.3	215	236	GACGTGCATTAGTTGCCAAAAA	0.623215	1.77722e-08	2.09628e-07
Medtr3g088110	MTR_3g088110		MP00121	MTR_3g102170		8.54e-05	0.3	253	274	GGCGTGGGTAAGATGGTAAATT	-0.520275	6.4014e-06	3.98523e-05
Medtr3g088110	MTR_3g088110		MP00121	MTR_5g049240		8.63e-05	0.3	285	306	GACGTAGACGGTTCATTCACCC	-0.547858	1.59888e-06	1.16384e-05
Medtr3g088110	MTR_3g088110		MP00121	MTR_7g083570		8.63e-05	0.3	437	458	TACGTACCTATTTTGACAATTC	0.60873	4.6256e-08	4.93869e-07
Medtr3g088110	MTR_3g088110		MP00121	MTR_6g088450		8.9e-05	0.303	270	291	CACGTGGTCGACACGTTCCTTT	0.855603	2.95532e-20	6.6554e-18
Medtr3g088110	MTR_3g088110		MP00121	MTR_2g044210		9e-05	0.303	105	126	GTCGTGACTGAATCTGCATTGA	0.618839	2.38499e-08	2.73076e-07
Medtr3g088110	MTR_3g088110		MP00121	MTR_3g114460		9.28e-05	0.307	37	58	ACCGTGTGAGGTAAGATAACTT	0.821474	1.66035e-17	1.8815e-15
Medtr3g088110	MTR_3g088110		MP00121	MTR_7g071110		9.67e-05	0.31	279	300	TTCGTGTGTTACATGTTTTGTT	0.818107	2.88058e-17	3.05199e-15
Medtr3g088110	MTR_3g088110		MP00121	MTR_1g004990		9.67e-05	0.31	290	311	TGCGTACATTAGTTGCATTTCG	0.821728	1.59202e-17	1.81762e-15
Medtr3g088110	MTR_3g088110		MP00121	MTR_3g092220		9.67e-05	0.31	38	59	GCCGTGATCTATTCCATTTTTT	0.721638	5.59292e-12	1.60324e-10
Medtr3g088110	MTR_3g088110		MP00121	MTR_3g090180		9.77e-05	0.31	356	377	TACGGACACGACACGGACACCT	0.812561	6.9689e-17	6.7091e-15
Medtr3g088110	MTR_3g088110		MP00121	MTR_5g015840		9.87e-05	0.313	441	462	TTCGTGGCCCATAAGCATCCCC	0.536264	2.90771e-06	1.97698e-05
Medtr3g088110	MTR_3g088110		MP00121	MTR_8g092080		9.97e-05	0.314	178	199	TGCGTGTGGGATATCTTTTTCA	-0.55769	9.45825e-07	7.29692e-06
