# Supplementary material for: Comparative Transcriptome Analysis of Salt Stress-Induced Leaf Senescence in Medicago truncatula
Source: Front Plant Sci. 2021 Jul 9;12:666660. doi: 10.3389/fpls.2021.666660 (PMC8299074; doi:10.3389/fpls.2021.666660)
Supplement: Supplementary Figure 1 — The sampled leaf tissues and the relationship between leaf senescence and different NaCl concentration treatments. (A) The leaves detached for treatment-induced senescence. (B) The relationship between leaf senescence and different concentrations of NaCl. [file Data_Sheet_1.zip › supplementary files/Supplementary Table 9 Analysis of genes with temporally differential expression throughout the salt stress treatment ..xlsx]

## Sheet: Time series difference analysis
legends	Description
Profile ID	Trend ID.
members	The number of genes in the corresponding trend.
Cluster Id	Cluster ID corresponding to the trend ( Note, all profiles that are not significant will be classified as "-1" ).
Profile ID	members	Cluster Id
4	673	0
21	451	1
3	225	0
24	34	1
0	24	0
6	20	2
1	38	0
25	2	-1
5	2	-1
2	4	-1
7	13	-1
8	0	-1
9	0	-1
10	0	-1
11	1	-1
12	1	-1
13	0	-1
14	0	-1
15	0	-1
16	0	-1
17	1	-1
18	0	-1
19	0	-1
20	0	-1
22	14	-1
23	1	-1

## Sheet: Profile 4
legends	Description
Gene id	Gene id
gene name	gene name
gene description	Gene description information.
	Other columns are the expression values of the gene/transcript after normalization at each point.
Gene id	gene name	gene description	Control	Light_150mM_2D	Light_150mM_4D	Light_150mM_6D
MTR_0004s0440		peroxisomal biogenesis factor 11 family protein	0	-2.98	-2.12	-2.23
MTR_0022s0200		hypothetical protein	0	-2.96	-2.9	-3.16
MTR_0038s0060		functional resistance protein KR1, putative	0	-3.55	-1.73	-1.88
MTR_0038s0080		disease resistance protein (TIR-NBS-LRR class)	0	-4.32	-2.02	-2.58
MTR_0172s0030		RNA polymerase sigma factor	0	-1.87	-1.18	-1.63
MTR_0179s0050		transmembrane protein, putative	0	-5.05	-3.62	-3.58
MTR_0191s0020		high mobility group (HMG)-box protein	0	-1.63	-0.99	-1.77
MTR_0318s0020		DUF3475 domain protein	0	-1.98	-1.76	-2.31
MTR_0425s0020		LRR and NB-ARC domain disease resistance protein	0	-2.41	-1.09	-1.51
MTR_0491s0030		LRR receptor-like kinase family protein	0	-5.26	-3.66	-4.88
MTR_0536s0020		UDP-glucosyltransferase family protein	0	-2.83	-1.63	-1.93
MTR_0690s0010		receptor-like kinase	0	-2.56	-2.14	-2.12
MTR_1588s0010		ATP synthase F1, gamma subunit	0	-2.94	-1.83	-2.37
MTR_1g008310		PPR containing plant-like protein	0	-2.3	-1.55	-2.03
MTR_1g009980		plastid lipid-associated protein	0	-1.86	-1.41	-2
MTR_1g010240		wall associated kinase-like protein, putative	0	-2.95	-2.11	-2.17
MTR_1g011510		2Fe-2S iron-sulfur cluster-binding domain protein	0	-1.71	-1.76	-2.05
MTR_1g012870		hypothetical protein	0	-3.25	-2.09	-2.86
MTR_1g012890		mixed-lineage leukemia protein, mll protein, putative	0	-2.57	-2.13	-1.79
MTR_1g015930		C2H2 type zinc finger protein	0	-1.78	-1.01	-1.37
MTR_1g016230		glycine dehydrogenase [decarboxylating] protein	0	-2.8	-2.32	-3.05
MTR_1g019360		cold regulated protein, putative	0	-1.5	-1.38	-1.14
MTR_1g021760		30S ribosomal protein S9P	0	-1.11	-0.97	-1.42
MTR_1g026140		glutathione S-transferase, amino-terminal domain protein	0	-2.26	-1.44	-1.87
MTR_1g027880		wall-associated receptor kinase galacturonan-binding protein	0	-3.25	-3.91	-3.47
MTR_1g027950		wall-associated receptor kinase galacturonan-binding protein	0	-2.21	-1.95	-2.05
MTR_1g027960		receptor-like kinase	0	-2.3	-1.73	-1.67
MTR_1g031450		wall-associated receptor kinase galacturonan-binding protein	0	-4.7	-2.98	-3.43
MTR_1g031510		stress-induced receptor-like kinase	0	-3	-1.45	-2.06
MTR_1g031740		transmembrane protein, putative	0	-2.11	-1.25	-2.27
MTR_1g032490		limonoid UDP-glucosyltransferase-like protein	0	-3.69	-2.43	-3.18
MTR_1g032560		hypothetical protein	0	-2.81	-2.41	-2.08
MTR_1g033340		zinc finger-like protein	0	-3.09	-2.29	-2.06
MTR_1g033840		PPR containing plant-like protein	0	-2.06	-1.51	-1.78
MTR_1g038860		PPR containing plant-like protein	0	-1.7	-1.34	-1.77
MTR_1g040195		benzyl alcohol O-benzoyltransferase	0	-2.75	-2.94	-3.5
MTR_1g040555		LRR receptor-like kinase family protein	0	-2.24	-1.68	-2.19
MTR_1g040585		pentatricopeptide (PPR) repeat protein	0	-4.45	-3.42	-3.82
MTR_1g040615		LRR receptor-like kinase family protein	0	-1.94	-1.81	-1.94
MTR_1g041390		chlorophyllase enzyme	0	-1.67	-1.23	-1.27
MTR_1g043450		CASP-like protein	0	-2.06	-1.7	-2.07
MTR_1g046850		ARO1-like protein	0	-3.79	-3.6	-2.72
MTR_1g048970		pterin-4-alpha-carbinolamine dehydratase	0	-2.2	-1.56	-1.68
MTR_1g048990		superoxide dismutase	0	-1.49	-1.96	-1.68
MTR_1g050462		Na+-bile acid cotransporter	0	-1.99	-1.4	-1.84
MTR_1g050530		RAP annotation release 2, galactose-binding-like domain protein	0	-1.34	-1.09	-1.42
MTR_1g051180		glutaredoxin (GRX) family protein	0	-3.64	-3.5	-3.73
MTR_1g054305		homogentisate phytyltransferase	0	-1.64	-1.11	-1.89
MTR_1g059660		hypothetical protein	0	-2.09	-1.57	-1.69
MTR_1g059970		glutathione S-transferase, amino-terminal domain protein	0	-2.61	-2.34	-2.75
MTR_1g061080		FKBP-type peptidyl-prolyl cis-trans isomerase	0	-2.63	-2.4	-2.77
MTR_1g061170		heat shock transcription factor A3	0	-2.25	-2.09	-2.01
MTR_1g061850		FKBP-type peptidyl-prolyl cis-trans isomerase	0	-2.76	-2.54	-3.05
MTR_1g062130		cytosine/purine uracil thiamine allantoin permease	0	-2.8	-1.96	-2.2
MTR_1g063350		thylakoid lumenal 15.0 kDa protein	0	-2.4	-1.8	-2.58
MTR_1g066870		hypothetical protein	0	-1.7	-1.22	-1.87
MTR_1g067200		integral membrane protein, TerC family protein	0	-2.18	-1.57	-2.34
MTR_1g067330		flagellin N-methylase	0	-1.26	-1.04	-1.33
MTR_1g069325		pfkB family carbohydrate kinase	0	-3.51	-2.1	-2.13
MTR_1g069370		RmlC-like cupins superfamily protein	0	-2.35	-2.86	-2.99
MTR_1g069715		cytochrome P450 family protein	0	-2.34	-2.58	-2.95
MTR_1g070355		FAR1 DNA-binding domain protein	0	-4.06	-3.01	-3.83
MTR_1g070490		glycosyltransferase family 8 protein	0	-2.19	-1.65	-2.23
MTR_1g070840		single-stranded DNA-binding protein	0	-1.91	-1.7	-2.1
MTR_1g072170		ribosome recycling factor	0	-1.84	-1.77	-2.11
MTR_1g072270		FZO-like protein	0	-2.28	-1.78	-1.8
MTR_1g074930		high affinity inorganic phosphate transporter	0	-3.55	-2.71	-2.97
MTR_1g076310		30S ribosomal S16-like protein	0	-1.84	-1.67	-2
MTR_1g076840		RmlC-like cupins superfamily protein	0	-1.51	-1.37	-1.69
MTR_1g078110		subtilisin-like serine protease	0	-3.05	-1.54	-2.25
MTR_1g079430		Serine/Threonine-kinase PBS1-like protein	0	-1.37	-1.03	-1.1
MTR_1g080110		pentatricopeptide (PPR) repeat protein	0	-2.4	-1.26	-1.87
MTR_1g081665		Serine/Threonine kinase domain protein	0	-3.64	-2.2	-3.29
MTR_1g082210		gibberellin receptor GID1c-like protein	0	-1.75	-1.17	-1.48
MTR_1g082420		thylakoid lumen 18.3 kDa protein	0	-1.34	-1.3	-1.75
MTR_1g082430		Mog1/PsbP/DUF1795-like photosystem II reaction center PsbP family protein	0	-2.14	-1.46	-1.84
MTR_1g083600		TPR repeat protein	0	-1.84	-1.44	-1.87
MTR_1g084790		LRR receptor-like kinase	0	-3.17	-2.35	-2.81
MTR_1g085560		peptidyl-prolyl cis-trans isomerase	0	-2.38	-2.08	-2.71
MTR_1g085640		myb transcription factor MYB64	0	-2.32	-2.02	-2.12
MTR_1g086585		insulin-induced protein	0	-3.06	-2.06	-2.37
MTR_1g087030		calvin cycle protein CP12-1	0	-1.88	-1.47	-1.47
MTR_1g090913		phytol kinase	0	-2.7	-1.88	-2.27
MTR_1g092540		plant/T32M21-140 protein	0	-1.58	-1.16	-1.36
MTR_1g095920		aspartyl/glutamyl-tRNA(Asn/Gln) amidotransferase subunit C	0	-1.01	-1.03	-1.29
MTR_1g097270		integral membrane protein, putative	0	-1.52	-0.97	-1.31
MTR_1g097610		30S ribosomal protein S1	0	-1.78	-1	-1.56
MTR_1g098280		light-harvesting complex I chlorophyll A/B-binding protein	0	-1.69	-1.37	-1.44
MTR_1g098650		plant inositol phosphorylceramide synthase	0	-2.36	-1.95	-2.84
MTR_1g099815		heavy metal transport/detoxification superfamily protein	0	-2.94	-3.43	-2.65
MTR_1g100130		oxidoreductase/ferric-chelate reductase	0	-4.84	-4.18	-4.91
MTR_1g100753		3-hexulose-6-phosphate isomerase, putative	0	-2.97	-2.28	-2.73
MTR_1g100800		plant/K24M7-17 protein	0	-1.39	-1.32	-1.83
MTR_1g101400		dihydrodipicolinate reductase	0	-2.88	-2.02	-2.42
MTR_1g101790		molybdenum cofactor sulfurase	0	-2.4	-2.04	-3.02
MTR_1g103850		WNK kinase	0	-1.9	-2.01	-2.24
MTR_1g104650		linoleate 9S-lipoxygenase-like protein	0	-1.99	-2.15	-1.99
MTR_1g105650		cysteine-rich receptor-kinase-like protein	0	-2.07	-1.46	-1.37
MTR_1g105710		cysteine-rich receptor-kinase-like protein	0	-3.26	-3.55	-4.4
MTR_1g105755		cysteine-rich receptor-kinase-like protein	0	-3.39	-2.53	-3.17
MTR_1g105785		replication factor-A carboxy-terminal domain protein	0	-3.88	-2.63	-2.92
MTR_1g105865		DNA polymerase delta subunit 4	0	-4.71	-4.07	-3.55
MTR_1g106075		photosystem I reaction center subunit N	0	-2.88	-2.63	-3.33
MTR_1g106190		biotin/lipoate A/B protein ligase family protein	0	-1.98	-2.12	-2.19
MTR_1g107165		hypothetical protein	0	-3.47	-2.53	-3.66
MTR_1g110140		cysteine-rich RLK (receptor-like kinase) protein	0	-2.14	-2.08	-1.94
MTR_1g110870		zinc finger constans-like protein	0	-4.43	-4.26	-3.32
MTR_1g112240		PPR containing plant-like protein	0	-2.93	-1.51	-1.94
MTR_1g112270		C2H2 zinc finger protein, putative	0	-1.8	-1.3	-1.94
MTR_1g112510		D-glycerate dehydrogenase/hydroxypyruvate reductase	0	-2.39	-1.84	-2.37
MTR_1g114290		thioredoxin-like protein	0	-2.02	-1.74	-2.02
MTR_1g114520		anthranilate synthase alpha 1	0	-1.23	-0.95	-1.38
MTR_1g115230		prolyl oligopeptidase family protein	0	-2.33	-2.06	-2.74
MTR_1g115410		photosystem II reaction center PsbP family protein	0	-4.5	-3.88	-3.89
MTR_1g115740		light-harvesting complex I chlorophyll A/B-binding protein	0	-1.43	-1.29	-1.51
MTR_1g116120		plastid transketolase	0	-2.68	-2.07	-2.8
MTR_1g116270		glutathione S-transferase	0	-2.84	-2.21	-2.76
MTR_1g116320		plastid lipid-associated protein	0	-3.11	-2.44	-2.9
MTR_2g006290		2Fe-2S ferredoxin superfamily protein	0	-2.36	-2.15	-2.33
MTR_2g007190		maternal effect embryo arrest protein	0	-3.96	-2.59	-3.66
MTR_2g007300		plastid lipid-associated protein	0	-2.52	-1.54	-2.43
MTR_2g009520		chaperone DnaJ-domain protein	0	-1.74	-1.21	-1.84
MTR_2g010200		hypothetical protein	0	-1.57	-1.49	-1.82
MTR_2g010430		inorganic pyrophosphatase	0	-2.32	-2.12	-2.81
MTR_2g010970		transmembrane protein, putative	0	-2.59	-2.26	-3.09
MTR_2g010980		hypothetical protein	0	-1.14	-1.22	-1.2
MTR_2g012780		transmembrane protein, putative	0	-2.28	-2.29	-2.35
MTR_2g013570		phosphoglycerate mutase	0	-2.1	-1.71	-2.05
MTR_2g014430		transmembrane protein, putative	0	-1.95	-1.42	-1.56
MTR_2g015280		receptor family ligand-binding region protein	0	-3.94	-2.31	-2.24
MTR_2g015390		magnesium-chelatase subunit ChlI	0	-1.91	-1.51	-2.31
MTR_2g015790		ribosomal protein L34	0	-1.57	-1.35	-1.84
MTR_2g016590		LRR receptor-like kinase	0	-4.05	-4.19	-4.02
MTR_2g017520		pyridoxal biosynthesis protein PDX1, putative	0	-1.74	-1	-1.77
MTR_2g017955		GDSL-like lipase/acylhydrolase	0	-2.97	-2.63	-2.89
MTR_2g019140		protease Do-like protein	0	-1.1	-0.94	-1.32
MTR_2g020160		3,8-divinyl protochlorophyllide A 8-vinyl reductase	0	-2.17	-1.24	-1.93
MTR_2g020190		NAD(P)-binding rossmann-fold protein	0	-1.68	-1.65	-2.18
MTR_2g020750		inosine-uridine preferring nucleoside hydrolase	0	-3.27	-2.44	-3.2
MTR_2g021255		glutamine synthetase domain protein	0	-2.8	-2.59	-2.98
MTR_2g023290		F0F1 ATP synthase subunit gamma	0	-2.59	-2.04	-2.29
MTR_2g023320		soluble starch synthase III-1	0	-1.64	-0.91	-1.57
MTR_2g023450		ankyrin repeat 13C-like protein	0	-1.13	-1.02	-1.48
MTR_2g024300		chaperonin-like RbcX protein	0	-2.38	-1.54	-1.65
MTR_2g033020		30S ribosomal protein S1	0	-1.63	-1.4	-1.69
MTR_2g035020		UDP-glucosyltransferase family protein	0	-4.49	-2.87	-3.49
MTR_2g035070		drought-induced protein	0	-1.37	-1.4	-1.43
MTR_2g036690		nitrogen fixation protein NifU	0	-2.27	-1.49	-1.8
MTR_2g038710		hypothetical protein	0	-2.04	-1.57	-1.52
MTR_2g040060		lycopene epsilon cyclase	0	-1.43	-0.91	-1.4
MTR_2g041200		zinc finger, C3HC4 type (RING finger) protein	0	-2.67	-2.04	-1.97
MTR_2g044920		50S ribosomal protein L18	0	-1.49	-1.22	-1.49
MTR_2g048375		phototropic-responsive NPH3 family protein	0	-1.38	-1.62	-1.39
MTR_2g049780		transcription termination factor family protein	0	-3.3	-2.51	-3.23
MTR_2g055910		kinesin motor domain protein	0	-3.82	-2.6	-2.97
MTR_2g061510		transmembrane protein, putative	0	-1.82	-1.96	-1.66
MTR_2g062990		serine carboxypeptidase-like protein	0	-1.52	-1.17	-1.06
MTR_2g070060		glutathione S-transferase, amino-terminal domain protein	0	-1.77	-2.01	-1.49
MTR_2g070420		peroxisomal (S)-2-hydroxy-acid oxidase GLO1	0	-2.62	-2.15	-2.51
MTR_2g072250		cytochrome P450 family 709 protein	0	-2.33	-1.46	-2.01
MTR_2g072500		glucan endo-1,3-beta-glucosidase-like protein	0	-1.53	-1.86	-2.17
MTR_2g078540		transmembrane protein, putative	0	-2.34	-1.83	-2.08
MTR_2g078750		Serine/Threonine-kinase WNK (WNK)-like protein	0	-1.55	-0.87	-1.37
MTR_2g079060		embryo defective 2737 protein	0	-1.41	-0.97	-1.4
MTR_2g079710		NADPH-protochlorophyllide oxidoreductase	0	-2.12	-1.13	-1.37
MTR_2g080290		transmembrane protein, putative	0	-1.48	-1.14	-1.18
MTR_2g082660		plant/F3H11-7 protein	0	-3.37	-2.07	-2.08
MTR_2g082930		hypothetical protein	0	-3.3	-2.4	-2.51
MTR_2g084835		MORN domain protein	0	-1.36	-1.15	-1.35
MTR_2g087810		fasciclin-like arabinogalactan protein 16 precursor	0	-3.65	-3.47	-2.77
MTR_2g089290		S-locus lectin kinase family protein	0	-2.14	-1.79	-1.9
MTR_2g089510		cytochrome b6-F complex iron-sulfur subunit	0	-2.49	-2.2	-2.08
MTR_2g089975		disease resistance protein (CC-NBS-LRR class) family protein	0	-1.25	-1.02	-1.46
MTR_2g090200		photosystem II Pbs27 protein	0	-1.97	-1.51	-2.1
MTR_2g090245		epoxide hydrolase-like protein	0	-2.88	-1.92	-2.04
MTR_2g096920		outer envelope pore protein	0	-1.27	-1.21	-1.63
MTR_2g098420		hypothetical protein	0	-1.92	-1.47	-2.25
MTR_2g099910		glyoxylate/succinic semialdehyde reductase	0	-1.56	-1.13	-1.5
MTR_2g101400		LEM3 (ligand-effect modulator 3) family protein	0	-1.74	-1.89	-2.33
MTR_2g103280		biotin carboxyl carrier acetyl-CoA carboxylase	0	-2.19	-1.75	-1.99
MTR_2g104040		transmembrane protein, putative	0	-1.28	-1.16	-1.64
MTR_2g105480		ribulose bisphosphate carboxylase/oxygenase activase	0	-1.49	-1.08	-1.52
MTR_2g437160		mTERF protein	0	-1.66	-0.79	-1.21
MTR_2g437700		fasciclin-like arabinogalactan protein	0	-1.27	-0.89	-1.34
MTR_2g438010		mTERF protein	0	-2.27	-1.24	-1.72
MTR_2g438740		ankyrin repeat plant-like protein	0	-3.68	-2.42	-3.95
MTR_2g438760		ankyrin repeat plant-like protein	0	-6.61	-6.57	-7.07
MTR_3g005060		dienelactone hydrolase family protein	0	-3.92	-3.03	-4.03
MTR_3g005340		O-fucosyltransferase family protein	0	-1.46	-1.33	-1.41
MTR_3g006730		glycyl-tRNA synthetase/glycine-tRNA ligase	0	-1.74	-1.45	-1.47
MTR_3g009150		bacterial trigger factor protein	0	-1.46	-1.51	-1.86
MTR_3g011770		transmembrane protein, putative	0	-1.65	-1.75	-1.99
MTR_3g012440		CXE carboxylesterase	0	-2.92	-2.49	-3.09
MTR_3g012470		disease resistance protein (TIR-NBS-LRR class), putative	0	-3.24	-1.82	-2.09
MTR_3g013460		proline-rich family protein [Source:Projected from Arabidopsis thaliana (AT5G07020) TAIR;Acc:AT5G07020]	0	-1.45	-1.01	-1.24
MTR_3g015280		NBS-LRR type disease resistance protein	0	-3.43	-2.89	-2.47
MTR_3g015440		TPR domain protein	0	-1.85	-1.26	-1.62
MTR_3g015550		NBS-LRR type disease resistance protein	0	-2.7	-2.03	-1.68
MTR_3g019080		disease resistance protein (TIR-NBS-LRR class), putative	0	-2.03	-1.84	-2.42
MTR_3g019320		LHCP translocation defect protein, putative	0	-1.11	-1.04	-1.47
MTR_3g020680		50S ribosomal protein L27	0	-1.03	-1.08	-1.37
MTR_3g022730		NBS-LRR type disease resistance protein	0	-1.68	-1.25	-1.09
MTR_3g026620		glycoside hydrolase family 1 protein	0	-5.18	-3.27	-4.51
MTR_3g028150		thylakoid lumenal 19 kDa protein	0	-2.82	-2.19	-2.34
MTR_3g031360		protein phosphatase 2C family protein	0	-2.46	-2.21	-3.22
MTR_3g031400		UDP-glucosyltransferase family protein	0	-2.61	-2.61	-2.29
MTR_3g032800		LRR and NB-ARC domain disease resistance protein	0	-2.52	-1.11	-1.6
MTR_3g033150		RNA polymerase sigma factor	0	-2.73	-3.51	-2.63
MTR_3g033420		RNA polymerase sigma factor	0	-3.62	-2.28	-2.97
MTR_3g033730		transmembrane amino acid transporter family protein	0	-2.15	-1.36	-1.67
MTR_3g040370		methyltransferase PMT2-like protein	0	-1.66	-1.26	-1.64
MTR_3g046760		eukaryotic cytochrome b561 protein	0	-2.32	-1.86	-2.32
MTR_3g053200		disease resistance protein (CC-NBS-LRR class) family protein	0	-2.84	-2.02	-2.61
MTR_3g053710		eukaryotic aspartyl protease family protein	0	-2.1	-1.68	-2.31
MTR_3g053890		serine-glyoxylate aminotransferase-like protein	0	-2.55	-1.91	-2.32
MTR_3g053980		eukaryotic aspartyl protease family protein	0	-3.19	-1.66	-2.34
MTR_3g055930		NB-ARC domain disease resistance protein	0	-3.25	-2.11	-2.7
MTR_3g056160		RNA-binding domain CCCH-type zinc finger protein	0	-2.59	-1.64	-2.61
MTR_3g058630		ZIP metal ion transporter family protein	0	-3.57	-2.73	-2.11
MTR_3g060750		FKBP-type peptidyl-prolyl cis-trans isomerase	0	-1.79	-1.7	-1.89
MTR_3g061480		transmembrane protein, putative	0	-1.66	-1.84	-1.47
MTR_3g062890		NADH-quinone oxidoreductase cyanobacterial subunit N	0	-3.59	-2.45	-2.76
MTR_3g064510		expansin A1	0	-2.2	-1.82	-2.7
MTR_3g064900		oxidoreductase family, NAD-binding rossmann fold protein	0	-2.65	-1.71	-2.24
MTR_3g068030		ribulose bisphosphate carboxylase/oxygenase activase	0	-4.16	-2.93	-3.02
MTR_3g070330		yippee family zinc-binding protein, putative	0	-2.04	-1.93	-1.79
MTR_3g073140		30S ribosomal protein S13	0	-0.94	-1	-1.22
MTR_3g073960		DUF581 family protein	0	-2.03	-1.36	-2.26
MTR_3g075100		telomere length regulation protein	0	-1.56	-1.02	-1.6
MTR_3g075230		haloacid dehalogenase-like hydrolase	0	-2.98	-2.93	-3.96
MTR_3g076660		elongation factor Tu protein	0	-2.05	-1.7	-2
MTR_3g077550		transmembrane protein, putative	0	-3.46	-1.81	-2.56
MTR_3g078633		enhanced disease susceptibility protein	0	-1.51	-1.43	-1.79
MTR_3g079520		smad/FHA domain protein	0	-2.41	-1.98	-2.42
MTR_3g081060		triacylglycerol lipase-like protein	0	-6.86	-6.13	-5.13
MTR_3g081580		ZIP zinc/iron transport family protein	0	-4.16	-4.72	-4.03
MTR_3g081630		ZIP metal ion transporter family protein	0	-5.39	-4.47	-4.46
MTR_3g081690		ZIP zinc/iron transport family protein	0	-4.56	-4.17	-4.18
MTR_3g082630		B-box type zinc finger protein	0	-2.16	-1.71	-2.12
MTR_3g082690		rubisco methyltransferase family protein	0	-1.38	-1.08	-1.56
MTR_3g084540		flavonoid glucosyltransferase	0	-2.75	-2.27	-2.19
MTR_3g086230		photosystem II core complex family psbY protein	0	-3.7	-2.94	-3.18
MTR_3g087150		plant/T5J17-70 protein, putative	0	-2.08	-2.35	-2.71
MTR_3g087220		asparagine synthetase [glutamine-hydrolyzing] protein	0	-1.68	-1.56	-1.57
MTR_3g088040		light-harvesting complex I chlorophyll A/B-binding protein	0	-2.06	-1.84	-2.28
MTR_3g088190		DUF630 family protein	0	-0.93	-0.94	-1.19
MTR_3g088630		two-component response regulator ARR3-like protein	0	-3.17	-3.4	-3.83
MTR_3g088645		NAD(P)H-quinone oxidoreductase subunit M	0	-1.68	-1.19	-1.45
MTR_3g089010		cycloeucalenol cycloisomerase	0	-1.19	-0.86	-1.25
MTR_3g089510		MAP kinase-like protein	0	-1.45	-1.24	-1.44
MTR_3g091680		hypothetical protein	0	-1.86	-1.52	-1.75
MTR_3g092040		rhodanese/cell cycle control phosphatase superfamily protein	0	-2.4	-1.36	-1.7
MTR_3g092440		FHA domain plant protein	0	-1.96	-1.58	-1.16
MTR_3g096160		BTB/POZ domain plant protein	0	-1.23	-1.11	-1.58
MTR_3g096780		chromosome condensation regulator RCC1 repeat protein	0	-1.07	-0.92	-1.3
MTR_3g097250		GTP-binding elongation factor Tu family protein	0	-2.11	-1.61	-1.78
MTR_3g098490		transferring glycosyl group transferase	0	-1.61	-0.98	-1.37
MTR_3g098500		transferring glycosyl group transferase	0	-3.59	-1.91	-2.24
MTR_3g099470		seryl-tRNA synthetase/serine-tRNA ligase	0	-1.53	-0.88	-1.46
MTR_3g100420		1-O-acylglucose:anthocyanin acyltransferase	0	-2.17	-1.13	-1.45
MTR_3g100910		prolyl-tRNA synthetase family protein	0	-1.35	-0.93	-1.44
MTR_3g104950		ultraviolet-B-repressible protein	0	-3.69	-2.65	-2.31
MTR_3g104980		DnaJ heat shock amino-terminal domain protein, putative	0	-3.52	-2.92	-3.36
MTR_3g105050		hypothetical protein	0	-1.61	-1.25	-1.4
MTR_3g106510		transmembrane protein, putative	0	-3.48	-2.68	-3.68
MTR_3g107397		chaperon protein P13.9, putative	0	-3.03	-2.6	-3.09
MTR_3g108040		PsbP domain protein	0	-1.1	-0.97	-1.3
MTR_3g110142		beta-1,4-xylosyltransferase, putative	0	-1.99	-1.37	-2.07
MTR_3g111360		hypothetical protein	0	-1.93	-1.31	-1.42
MTR_3g111380		rhamnogalacturonate lyase B-like protein	0	-2.33	-2.02	-2.31
MTR_3g111590		exocyst complex component SEC3B	0	-1.72	-1.85	-1.74
MTR_3g111850		INVOLVED IN: biological_process unknown; LOCATED IN: thylakoid, chloroplast thylakoid membrane, chloroplast; EXPRESSED IN: 22 plant structures; EXPRESSED DURING: 13 growth stages; CONTAINS InterPro DOMAIN/s: Twin-arginine translocation pathway, sign /.../uence (InterPro:IPR006311); Has 30201 Blast hits to 17322 proteins in 780 species: Archae - 12; Bacteria - 1396; Metazoa - 17338; Fungi - 3422; …	0	-2.15	-1.8	-2.65
MTR_3g112170		BHLH transcription factor-like protein	0	-2.77	-2.64	-3.18
MTR_3g113250		chromosome condensation regulator RCC1 repeat protein	0	-1.47	-1.12	-1.52
MTR_3g114970		ubiquitin-protein ligase	0	-2.28	-1.79	-2.44
MTR_3g115950		DHHC-type zinc finger protein	0	-1.42	-1	-1.35
MTR_3g116110		photosystem II reaction center PsbP family protein	0	-2.38	-2	-2.7
MTR_3g118190		seven transmembrane MLO family protein	0	-1.29	-0.98	-1.22
MTR_3g118290		RNA polymerase sigma factor	0	-1.73	-0.98	-1.41
MTR_3g118320		alpha/beta-hydrolase superfamily protein	0	-2.02	-1.81	-2.45
MTR_3g118430		NAD-dependent epimerase/dehydratase family protein	0	-1.69	-1.04	-1.08
MTR_3g435130		P-loop nucleoside triphosphate hydrolase superfamily protein	0	-1.51	-1.14	-1.23
MTR_3g435320		NDH-dependent flow 6 protein	0	-2.63	-2.1	-2.36
MTR_3g435460		light-harvesting complex I chlorophyll A/B-binding protein	0	-2.05	-1.57	-2
MTR_3g449930		oxygen-evolving enhancer protein 2-1	0	-2.91	-2.78	-3.15
MTR_3g462220		maternal effect embryo arrest protein, putative	0	-2.52	-2.07	-1.35
MTR_3g462340		glycogen/starch/alpha-glucan phosphorylase family protein	0	-2.58	-2.09	-2.93
MTR_3g462790		MYB transcription factor MYB51	0	-1.42	-1.85	-1.64
MTR_3g467340		LRR and NB-ARC domain disease resistance protein	0	-2.77	-1.83	-2.31
MTR_3g467350		lipase	0	-3.48	-3.02	-3.07
MTR_3g491820		plastid transcriptionally active protein	0	-1.38	-1.54	-1.35
MTR_3g491830		protein phosphatase 2C-like protein	0	-2.02	-1.68	-2.16
MTR_3g491890		thylakoid lumenal 17.4 kDa protein	0	-1.95	-1.68	-1.92
MTR_3g498755		serine carboxypeptidase-like protein	0	-3.41	-2.77	-4.05
MTR_4g005390		plastid lipid-associated protein	0	-1.15	-0.85	-1.12
MTR_4g007190		Low PSII accumulation protein	0	-1.42	-1.29	-1.73
MTR_4g009960		eukaryotic translation initiation factor 3 subunit	0	-2.27	-1.25	-1.91
MTR_4g011040		peptide deformylase 1A	0	-1.2	-1.01	-1.32
MTR_4g015010		transmembrane protein, putative	0	-2.36	-1.5	-1.88
MTR_4g016510		GDSL-like lipase/acylhydrolase	0	-1.87	-1.43	-2.23
MTR_4g016730		ADP/ATP carrier protein	0	-2.59	-1.78	-2.35
MTR_4g016800		LRR receptor-like kinase family protein	0	-4.95	-3.17	-4.22
MTR_4g016810		leucine-rich receptor-like kinase family protein, putative	0	-2.91	-3.21	-3.79
MTR_4g017125		hypothetical protein	0	-4.15	-1.95	-2.76
MTR_4g019080		legume lectin beta domain protein	0	-1.25	-1.21	-1.48
MTR_4g021220		PPR containing plant-like protein	0	-1.35	-1.14	-1.39
MTR_4g023550		DUF1499 family protein	0	-2.03	-1.87	-2.15
MTR_4g027430		holliday junction resolvase-like protein	0	-1.36	-1.35	-1.21
MTR_4g028310		Lipid transfer protein	0	-4.22	-2.65	-2.82
MTR_4g028360		Lipid transfer protein	0	-6.77	-6.57	-6.77
MTR_4g032670		SNARE associated family protein	0	-1.5	-1	-1.27
MTR_4g032905		plant/F12K8-2 protein, putative	0	-2.27	-1.43	-1.93
MTR_4g036495		deoxyribodipyrimidine photolyase	0	-2.02	-1.07	-1.41
MTR_4g039540		hypothetical protein	0	-3.5	-2.82	-3.28
MTR_4g043630		disease resistance protein (TIR-NBS-LRR class)	0	-1.9	-1.18	-1.31
MTR_4g043660		RNA-binding domain CCCH-type zinc finger protein	0	-2.19	-2.06	-2.44
MTR_4g050000		cellulose synthase H1-like protein	0	-2.36	-1.45	-2.28
MTR_4g050810		NAD(P)H-quinone oxidoreductase subunit 1	0	-3.15	-2.52	-2.61
MTR_4g051330		response regulator, putative	0	-3	-2.07	-3.01
MTR_4g051698		disease resistance protein (TIR-NBS-LRR class)	0	-3.15	-3.29	-3.61
MTR_4g057210		50S ribosomal protein L9	0	-1.71	-1.27	-1.68
MTR_4g057830		hypothetical protein	0	-2.92	-3.35	-3.07
MTR_4g058700		zinc finger, C3HC4 type (RING finger) protein	0	-1.81	-1.22	-1.44
MTR_4g060990		tyrosine phosphatase-like protein PTPLB protein	0	-1.91	-1.49	-2.13
MTR_4g061200		AP2-like ethylene-responsive transcription factor	0	-2.73	-2.3	-2.73
MTR_4g063100		myb transcription factor	0	-1.97	-1.25	-1.27
MTR_4g064820		sugar transporter	0	-2.55	-2.05	-3.08
MTR_4g065980		hypothetical protein	0	-2.26	-2.02	-2.38
MTR_4g066010		hypothetical protein	0	-2.47	-1.73	-2.18
MTR_4g066020		transcription factor jumonji (JmjC) domain protein	0	-2.19	-1.37	-2.12
MTR_4g067260		hypothetical protein	0	-2.6	-1.77	-2.65
MTR_4g068280		trigger factor-like protein, putative	0	-2.11	-1.76	-2.13
MTR_4g069080		cytochrome C biogenesis protein Ccs1	0	-1.97	-1.52	-2.25
MTR_4g069680		dehydration-responsive RD22-like protein	0	-4.2	-4.76	-4.97
MTR_4g069960		adenylyl cyclase-associated protein	0	-0.99	-0.92	-1.12
MTR_4g071445		MATE family efflux protein	0	-2.21	-1.93	-2.72
MTR_4g071465		MATE family efflux protein	0	-2.36	-1.72	-2.68
MTR_4g072770		SAUR-like auxin-responsive family protein	0	-2.98	-2.58	-2.55
MTR_4g073220		receptor-like kinase	0	-2.1	-1.07	-1.23
MTR_4g073980		amidase C869.01-like protein, putative	0	-2.86	-2.29	-2.91
MTR_4g074590		DUF177 domain protein	0	-2.45	-1.89	-2.1
MTR_4g075040		photosystem II stability/assembly factor HCF136	0	-1.95	-1.48	-1.67
MTR_4g079750		CMV 1a interacting protein	0	-1.87	-1.38	-1.36
MTR_4g079850		ATP synthase I, related protein	0	-2.78	-2.23	-2.31
MTR_4g081230		disease resistance protein (TIR-NBS-LRR class)	0	-3.04	-2.04	-2.76
MTR_4g082310		O-fucosyltransferase family protein	0	-1.04	-0.84	-1.06
MTR_4g082950		glycogen/starch/alpha-glucan phosphorylase family protein	0	-3.34	-2.21	-3.35
MTR_4g083080		alpha/beta fold hydrolase	0	-2.47	-1.98	-2.2
MTR_4g084270		phosphoglucomutase/phosphomannomutase family protein	0	-3.81	-2.32	-2.9
MTR_4g086450		cyclin-dependent kinase inhibitor family protein	0	-1.91	-1.6	-1.6
MTR_4g086470		CXE carboxylesterase	0	-2.23	-1.18	-1.57
MTR_4g087140		senescence-associated nodulin	0	-2.16	-2.82	-2.32
MTR_4g088030		trichome birefringence-like protein	0	-2.55	-2	-2.04
MTR_4g088555		squamosa promoter-binding-like protein	0	-3.26	-2.76	-3.67
MTR_4g088915		rubber elongation factor protein	0	-2.05	-1.78	-1.74
MTR_4g088920		DNA mismatch repair protein MutS2	0	-3.05	-1.88	-2.44
MTR_4g090440		transmembrane protein, putative	0	-2.9	-2.24	-2.55
MTR_4g092520		LRR receptor-like kinase family protein	0	-3.32	-2.88	-2.64
MTR_4g092530		LRR receptor-like kinase family protein, putative	0	-3.86	-2.32	-2.14
MTR_4g092690		glyoxysomal malate dehydrogenase	0	-3.81	-3.12	-3.59
MTR_4g092830		Pmr5/Cas1p GDSL/SGNH-like acyl-esterase family protein	0	-1.53	-1.33	-1.15
MTR_4g093560		magnesium-dependent phosphatase-like protein	0	-2.07	-2.42	-3.06
MTR_4g093620		fructose-1,6-bisphosphatase	0	-1.34	-1.07	-1.41
MTR_4g094300		dynamin-related protein 5B-2	0	-2.23	-1.41	-1.89
MTR_4g094518		FAD-binding berberine family protein	0	-2.31	-2.6	-2.18
MTR_4g094785		FKBP-type peptidyl-prolyl cis-trans isomerase	0	-1.37	-1.11	-1.42
MTR_4g094832		HXXXD-type acyl-transferase family protein	0	-2.1	-1.4	-2
MTR_4g095410		ribonuclease III domain protein	0	-1.42	-1.08	-1.3
MTR_4g098620		TLD protein	0	-3.09	-1.88	-2.41
MTR_4g102310		cytochrome P450 family protein	0	-1.82	-1.01	-1.2
MTR_4g108710		HNH endonuclease domain protein	0	-1.35	-0.92	-1.28
MTR_4g108800		ribulose-phosphate 3-epimerase	0	-2	-1.77	-2.16
MTR_4g108880		two-component response regulator-like APRR7 protein	0	-1.48	-1.21	-1.54
MTR_4g109520		hypothetical protein	0	-1.49	-1.26	-1.85
MTR_4g109720		ABC transporter B family protein	0	-1.5	-1.06	-1.5
MTR_4g109960		TMV-MP30 binding protein 2C, putative	0	-1.22	-1.27	-1.51
MTR_4g112530		extracellular calcium sensing receptor	0	-1.83	-1.02	-1.92
MTR_4g113090		bile acid:sodium symporter	0	-2.1	-1.18	-1.6
MTR_4g114180		chaperon protein P13.9, putative	0	-1.98	-1.76	-2.1
MTR_4g114250		S-locus lectin kinase family protein	0	-4.95	-3.31	-3.58
MTR_4g114320		substrate carrier family protein	0	-5.47	-2.92	-2.82
MTR_4g115300		cinnamyl alcohol dehydrogenase-like protein	0	-3.4	-2.71	-3.39
MTR_4g116190		calcium-binding EF hand protein	0	-3.44	-3.59	-3.75
MTR_4g116350		chlororespiratory reduction protein	0	-3.92	-2.86	-4.01
MTR_4g116500		hypothetical protein	0	-2.62	-2.25	-2.74
MTR_4g117280		TVP38/TMEM64 family membrane slr0305-like protein	0	-2.99	-2.03	-2.07
MTR_4g118020		hypothetical protein	0	-2.08	-1.18	-0.95
MTR_4g125860		glyoxalase/bleomycin resistance protein/dioxygenase	0	-1.52	-1.15	-1.48
MTR_4g127370		alpha-L-fucosidase	0	-2.16	-1.61	-2.04
MTR_4g129490		acyl-CoA N-acyltransferase (NAT) superfamily protein	0	-1.8	-1.6	-1.72
MTR_4g130300		50S ribosomal protein L35	0	-1.32	-1.16	-1.35
MTR_4g130530		translation initiation factor IF-3	0	-1.55	-1.04	-1.65
MTR_4g131810		glycoside hydrolase family 1 protein	0	-3.99	-3.21	-4.52
MTR_4g132500		leucyl-tRNA synthetase	0	-2.34	-1.26	-1.89
MTR_4g133770		transmembrane protein, putative	0	-2.08	-1.59	-1.81
MTR_4g134780		All-trans-retinol 13,14-reductase	0	-1.83	-1.54	-1.73
MTR_4g478190		WEB family plant protein	0	-1.7	-1.22	-1.62
MTR_5g006130		photosystem I reaction center subunit II	0	-2.43	-2.17	-2.73
MTR_5g006320		2Fe-2S ferredoxin superfamily protein	0	-1.87	-1.16	-1.58
MTR_5g006510		acetyltransferase (GNAT) domain protein	0	-2.21	-3.22	-2.49
MTR_5g006520		kinase interacting (KIP1-like) family protein, putative	0	-2.7	-3	-2.96
MTR_5g008070		eukaryotic aspartyl protease family protein	0	-4.23	-3.51	-3.97
MTR_5g009920		transcription factor-like protein	0	-1.11	-0.99	-1.25
MTR_5g011220		PGR5-like protein 1A	0	-3.43	-2.71	-2.93
MTR_5g011460		ycf49-like protein	0	-1.49	-1.73	-1.93
MTR_5g014520		basic helix loop helix (bHLH) DNA-binding family protein	0	-3.76	-4.22	-4.89
MTR_5g014600		basic helix loop helix (bHLH) DNA-binding family protein	0	-2.42	-1.13	-1.39
MTR_5g015840		DUF2419 family protein	0	-1.99	-1.74	-2.13
MTR_5g016070		ribonuclease III domain protein	0	-1.58	-0.89	-1.13
MTR_5g018900		zinc ion-binding protein	0	-1.15	-1.24	-1.36
MTR_5g019920		plant/T3A5-60 protein	0	-3.33	-2.13	-3.1
MTR_5g020430		OB-fold nucleic acid-binding domain protein	0	-1.52	-1.27	-1.37
MTR_5g021080		NB-ARC domain disease resistance protein	0	-1.45	-1.51	-2.02
MTR_5g021650		ATP-binding microtubule motor family protein	0	-2.08	-1.41	-1.99
MTR_5g022300		leaf ferredoxin-NADP reductase	0	-2.64	-2.23	-2.66
MTR_5g024070		plant regulator RWP-RK family protein	0	-2.66	-1.85	-2.73
MTR_5g024350		glutamate receptor 3.2	0	-2.7	-2.22	-2.95
MTR_5g026510		LRR receptor-like kinase	0	-1.57	-1.59	-2.13
MTR_5g026810		calmodulin-binding protein	0	-1.22	-0.89	-1.22
MTR_5g027010		transmembrane protein, putative	0	-2.9	-1.97	-2.59
MTR_5g027220		plant/K24G6-12 protein	0	-2.53	-2.19	-2.49
MTR_5g027290		pinoresinol-lariciresinol reductase-like protein	0	-1.83	-2.06	-1.85
MTR_5g029550		inactive shikimate kinase-like protein	0	-1.57	-0.96	-1.19
MTR_5g030020		RNA-binding (RRM/RBD/RNP motif) family protein	0	-1.54	-1.52	-1.79
MTR_5g030950		serine hydroxymethyltransferase	0	-2.95	-2.26	-2.52
MTR_5g031180		cinnamyl alcohol dehydrogenase-like protein	0	-1.68	-1.26	-1.28
MTR_5g033230		glutamate-glyoxylate aminotransferase	0	-3.33	-2.79	-3.29
MTR_5g034910		nodulin MtN21/EamA-like transporter family protein	0	-5.66	-3.58	-3.98
MTR_5g035060		GNAT family acetyltransferase	0	-1.69	-1.29	-1.76
MTR_5g042100		arabinanase/levansucrase/invertase, putative	0	-4.27	-3.16	-3.16
MTR_5g042420		NAD(P)H dehydrogenase	0	-1.89	-1.66	-2.41
MTR_5g043480		UvrB/uvrC domain protein	0	-1.28	-1.33	-1.78
MTR_5g046670		squamosa promoter-binding-like protein	0	-1.64	-1.4	-1.75
MTR_5g053270		CHUP1-like protein	0	-2.25	-1.32	-1.65
MTR_5g059820		nitrate reductase [NADH]-like protein	0	-2.47	-1.69	-1.72
MTR_5g060880		hypothetical protein	0	-4.02	-5.15	-4.39
MTR_5g065490		transport inhibitor response protein, putative	0	-2.1	-1.41	-1.99
MTR_5g067170		UDP-glucosyltransferase family protein	0	-3.58	-2.28	-3.59
MTR_5g068740		glycoside hydrolase family 1 protein	0	-1.24	-0.95	-1.5
MTR_5g069480		zinc finger constans-like protein	0	-2.52	-2.03	-2.38
MTR_5g069990		thylakoid soluble phosphoprotein TSP9 protein	0	-2.24	-1.91	-2.05
MTR_5g070830		cytochrome P450 family 71 protein	0	-4.11	-2.78	-3.25
MTR_5g071900		fructose-6-phosphate-2-kinase/fructose-2, 6-bisphosphatase	0	-2.18	-1.17	-1.88
MTR_5g075955		transporter family ABC domain protein	0	-2.63	-1.62	-2.12
MTR_5g078080		LRR receptor-like kinase	0	-1.52	-1.06	-1.67
MTR_5g082260		M50 family peptidase	0	-1.84	-1.27	-1.91
MTR_5g082290		LRR receptor-like kinase	0	-3.62	-2.96	-4.4
MTR_5g082620		phosphatidylinositol-specific phospholipase C	0	-2.38	-2.21	-2.58
MTR_5g083010		lateral organ boundaries (LOB) domain protein	0	-2.16	-2.29	-2.79
MTR_5g083110		glutaredoxin (GRX) family protein	0	-2.2	-1.56	-1.78
MTR_5g085400		NB-ARC domain disease resistance protein	0	-2.23	-1.5	-1.94
MTR_5g086670		transmembrane protein, putative	0	-2.39	-2.06	-2.48
MTR_5g087710		zinc-binding alcohol dehydrogenase family protein	0	-2.83	-1.75	-1.63
MTR_5g088730		tyrosine-specific transporter, putative	0	-2.93	-1.68	-2.24
MTR_5g093240		hypothetical protein	0	-3.92	-2.84	-2.99
MTR_5g093390		GDP-L-galactose phosphorylase	0	-1.65	-1.19	-1.77
MTR_5g094430		WRKY family transcription factor	0	-1.42	-1.15	-1.41
MTR_5g095050		hypothetical protein	0	-2.42	-1.79	-2.45
MTR_5g095660		transmembrane protein, putative	0	-1.69	-0.9	-1.49
MTR_5g098610		transmembrane protein, putative	0	-3.72	-2.51	-3.19
MTR_5g098785		light-harvesting complex I chlorophyll A/B-binding protein	0	-1.72	-1.99	-2.31
MTR_5g099290		ClC chloride channel family protein	0	-2.09	-1.31	-1.79
MTR_6g004140		hypothetical protein	0	-2.41	-1.63	-2.19
MTR_6g006060		50S ribosomal protein L7/L12	0	-1.65	-1.39	-1.48
MTR_6g006990		carbonic anhydrase family protein	0	-2.98	-3.67	-3.82
MTR_6g007663		clasp amino-terminal protein	0	-1.17	-0.9	-1.33
MTR_6g007887		Heavy metal transport/detoxification superfamily protein [Source:Projected from Arabidopsis thaliana (AT5G14910) TAIR;Acc:AT5G14910]	0	-1.42	-0.86	-1.41
MTR_6g008220		ferredoxin-thioredoxin reductase catalytic chain	0	-1.21	-1.34	-1.23
MTR_6g008950		anti-virus transcriptional factor, putative	0	-1.31	-1.06	-1.11
MTR_6g009200		ABC transporter B family protein	0	-2.72	-1.37	-2.21
MTR_6g011550		aldose 1-epimerase family protein	0	-2.29	-1.66	-1.6
MTR_6g015250		DUF3571 family protein	0	-2.42	-1.89	-1.82
MTR_6g015275		chlororespiratory reduction protein	0	-2.69	-2.01	-1.83
MTR_6g015775		disease resistance protein (TIR-NBS-LRR class)	0	-2.24	-1.76	-2.02
MTR_6g015780		RALF	0	-2.1	-1.9	-1.83
MTR_6g017260		thylakoid membrane slr0575-like protein	0	-1.14	-1.26	-1.34
MTR_6g018680		phosphoglycerate kinase	0	-2.01	-1.48	-2.3
MTR_6g032880		NDH-dependent cyclic electron flow protein, putative	0	-3.47	-2.12	-2.59
MTR_6g033320		light-harvesting complex I chlorophyll A/B-binding protein	0	-1.73	-2.05	-2.41
MTR_6g033510		shikimate kinase	0	-1.14	-0.94	-1.13
MTR_6g033955		heat shock cognate 70 kDa protein	0	-5.74	-4.39	-6.74
MTR_6g034060		membrane-associated kinase regulator-like protein, putative	0	-4.14	-3.26	-3.67
MTR_6g036840		LRR receptor-like kinase family protein	0	-6.4	-2.99	-3.63
MTR_6g037370		steroid 5-alpha-reductase DET2-like protein	0	-3.45	-2.81	-3.14
MTR_6g037380		DUF4283 domain protein	0	-3.06	-2.58	-2.78
MTR_6g037530		5-formyltetrahydrofolate cyclo-ligase	0	-1.62	-1.71	-2.1
MTR_6g038300		UDP-glucosyltransferase family protein	0	-2.67	-1.83	-2.65
MTR_6g038750		unusual kinase, putative	0	-1.65	-1.21	-1.76
MTR_6g042030		transmembrane protein, putative	0	-2.08	-1.7	-1.98
MTR_6g046440		disease resistance protein RGA4	0	-4.21	-2.87	-3.17
MTR_6g048300		septum site determining protein MinD, putative	0	-1.86	-1.37	-2.12
MTR_6g051780		transmembrane protein, putative	0	-2.92	-2.25	-2.01
MTR_6g065120		carboxylesterase	0	-2.11	-1.83	-1.71
MTR_6g065270		carboxylesterase-like protein	0	-3.36	-1.86	-2.27
MTR_6g072450		disease resistance protein (TIR-NBS-LRR class)	0	-2.24	-2.47	-2.47
MTR_6g074620		disease resistance protein (TIR-NBS-LRR class)	0	-2.97	-3.05	-3.13
MTR_6g074810		disease resistance protein (TIR-NBS-LRR class)	0	-3.37	-3.18	-3.55
MTR_6g075290		cyclic nucleotide-gated cation channel protein	0	-5.25	-4.94	-4.85
MTR_6g075440		cyclic nucleotide gated channel protein	0	-2.22	-1.57	-2.06
MTR_6g075870		disease resistance protein (TIR-NBS-LRR class)	0	-3.89	-2.3	-2.4
MTR_6g075880		disease resistance protein (TIR-NBS-LRR class)	0	-3.91	-2.45	-2.52
MTR_6g075930		disease resistance protein (TIR-NBS-LRR class)	0	-4.75	-3.35	-3.41
MTR_6g075970		disease resistance protein (TIR-NBS-LRR class)	0	-3.18	-1.85	-1.87
MTR_6g082870		receptor-like kinase	0	-2.27	-1.69	-2.39
MTR_6g083200		Chitinase / Hevein / PR-4 / Wheatwin2	0	-2.19	-1.35	-1.28
MTR_6g083300		malectin/receptor-like kinase family protein	0	-3.87	-2.97	-4.1
MTR_6g083900		CHY zinc finger protein	0	-1.04	-0.94	-1.08
MTR_6g084620		transmembrane protein, putative	0	-1.33	-1.05	-1.21
MTR_6g086600		nucleotide-binding protein	0	-3.13	-2.33	-2.76
MTR_6g087200		disease resistance protein (TIR-NBS-LRR class), putative	0	-2.71	-2.4	-3.3
MTR_6g087850		disease resistance protein (TIR-NBS-LRR class)	0	-3.51	-3.63	-4.41
MTR_6g088445		polyketide cyclase/dehydrase and lipid transporter	0	-1.98	-1.14	-2.04
MTR_6g092700		thioredoxin	0	-1.42	-1.39	-1.45
MTR_6g463260		1-aminocyclopropane-1-carboxylate synthase	0	-1.29	-1.26	-1.65
MTR_6g465290		hypothetical protein	0	-2.47	-1.31	-1.39
MTR_6g471160		disease resistance protein (TIR-NBS-LRR class), putative	0	-2.26	-1.52	-1.72
MTR_6g471270		disease resistance protein (TIR-NBS-LRR class)	0	-2.3	-1.78	-1.7
MTR_6g472300		disease resistance protein (TIR-NBS-LRR class)	0	-2.2	-1.57	-1.39
MTR_6g472360		hypothetical protein	0	-3.28	-2.35	-3.26
MTR_6g488300		disease resistance protein (TIR-NBS-LRR class)	0	-2.85	-3.48	-3.34
MTR_7g006060		S-adenosylmethionine-dependent methyltransferase, putative	0	-2	-0.99	-1.48
MTR_7g006570		FKBP-type peptidyl-prolyl cis-trans isomerase	0	-1.29	-1.36	-1.34
MTR_7g009450		LRR receptor-like kinase family protein	0	-5.07	-3.89	-5.53
MTR_7g011060		expansin A10	0	-2.17	-1.89	-2.69
MTR_7g013180		UDP-glucosyltransferase family protein	0	-5.15	-3.61	-4.28
MTR_7g015230		receptor-like kinase feronia-like protein	0	-5.42	-3.91	-3.68
MTR_7g015240		feronia receptor-like kinase	0	-4.06	-2.73	-2.84
MTR_7g015250		receptor-like kinase feronia-like protein	0	-3.75	-2.67	-2.05
MTR_7g015280		receptor-like kinase feronia-like protein	0	-4.14	-3.14	-4.14
MTR_7g015300		methyl esterase	0	-6.36	-5.19	-4.14
MTR_7g015390		feronia receptor-like kinase	0	-4.7	-3.1	-2.83
MTR_7g015620		feronia receptor-like kinase	0	-4.96	-3.07	-3.43
MTR_7g015670		feronia receptor-like kinase	0	-5.16	-4.29	-4.6
MTR_7g017570		PPR containing plant protein	0	-2.9	-1.45	-2.09
MTR_7g018200		NSP-interacting kinase-like protein	0	-2.33	-2.02	-2.89
MTR_7g018780		LRR and NB-ARC domain disease resistance protein	0	-2.55	-2.15	-3.05
MTR_7g023290		oxygen-evolving complex/thylakoid lumenal 25.6 kDa protein	0	-2.6	-2.07	-2.17
MTR_7g032240		CCT motif protein	0	-2.09	-1.8	-1.43
MTR_7g032900		methyltransferase type 11	0	-3.33	-2.21	-2.57
MTR_7g033325		beta-1,4-N-acetylglucosaminyltransferase-like protein	0	-2.85	-2.4	-3.06
MTR_7g033680		hypothetical protein	0	-2.32	-1.97	-1.77
MTR_7g034345		uroporphyrinogen-III C-methyltransferase	0	-1.21	-0.91	-1.29
MTR_7g045270		hypothetical protein	0	-2.5	-2.31	-1.61
MTR_7g046260		AP2/ERF domain transcription factor	0	-3.43	-3.7	-3.53
MTR_7g051940		RAB GTPase-like protein A1D	0	-1.42	-1.8	-1.6
MTR_7g055710		UDP-glucosyltransferase family protein	0	-1.41	-0.95	-1.62
MTR_7g055730		50S ribosome-binding GTPase	0	-2.46	-2.32	-1.79
MTR_7g056330		mediator of RNA polymerase II transcription subunit 33A	0	-2.69	-1.37	-2.37
MTR_7g056413		hypothetical protein	0	-2.84	-1.87	-2.13
MTR_7g056623		G-type lectin S-receptor-like Serine/Threonine-kinase	0	-2.08	-1.35	-2.07
MTR_7g058760		DUF3685 family protein	0	-2.55	-1.69	-2.31
MTR_7g061550		myb transcription factor	0	-2.17	-1.15	-1.92
MTR_7g063030		L-type lectin-domain receptor kinase S.4	0	-3.17	-2.48	-2.85
MTR_7g065920		RING/FYVE/PHD zinc finger protein	0	-2.6	-2.35	-2.83
MTR_7g068310		UPF0420 C16orf58-like protein	0	-1.62	-1.48	-1.47
MTR_7g073380		WRKY transcription factor	0	-3.5	-3.28	-4.06
MTR_7g073530		Serine/Threonine kinase domain protein	0	-4.27	-3.55	-4.34
MTR_7g073990		acetyltransferase NSI-like protein	0	-1.89	-1.81	-2.13
MTR_7g074820		dihydroflavonol reductase	0	-1.55	-1.2	-1.33
MTR_7g076250		zinc finger, C3HC4 type (RING finger) protein	0	-1.11	-1.45	-1.11
MTR_7g076660		NAD(P)-binding rossmann-fold protein	0	-2.26	-1.59	-1.88
MTR_7g077120		AT hook motif DNA-binding family protein	0	-2.85	-2.26	-2.39
MTR_7g078180		disease resistance protein (TIR-NBS-LRR class), putative	0	-2.62	-2.47	-2.6
MTR_7g079840		zinc finger CCCH domain protein	0	-1.64	-1.15	-1.57
MTR_7g079900		photosystem I reaction center subunit XI	0	-2.87	-2.63	-2.69
MTR_7g080220		DUF2358 family protein	0	-2	-1.4	-1.28
MTR_7g080250		thioredoxin	0	-2.15	-1.28	-2.05
MTR_7g080370		calreticulin	0	-1.39	-1.7	-1.91
MTR_7g080430		peptide chain release factor 2	0	-1.09	-0.97	-1.25
MTR_7g080530		phosphoglycolate phosphatase-like protein	0	-2.06	-1.86	-2.43
MTR_7g080793		cytochrome protein C	0	-2.54	-2.06	-1.79
MTR_7g081270		transcription termination factor family protein	0	-5.82	-3.33	-4.43
MTR_7g083030		phenylalanyl-tRNA synthetase	0	-1.79	-1.29	-1.87
MTR_7g084220		LRR receptor-like kinase family protein	0	-2.56	-1.51	-2.25
MTR_7g084830		PPR containing plant-like protein	0	-1.92	-1.33	-1.97
MTR_7g088340		magnesium-protoporphyrin IX monomethyl ester cyclase	0	-2.19	-1.52	-2.39
MTR_7g088880		thylakoid lumenal 29.8 kDa protein	0	-1.79	-1.36	-1.96
MTR_7g089970		ferredoxin-dependent glutamate synthase	0	-1.28	-1.32	-1.76
MTR_7g091090		NB-ARC domain disease resistance protein	0	-3.76	-2.46	-2.83
MTR_7g092820		rhodanese/cell cycle control phosphatase superfamily protein	0	-2.48	-1.41	-2.32
MTR_7g093040		DUF761 domain protein	0	-3.27	-3.52	-2.1
MTR_7g094100		LRR receptor-like Serine/Threonine-kinase RKF3, putative	0	-1.6	-1.27	-1.4
MTR_7g094710		transmembrane protein, putative	0	-1.34	-1.57	-1.42
MTR_7g095930		transmembrane protein, putative	0	-1.4	-1.25	-1.33
MTR_7g100340		hypothetical protein	0	-3.2	-3.79	-3.83
MTR_7g100550		PPR containing plant-like protein	0	-3.43	-2.2	-2.6
MTR_7g100570		transmembrane protein, putative	0	-1.98	-1.8	-1.69
MTR_7g100830		protamine P1 family protein	0	-1.55	-1.1	-1.22
MTR_7g102750		eukaryotic aspartyl protease family protein	0	-1.9	-1.62	-2.1
MTR_7g102990		CHY and CTCHY and RING-type zinc finger protein	0	-1.96	-1.26	-1.5
MTR_7g108300		peptide chain release factor 1	0	-1.87	-1.38	-2.04
MTR_7g108590		TPR repeat protein	0	-1.97	-1.7	-2.14
MTR_7g108940		RelA-SpoT-like protein RSH1	0	-2.46	-1.61	-2.12
MTR_7g109560		histone-lysine N-methyltransferase	0	-2.87	-2.16	-1.65
MTR_7g111690		receptor-like kinase plant	0	-1.01	-1	-1.34
MTR_7g112140		haloacid dehalogenase-like hydrolase family protein	0	-1.61	-1.2	-1.28
MTR_7g113480		Xaa-pro aminopeptidase P	0	-1.68	-0.97	-1.59
MTR_7g116990		heavy-metal-associated domain protein	0	-1.92	-1.34	-1.55
MTR_7g117520		strubbelig-receptor family protein	0	-1.69	-1.41	-1.87
MTR_7g117970		plant/F21F14-40 protein	0	-1.52	-0.96	-1.24
MTR_7g118290		thylakoid membrane phosphoprotein 14 kDa protein	0	-3.91	-3.4	-3.31
MTR_7g407090		LRR receptor-like kinase family protein	0	-6.55	-6.13	-7.13
MTR_7g444820		plastid lipid-associated protein	0	-1.82	-1.83	-2.42
MTR_8g006730		UDP-glucosyltransferase family protein	0	-2.39	-2.08	-2.52
MTR_8g006955		glycyl-tRNA synthetase alpha chain/beta chain	0	-1.73	-1.74	-2.34
MTR_8g006995		50S ribosomal protein L4, bacterial/organelle protein	0	-1.17	-1.02	-1.45
MTR_8g009840		NADP-dependent alkenal double bond reductase P2	0	-2.03	-1.26	-1.11
MTR_8g011370		G-type lectin S-receptor-like Serine/Threonine-kinase RLK1, putative	0	-1.99	-1.92	-1.65
MTR_8g011410		cysteine-rich RLK (receptor-like kinase) protein	0	-2.95	-2.17	-2.8
MTR_8g011430		lectin kinase family protein	0	-3.38	-2.29	-2.76
MTR_8g012565		1-deoxy-D-xylulose 5-phosphate reductoisomerase	0	-2.3	-1.9	-2.48
MTR_8g018790		puromycin-sensitive aminopeptidase-like protein	0	-4.71	-5.37	-4.63
MTR_8g019510		rossmann-fold NAD(P)-binding domain protein	0	-3.16	-2.37	-2.8
MTR_8g021230		inter-alpha-trypsin inhibitor heavy chain-like protein	0	-3.18	-2.72	-3.38
MTR_8g022870		subtilisin-like serine protease	0	-2.92	-2.52	-3.43
MTR_8g023440		RNA polymerase Rpb2 domain 3 protein	0	-1.71	-1.41	-1.25
MTR_8g024340		granule bound starch synthase	0	-2.98	-2.13	-2.82
MTR_8g028100		DUF2996 family protein	0	-2.29	-1.69	-2.01
MTR_8g031000		bestrophin-like protein	0	-1.43	-1.24	-1.74
MTR_8g032000		NAD(P)-binding rossmann-fold protein	0	-1.42	-1.8	-1.62
MTR_8g032040		NADP-dependent malic enzyme	0	-1.08	-1.1	-0.89
MTR_8g032260		plant/T32A16-60 protein	0	-2.98	-2.21	-2.14
MTR_8g032270		dTDP-4-dehydrorhamnose dehydrogenase	0	-1.12	-0.95	-1.35
MTR_8g032690		zinc finger, C3HC4 type (RING finger) protein	0	-4.17	-4.39	-4.4
MTR_8g035630		zinc-binding dehydrogenase family oxidoreductase	0	-6.1	-6.83	-6.21
MTR_8g036185		cytochrome P450 family protein	0	-2.4	-1.39	-1.91
MTR_8g037150		E3 ubiquitin ligase BIG brother-like protein	0	-1.72	-1.09	-1.42
MTR_8g039950		benzyl alcohol O-benzoyltransferase	0	-3.13	-2.91	-4.13
MTR_8g041650		cysteine-rich receptor-like kinase	0	-3.72	-2.67	-2.12
MTR_8g044240		chlorophyll(ide) B reductase, putative	0	-1.64	-1.79	-2.15
MTR_8g045640		pathogenesis-related protein bet V I family protein	0	-4.15	-3.16	-4.69
MTR_8g051600		Serine/Threonine kinase family protein	0	-3.18	-2.7	-3.31
MTR_8g052050		cysteine-rich RLK (receptor-like kinase) protein	0	-2.92	-1.88	-2.99
MTR_8g054450		50S ribosomal protein L13	0	-1.41	-1.29	-1.84
MTR_8g059660		hypothetical protein	0	-3.92	-1.79	-2.28
MTR_8g061890		dentin sialophosphoprotein, putative	0	-1.36	-1.04	-1.6
MTR_8g063190		hypothetical protein	0	-1.9	-1.54	-1.53
MTR_8g066670		chlororespiratory reduction protein, putative	0	-2.71	-2.02	-2.28
MTR_8g069840		phylloquinone biosynthesis protein	0	-2.36	-1.55	-1.97
MTR_8g075440		disease resistance protein (TIR-NBS-LRR class)	0	-1.41	-0.88	-1.44
MTR_8g077180		soluble inorganic pyrophosphatase	0	-3.39	-2.62	-3.18
MTR_8g078870		photosystem II oxygen-evolving enhancer protein	0	-2.39	-2.52	-2.87
MTR_8g081120		UDP-glucose:glucosyltransferase, putative	0	-1.93	-1.39	-1.45
MTR_8g085650		F-box/kelch-repeat plant-like protein	0	-0.98	-0.9	-1.29
MTR_8g085790		chlorophyllide A oxygenase	0	-2.45	-1.14	-1.77
MTR_8g088420		tyrosine phosphatase, putative	0	-2.92	-2.3	-2.52
MTR_8g088560		UDP-glucosyltransferase family protein	0	-5.36	-3.54	-2.51
MTR_8g089610		photosystem II core complex family psbY protein	0	-2.79	-2.17	-2.29
MTR_8g089880		zinc finger, C3HC4 type (RING finger) protein	0	-1.12	-0.97	-1.25
MTR_8g090025		haloacid dehalogenase-like hydrolase	0	-2.66	-2.08	-2.66
MTR_8g090185		50S ribosomal protein L29	0	-1.1	-1.12	-1.48
MTR_8g090305		disease resistance protein (NBS-LRR class) family protein	0	-4.39	-2.51	-3.94
MTR_8g090310		disease resistance protein (TIR-NBS-LRR class)	0	-4.79	-3.39	-3.99
MTR_8g091410		FKBP-type peptidyl-prolyl cis-trans isomerase	0	-2.86	-2.16	-2.85
MTR_8g092050		violaxanthin de-epoxidase-like protein	0	-4.98	-3.51	-4.41
MTR_8g093750		TPR repeat protein	0	-1.53	-1.58	-1.47
MTR_8g094600		NAD-dependent aldehyde dehydrogenase family protein	0	-2.08	-1.28	-1.81
MTR_8g099160		acyl-coenzyme A:6-aminopenicillanic acid acyl-transferase	0	-1.95	-1	-1.7
MTR_8g099525		PPR superfamily protein	0	-2.1	-1.35	-1.61
MTR_8g103380		Zc3h12a-like ribonuclease NYN domain protein	0	-1.52	-0.84	-1.31
MTR_8g103520		ovate transcriptional repressor	0	-2.76	-1.76	-1.3
MTR_8g103540		regulator of Vps4 activity in the MVB pathway protein	0	-3.84	-2.59	-3.12
MTR_8g103870		carbon catabolite repressor-like protein	0	-2.7	-2.04	-2.23
MTR_8g104110		aluminum activated malate transporter family protein	0	-1.63	-1.52	-1.87
MTR_8g104920		F-box SKIP28-like protein	0	-1.03	-1.17	-1.15
MTR_8g105590		flavin-binding kelch repeat F-box protein, putative	0	-2.06	-2.08	-2.36
MTR_8g465160		Serine/Threonine kinase family protein	0	-2.98	-1.58	-2.3
MTR_8g465870		lycopene beta/epsilon cyclase	0	-1.44	-1.08	-1.38
MTR_8g467340		homeobox domain, ZF-HD class protein	0	-3.08	-2.05	-1.66
MTR_8g467800		F-box/RNI/FBD-like domain protein	0	-1.33	-1.22	-1.4
MTR_8g468990		alpha amylase domain protein	0	-2.49	-1.77	-2.59
MTR_8g469680		TIR-NBS-LRR type disease resistance protein, putative	0	-7.41	-6.41	-5.95
MTR_8g470970		Serine/Threonine kinase, plant-type protein	0	-3.09	-2.47	-3.63

## Sheet: profile 21
legends	Description
Gene id	Gene id
gene name	gene name
gene description	Gene description information.
	Other columns are the expression values of the gene/transcript after normalization at each point.
Gene id	gene name	gene description	Control	Light_150mM_2D	Light_150mM_4D	Light_150mM_6D
MTR_0003s0660		S-adenosylmethionine decarboxylase proenzyme	0	3.1	2.73	2.52
MTR_0004s0650		glycerol-3-phosphate transporter	0	1.86	2.3	1.88
MTR_0036s0140		plant invertase/pectin methylesterase inhibitor	0	1.53	1.48	1.84
MTR_0053s0030		ubiquinone biosynthesis protein UbiB	0	2.49	2.98	2.99
MTR_0066s0040		hemolysin-III-like protein	0	2.63	2.71	3.15
MTR_0076s0020		S-adenosylmethionine decarboxylase proenzyme	0	1.88	1.72	1.39
MTR_0249s0070		zinc finger A20 and AN1 domain stress-associated protein	0	1.91	1.51	1.51
MTR_0271s0050		cytochrome C oxidase copper chaperone	0	1.39	1.54	1.64
MTR_0314s0030		2OG-Fe(II) oxygenase family oxidoreductase	0	2.52	2.84	2.97
MTR_1996s0010		UDP-glucosyltransferase family protein	0	3.49	3.43	3.91
MTR_1g004990		casein kinase	0	8.76	8.04	7.62
MTR_1g007380		transmembrane amino acid transporter family protein	0	2.57	1.81	1.45
MTR_1g008200		nuclear movement family protein	0	1.73	1.34	1.45
MTR_1g009180		nucleotide-diphospho-sugar transferase-like protein	0	2.17	2.69	2.85
MTR_1g012620		myosin heavy chain-like protein	0	2.37	2.05	1.8
MTR_1g013440		39S ribosomal protein L53/MRP-L53	0	2.12	2.3	2.29
MTR_1g015000		Ctr family copper transporter	0	2.78	1.99	2.08
MTR_1g016110		cytosolic Fe-S cluster assembly factor NUBP1-like protein	0	2.42	2.25	2.17
MTR_1g017260		heat shock protein-binding protein	0	1.99	2.16	2.23
MTR_1g023340		alpha/beta fold hydrolase	0	1.42	1.27	1.58
MTR_1g026070		anaphase-promoting complex subunit 11 RING-H2 finger protein	0	2.84	2.42	2.81
MTR_1g042830		hypothetical protein	0	3.2	3.66	4
MTR_1g047210		3-ketoacyl-CoA thiolase 2, peroxisomal-like protein	0	2.58	2.61	2.61
MTR_1g048370		uricase/urate oxidase/nodulin 35, putative	0	1.62	1.35	1.47
MTR_1g050538		hypothetical protein	0	1.59	1.75	1.92
MTR_1g055425		MD-like lipid recognition domain protein/ML domain protein	0	2.37	2.27	2.52
MTR_1g058350		B3 DNA-binding domain protein	0	2.28	1.48	1.27
MTR_1g060070		iron-sulfur cluster assembly protein IscA	0	1.93	1.49	1.53
MTR_1g060360		purple acid phosphatase superfamily protein	0	8.02	10.12	10.09
MTR_1g061870		polyadenylate-binding plant protein, putative	0	1.99	2.31	1.96
MTR_1g063900		cysteine proteinase superfamily protein	0	1.6	1.96	2.24
MTR_1g066390		pentameric polyubiquitin	0	3.42	2.81	2.95
MTR_1g066710		cationic peroxidase	0	5.83	6.13	5.2
MTR_1g071430		inhibitor of apoptosis-promoting Bax1 protein	0	2.31	1.8	1.73
MTR_1g074170		electron transfer flavoprotein subunit beta	0	3.17	2.69	2.97
MTR_1g074370		ethylene-responsive transcription factor 1B	0	4.24	3.09	2.32
MTR_1g076990		PHD finger plant-like protein	0	2.7	2.39	2.5
MTR_1g077480		alpha-galactosidase-like protein	0	7.98	7.87	7.83
MTR_1g080300		RNA polymerase III RPC4	0	1.71	1.44	1.48
MTR_1g081620		O-acetylserine (thiol) lyase	0	1.83	1.84	2
MTR_1g082660		nuclear transcription factor Y protein	0	1.67	1.35	1.25
MTR_1g083420		hypoxia-responsive family protein	0	3.18	2.77	3.25
MTR_1g085550		polyketide cyclase/dehydrase and lipid transporter	0	1.34	1.16	1.46
MTR_1g087310		Cdc2 kinase, putative	0	2.41	2.7	3.12
MTR_1g087320		late embryogenesis abundant protein (LEA) family protein	0	2.71	2.26	2.37
MTR_1g088660		E3 ubiquitin-protein ligase BAH1-like protein, putative	0	4.82	4.51	5.16
MTR_1g088680		multidrug resistance protein ABC transporter family protein	0	1.63	2.01	1.5
MTR_1g089110		breast carcinoma amplified sequence 3 protein	0	1.54	1.66	1.13
MTR_1g090520		LRR receptor-like kinase family protein	0	3.29	3.71	4.26
MTR_1g093280		magnesium transporter MRS2-like protein	0	1.56	1.2	1.04
MTR_1g094730		Serine/Threonine kinase family protein	0	2.23	1.82	2.19
MTR_1g098250		holocarboxylase synthetase	0	2.94	2.64	2.46
MTR_1g099480		P-loop nucleoside triphosphate hydrolase superfamily protein	0	1.22	1.27	1.07
MTR_1g100305		NAD(P)-binding rossmann-fold protein	0	1.25	1.47	1.78
MTR_1g100727		cytochrome b5-like heme/steroid-binding domain protein	0	2.15	1.91	1.79
MTR_1g101000		pectinacetylesterase family protein	0	1.77	1.72	1.32
MTR_1g102780		early light-induced-like protein	0	3.53	3.33	2.94
MTR_1g102870		1,2-dihydroxy-3-keto-5-methylthiopentene dioxygenase	0	1.97	1.96	1.96
MTR_1g105940		methionine aminopeptidase 2B-like protein	0	1.61	1.33	1.31
MTR_1g105970		tubulin alpha-6 chain, putative	0	1.6	1.89	2.24
MTR_1g107510		kynurenine formamidase-like protein	0	2.47	2.23	2.04
MTR_1g109470		octicosapeptide/phox/Bem1p family protein	0	1.73	1.72	1.66
MTR_1g112660		plant phospholipase-like protein	0	2.51	3.04	3.17
MTR_1g492600		transmembrane protein, putative	0	3.73	3.44	3.88
MTR_1g492730		OTU-like cysteine protease	0	2.6	1.96	1.62
MTR_2086s0010		UDP-glucosyltransferase family protein	0	4	3.81	4.42
MTR_2g008030		fructose-1,6-bisphosphatase, cytosolic-like protein	0	4.99	5.59	6.93
MTR_2g008960		transmembrane protein, putative	0	2.48	2.32	2.36
MTR_2g011820		D-erythro-sphingosine kinase/diacylglycerol kinase	0	2.71	2.52	2.85
MTR_2g012600		bromodomain protein	0	1.59	1.59	1.46
MTR_2g013580		callose synthase-like protein	0	1.28	1.55	1.17
MTR_2g013640		DUF2921 family protein	0	1.54	1.42	1.12
MTR_2g014680		NAC transcription factor-like protein	0	4.52	4.92	5.37
MTR_2g015720		trichome birefringence-like protein	0	2.33	2.36	2.4
MTR_2g020240		beta-amylase	0	2.81	2.74	2.13
MTR_2g021030		F-box/LRR protein	0	1.07	1.22	0.99
MTR_2g021690		T1.3 protein	0	5.29	4.86	4.54
MTR_2g022780		adenosine/AMP deaminase	0	3.58	3.44	3.93
MTR_2g022950		polyadenylate-binding protein RBP47B	0	1.71	1.5	1.8
MTR_2g024010		STIG1-like protein	0	8.32	7.43	8.12
MTR_2g024060		proline synthetase associated protein	0	1.18	1.36	1.58
MTR_2g024120		core-2/I-branching enzyme	0	1.98	1.54	1.69
MTR_2g025160		extracellular ligand-gated ion channel protein	0	4.13	3.68	3.22
MTR_2g026160		inositol transporter, putative	0	2.43	2.18	2.83
MTR_2g030200		ferredoxin reductase-like NAD(P) binding domain protein	0	1.52	1.53	1.43
MTR_2g032100		UDP-D-glucose/UDP-D-galactose 4-epimerase	0	1.92	1.65	1.83
MTR_2g037200		Defensin fusion	0	6.38	7.71	7.6
MTR_2g040360		disease resistance protein (TIR-NBS-LRR class)	0	2.54	3	2.79
MTR_2g040375		DnaK family protein	0	1.51	1.45	1.92
MTR_2g043710		transmembrane protein, putative	0	4.62	4.41	4.04
MTR_2g043740		sterol glucosyltransferase-like protein	0	1.71	1.82	1.38
MTR_2g044070		sucrose synthase	0	2.86	2.66	2.79
MTR_2g045410		hypothetical protein	0	6.07	5.65	6.46
MTR_2g045420		fungal proteinase A, aspartic proteinase superfamily protein	0	1.4	1.77	1.54
MTR_2g048720		inositol transporter 4	0	3.64	3.27	3.9
MTR_2g061420		hypothetical protein	0	1.78	1.49	1.27
MTR_2g064470		NAC transcription factor-like protein	0	2.62	1.89	2.11
MTR_2g066830		SAUR-like auxin-responsive family protein	0	4.06	4.26	4.09
MTR_2g073510		Pmr5/Cas1p GDSL/SGNH-like acyl-esterase family protein	0	2.27	2.69	2.31
MTR_2g075590		transmembrane protein, putative	0	4.45	4.18	5.18
MTR_2g075940		transmembrane protein, putative	0	7.01	7.4	8.15
MTR_2g076490		epidermis-specific secreted EP1-like glycoprotein	0	5.19	4.87	5.47
MTR_2g076970		P-loop nucleoside triphosphate hydrolase superfamily protein	0	3.87	3.51	3.48
MTR_2g079430		Defensin MtDef2.1	0	9.69	8.28	8.59
MTR_2g088360		cytoplasmic-like aconitate hydratase	0	2.08	2.36	1.95
MTR_2g089350		universal stress family protein	0	1.66	1.86	2.31
MTR_2g090190		catalytic/protein phosphatase type 2C	0	2.68	2.39	2.48
MTR_2g091175		Pmr5/Cas1p GDSL/SGNH-like acyl-esterase family protein	0	2.57	2.3	2.44
MTR_2g094040		transmembrane protein, putative	0	9.97	9	9.51
MTR_2g094093		galactose oxidase/kelch repeat protein	0	2.06	2.27	2.16
MTR_2g095290		SNF1-related kinase regulatory subunit beta-2	0	2.11	1.42	1.71
MTR_2g097230		PGR5-like protein 1A, putative	0	1.15	1.18	1.28
MTR_2g099040		electron transfer flavoprotein ubiquinone oxidoreductase	0	4.1	3.86	4.24
MTR_2g100400		MFS transporter	0	2.46	2.66	2.64
MTR_2g101130		Avr9/Cf-9 rapidly elicited protein	0	3.92	4.89	5.31
MTR_2g101890		RAB GTPase-like protein A1D	0	1.87	1.46	1.26
MTR_2g104400		transcription cofactor, putative	0	1.47	1.79	1.84
MTR_2g104430		transcription cofactor, putative	0	1.95	1.97	1.9
MTR_2g105230		hypothetical protein	0	1.54	1.56	1.43
MTR_2g426070		F-box protein interaction domain protein	0	2.36	2.58	2.26
MTR_2g436300		glyoxysomal fatty acid beta-oxidation MFP-A protein	0	1.75	1.82	1.81
MTR_2g451510		glycoside hydrolase family 79 amino-terminal domain protein	0	1.66	2.01	1.45
MTR_3g009400		LRR receptor-like kinase family protein	0	1.91	2.11	1.56
MTR_3g028270		transmembrane protein, putative	0	3.68	3.92	4.43
MTR_3g031220		WRKY transcription factor	0	2.01	2.33	2.62
MTR_3g033000		polyamine oxidase	0	3	2.39	2.65
MTR_3g045720		methyltransferase family protein, putative	0	2.03	1.48	0.99
MTR_3g048920		citrate synthase 3, peroxisomal protein	0	2.52	2.81	2.86
MTR_3g052330		senescence regulator	0	2.07	1.92	2.19
MTR_3g062600		60S ribosomal protein L10-2	0	5.49	4.17	4.21
MTR_3g062850		hypothetical protein	0	1.1	1.17	1.46
MTR_3g069030		chromosome condensation regulator RCC1 repeat protein	0	4.2	2.85	3.27
MTR_3g070180		26S proteasome regulatory particle non-ATPase subunit 8	0	1.78	1.64	1.68
MTR_3g072110		transmembrane amino acid transporter family protein	0	2.03	2.05	2
MTR_3g073670		heavy metal transport/detoxification superfamily protein	0	6.09	4.87	3.64
MTR_3g077870		inactive poly [ADP-ribose] polymerase SRO4	0	3.1	1.67	1.89
MTR_3g078240		NHL domain protein	0	1.31	1.61	1.83
MTR_3g080480		vacuolar protein sorting-associated protein	0	1.97	1.95	2.03
MTR_3g080860		hypothetical protein	0	2.5	2.58	3.19
MTR_3g081150		cysteine proteinase superfamily protein	0	1.62	1.18	1.49
MTR_3g081500		VQ motif protein	0	3	3.63	3.99
MTR_3g082750		unusual kinase, putative	0	3.61	3.37	3.13
MTR_3g082840		zinc metalloproteinase-like protein, putative	0	1.3	1.35	1.14
MTR_3g085060		hypothetical protein	0	2.2	1.65	1.58
MTR_3g085070		nuclear transport factor 2	0	1.31	1.06	1.11
MTR_3g085300		chaperone dnaJ-like protein	0	1.93	2.14	2.5
MTR_3g085370		rubber elongation factor protein	0	2.14	1.37	1.32
MTR_3g088470		proteasome assembly chaperone-like protein	0	2.04	1.6	1.46
MTR_3g088590		IAA-amino acid hydrolase ILR1-like protein	0	2.3	2.89	2.91
MTR_3g088855		receptor-like kinase	0	5.32	5.77	6.34
MTR_3g088895		F-box SKP2A-like protein	0	4.7	4.32	4.35
MTR_3g090640		proline-rich cell wall-like protein	0	1.71	1.53	1.56
MTR_3g092470		DUF4228 domain protein	0	2.76	1.88	2.61
MTR_3g094080		hypothetical protein	0	1.92	2.17	2.08
MTR_3g094120		transmembrane protein, putative	0	4.11	3.09	3.25
MTR_3g094690		fission regulator	0	2.44	2.9	2.32
MTR_3g095250		DNA-binding protein alba protein	0	2.15	1.98	2.37
MTR_3g095660		TLD-domain nucleolar protein	0	2.19	1.58	1.46
MTR_3g096310		GDP-mannose transporter GONST1	0	2.28	1.67	2.1
MTR_3g098320		respiratory burst oxidase-like protein D	0	3.21	3.89	4.36
MTR_3g098380		respiratory burst oxidase-like protein D	0	2.61	2.79	2.56
MTR_3g098840		DHHC type zinc finger protein	0	1.93	1.39	1.65
MTR_3g101590		LNS2 (lipin/Ned1/Smp2) protein	0	1.76	2	1.93
MTR_3g101640		transparent testa protein	0	9.97	11.74	12.38
MTR_3g101970		HXXXD-type acyl-transferase family protein	0	7.22	8.32	9.14
MTR_3g102120		SPla/RYanodine receptor (SPRY) domain protein	0	1.45	1.44	1.55
MTR_3g104260		ferrochelatase	0	2.24	2.43	2.37
MTR_3g104500		ADP/ATP carrier protein	0	2.04	1.99	2.2
MTR_3g105820		translocon at the inner envelope membrane ofs protein 55-II	0	2.41	1.94	1.49
MTR_3g106930		core-2/I-branching enzyme	0	9.04	7.86	7.88
MTR_3g108808		zinc finger (C3HC4-type RING finger) family protein	0	2.31	2.37	2.6
MTR_3g110065		aspartate aminotransferase	0	3.23	2.77	2.81
MTR_3g111730		DUF4091 domain protein	0	2.8	2.79	3.22
MTR_3g111970		hypothetical protein	0	3.98	3.59	5.09
MTR_3g113160		alpha/beta fold hydrolase	0	1.45	1.55	1.79
MTR_3g113850		gibberellin-regulated family protein	0	3.7	3.35	4.11
MTR_3g113920		ER lumen protein retaining receptor-like protein	0	4.09	3.21	2.6
MTR_3g115040		enoyl-CoA hydratase 2, peroxisomal protein	0	2.58	2.3	2.07
MTR_3g116830		adenine nucleotide alpha hydrolase superfamily protein	0	2.62	2.07	2.33
MTR_3g116840		phenylcoumaran benzylic ether reductase-like protein Fi1	0	2.88	2.88	3.28
MTR_3g118350		axoneme-associated protein mst101, putative	0	2.16	1.74	1.84
MTR_3g437990		ABC transporter A family protein	0	1.69	1.52	1.73
MTR_3g462060		import receptor subunit TOM7-1	0	2.12	1.96	1.76
MTR_3g498715		cation/H+ exchanger 3	0	8.65	9.22	8.93
MTR_3g498725		ATP-dependent Clp protease ATP-binding subunit	0	1.52	1.69	1.24
MTR_4g006000		SDA1-like protein	0	1.49	1.17	1.34
MTR_4g006970		CBL-interacting kinase	0	1.44	1.88	1.83
MTR_4g007540		shikimate/quinate hydroxycinnamoyltransferase	0	2.16	2.48	2.92
MTR_4g007710		hypothetical protein	0	4.28	3.75	3.98
MTR_4g007990		pyridoxamine 5'-phosphate oxidase family protein	0	1.52	1.64	1.24
MTR_4g008780		U5 small nuclear ribonucleoprotein 200 kDa helicase	0	7.06	5.95	6.18
MTR_4g009880		2-methoxy-6-polyprenyl-1,4-benzoquinol methylase	0	1.61	1.54	1.5
MTR_4g011460		plastidic ATP/ADP-transporter-like protein	0	1.25	1.65	1.52
MTR_4g011820		aspartate aminotransferase	0	2.31	1.92	1.92
MTR_4g012800		translation machinery associated TMA7 protein	0	1.46	1.28	1.36
MTR_4g012850		carnitine/acylcarnitine carrier CACL-like protein	0	4.62	4.39	4.41
MTR_4g015790		leucoanthocyanidin dioxygenase-like protein	0	3.66	4.74	4.85
MTR_4g018750		uncoupling protein	0	2.94	3.08	3.18
MTR_4g019710		plant/T7H20-70 protein	0	8.35	7.63	8.78
MTR_4g019850		ferrochelatase	0	1.54	1.38	1.5
MTR_4g021410		aldo/keto reductase family oxidoreductase	0	1.92	1.64	1.5
MTR_4g021570		armadillo/beta-catenin-like repeat protein	0	2.07	1.2	1.09
MTR_4g021730		metallothionein	0	2.11	2.82	2.66
MTR_4g023560		ATP-dependent DNA helicase 2 subunit Ku80	0	1.51	1.95	1.65
MTR_4g026485		GRAS family transcription regulator	0	1.28	1.59	1.58
MTR_4g027050		VAMP-associated protein	0	1.64	1.87	2
MTR_4g028130		AP2/B3 transcription factor family protein	0	1.9	2.46	2.54
MTR_4g028960		plant U-box protein	0	2.32	2.83	3.26
MTR_4g030930		molybdenum cofactor sulfurase	0	1.8	1.82	1.54
MTR_4g033435		patellin-like protein	0	1.7	1.83	2.33
MTR_4g037670		inactive purple acid phosphatase-like protein	0	2.41	2.69	2.66
MTR_4g049540		B-cell receptor-associated-like protein	0	1.79	1.46	1.44
MTR_4g050490		P-loop nucleoside triphosphate hydrolase superfamily protein	0	1.72	1.43	1.18
MTR_4g052350		short-chain dehydrogenase/reductase	0	3.93	4.47	3.36
MTR_4g052460		F-box plant-like protein	0	2.33	2.92	3.16
MTR_4g053630		subtilisin-like serine protease	0	6.12	5.82	3.74
MTR_4g055270		ribosome biogenesis RLP24-like protein	0	3.24	2.71	3.25
MTR_4g055440		histone deacetylase HDT2, putative	0	1.52	1.64	1.35
MTR_4g055610		transmembrane amino acid transporter family protein	0	2.25	2.36	2.73
MTR_4g057493		hypothetical protein	0	3.1	3.76	4.32
MTR_4g060790		defects in morphology protein 1 precursor	0	3.09	2.73	3.1
MTR_4g063570		plant/mmn10-180 protein	0	1.57	1.34	1.45
MTR_4g066210		cyanogenic beta-glucosidase, putative	0	6.86	6.85	7.46
MTR_4g068220		transmembrane protein, putative	0	5.47	4.96	5.15
MTR_4g071120		hypothetical protein	0	2.14	1.72	2.05
MTR_4g073580		ubiquitin-NEDD8 RUB1-like protein	0	1.43	1.42	1.54
MTR_4g074480		Anamorsin homolog [Source:UniProtKB/TrEMBL;Acc:A0A072UMF3]	0	1.89	1.55	1.6
MTR_4g076030		Uro-adherence factor A, putative	0	1.45	1.95	1.72
MTR_4g079720		hypothetical protein	0	1.83	1.48	1.37
MTR_4g079960		sequence-specific DNA-binding transcription factors protein, putative	0	1.83	1.73	1.57
MTR_4g080790		electron transfer flavoprotein subunit alpha	0	3.27	2.81	3.18
MTR_4g081380		thioredoxin	0	4.99	4.66	5.8
MTR_4g083980		lecithine-cholesterol acyltransferase-like protein	0	1.13	1.43	1.24
MTR_4g086010		glycoprotein 3-alpha-L-fucosyltransferase A	0	1.51	1.68	1.76
MTR_4g087320		C2 and GRAM domain plant-like protein	0	1.16	1.23	1.38
MTR_4g088485		pentameric polyubiquitin	0	1.15	1.21	0.99
MTR_4g088495		polyubiquitin 3	0	2.04	1.58	2.06
MTR_4g088770		plant-specific domain TIGR01615 family protein	0	2.43	2.07	2.2
MTR_4g092760		palmitoyltransferase TIP1	0	1.45	1.77	1.67
MTR_4g093170		methylmalonate-semialdehyde dehydrogenase	0	1.83	1.5	1.52
MTR_4g094465		DNA polymerase delta subunit 4	0	1.71	1.38	1.25
MTR_4g094900		2OG-Fe(II) oxygenase family oxidoreductase	0	1.73	1.37	1.06
MTR_4g097380		four ACT domain ACT domain protein which protein	0	7.92	8.25	8.28
MTR_4g098710		hypothetical protein	0	1.49	1.67	1.78
MTR_4g098900		purine permease	0	3.49	3.97	4.68
MTR_4g099320		NADP-specific glutamate dehydrogenase	0	1.58	1.29	1.46
MTR_4g100970		Cwf15/cwc15 cell cycle control protein	0	1.32	1.19	1.34
MTR_4g102220		DUF1442 family protein	0	4.07	2.92	4.69
MTR_4g102810		Ara4-interacting protein	0	1.15	1.17	1.16
MTR_4g105740		inactive poly [ADP-ribose] polymerase SRO4	0	1.9	1.41	1.49
MTR_4g108000		anamorsin-like protein	0	1.97	1.24	1.82
MTR_4g114105		transmembrane protein, putative	0	2.83	2.17	2.56
MTR_4g115330		raffinose synthase or seed inhibition protein	0	2.01	2.24	2.72
MTR_4g115690		hypothetical protein	0	1.51	1.21	1.25
MTR_4g118790		F-box-like protein	0	2.36	2.24	2.61
MTR_4g120130		glyoxysomal fatty acid beta-oxidation MFP-A protein	0	3.3	3.57	3.44
MTR_4g120400		glycine-rich protein [Source:Projected from Arabidopsis thaliana (AT3G06780) TAIR;Acc:AT3G06780]	0	1.6	1.7	1.77
MTR_4g121600		acetate/butyrate-CoA ligase AAE7, peroxisomal protein	0	1.31	1.39	1.42
MTR_4g124190		cytidine/deoxycytidylate deaminase family protein	0	1.58	1.84	2.24
MTR_4g125000		ubiquinone biosynthesis protein COQ9	0	2.33	2.28	2.32
MTR_4g125810		protein phosphatase 2C ABI2-like protein	0	2.41	2.08	1.99
MTR_4g126780		cupin superfamily protein	0	1.13	1.23	1.06
MTR_4g126790		transmembrane-like protein	0	2.85	3.15	3.96
MTR_4g127330		RNA-binding (RRM/RBD/RNP motif) family protein	0	1.66	1.62	1.57
MTR_4g128840		xylose isomerase	0	2.33	2.31	2.64
MTR_4g129020		transmembrane protein	0	3.48	3.6	2.97
MTR_4g130620		F-box SKIP1-like protein	0	1.37	1.57	1.55
MTR_4g132115		hypothetical protein	0	5.6	5.53	5.35
MTR_4g132810		tyrosine specific protein phosphatase family protein	0	2.3	2.15	2.7
MTR_4g133450		WEB family plant protein	0	2.82	2.1	2.74
MTR_4g134090		peroxisomal acetoacetyl-coenzyme A thiolase	0	2.44	2.25	2.25
MTR_4g134110		WEB family plant protein	0	5.66	5.15	5.78
MTR_4g134380		glutathione S-transferase tau 5	0	1.72	1.33	1.38
MTR_4g485640		UDP-glucosyltransferase 73B2	0	2.36	2.69	3.05
MTR_5g008800		long-chain acyl-CoA synthetase	0	1.55	1.72	1.42
MTR_5g009170		UDP-D-glucose/UDP-D-galactose 4-epimerase	0	2.23	1.9	2.21
MTR_5g010420		heavy metal P-type ATPase	0	3.65	3.78	4.25
MTR_5g010870		transmembrane protein, putative	0	1.82	1.74	1.9
MTR_5g011120		senescence-inducible stay-green protein	0	3.97	3.79	3.34
MTR_5g012920		peroxisomal acyl-coenzyme A oxidase-like protein	0	1.35	1.53	1.92
MTR_5g015180		BSD domain protein	0	1.15	1.35	1.32
MTR_5g021240		D-2-hydroxyglutarate dehydrogenase	0	2.89	3.23	3.45
MTR_5g022940		cytoplasmic-like aconitate hydratase	0	2.21	2.1	1.83
MTR_5g023120		DVL family protein	0	4.24	4.03	4.73
MTR_5g024300		transmembrane amino acid transporter family protein	0	2.26	2.33	2.26
MTR_5g024640		auxin efflux carrier family protein	0	1.72	2.01	1.73
MTR_5g024740		tonoplast monosaccharide transporter 2	0	1.67	1.98	2.23
MTR_5g025010		subtilisin-like serine protease	0	4.23	4.58	4.44
MTR_5g026910		transmembrane protein, putative	0	1.78	1.91	1.54
MTR_5g027870		disease resistance protein (CC-NBS-LRR class) family protein	0	4.58	4.66	6.36
MTR_5g032050		SGT1-plant-like protein	0	1.69	1.8	1.36
MTR_5g032090		mechanosensitive ion channel-like protein	0	2.75	2.51	2.29
MTR_5g033940		transmembrane protein, putative	0	2.05	1.94	1.97
MTR_5g036660		DEAD-box ATP-dependent RNA helicase ISE2	0	2.23	2.7	2.3
MTR_5g037880		potyviral capsid protein interacting protein	0	1.15	1.45	1.44
MTR_5g038600		receptor-like kinase	0	3.34	2.88	2.85
MTR_5g039390		galactose oxidase/kelch repeat protein	0	3.45	3.95	4.19
MTR_5g039730		peroxisomal adenine nucleotide carrier protein	0	3.32	2.65	2.12
MTR_5g041010		ribonuclease T2 family protein	0	7.24	7.8	7.65
MTR_5g041400		DOF domain, zinc finger protein	0	2.88	2.24	2.95
MTR_5g041530		cycling DOF factor 2	0	4.06	3.44	3.62
MTR_5g041930		YGL010w-like protein	0	2.24	1.91	2.06
MTR_5g066020		AT hook motif DNA-binding family protein	0	2.76	2.67	3.08
MTR_5g066330		hypothetical protein	0	1.74	2.1	2.34
MTR_5g068710		autophagy-related protein	0	1.63	2.01	1.92
MTR_5g069640		acyl-CoA thioesterase, putative	0	1.8	1.63	1.82
MTR_5g070350		pfkB family carbohydrate kinase	0	3.04	3.01	2.92
MTR_5g071170		microsomal omega-3 fatty acid desaturase	0	6.19	7.28	7.59
MTR_5g072480		ubiquitin-activating enzyme E1 1	0	1.32	1.46	1.02
MTR_5g075060		CBL-interacting kinase	0	1.72	1.35	1.16
MTR_5g077070		NADP-dependent isocitrate dehydrogenase	0	1.76	1.93	2.11
MTR_5g081630		transmembrane amino acid transporter family protein	0	2.08	1.81	1.76
MTR_5g082110		glycosyltransferase family protein	0	2.25	1.93	1.89
MTR_5g085300		tyrosine specific protein phosphatase family protein	0	2.72	3.5	3.56
MTR_5g086350		ubiquitin fusion degradation protein (UFD1), putative	0	2.16	1.98	1.82
MTR_5g090980		4-hydroxyphenylpyruvate dioxygenase	0	2.58	1.51	2.78
MTR_5g091060		4-hydroxyphenylpyruvate dioxygenase	0	4.33	4.15	4.56
MTR_5g092140		plant/F10M23-360 protein	0	2.42	2.32	2.23
MTR_5g096700		BTB/POZ domain plant protein	0	1.56	1.52	1.8
MTR_5g096760		transmembrane protein, putative	0	4.5	3.11	3.19
MTR_5g097530		Serine/Threonine-kinase WNK11-like protein	0	1.29	1.32	1.67
MTR_6g004480		CRS1/YhbY (CRM) domain protein	0	1.62	1.65	1.52
MTR_6g006190		universal stress family protein	0	1.37	1.25	1.36
MTR_6g008500		cytochrome P450 family 82 protein	0	2	2.05	1.81
MTR_6g012450		DOF-type zinc finger DNA-binding family protein	0	1.76	1.15	1.26
MTR_6g012830		DUF1997 family protein	0	7.04	7.79	8.45
MTR_6g016640		proline dehydrogenase	0	4.8	4.74	5.88
MTR_6g016650		proline dehydrogenase	0	4.89	4.87	5.92
MTR_6g021730		E3 ubiquitin-protein ligase RGLG2-like protein	0	2.74	2.64	2.72
MTR_6g027660		cationic amino acid transporter 2, vacuolar protein	0	3.06	3.68	4.18
MTR_6g027690		SET domain protein	0	1.77	1.77	1.96
MTR_6g029460		NADP-specific glutamate dehydrogenase	0	7.3	6.76	7.11
MTR_6g029470		galactose-1-phosphate uridylyltransferase	0	1.33	1.2	1.33
MTR_6g037640		import inner membrane translocase subunit tim16-like protein	0	2.22	1.91	2.23
MTR_6g043220		holocarboxylase synthetase	0	1.6	1.58	1.53
MTR_6g059420		hypothetical protein	0	8.42	7.88	9.23
MTR_6g061670		DUF296 domain protein	0	1.3	1.41	1.25
MTR_6g065670		eukaryotic translation initiation factor 6-like protein	0	1.2	1.27	0.99
MTR_6g069660		fructose-bisphosphate aldolase class-II protein	0	2.99	2.69	2.99
MTR_6g080440		glutathione S-transferase	0	3.83	3.77	4.14
MTR_6g084470		hypothetical protein	0	1.74	1.65	1.7
MTR_6g085070		alpha/beta hydrolase family protein	0	2.39	2.04	2.14
MTR_6g085170		shwachman-bodian-diamond syndrome protein, putative	0	1.66	1.23	1.17
MTR_6g086280		multiprotein bridging factor 1b-like protein	0	2.99	1.93	2.24
MTR_6g088500		short-chain dehydrogenase/reductase	0	1.62	1.95	1.8
MTR_6g091800		grave disease carrier protein	0	1.74	1.74	1.71
MTR_6g092210		grave disease carrier protein	0	1.9	1.94	2.16
MTR_6g477860		myb transcription factor	0	2.88	2.27	1.95
MTR_7g005910		MFS/sugar transporter	0	2.48	1.81	1.67
MTR_7g006560		transaldolase family protein	0	2.57	3.05	2.95
MTR_7g009070		thioredoxin H2-like protein	0	1.61	1.27	1.53
MTR_7g010750		transmembrane amino acid transporter family protein	0	2.06	2.34	2.54
MTR_7g010790		transmembrane amino acid transporter family protein	0	2.05	2.46	2.37
MTR_7g014200		anthocyanin 5-aromatic acyltransferase	0	1.84	1.74	2.2
MTR_7g018290		S-adenosylmethionine decarboxylase proenzyme	0	2.59	2.2	1.93
MTR_7g029015		nodulin-like/MFS transporter	0	1.98	2.26	2.05
MTR_7g033445		polygalacturonase inhibitor	0	3.95	3.85	4.7
MTR_7g033475		polygalacturonase inhibitor	0	4.1	4.01	4.36
MTR_7g039810		peroxisomal adenine nucleotide carrier protein	0	3.11	2.58	2.15
MTR_7g062920		L-type lectin-domain receptor kinase IV.2-like protein	0	1.81	1.62	1.69
MTR_7g068380		vacuolar cation/proton exchanger 3	0	2.33	2.32	1.37
MTR_7g068650		leucoanthocyanidin dioxygenase-like protein	0	5.88	5.78	6.22
MTR_7g068940		plant/T10O8-60 protein	0	3	2.43	3.3
MTR_7g072710		Serine/Threonine-kinase HT1-like protein	0	1.44	1.76	2.09
MTR_7g073520		ribosomal protein S6 kinase	0	1.48	1.89	1.91
MTR_7g077430		endonuclease or glycosyl hydrolase	0	1.51	1.75	1.78
MTR_7g079350		LysM type receptor kinase	0	4.8	4.73	5.22
MTR_7g080230		eukaryotic aspartyl protease family protein	0	2.27	2.53	2.61
MTR_7g082910		pheromone receptor, (AR401), putative	0	2.16	1.7	1.78
MTR_7g082940		eukaryotic translation initiation factor 5	0	1.15	1.56	1.25
MTR_7g086300		cobalamin-independent methionine synthase	0	1.15	1.39	1.1
MTR_7g087440		ELMO/CED-12 family protein	0	1.76	1.62	1.75
MTR_7g087460		global transcription factor	0	1.35	1.44	1.77
MTR_7g088850		cell division control-like protein	0	2.13	2.23	2.91
MTR_7g090420		hypothetical protein	0	3.68	3.03	3.73
MTR_7g090470		triacylglycerol lipase SDP1	0	2.28	2.3	2.84
MTR_7g090930		hypothetical protein	0	2.44	1.52	1.49
MTR_7g092070		ARM repeat CCCH-type zinc finger protein	0	2.15	2.21	1.51
MTR_7g092430		LRR receptor-like kinase family protein	0	2.59	2.14	1.27
MTR_7g092470		exo-polyalpha-D-galacturonosidase-like protein	0	2.32	2.15	2.3
MTR_7g094450		sugar porter (SP) family MFS transporter	0	1.25	1.05	1.09
MTR_7g100150		transmembrane protein, putative	0	1.52	1.25	1.38
MTR_7g100950		zinc finger, C3HC4 type (RING finger) protein	0	1.43	1.54	1.63
MTR_7g102450		UDP-glucosyltransferase family protein	0	3.39	2.87	2.25
MTR_7g105260		RNA-binding (RRM/RBD/RNP motif) family protein	0	1.41	1.44	1.19
MTR_7g107690		flavin-binding monooxygenase-like protein	0	3.71	3.54	2.8
MTR_7g109590		transmembrane protein, putative	0	5.22	3.78	5.04
MTR_7g110410		chaperone DnaJ domain protein	0	1.93	2.01	2.21
MTR_7g111020		glucose-1-phosphate adenylyltransferase family protein	0	4.04	3.56	4.06
MTR_7g111230		hypothetical protein	0	1.7	1.72	1.54
MTR_7g112100		peptide chain release factor 2	0	1.47	1.38	1.13
MTR_7g112120		transmembrane protein, putative	0	4.71	4.54	4.26
MTR_7g112320		DNA polymerase III, epsilon subunit-like protein	0	3.6	3.85	3.96
MTR_7g112960		epoxide hydrolase	0	2.41	2.73	2.73
MTR_7g113570		endo-beta-mannosidase-like mannosylglycoprotein	0	1.1	1.32	1.1
MTR_7g114240		superoxide dismutase [Cu-Zn] protein	0	2.96	3.06	3.17
MTR_7g114600		DUF573 family protein	0	1.23	1.46	1.65
MTR_7g118330		late elongated hypocotyl-like protein	0	2.85	1.96	1.57
MTR_8g007500		MORN repeat protein	0	1.4	1.53	1.27
MTR_8g013830		transmembrane protein, putative	0	3.03	2.91	2.99
MTR_8g014520		auxin response factor	0	3.41	2.72	2.86
MTR_8g015220		myo-inositol oxygenase	0	3.3	3.99	4.24
MTR_8g015230		mediator of RNA polymerase II transcription subunit 6	0	1.35	1.17	1.31
MTR_8g020880		RelA/SpoT-like protein RSH2	0	1.44	1.5	1.46
MTR_8g021025		hypothetical protein	0	6.88	6.61	7.26
MTR_8g021190		DUF1677 family protein	0	1.77	1.78	2.2
MTR_8g024650		GRF1-interacting factor-like protein	0	2.12	2.04	2.06
MTR_8g027200		P-loop nucleoside triphosphate hydrolase superfamily protein, putative	0	3.01	3.32	3.65
MTR_8g028140		F-box/LRR protein	0	3.01	2.86	2.74
MTR_8g028430		hydrolyzing O-glycosyl compounds hydrolase	0	2.74	3.24	3.97
MTR_8g028555		3-methyl-2-oxobutanoate hydroxymethyltransferase	0	1.78	1.9	1.45
MTR_8g033250		MADS-box transcription factor	0	2.44	2.27	2.07
MTR_8g037750		ubiquitin-protein ligase	0	1.95	1.89	1.69
MTR_8g038440		glutaredoxin (GRX) family protein	0	2.16	1.82	1.65
MTR_8g039160		glycoside hydrolase family 2 protein	0	3.31	3.17	2.8
MTR_8g040080		VQ motif protein	0	3.88	4.31	5.02
MTR_8g040630		transcription factor IIB	0	2.09	1.68	1.74
MTR_8g040640		hypothetical protein	0	6.47	4.21	4.83
MTR_8g043660		peptidoglycan-binding LysM domain protein	0	4.34	4.53	4.14
MTR_8g059170		NAC transcription factor-like protein	0	3.7	3.48	3.55
MTR_8g059485		UNE1-like protein	0	2.33	2.25	2.16
MTR_8g059605		LRR receptor-like kinase	0	2.61	3.12	3.33
MTR_8g059615		LRR receptor-like kinase	0	1.98	2.12	2.18
MTR_8g061360		tyrosine/nicotianamine family aminotransferase	0	6.22	5.89	6.1
MTR_8g064300		hypothetical protein	0	1.43	1.32	1.5
MTR_8g066120		D-aminoacyl-tRNA deacylase	0	1.31	1.66	1.38
MTR_8g070510		EF hand calcium-binding family protein	0	1.71	1.55	1.27
MTR_8g070860		arabinogalactan protein	0	2.73	2.21	2.36
MTR_8g072610		hypothetical protein	0	2.82	3.02	4.03
MTR_8g073580		heterogeneous nuclear ribonucleoprotein	0	1.32	1.17	1.34
MTR_8g076040		SAUR-like auxin-responsive family protein	0	3.65	3.29	2.95
MTR_8g077770		dicer-like protein, putative	0	3.94	3.4	4.39
MTR_8g079120		methylesterase	0	2.8	3.27	3.91
MTR_8g080470		endoplasmic reticulum metallopeptidase-like protein	0	2.62	2.68	2.6
MTR_8g089745		alpha-galactosidase	0	1.68	1.29	1.64
MTR_8g090225		50S ribosomal protein L23	0	3.94	4.71	4.75
MTR_8g095080		DUF668 family protein	0	4.3	4.15	4.23
MTR_8g096130		transaldolase family protein	0	2.74	3.19	3.52
MTR_8g096440		SAUR-like auxin-responsive family protein	0	4.68	4.99	5.19
MTR_8g099695		3-oxoacyl-(acyl carrier) synthase II	0	7.41	5.39	4.32
MTR_8g101470		ethanolamine-phosphate cytidylyltransferase	0	1.34	1.52	1.61
MTR_8g101730		Xaa-pro aminopeptidase	0	1.96	2.2	1.59
MTR_8g103065		BHLH transcription factor-like protein	0	1.37	1.23	1.43
MTR_8g103850		alpha/beta hydrolase family protein	0	2.23	1.77	2.24
MTR_8g104310		AMSH-like ubiquitin thioesterase	0	1.16	1.2	1.47
MTR_8g106610		oxidoreductase, putative	0	1.26	1.34	1.11
MTR_8g107400		Sel1 repeat protein	0	1.56	1.56	1.38
MTR_8g432480		C2 domain protein	0	6.52	6.96	7.86
MTR_8g464780		diacylglycerol kinase domain protein	0	4.45	3.59	3.56
MTR_8g467380		transmembrane protein, putative	0	2.18	2.36	2.3
MTR_8g468030		galactose oxidase/kelch repeat protein	0	2.27	2.79	3.01

## Sheet: profile 3
legends	Description
Gene id	Gene id
gene name	gene name
gene description	Gene description information.
	Other columns are the expression values of the gene/transcript after normalization at each point.
Gene id	gene name	gene description	Control	Light_150mM_2D	Light_150mM_4D	Light_150mM_6D
MTR_0013s0150		DUF3411 domain protein	0	-2.07	-1.87	-2.94
MTR_1g010250		wall-associated receptor kinase-like protein, putative	0	-3.2	-2.75	-5.15
MTR_1g011720		carbon catabolite repressor-like protein	0	-1.02	-1.07	-2.1
MTR_1g016430		calcineurin B-like protein 4-1	0	-1.91	-1.67	-2.57
MTR_1g019280		carboxy-terminal region remorin	0	-1.82	-1.88	-2.62
MTR_1g021570		adenine nucleotide alpha hydrolase-like domain kinase	0	-1.03	-1.05	-1.85
MTR_1g024005		ATRAD3-like protein	0	-1.53	-1.26	-2.22
MTR_1g026910		sulfite exporter TauE/SafE family protein	0	-1.36	-1.33	-2.49
MTR_1g029930		LRR receptor-like kinase	0	-3.19	-3.1	-5.51
MTR_1g030750		quinolinate phosphoribosyltransferase, putative	0	-1.17	-1.23	-1.96
MTR_1g031140		ATP-dependent DNA helicase RecG	0	-1.45	-1.06	-1.75
MTR_1g038840		microtubule associated protein, MAP65/ASE1 family protein	0	-1.86	-1.72	-2.48
MTR_1g040315		benzyl alcohol O-benzoyltransferase	0	-3.18	-2.65	-4.8
MTR_1g040575		LRR kinase family protein	0	-2.08	-1.3	-2.35
MTR_1g041395		auxin canalization protein	0	-1.59	-1.73	-3.01
MTR_1g041875		peptide transporter	0	-2.75	-2.65	-4.64
MTR_1g046250		coenzyme F420-reducing hydrogenase, beta subunit	0	-0.97	-0.89	-1.4
MTR_1g046620		ABC1/COQ8 Serine/Threonine kinase	0	-1.37	-1.31	-1.98
MTR_1g050505		exocyst complex component sec15B	0	-0.98	-1.08	-2
MTR_1g053160		NADPH-dependent thioredoxin reductase	0	-1.42	-1.11	-1.92
MTR_1g054980		sucrose-6F-phosphate phosphohydrolase	0	-1.41	-1.38	-2.08
MTR_1g057420		late embryogenesis abundant hydroxyproline-rich glycoprotein	0	-1.19	-1.57	-2.4
MTR_1g066970		RNA-binding (RRM/RBD/RNP motif) family protein, putative	0	-1.72	-1.24	-2.07
MTR_1g068955		enoyl-(acyl carrier) reductase	0	-0.78	-0.96	-1.94
MTR_1g069165		CLIP-associated protein	0	-1.03	-0.95	-1.79
MTR_1g075260		P-loop nucleoside triphosphate hydrolase superfamily protein	0	-2.55	-2.12	-3.47
MTR_1g076720		pantothenate kinase	0	-0.91	-0.85	-1.59
MTR_1g082215		viral A-type inclusion protein, putative	0	-1.4	-1.22	-2.16
MTR_1g085620		pectinacetylesterase family protein	0	-1.39	-1.49	-2.17
MTR_1g087880		P-loop nucleoside triphosphate hydrolase superfamily protein	0	-1.83	-2.13	-3.36
MTR_1g090673		LRR and NB-ARC domain disease resistance protein	0	-4.71	-3.55	-6.3
MTR_1g090737		long-chain acyl-CoA synthetase	0	-1.11	-1.28	-2.91
MTR_1g090867		tyrosine phosphatase	0	-2.42	-2.3	-3.38
MTR_1g097690		type I inositol-1,4,5-trisphosphate 5-phosphatase	0	-1.38	-1.46	-3.03
MTR_1g099440		membrane-associated kinase regulator-like protein, putative	0	-3.25	-2.96	-5.19
MTR_1g103500		senescence-associated protein SAG102	0	-1.61	-1.38	-2.49
MTR_1g112280		protein accumulation AND replication OFs protein	0	-1.16	-0.98	-1.49
MTR_2g008590		SpoIIE-like protein phosphatase domain protein	0	-1.74	-1.2	-2.19
MTR_2g014290		receptor-like kinase plant-like protein, putative	0	-1.39	-1.4	-2.09
MTR_2g016740		PPR containing plant-like protein	0	-1.18	-0.97	-1.8
MTR_2g017965		GDSL-like lipase/acylhydrolase	0	-1.85	-2.05	-4.49
MTR_2g020210		cyclin-dependent kinase	0	-1.26	-1.26	-1.74
MTR_2g022980		MATE efflux family protein	0	-4.5	-4.75	-7.06
MTR_2g024330		strubbelig-receptor family protein	0	-3.2	-3.31	-5.31
MTR_2g025190		ubiquitin-specific protease family C19 protein	0	-1.37	-1.03	-2.21
MTR_2g028000		histidine phosphatase family (branch 1) protein	0	-1.12	-1.24	-1.71
MTR_2g028550		kinetochore NDC80-like protein	0	-1.11	-0.85	-1.56
MTR_2g031930		cytochrome P450 family ent-kaurenoic acid oxidase	0	-1.73	-1.23	-3.01
MTR_2g035660		plastid transcriptionally active 14 protein	0	-1.92	-1.73	-2.52
MTR_2g037830		cellulose synthase-like protein D3	0	-3.17	-3.1	-4.58
MTR_2g042370		adipocyte plasma membrane-associated-like protein	0	-1.24	-1.34	-1.88
MTR_2g046130		receptor-like kinase plant	0	-1.26	-1.28	-1.83
MTR_2g046620		UDP-glucosyltransferase family protein	0	-1.54	-1.85	-4.09
MTR_2g049990		RNA helicase SDE3-like protein	0	-2.03	-1.69	-2.93
MTR_2g064295		Ent-kaurene synthase	0	-3.12	-3.42	-4.53
MTR_2g071620		ubiquitin carboxy-terminal hydrolase	0	-0.93	-1.01	-2.01
MTR_2g075760		gamma-glutamylhydrolase	0	-1.34	-1.32	-1.94
MTR_2g075860		NHL repeat protein	0	-1.04	-1.01	-2.09
MTR_2g078340		calcium-binding EF-hand protein	0	-1.26	-1.64	-2.62
MTR_2g078350		calcium-binding EF-hand protein	0	-2.14	-1.36	-3.02
MTR_2g079280		ubiquitin-conjugating enzyme	0	-3.52	-3.03	-4.77
MTR_2g087230		receptor kinase TMK1-like protein	0	-2.12	-2.44	-5.38
MTR_2g089030		beta-amylase	0	-2.38	-2.26	-3.89
MTR_2g093010		frigida-LIKE protein	0	-1.15	-1.06	-2.11
MTR_2g101770		30S ribosomal protein S17	0	-1.17	-1.05	-1.59
MTR_2g104550		helix loop helix DNA-binding domain protein	0	-3.51	-3.73	-5.12
MTR_3g005460		B3 DNA-binding domain protein	0	-2.06	-1.53	-3.13
MTR_3g005720		glutathione S-transferase, amino-terminal domain protein	0	-1.16	-1.19	-1.64
MTR_3g022740		Ty1/Copia-like polyprotein/retrotransposon	0	-1.76	-1.44	-2.27
MTR_3g060880		LRR receptor-like kinase family protein	0	-2.34	-2.31	-4.07
MTR_3g074060		glycoside hydrolase family 3 amino-terminal domain protein	0	-2.45	-1.74	-3.19
MTR_3g074250		S-adenosylmethionine-dependent methyltransferase	0	-1.37	-1.42	-2.25
MTR_3g075090		Ulp1 protease family, carboxy-terminal domain protein	0	-1.17	-1.48	-1.96
MTR_3g077860		ataxia telangiectasia mutated protein, putative	0	-0.99	-0.82	-1.31
MTR_3g080190		glycosyl hydrolase family 9 protein	0	-3.16	-3.19	-5.05
MTR_3g080800		50S ribosomal protein L11P	0	-1.51	-0.91	-1.69
MTR_3g085610		plant U-box protein	0	-1.38	-1.55	-2.27
MTR_3g086340		OSBP(oxysterol-binding protein)-related protein 1C	0	-1.33	-1.21	-2.01
MTR_3g090490		thiol-disulfide isomerase and thioredoxins protein	0	-1.31	-1.2	-1.75
MTR_3g093470		COP1-interacting-like protein, putative	0	-1.4	-1.4	-2.18
MTR_3g096290		cyanobacterial and plant NDH-1 subunit O	0	-1.62	-1.42	-2.15
MTR_3g097290		ferrochelatase	0	-1.29	-1.18	-1.76
MTR_3g099120		non-specific phospholipase C4	0	-1.69	-1.82	-3.06
MTR_3g101560		hypothetical protein	0	-3.22	-2.57	-4.03
MTR_3g102270		DCL protein	0	-0.93	-1.04	-1.37
MTR_3g107390		RNA-dependent RNA polymerase family protein	0	-2.25	-1.71	-3.32
MTR_3g113270		ATRAD3-like protein	0	-1.35	-1.56	-2.92
MTR_3g115450		niemann-pick C1-like protein	0	-0.88	-1.04	-1.64
MTR_3g118300		hypothetical protein	0	-1.27	-0.94	-1.69
MTR_3g449390		LRR receptor-like kinase family protein	0	-1.09	-1.47	-2.38
MTR_3g462680		DUF740 family protein	0	-1.37	-1.53	-2.69
MTR_3g462950		thiamine biosynthesis protein ThiC	0	-2.31	-2.09	-3.05
MTR_3g464920		NB-ARC domain disease resistance protein	0	-1.29	-0.84	-1.88
MTR_3g498735		dual specificity phosphatase family protein	0	-2.4	-2.81	-4.37
MTR_4g007140		DS12 from 2D-PAGE of leaf protein, putative	0	-0.97	-0.88	-1.56
MTR_4g009540		helix loop helix DNA-binding domain protein	0	-2.33	-2.06	-3.27
MTR_4g036815		F-box-like protein	0	-1.6	-1.62	-2.75
MTR_4g045767		phototropic-responsive NPH3 family protein	0	-2.08	-2.5	-3.39
MTR_4g050170		fasciclin-like arabinogalactan protein 16 precursor	0	-1.9	-2.17	-2.96
MTR_4g055260		2-carboxy-D-arabinitol 1-phosphate (CA1P) phosphatase	0	-1.92	-2.01	-3.35
MTR_4g057330		auxin-regulated protein	0	-2.38	-1.82	-3
MTR_4g057670		fructose-bisphosphate aldolase class I	0	-1.67	-0.92	-2.18
MTR_4g071230		xylulose kinase-like protein	0	-2.43	-2.01	-3.25
MTR_4g071870		calcium-dependent lipid-binding (CaLB domain) family protein	0	-2.16	-1.42	-3.06
MTR_4g071880		fructose-bisphosphate aldolase class I	0	-2.92	-2.49	-3.85
MTR_4g074050		magnesium transporter NIPA2-like protein	0	-1.3	-1.44	-1.91
MTR_4g074350		delta(24)-sterol reductase-like protein	0	-0.97	-1.09	-2.1
MTR_4g075640		Rop guanine nucleotide exchange factor	0	-3.11	-2.68	-4.18
MTR_4g081300		amino-terminal region of chorein, A TM vesicle-mediated sorter	0	-1.37	-1.37	-2.11
MTR_4g083680		LOB domain protein	0	-2.83	-2.9	-5.69
MTR_4g083940		plant/F14N23-6 protein	0	-1.71	-1.3	-2.21
MTR_4g084140		Nck-associated-like protein	0	-1.36	-0.93	-1.59
MTR_4g085760		replication factor-A carboxy-terminal domain protein	0	-1.6	-1.91	-2.52
MTR_4g085880		thioredoxin	0	-1.01	-1.01	-1.53
MTR_4g087360		hypothetical protein	0	-1.91	-1.73	-3.18
MTR_4g088320		LRR receptor-like kinase	0	-1.89	-2.25	-3.1
MTR_4g089190		hypothetical protein	0	-2.62	-3.43	-5.72
MTR_4g091080		telomerase cajal body-like protein	0	-1.2	-0.98	-1.61
MTR_4g094100		1,4-dihydroxy-2-naphthoate octaprenyltransferase	0	-1.01	-0.93	-1.67
MTR_4g097590		serine carboxypeptidase S28 family protein	0	-2.29	-2.41	-3.88
MTR_4g099340		light harvesting-like protein	0	-0.92	-0.97	-1.33
MTR_4g100920		asparagine-tRNA ligase	0	-1.1	-1.06	-2.01
MTR_4g103670		ubiquitin-protein ligase, putative	0	-2.84	-2.52	-4.89
MTR_4g104470		31 kDa ribonucleoprotein	0	-1.44	-1.07	-1.76
MTR_4g106480		myosin heavy chain kinase B-like protein	0	-3.08	-2.01	-4.6
MTR_4g106970		phosphoglycerate mutase	0	-0.91	-0.94	-1.39
MTR_4g108780		galactoside 2-alpha-L-fucosyltransferase-like protein	0	-1.87	-1.78	-2.88
MTR_4g113280		3-ketoacyl-CoA synthase-like protein	0	-1.34	-1.41	-2.28
MTR_4g114620		DUF4050 family protein	0	-1.48	-1.85	-3.09
MTR_4g119100		acyl-CoA-binding domain protein	0	-1.62	-1.72	-2.6
MTR_4g125920		XH/XS domain protein	0	-1.23	-1.45	-2.54
MTR_4g126210		DUF4408 domain protein	0	-2.11	-2.58	-3.77
MTR_4g127680		hypothetical protein	0	-3.02	-3.22	-4.76
MTR_4g131940		abnormal spindle-like microcephaly-associated-like protein, putative	0	-2.12	-1.79	-3.03
MTR_4g132280		glucan endo-1,3-beta-glucosidase-like protein	0	-1.44	-1.3	-2.11
MTR_4g134680		dynamin-2B-like protein	0	-1.64	-1.33	-2.21
MTR_5g005710		glycoprotein membrane precursor GPI-anchored protein	0	-1.43	-1.78	-2.67
MTR_5g005770		fantastic four-like protein	0	-2.14	-1.87	-3.18
MTR_5g009110		cytochrome P450 family 97 protein	0	-1.17	-1.41	-2.19
MTR_5g010500		glycosyltransferase family 90 protein	0	-1.97	-1.29	-2.29
MTR_5g014140		pyruvate kinase family protein	0	-2.09	-1.46	-2.54
MTR_5g017070		DNA polymerase	0	-1.4	-1.57	-3.4
MTR_5g017260		triacylglycerol lipase-like protein	0	-1.75	-1.33	-2.56
MTR_5g017830		calmodulin-domain kinase CDPK protein	0	-2.71	-3.32	-4.53
MTR_5g021990		WEB family plant protein	0	-3.13	-2.96	-4.75
MTR_5g025960		RHO guanyl-nucleotide exchange factor	0	-2.87	-2.34	-3.9
MTR_5g026260		zinc finger, C3HC4 type (RING finger) protein	0	-1.32	-1.17	-1.89
MTR_5g030690		zinc finger, C3HC4 type (RING finger) protein	0	-1.57	-1.73	-2.72
MTR_5g030940		zincin-like metalloprotease family protein	0	-1.05	-0.91	-1.41
MTR_5g031360		cinnamyl alcohol dehydrogenase family protein	0	-2.85	-2.31	-3.96
MTR_5g032020		nucleobase-ascorbate transporter-like protein	0	-2.05	-1.71	-2.75
MTR_5g032600		homeobox domain, ZF-HD class protein	0	-1.39	-1.34	-2.49
MTR_5g034770		NB-ARC domain disease resistance protein	0	-2.91	-2.59	-4.06
MTR_5g042410		acylamino-acid-releasing enzyme-like protein, putative	0	-2.87	-1.69	-3.36
MTR_5g042870		DHHC-type zinc finger protein	0	-1.83	-1.89	-2.83
MTR_5g042980		amino acid kinase family protein	0	-1.93	-1.34	-2.34
MTR_5g043020		plastid division regulator MinE	0	-1.31	-1.12	-2.09
MTR_5g045250		cytochrome P450 family protein	0	-2.88	-2.73	-5.8
MTR_5g072500		Serine/Threonine-kinase DDB-G0267514-like protein, putative	0	-2.69	-2.37	-5.2
MTR_5g078300		zein-binding protein	0	-2.29	-1.44	-2.96
MTR_5g082480		ATP-binding protein, putative	0	-0.99	-1.07	-1.61
MTR_5g082890		anaphase-promoting complex subunit 1	0	-2	-1.15	-2.23
MTR_5g092610		hypothetical protein	0	-1.31	-1.12	-1.92
MTR_5g094850		hypothetical protein	0	-2.06	-2.37	-3.76
MTR_5g097180		serine carboxypeptidase-like protein	0	-2.2	-2.37	-3.66
MTR_5g097620		auxin-responsive family protein	0	-1.75	-2.06	-2.91
MTR_6g009400		rRNA methyltransferase YlbH-like protein, putative	0	-1.54	-1.56	-2.24
MTR_6g011060		DUF247 domain protein	0	-1.67	-1.1	-2.58
MTR_6g011810		trypsin-like serine protease	0	-1.48	-1.06	-1.85
MTR_6g015745		disease resistance protein (TIR-NBS-LRR class)	0	-1.92	-1.61	-2.49
MTR_6g027770		HSP20-like chaperone superfamily protein	0	-1.34	-1.62	-2.34
MTR_6g045030		stress-induced receptor-like kinase	0	-1.53	-1.23	-2.27
MTR_6g078320		UDP-glucosyltransferase family protein	0	-3.03	-3.41	-5
MTR_7g009510		leucine-rich receptor-like kinase family protein, putative	0	-4.38	-4.52	-6.17
MTR_7g018880		nuclear transport factor 2 (NTF2) family protein	0	-0.88	-0.84	-1.25
MTR_7g039690		cullin 3B	0	-1.34	-1.14	-2.77
MTR_7g063580		aldo/keto reductase family oxidoreductase	0	-0.9	-1.22	-1.94
MTR_7g067340		group 1 family glycosyltransferase	0	-1.25	-0.99	-1.72
MTR_7g069210		bacteriochlorophyll synthase, putative	0	-1.26	-0.89	-1.54
MTR_7g072070		PPR containing plant-like protein	0	-1.65	-1.29	-2.21
MTR_7g073250		elongation factor P (EF-P), putative	0	-1.16	-0.97	-1.48
MTR_7g074090		transmembrane protein, putative	0	-0.87	-0.82	-2.14
MTR_7g074680		glycosyltransferase family 8 protein	0	-1.03	-0.9	-1.35
MTR_7g075140		smad/FHA domain protein	0	-1.59	-1.27	-2.01
MTR_7g081220		2-dehydro-3-deoxyphosphooctonate aldolase	0	-2.26	-2.19	-3.16
MTR_7g081750		subtilisin-like serine protease	0	-2.89	-3.65	-6.45
MTR_7g088740		4-alpha-glucanotransferase DPE2	0	-1.4	-0.9	-1.92
MTR_7g091680		LRR receptor-like kinase family protein	0	-1.07	-1.19	-2.42
MTR_7g092360		Serine/Threonine kinase family protein	0	-1.45	-1.42	-2.33
MTR_7g103070		RAB GTPase-like protein C2B	0	-1.15	-1.36	-2.15
MTR_7g103440		LRR receptor-like kinase	0	-4.39	-4.04	-6.68
MTR_7g105730		hypothetical protein	0	-2.95	-2.27	-4.58
MTR_7g105840		hypothetical protein	0	-1.48	-0.97	-1.85
MTR_7g106440		33 kDa ribonucleoprotein	0	-1.04	-0.95	-1.55
MTR_7g110900		pectinacetylesterase family protein	0	-0.98	-1.08	-2.01
MTR_7g112030		DUF4378 domain protein	0	-1.99	-1.52	-2.61
MTR_7g113450		RNA pseudouridine synthase	0	-1.54	-0.86	-1.72
MTR_7g113780		GNS1/SUR4 membrane family protein	0	-1.35	-1.16	-1.92
MTR_7g114790		plant/T24G3-80 protein	0	-1.44	-1.57	-2.19
MTR_8g006755		FKBP-type peptidyl-prolyl cis-trans isomerase	0	-1.33	-1.44	-1.99
MTR_8g011450		Spc97/Spc98 family of spindle pole body (SBP) component	0	-1.12	-1.05	-2.04
MTR_8g013950		GATA transcription factor-like protein	0	-1.84	-1.93	-3.16
MTR_8g014075		sequence-specific DNA-binding transcription factor	0	-1.23	-1.2	-2.03
MTR_8g015100		LRR receptor-like kinase	0	-3.66	-1.99	-4.31
MTR_8g027465		AP2 domain class transcription factor	0	-1.68	-1.15	-2.03
MTR_8g030600		anion transporter 4	0	-1.82	-1.69	-2.55
MTR_8g031100		AT hook motif DNA-binding family protein	0	-1.17	-1.08	-1.85
MTR_8g032570		armadillo/beta-catenin-like repeat protein	0	-1.42	-1.5	-2.32
MTR_8g038990		DNA-directed RNA polymerase	0	-1.34	-1.05	-1.92
MTR_8g070530		phototropin-2 protein	0	-1.69	-1.57	-2.73
MTR_8g075330		glycoside hydrolase family 38 protein	0	-2.09	-1.91	-2.9
MTR_8g077580		pyridine nucleotide-disulfide oxidoreductase domain protein	0	-1.3	-1.01	-2.44
MTR_8g078495		BTB/POZ domain plant protein	0	-1.24	-1.23	-2.37
MTR_8g078760		electron transporter, putative	0	-1.45	-1.23	-1.87
MTR_8g080080		ankyrin repeat protein	0	-2	-1.68	-2.63
MTR_8g085720		O-glycosyl hydrolase family 17 protein	0	-1.52	-1.45	-2.44
MTR_8g089895		homeobox associated leucine zipper protein	0	-1.8	-1.89	-2.59
MTR_8g093650		Sgf11 (transcriptional regulation protein) protein	0	-1.17	-1.29	-1.74
MTR_8g095320		ferrochelatase	0	-1.6	-1.3	-2
MTR_8g098425		ATP-binding protein	0	-1.51	-1.51	-2.7
MTR_8g098445		PPR containing plant-like protein	0	-1.41	-1.6	-2.28
MTR_8g099195		LRR receptor-like kinase	0	-1.91	-1.95	-2.99
MTR_8g101490		isoamylase-type starch debranching enzyme	0	-1.48	-1.29	-2.21
MTR_8g106150		cytokinin receptor histidine kinase	0	-2.43	-2.39	-3.42
MTR_8g467540		CAAX amino terminal protease family protein	0	-1.18	-1.22	-2.13

## Sheet: profile 24
legends	Description
Gene id	Gene id
gene name	gene name
gene description	Gene description information.
	Other columns are the expression values of the gene/transcript after normalization at each point.
Gene id	gene name	gene description	Control	Light_150mM_2D	Light_150mM_4D	Light_150mM_6D
MTR_0003s0580		BPS1, putative	0	2.44	3.33	3.94
MTR_0650s0010		LURP-one-like protein	0	4.8	6.1	7.38
MTR_1g052475		RAB GTPase-like protein A1D	0	2.18	2.73	3.24
MTR_1g075530		embryo sac development arrest protein	0	1.21	1.75	1.94
MTR_1g080890		transcription factor UNE12-like protein	0	1.98	2.69	3.11
MTR_1g105555		transmembrane protein, putative	0	2.08	2.55	3.22
MTR_2g020020		alpha/beta-hydrolase superfamily protein	0	1.57	2.13	2.45
MTR_2g020630		flavin containing monooxygenase-like protein, putative	0	6.18	8.3	8.34
MTR_2g021310		armadillo/beta-catenin-like repeat protein	0	1.23	3.14	2.28
MTR_2g034720		alpha-L-arabinofuranosidase/beta-D-xylosidase	0	3.27	4.52	4.47
MTR_2g084615		DNA-binding and zinc-finger protein	0	1.37	2.02	1.98
MTR_3g071970		DUF399 family protein	0	1.45	2.12	2.19
MTR_3g095680		WNK kinase	0	5.09	6.33	7.4
MTR_3g096840		transmembrane amino acid transporter family protein	0	1.37	1.71	2
MTR_3g103580		branched-chain amino acid aminotransferase	0	4.48	5.56	6.55
MTR_3g448370		RNA recognition motif 2 in plant MEI2-like protein	0	1.17	2.03	2.1
MTR_4g011370		UVR3 AtUVR3-like 6-4 DNA photolyase	0	1.35	2.31	2.2
MTR_4g099010		plant invertase/pectin methylesterase inhibitor	0	4.77	5.91	6.98
MTR_4g123850		drug resistance transporter-like ABC domain protein	0	1.29	1.78	1.72
MTR_4g131800		glucose 6-phosphate/phosphate translocator 1	0	1.22	1.64	1.75
MTR_5g008720		DUF506 family protein	0	1.18	1.94	1.75
MTR_5g009310		pleckstrin-like (PH) domain protein	0	3.66	4.52	5.45
MTR_5g018570		wall associated kinase-like protein	0	1.75	2.24	2.7
MTR_5g091930		citrate synthase 3, peroxisomal protein	0	3.01	3.92	4.46
MTR_6g465010		sorbitol dehydrogenase-like protein	0	1.39	2.04	2.27
MTR_6g466320		sorbitol dehydrogenase-like protein	0	1.4	2.03	2.39
MTR_7g074010		LRR receptor-like kinase	0	2.08	2.76	3.01
MTR_7g088035		ICE-like protease (caspase) p20 domain protein	0	3.05	3.76	4.46
MTR_7g112400		drought-induced protein	0	1.43	2.09	2.02
MTR_8g028920		ubiquitin-conjugating enzyme	0	1.24	1.66	1.85
MTR_8g031400		GDSL-like lipase/acylhydrolase	0	3.84	5.42	6.31
MTR_8g064180		xyloglucan endotransglucosylase/hydrolase family protein	0	3.12	4.37	4.59
MTR_8g096160		beta-1,4-xylosyltransferase IRX10L-like protein, putative	0	1.45	1.96	2.24
MTR_8g432420		BON1-associated-like protein	0	4.14	5.74	6.33

## Sheet: profile 0
legends	Description
Gene id	Gene id
gene name	gene name
gene description	Gene description information.
	Other columns are the expression values of the gene/transcript after normalization at each point.
Gene id	gene name	gene description	Control	Light_150mM_2D	Light_150mM_4D	Light_150mM_6D
MTR_1g016510		pollen-specific SF21-like protein	0	-1.13	-2.11	-2.73
MTR_1g025550		calcium-dependent lipid-binding (CaLB domain) family protein	0	-1.34	-1.9	-2.77
MTR_1g031430		receptor-like kinase	0	-2.89	-3.97	-5.27
MTR_1g066850		interactor of constitutive active ROPs-like protein	0	-2.03	-3.05	-4.91
MTR_2g096610		Histone H2A [Source:UniProtKB/TrEMBL;Acc:G7IHN4]	0	-1.18	-2.67	-3.21
MTR_3g052580		GDSL-like lipase/acylhydrolase	0	-0.88	-1.84	-2.29
MTR_3g060670		SEC14 cytosolic factor-like protein	0	-1.01	-1.43	-1.93
MTR_3g087780		eukaryotic aspartyl protease family protein	0	-1.21	-1.84	-2.5
MTR_3g109540		ribosome biogenesis GTP-binding protein YsxC	0	-1.06	-1.46	-2.1
MTR_3g460780		fasciclin-like arabinogalactan protein	0	-1.99	-3.2	-5.14
MTR_4g008200		GDP-fucose protein O-fucosyltransferase	0	-1.42	-2.02	-3.03
MTR_5g020600		laccase/diphenol oxidase family protein	0	-1.99	-2.94	-4.95
MTR_5g020890		mannan endo-1,4-beta-mannosidase-like protein	0	-1.09	-1.96	-3.11
MTR_5g025650		long-chain-alcohol oxidase FAO1-like protein	0	-1.07	-1.7	-2.22
MTR_5g026590		ATP-dependent DNA helicase RecQ family protein	0	-0.71	-1.41	-1.82
MTR_5g037380		glutathione S-transferase, amino-terminal domain protein	0	-1.02	-1.6	-2.53
MTR_5g092740		perchloric acid soluble translation inhibitor-like protein	0	-1.3	-1.89	-3.68
MTR_7g009580		LRR receptor-like kinase family protein	0	-2.55	-5.01	-7.01
MTR_7g111780		GDSL-like lipase/acylhydrolase	0	-0.97	-1.52	-2.61
MTR_8g018480		disease resistance protein (TIR-NBS-LRR class)	0	-1.48	-2.82	-3.76
MTR_8g045300		polyketide cyclase/dehydrase and lipid transporter	0	-1.91	-3.06	-5.51
MTR_8g063660		RING-H2 finger protein ATL47	0	-1.3	-2.09	-3.09
MTR_8g075310		IAA-amino acid hydrolase ILR1-like protein	0	-1.8	-2.85	-4.58
MTR_8g076480		NAD-dependent aldehyde dehydrogenase family protein	0	-1.86	-2.48	-3.69

## Sheet: profile 6
legends	Description
Gene id	Gene id
gene name	gene name
gene description	Gene description information.
	Other columns are the expression values of the gene/transcript after normalization at each point.
Gene id	gene name	gene description	Control	Light_150mM_2D	Light_150mM_4D	Light_150mM_6D
MTR_0155s0010		cytochrome P450 family protein	0	-2.91	-0.89	-1.83
MTR_1g008060		transcription factor jumonji (JmjC) domain protein, putative	0	-2.95	-1.09	-2.71
MTR_1g063260		SAUR-like auxin-responsive family protein	0	-4.79	-2.32	-5.51
MTR_1g088980		DegP protease	0	-2.17	-1.06	-1.84
MTR_2g023680	CYP72A67	cytochrome P450 family monooxygenase	0	-4.85	-2.04	-3.54
MTR_3g027330		receptor-like protein	0	-4.46	-1.97	-3.28
MTR_3g056700		multidrug resistance protein ABC transporter family protein	0	-1.7	0.05	-1.26
MTR_3g063240		DMT(drug/metabolite transporter) superfamily permease	0	-2.02	-0.99	-1.71
MTR_3g093540		acetyltransferase (GNAT) domain protein	0	-2.67	-1.1	-1.59
MTR_4g072990		PPR containing plant-like protein	0	-1.78	-0.87	-1.55
MTR_4g122060		PsbB mRNA maturation factor Mbb1	0	-2.16	-0.9	-1.54
MTR_5g071310		disease resistance protein RGA4	0	-2.35	-1.22	-2.24
MTR_6g014195		UDP-glycosyltransferase superfamily protein	0	-2.2	-0.52	-2.16
MTR_6g035295		UDP-glucosyltransferase family protein	0	-2.97	-1.43	-2.87
MTR_6g036870		LRR receptor-like kinase	0	-4.85	-1.87	-3.67
MTR_7g007630		LRR receptor-like kinase family protein	0	-5.43	-2.92	-6.01
MTR_7g011800		cyclin-dependent kinase C	0	-2.46	-1.27	-2.54
MTR_7g059460		macrophage migration inhibition factor-like protein	0	-1.87	-0.9	-1.72
MTR_8g027870		UDP-glucosyltransferase family protein	0	-7.43	-3.01	-4.57
MTR_8g106680		plastid movement impaired protein	0	-1.88	-1.01	-1.9

## Sheet: profile 1
legends	Description
Gene id	Gene id
gene name	gene name
gene description	Gene description information.
	Other columns are the expression values of the gene/transcript after normalization at each point.
Gene id	gene name	gene description	Control	Light_150mM_2D	Light_150mM_4D	Light_150mM_6D
MTR_0565s0010		GDSL-like lipase/acylhydrolase	0	-2.08	-3.18	-3.46
MTR_1g009230		extracellular ligand-gated ion channel protein	0	-2.05	-3.67	-2.8
MTR_1g013800		actin-binding FH2 (formin 2) family protein	0	-2.26	-3.92	-3.34
MTR_1g022185		Sec14p-like phosphatidylinositol transfer family protein	0	-1.07	-1.54	-1.63
MTR_1g071110		2-methyl-6-phytylbenzoquinone methyltransferase	0	-0.94	-1.25	-1.53
MTR_1g097160		somatic embryogenesis receptor-like kinase	0	-1.4	-1.74	-2.21
MTR_2g008610		light-harvesting complex I chlorophyll A/B-binding protein	0	-1.89	-2.29	-2.91
MTR_2g064650		photosystem II 10 kDa proteinPsbR protein	0	-1.13	-1.71	-1.47
MTR_2g090900		bZIP family transcription factor	0	-2.35	-3.35	-3.06
MTR_3g073990		pollen Ole e I family allergen	0	-0.91	-1.48	-1.81
MTR_3g083280		F-box/LRR protein, putative	0	-1.52	-3.02	-3.04
MTR_3g087250		HN1-like protein	0	-1	-1.27	-1.64
MTR_3g112100		transmembrane protein, putative	0	-1.04	-2.17	-2.54
MTR_4g013200		thylakoid membrane phosphoprotein 14 kDa protein	0	-1.12	-1.48	-1.73
MTR_4g064807		monosaccharide-H+ symporter	0	-1.63	-2.5	-2.05
MTR_4g098570		aluminum activated malate transporter family protein	0	-1.09	-1.45	-1.51
MTR_5g016150		sigma factor sigb regulation rsbq-like protein	0	-0.92	-1.17	-1.46
MTR_5g025370		nodulin MtN21/EamA-like transporter family protein	0	-2.25	-2.87	-3.53
MTR_5g035080		Pmr5/Cas1p GDSL/SGNH-like acyl-esterase family protein	0	-1.04	-1.61	-1.7
MTR_5g083980		WEB family plant protein	0	-2.1	-3.02	-3.44
MTR_5g098780		light-harvesting complex I chlorophyll A/B-binding protein	0	-1.49	-2.26	-1.9
MTR_5g430750		zinc finger, C3HC4 type (RING finger) protein	0	-1.57	-2.13	-2.71
MTR_6g033240		aminopeptidase	0	-1.21	-2	-1.9
MTR_6g047570		basic helix loop helix (bHLH) DNA-binding family protein	0	-3.1	-7.31	-6.44
MTR_6g464120		gibberellin receptor GID1, putative	0	-1.42	-1.99	-2.33
MTR_7g016950		pollen protein Ole E I-like protein	0	-3.01	-4.2	-4.79
MTR_7g085410		GATA type zinc finger transcription factor family protein	0	-2.71	-4.26	-5.3
MTR_7g087970		hypothetical protein	0	-1.72	-2.13	-2.54
MTR_7g088350		DHHC-type zinc finger protein	0	-1.22	-2.04	-2.36
MTR_7g100430		ankyrin repeat plant-like protein	0	-1.58	-2.7	-2.6
MTR_8g013080		acid phosphatase	0	-1.87	-3.5	-3.8
MTR_8g062140		disease resistance protein (TIR-NBS-LRR class), putative	0	-0.46	-1.44	-1.49
MTR_8g063370		F-box protein interaction domain protein	0	-1.24	-2.18	-2.51
MTR_8g072510		ankyrin repeat protein	0	-2.69	-3.66	-3.59
MTR_8g075780		chaperone DnaJ domain protein	0	-2.58	-3.59	-3.43
MTR_8g077085		transmembrane protein, putative	0	-1.7	-2.56	-2.96
MTR_8g083170		long-chain-fatty-acid CoA ligase (AMP-forming)	0	-2.01	-3.08	-2.61
MTR_8g432670		Ara4-interacting protein	0	-1.84	-2.59	-2.65
